# Supplementary material for: Conformational plasticity and allosteric communication networks explain Shelterin protein TPP1 binding to human telomerase
Source: Commun Chem. 2023 Nov 7;6:242. doi: 10.1038/s42004-023-01040-y (PMC10630336; doi:10.1038/s42004-023-01040-y)
Supplement: Supplementary file 4 — Supplementary Data 1 [file 42004_2023_1040_MOESM4_ESM.zip]

Archive with 21 entries (20 files):
- Nuove_TPP1_structures/
- Nuove_TPP1_structures/╬öE2.pdb
- __MACOSX/Nuove_TPP1_structures/._╬öE2.pdb
- Nuove_TPP1_structures/ΓêåE1.pdb
- Nuove_TPP1_structures/LQ1.pdb
- __MACOSX/Nuove_TPP1_structures/._LQ1.pdb
- Nuove_TPP1_structures/TPP1-hTERT_╬öE.pdb
- __MACOSX/Nuove_TPP1_structures/._TPP1-hTERT_╬öE.pdb
- Nuove_TPP1_structures/LQ2.pdb
- Nuove_TPP1_structures/TPP1-hTERT_L95Q.pdb
- __MACOSX/Nuove_TPP1_structures/._TPP1-hTERT_L95Q.pdb
- Nuove_TPP1_structures/W1.pdb
- Nuove_TPP1_structures/W2.pdb
- Nuove_TPP1_structures/W3.pdb
- __MACOSX/Nuove_TPP1_structures/._W3.pdb
- Nuove_TPP1_structures/TPP1-hTERT_╬öK.pdb
- __MACOSX/Nuove_TPP1_structures/._TPP1-hTERT_╬öK.pdb
- Nuove_TPP1_structures/╬öK1.pdb
- __MACOSX/Nuove_TPP1_structures/._╬öK1.pdb
- Nuove_TPP1_structures/╬öK2.pdb
- __MACOSX/Nuove_TPP1_structures/._╬öK2.pdb
