# Supplementary material for: Conformational plasticity and allosteric communication networks explain Shelterin protein TPP1 binding to human telomerase
Source: Commun Chem. 2023 Nov 7;6:242. doi: 10.1038/s42004-023-01040-y (PMC10630336; doi:10.1038/s42004-023-01040-y)
Supplement: Supplementary file 4 — Supplementary Data 1 [file 42004_2023_1040_MOESM4_ESM.zip › Nuove_TPP1_structures/╬öE2.pdb]

HELIX    1   1 ILE X   99  GLY X  105  1                                   7
HELIX    2   2 ARG X  159  THR X  164  1                                   6
HELIX    3   3 LEU X  228  CYS X  237  1                                  10
SHEET    1   1 1 ARG X 113  VAL X 120  0
SHEET    2   2 1 ALA X 142  SER X 147  0
SHEET    3   3 1 SER X 152  VAL X 157  0
SHEET    4   4 1 ARG X 180  GLN X 192  0
SHEET    5   5 1 GLU X 201  LEU X 212  0
CRYST1   80.035   80.035   80.035  90.00  90.00  90.00 P 1           1
ATOM      1  N   LEU X  95      -6.609  16.514   5.928  1.00  0.00           N
ATOM      2  CA  LEU X  95      -6.788  15.793   7.161  1.00  0.00           C
ATOM      3  CB  LEU X  95      -5.597  14.874   7.416  1.00  0.00           C
ATOM      4  CG  LEU X  95      -5.373  13.877   6.288  1.00  0.00           C
ATOM      5  CD1 LEU X  95      -4.018  13.195   6.428  1.00  0.00           C
ATOM      6  CD2 LEU X  95      -6.483  12.839   6.144  1.00  0.00           C
ATOM      7  C   LEU X  95      -7.086  16.689   8.364  1.00  0.00           C
ATOM      8  O   LEU X  95      -6.434  17.723   8.467  1.00  0.00           O
ATOM      9  N   ARG X  96      -7.946  16.207   9.264  1.00  0.00           N
ATOM     10  CA  ARG X  96      -8.386  16.923  10.448  1.00  0.00           C
ATOM     11  CB  ARG X  96      -9.878  17.206  10.295  1.00  0.00           C
ATOM     12  CG  ARG X  96     -10.133  18.482   9.484  1.00  0.00           C
ATOM     13  CD  ARG X  96     -11.645  18.651   9.321  1.00  0.00           C
ATOM     14  NE  ARG X  96     -12.297  17.483   8.719  1.00  0.00           N
ATOM     15  CZ  ARG X  96     -12.360  17.307   7.396  1.00  0.00           C
ATOM     16  NH1 ARG X  96     -11.590  18.020   6.579  1.00  0.00           N
ATOM     17  NH2 ARG X  96     -13.081  16.300   6.873  1.00  0.00           N
ATOM     18  C   ARG X  96      -8.129  16.029  11.647  1.00  0.00           C
ATOM     19  O   ARG X  96      -8.033  14.815  11.529  1.00  0.00           O
ATOM     20  N   PRO X  97      -8.020  16.610  12.850  1.00  0.00           N
ATOM     21  CD  PRO X  97      -8.204  18.026  13.109  1.00  0.00           C
ATOM     22  CG  PRO X  97      -8.268  18.057  14.634  1.00  0.00           C
ATOM     23  CB  PRO X  97      -7.117  17.123  14.984  1.00  0.00           C
ATOM     24  CA  PRO X  97      -7.364  16.001  13.985  1.00  0.00           C
ATOM     25  C   PRO X  97      -8.251  14.988  14.698  1.00  0.00           C
ATOM     26  O   PRO X  97      -9.458  15.221  14.774  1.00  0.00           O
ATOM     27  N   TRP X  98      -7.662  13.905  15.176  1.00  0.00           N
ATOM     28  CA  TRP X  98      -8.348  12.946  16.027  1.00  0.00           C
ATOM     29  CB  TRP X  98      -9.144  11.931  15.195  1.00  0.00           C
ATOM     30  CG  TRP X  98      -8.410  11.123  14.181  1.00  0.00           C
ATOM     31  CD1 TRP X  98      -8.321  11.389  12.853  1.00  0.00           C
ATOM     32  NE1 TRP X  98      -7.429  10.499  12.282  1.00  0.00           N
ATOM     33  CE2 TRP X  98      -6.804   9.742  13.258  1.00  0.00           C
ATOM     34  CZ2 TRP X  98      -5.930   8.674  13.061  1.00  0.00           C
ATOM     35  CH2 TRP X  98      -5.607   7.937  14.202  1.00  0.00           C
ATOM     36  CZ3 TRP X  98      -6.266   8.188  15.411  1.00  0.00           C
ATOM     37  CE3 TRP X  98      -7.165   9.241  15.585  1.00  0.00           C
ATOM     38  CD2 TRP X  98      -7.473  10.035  14.469  1.00  0.00           C
ATOM     39  C   TRP X  98      -7.527  12.186  17.055  1.00  0.00           C
ATOM     40  O   TRP X  98      -8.089  11.669  18.007  1.00  0.00           O
ATOM     41  N   ILE X  99      -6.195  12.119  16.916  1.00  0.00           N
ATOM     42  CA  ILE X  99      -5.263  11.270  17.638  1.00  0.00           C
ATOM     43  CB  ILE X  99      -3.843  11.468  17.125  1.00  0.00           C
ATOM     44  CG2 ILE X  99      -2.820  10.614  17.893  1.00  0.00           C
ATOM     45  CG1 ILE X  99      -3.736  10.943  15.695  1.00  0.00           C
ATOM     46  CD  ILE X  99      -2.472  11.173  14.889  1.00  0.00           C
ATOM     47  C   ILE X  99      -5.258  11.685  19.103  1.00  0.00           C
ATOM     48  O   ILE X  99      -5.427  10.852  19.988  1.00  0.00           O
ATOM     49  N   ARG X 100      -5.249  12.965  19.480  1.00  0.00           N
ATOM     50  CA  ARG X 100      -4.998  13.386  20.850  1.00  0.00           C
ATOM     51  CB  ARG X 100      -4.167  14.665  20.914  1.00  0.00           C
ATOM     52  CG  ARG X 100      -3.917  15.241  22.298  1.00  0.00           C
ATOM     53  CD  ARG X 100      -3.831  16.764  22.253  1.00  0.00           C
ATOM     54  NE  ARG X 100      -3.561  17.320  23.581  1.00  0.00           N
ATOM     55  CZ  ARG X 100      -4.321  18.206  24.246  1.00  0.00           C
ATOM     56  NH1 ARG X 100      -5.621  18.458  24.074  1.00  0.00           N
ATOM     57  NH2 ARG X 100      -3.704  18.848  25.248  1.00  0.00           N
ATOM     58  C   ARG X 100      -6.337  13.374  21.576  1.00  0.00           C
ATOM     59  O   ARG X 100      -6.321  13.018  22.760  1.00  0.00           O
ATOM     60  N   GLU X 101      -7.399  13.675  20.847  1.00  0.00           N
ATOM     61  CA  GLU X 101      -8.715  13.338  21.353  1.00  0.00           C
ATOM     62  CB  GLU X 101      -9.755  13.852  20.372  1.00  0.00           C
ATOM     63  CG  GLU X 101     -11.220  13.499  20.606  1.00  0.00           C
ATOM     64  CD  GLU X 101     -12.091  14.003  19.460  1.00  0.00           C
ATOM     65  OE1 GLU X 101     -11.755  13.787  18.275  1.00  0.00           O
ATOM     66  OE2 GLU X 101     -13.181  14.542  19.733  1.00  0.00           O
ATOM     67  C   GLU X 101      -8.961  11.868  21.663  1.00  0.00           C
ATOM     68  O   GLU X 101      -9.755  11.613  22.563  1.00  0.00           O
ATOM     69  N   LEU X 102      -8.438  10.948  20.846  1.00  0.00           N
ATOM     70  CA  LEU X 102      -8.593   9.515  21.057  1.00  0.00           C
ATOM     71  CB  LEU X 102      -8.097   8.808  19.797  1.00  0.00           C
ATOM     72  CG  LEU X 102      -8.086   7.280  19.771  1.00  0.00           C
ATOM     73  CD1 LEU X 102      -9.499   6.730  19.604  1.00  0.00           C
ATOM     74  CD2 LEU X 102      -7.280   6.715  18.596  1.00  0.00           C
ATOM     75  C   LEU X 102      -7.857   9.057  22.298  1.00  0.00           C
ATOM     76  O   LEU X 102      -8.351   8.272  23.107  1.00  0.00           O
ATOM     77  N   ILE X 103      -6.653   9.616  22.495  1.00  0.00           N
ATOM     78  CA  ILE X 103      -5.935   9.369  23.723  1.00  0.00           C
ATOM     79  CB  ILE X 103      -4.479   9.850  23.650  1.00  0.00           C
ATOM     80  CG2 ILE X 103      -3.816   9.694  25.013  1.00  0.00           C
ATOM     81  CG1 ILE X 103      -3.642   9.072  22.643  1.00  0.00           C
ATOM     82  CD  ILE X 103      -2.386   9.775  22.135  1.00  0.00           C
ATOM     83  C   ILE X 103      -6.608   9.973  24.949  1.00  0.00           C
ATOM     84  O   ILE X 103      -6.723   9.297  25.966  1.00  0.00           O
ATOM     85  N   LEU X 104      -7.013  11.244  24.923  1.00  0.00           N
ATOM     86  CA  LEU X 104      -7.545  11.894  26.104  1.00  0.00           C
ATOM     87  CB  LEU X 104      -7.118  13.354  26.160  1.00  0.00           C
ATOM     88  CG  LEU X 104      -5.634  13.694  25.966  1.00  0.00           C
ATOM     89  CD1 LEU X 104      -5.561  15.216  25.952  1.00  0.00           C
ATOM     90  CD2 LEU X 104      -4.790  13.189  27.132  1.00  0.00           C
ATOM     91  C   LEU X 104      -9.026  11.603  26.319  1.00  0.00           C
ATOM     92  O   LEU X 104      -9.682  12.407  26.977  1.00  0.00           O
ATOM     93  N   GLY X 105      -9.651  10.585  25.718  1.00  0.00           N
ATOM     94  CA  GLY X 105     -11.070  10.331  25.841  1.00  0.00           C
ATOM     95  C   GLY X 105     -11.553   8.941  25.435  1.00  0.00           C
ATOM     96  O   GLY X 105     -10.804   8.182  24.830  1.00  0.00           O
ATOM     97  N   SER X 106     -12.743   8.565  25.900  1.00  0.00           N
ATOM     98  CA  SER X 106     -13.368   7.306  25.560  1.00  0.00           C
ATOM     99  CB  SER X 106     -13.243   6.295  26.701  1.00  0.00           C
ATOM    100  OG  SER X 106     -11.895   5.945  26.892  1.00  0.00           O
ATOM    101  C   SER X 106     -14.814   7.470  25.130  1.00  0.00           C
ATOM    102  O   SER X 106     -15.447   6.415  25.059  1.00  0.00           O
ATOM    103  N   GLU X 107     -15.340   8.681  24.912  1.00  0.00           N
ATOM    104  CA  GLU X 107     -16.754   8.987  24.692  1.00  0.00           C
ATOM    105  CB  GLU X 107     -17.181  10.008  25.734  1.00  0.00           C
ATOM    106  CG  GLU X 107     -17.021   9.662  27.212  1.00  0.00           C
ATOM    107  CD  GLU X 107     -15.588   9.632  27.695  1.00  0.00           C
ATOM    108  OE1 GLU X 107     -15.273   8.691  28.441  1.00  0.00           O
ATOM    109  OE2 GLU X 107     -14.804  10.578  27.402  1.00  0.00           O
ATOM    110  C   GLU X 107     -17.170   9.496  23.326  1.00  0.00           C
ATOM    111  O   GLU X 107     -18.323   9.483  22.907  1.00  0.00           O
ATOM    112  N   THR X 108     -16.211   9.803  22.441  1.00  0.00           N
ATOM    113  CA  THR X 108     -16.315  10.143  21.031  1.00  0.00           C
ATOM    114  CB  THR X 108     -14.992  10.706  20.537  1.00  0.00           C
ATOM    115  CG2 THR X 108     -15.049  11.160  19.073  1.00  0.00           C
ATOM    116  OG1 THR X 108     -14.663  11.773  21.389  1.00  0.00           O
ATOM    117  C   THR X 108     -16.822   8.887  20.333  1.00  0.00           C
ATOM    118  O   THR X 108     -16.245   7.833  20.568  1.00  0.00           O
ATOM    119  N   PRO X 109     -17.900   8.947  19.550  1.00  0.00           N
ATOM    120  CD  PRO X 109     -18.801  10.072  19.435  1.00  0.00           C
ATOM    121  CG  PRO X 109     -20.063   9.477  18.824  1.00  0.00           C
ATOM    122  CB  PRO X 109     -19.596   8.252  18.041  1.00  0.00           C
ATOM    123  CA  PRO X 109     -18.391   7.784  18.842  1.00  0.00           C
ATOM    124  C   PRO X 109     -17.357   7.188  17.915  1.00  0.00           C
ATOM    125  O   PRO X 109     -16.473   7.910  17.442  1.00  0.00           O
ATOM    126  N   SER X 110     -17.496   5.891  17.595  1.00  0.00           N
ATOM    127  CA  SER X 110     -16.644   5.135  16.707  1.00  0.00           C
ATOM    128  CB  SER X 110     -16.664   3.719  17.266  1.00  0.00           C
ATOM    129  OG  SER X 110     -17.994   3.241  17.355  1.00  0.00           O
ATOM    130  C   SER X 110     -16.804   5.205  15.194  1.00  0.00           C
ATOM    131  O   SER X 110     -16.563   4.228  14.488  1.00  0.00           O
ATOM    132  N   SER X 111     -17.023   6.424  14.694  1.00  0.00           N
ATOM    133  CA  SER X 111     -17.006   6.724  13.272  1.00  0.00           C
ATOM    134  CB  SER X 111     -17.657   8.039  12.814  1.00  0.00           C
ATOM    135  OG  SER X 111     -18.946   8.127  13.399  1.00  0.00           O
ATOM    136  C   SER X 111     -15.566   6.653  12.771  1.00  0.00           C
ATOM    137  O   SER X 111     -14.681   7.183  13.434  1.00  0.00           O
ATOM    138  N   PRO X 112     -15.264   6.054  11.624  1.00  0.00           N
ATOM    139  CD  PRO X 112     -16.198   5.191  10.936  1.00  0.00           C
ATOM    140  CG  PRO X 112     -15.363   4.478   9.879  1.00  0.00           C
ATOM    141  CB  PRO X 112     -14.246   5.495   9.667  1.00  0.00           C
ATOM    142  CA  PRO X 112     -13.938   6.101  11.038  1.00  0.00           C
ATOM    143  C   PRO X 112     -13.224   7.434  10.895  1.00  0.00           C
ATOM    144  O   PRO X 112     -13.726   8.519  10.630  1.00  0.00           O
ATOM    145  N   ARG X 113     -11.908   7.275  11.100  1.00  0.00           N
ATOM    146  CA  ARG X 113     -10.966   8.372  11.185  1.00  0.00           C
ATOM    147  CB  ARG X 113     -10.211   8.155  12.492  1.00  0.00           C
ATOM    148  CG  ARG X 113     -11.124   8.484  13.669  1.00  0.00           C
ATOM    149  CD  ARG X 113     -10.513   8.136  15.008  1.00  0.00           C
ATOM    150  NE  ARG X 113     -11.461   8.210  16.135  1.00  0.00           N
ATOM    151  CZ  ARG X 113     -12.224   7.208  16.568  1.00  0.00           C
ATOM    152  NH1 ARG X 113     -12.156   5.944  16.117  1.00  0.00           N
ATOM    153  NH2 ARG X 113     -13.146   7.361  17.538  1.00  0.00           N
ATOM    154  C   ARG X 113      -9.915   8.251  10.101  1.00  0.00           C
ATOM    155  O   ARG X 113      -9.231   7.235  10.074  1.00  0.00           O
ATOM    156  N   ALA X 114      -9.770   9.267   9.221  1.00  0.00           N
ATOM    157  CA  ALA X 114      -8.685   9.295   8.267  1.00  0.00           C
ATOM    158  CB  ALA X 114      -9.217   9.928   6.997  1.00  0.00           C
ATOM    159  C   ALA X 114      -7.315   9.830   8.660  1.00  0.00           C
ATOM    160  O   ALA X 114      -7.293  10.606   9.621  1.00  0.00           O
ATOM    161  N   GLY X 115      -6.245   9.510   7.934  1.00  0.00           N
ATOM    162  CA  GLY X 115      -4.902   9.902   8.333  1.00  0.00           C
ATOM    163  C   GLY X 115      -3.816   9.442   7.373  1.00  0.00           C
ATOM    164  O   GLY X 115      -4.080   8.645   6.478  1.00  0.00           O
ATOM    165  N   GLN X 116      -2.584   9.903   7.594  1.00  0.00           N
ATOM    166  CA  GLN X 116      -1.506   9.633   6.671  1.00  0.00           C
ATOM    167  CB  GLN X 116      -0.925  10.999   6.289  1.00  0.00           C
ATOM    168  CG  GLN X 116       0.186  10.879   5.251  1.00  0.00           C
ATOM    169  CD  GLN X 116       0.727  12.230   4.777  1.00  0.00           C
ATOM    170  OE1 GLN X 116       1.398  12.980   5.470  1.00  0.00           O
ATOM    171  NE2 GLN X 116       0.404  12.641   3.550  1.00  0.00           N
ATOM    172  C   GLN X 116      -0.478   8.674   7.257  1.00  0.00           C
ATOM    173  O   GLN X 116      -0.078   8.695   8.416  1.00  0.00           O
ATOM    174  N   LEU X 117       0.024   7.789   6.394  1.00  0.00           N
ATOM    175  CA  LEU X 117       1.203   6.989   6.601  1.00  0.00           C
ATOM    176  CB  LEU X 117       1.169   5.767   5.680  1.00  0.00           C
ATOM    177  CG  LEU X 117       2.324   4.783   5.849  1.00  0.00           C
ATOM    178  CD1 LEU X 117       2.224   3.852   7.052  1.00  0.00           C
ATOM    179  CD2 LEU X 117       2.291   3.822   4.674  1.00  0.00           C
ATOM    180  C   LEU X 117       2.418   7.910   6.556  1.00  0.00           C
ATOM    181  O   LEU X 117       2.831   8.268   5.462  1.00  0.00           O
ATOM    182  N   LEU X 118       3.010   8.297   7.694  1.00  0.00           N
ATOM    183  CA  LEU X 118       4.229   9.083   7.699  1.00  0.00           C
ATOM    184  CB  LEU X 118       4.567   9.676   9.064  1.00  0.00           C
ATOM    185  CG  LEU X 118       3.580  10.741   9.545  1.00  0.00           C
ATOM    186  CD1 LEU X 118       4.217  11.440  10.745  1.00  0.00           C
ATOM    187  CD2 LEU X 118       3.246  11.887   8.593  1.00  0.00           C
ATOM    188  C   LEU X 118       5.369   8.121   7.373  1.00  0.00           C
ATOM    189  O   LEU X 118       6.151   8.410   6.468  1.00  0.00           O
ATOM    190  N   GLU X 119       5.605   7.029   8.114  1.00  0.00           N
ATOM    191  CA  GLU X 119       6.528   5.991   7.719  1.00  0.00           C
ATOM    192  CB  GLU X 119       7.894   6.440   8.229  1.00  0.00           C
ATOM    193  CG  GLU X 119       7.999   6.574   9.746  1.00  0.00           C
ATOM    194  CD  GLU X 119       9.286   7.298  10.105  1.00  0.00           C
ATOM    195  OE1 GLU X 119       9.364   8.517   9.795  1.00  0.00           O
ATOM    196  OE2 GLU X 119      10.265   6.670  10.550  1.00  0.00           O
ATOM    197  C   GLU X 119       6.122   4.608   8.200  1.00  0.00           C
ATOM    198  O   GLU X 119       5.270   4.558   9.090  1.00  0.00           O
ATOM    199  N   VAL X 120       6.810   3.550   7.753  1.00  0.00           N
ATOM    200  CA  VAL X 120       6.767   2.218   8.360  1.00  0.00           C
ATOM    201  CB  VAL X 120       7.031   1.173   7.273  1.00  0.00           C
ATOM    202  CG1 VAL X 120       7.048  -0.278   7.759  1.00  0.00           C
ATOM    203  CG2 VAL X 120       5.919   1.247   6.237  1.00  0.00           C
ATOM    204  C   VAL X 120       7.861   2.151   9.407  1.00  0.00           C
ATOM    205  O   VAL X 120       8.911   2.784   9.369  1.00  0.00           O
ATOM    206  N   LEU X 121       7.606   1.478  10.533  1.00  0.00           N
ATOM    207  CA  LEU X 121       8.548   1.251  11.613  1.00  0.00           C
ATOM    208  CB  LEU X 121       7.952   1.574  12.982  1.00  0.00           C
ATOM    209  CG  LEU X 121       7.411   2.996  13.100  1.00  0.00           C
ATOM    210  CD1 LEU X 121       6.515   3.086  14.332  1.00  0.00           C
ATOM    211  CD2 LEU X 121       8.506   4.056  13.037  1.00  0.00           C
ATOM    212  C   LEU X 121       8.931  -0.204  11.804  1.00  0.00           C
ATOM    213  O   LEU X 121      10.034  -0.560  12.235  1.00  0.00           O
ATOM    214  N   GLN X 122       8.038  -1.109  11.397  1.00  0.00           N
ATOM    215  CA  GLN X 122       8.371  -2.508  11.266  1.00  0.00           C
ATOM    216  CB  GLN X 122       8.460  -3.230  12.608  1.00  0.00           C
ATOM    217  CG  GLN X 122       8.463  -4.758  12.541  1.00  0.00           C
ATOM    218  CD  GLN X 122       7.044  -5.287  12.396  1.00  0.00           C
ATOM    219  OE1 GLN X 122       6.144  -4.814  13.078  1.00  0.00           O
ATOM    220  NE2 GLN X 122       6.713  -6.262  11.552  1.00  0.00           N
ATOM    221  C   GLN X 122       7.511  -3.206  10.222  1.00  0.00           C
ATOM    222  O   GLN X 122       6.305  -2.988  10.153  1.00  0.00           O
ATOM    223  N   ASP X 123       8.167  -4.087   9.456  1.00  0.00           N
ATOM    224  CA  ASP X 123       7.576  -4.849   8.370  1.00  0.00           C
ATOM    225  CB  ASP X 123       7.922  -4.174   7.051  1.00  0.00           C
ATOM    226  CG  ASP X 123       9.390  -3.947   6.715  1.00  0.00           C
ATOM    227  OD1 ASP X 123      10.023  -3.035   7.293  1.00  0.00           O
ATOM    228  OD2 ASP X 123       9.870  -4.875   6.031  1.00  0.00           O
ATOM    229  C   ASP X 123       8.021  -6.303   8.374  1.00  0.00           C
ATOM    230  O   ASP X 123       8.728  -6.733   9.288  1.00  0.00           O
ATOM    231  N   ALA X 124       7.577  -7.047   7.358  1.00  0.00           N
ATOM    232  CA  ALA X 124       8.161  -8.320   6.977  1.00  0.00           C
ATOM    233  CB  ALA X 124       7.347  -8.811   5.786  1.00  0.00           C
ATOM    234  C   ALA X 124       9.645  -8.602   6.756  1.00  0.00           C
ATOM    235  O   ALA X 124      10.027  -9.767   6.736  1.00  0.00           O
ATOM    236  N   GLU X 125      10.491  -7.598   6.522  1.00  0.00           N
ATOM    237  CA  GLU X 125      11.901  -7.833   6.295  1.00  0.00           C
ATOM    238  CB  GLU X 125      12.285  -7.411   4.881  1.00  0.00           C
ATOM    239  CG  GLU X 125      11.398  -8.067   3.814  1.00  0.00           C
ATOM    240  CD  GLU X 125      12.022  -7.950   2.437  1.00  0.00           C
ATOM    241  OE1 GLU X 125      12.595  -8.919   1.892  1.00  0.00           O
ATOM    242  OE2 GLU X 125      11.858  -6.836   1.890  1.00  0.00           O
ATOM    243  C   GLU X 125      12.836  -7.076   7.221  1.00  0.00           C
ATOM    244  O   GLU X 125      14.015  -7.409   7.339  1.00  0.00           O
ATOM    245  N   ALA X 126      12.310  -6.043   7.893  1.00  0.00           N
ATOM    246  CA  ALA X 126      13.079  -5.220   8.811  1.00  0.00           C
ATOM    247  CB  ALA X 126      13.608  -3.990   8.073  1.00  0.00           C
ATOM    248  C   ALA X 126      12.321  -4.696  10.019  1.00  0.00           C
ATOM    249  O   ALA X 126      11.177  -4.235   9.980  1.00  0.00           O
ATOM    250  N   ALA X 127      12.979  -4.725  11.181  1.00  0.00           N
ATOM    251  CA  ALA X 127      12.505  -4.349  12.502  1.00  0.00           C
ATOM    252  CB  ALA X 127      13.407  -5.093  13.484  1.00  0.00           C
ATOM    253  C   ALA X 127      12.629  -2.840  12.680  1.00  0.00           C
ATOM    254  O   ALA X 127      13.127  -2.169  11.784  1.00  0.00           O
ATOM    255  N   VAL X 128      12.303  -2.305  13.854  1.00  0.00           N
ATOM    256  CA  VAL X 128      12.575  -0.984  14.370  1.00  0.00           C
ATOM    257  CB  VAL X 128      12.134  -0.813  15.823  1.00  0.00           C
ATOM    258  CG1 VAL X 128      10.635  -0.998  16.063  1.00  0.00           C
ATOM    259  CG2 VAL X 128      12.815  -1.824  16.744  1.00  0.00           C
ATOM    260  C   VAL X 128      14.068  -0.672  14.261  1.00  0.00           C
ATOM    261  O   VAL X 128      14.982  -1.492  14.278  1.00  0.00           O
ATOM    262  N   ALA X 129      14.363   0.622  14.208  1.00  0.00           N
ATOM    263  CA  ALA X 129      15.722   1.136  14.119  1.00  0.00           C
ATOM    264  CB  ALA X 129      15.676   2.635  13.835  1.00  0.00           C
ATOM    265  C   ALA X 129      16.623   0.752  15.280  1.00  0.00           C
ATOM    266  O   ALA X 129      16.193   0.818  16.435  1.00  0.00           O
ATOM    267  N   GLY X 130      17.876   0.337  15.065  1.00  0.00           N
ATOM    268  CA  GLY X 130      18.744  -0.485  15.874  1.00  0.00           C
ATOM    269  C   GLY X 130      19.330  -1.672  15.131  1.00  0.00           C
ATOM    270  O   GLY X 130      19.563  -1.480  13.939  1.00  0.00           O
ATOM    271  N   PRO X 131      19.581  -2.834  15.740  1.00  0.00           N
ATOM    272  CD  PRO X 131      19.451  -3.038  17.170  1.00  0.00           C
ATOM    273  CG  PRO X 131      19.493  -4.544  17.434  1.00  0.00           C
ATOM    274  CB  PRO X 131      20.371  -5.009  16.272  1.00  0.00           C
ATOM    275  CA  PRO X 131      20.092  -4.044  15.121  1.00  0.00           C
ATOM    276  C   PRO X 131      19.145  -4.511  14.031  1.00  0.00           C
ATOM    277  O   PRO X 131      17.981  -4.114  13.944  1.00  0.00           O
ATOM    278  N   SER X 132      19.679  -5.295  13.088  1.00  0.00           N
ATOM    279  CA  SER X 132      19.073  -5.690  11.830  1.00  0.00           C
ATOM    280  CB  SER X 132      20.047  -5.544  10.661  1.00  0.00           C
ATOM    281  OG  SER X 132      20.349  -4.185  10.411  1.00  0.00           O
ATOM    282  C   SER X 132      18.536  -7.103  11.935  1.00  0.00           C
ATOM    283  O   SER X 132      19.177  -8.044  12.387  1.00  0.00           O
ATOM    284  N   HIS X 133      17.244  -7.254  11.611  1.00  0.00           N
ATOM    285  CA  HIS X 133      16.398  -8.329  12.076  1.00  0.00           C
ATOM    286  CB  HIS X 133      16.171  -8.146  13.577  1.00  0.00           C
ATOM    287  CG  HIS X 133      15.181  -9.182  14.045  1.00  0.00           C
ATOM    288  ND1 HIS X 133      13.876  -8.953  14.474  1.00  0.00           N
ATOM    289  CE1 HIS X 133      13.400 -10.111  14.941  1.00  0.00           C
ATOM    290  NE2 HIS X 133      14.384 -11.028  14.843  1.00  0.00           N
ATOM    291  CD2 HIS X 133      15.533 -10.483  14.299  1.00  0.00           C
ATOM    292  C   HIS X 133      15.091  -8.451  11.307  1.00  0.00           C
ATOM    293  O   HIS X 133      14.403  -7.435  11.219  1.00  0.00           O
ATOM    294  N   ALA X 134      14.663  -9.628  10.845  1.00  0.00           N
ATOM    295  CA  ALA X 134      13.354  -9.884  10.286  1.00  0.00           C
ATOM    296  CB  ALA X 134      13.409 -10.652   8.969  1.00  0.00           C
ATOM    297  C   ALA X 134      12.601 -10.527  11.432  1.00  0.00           C
ATOM    298  O   ALA X 134      13.012 -11.621  11.840  1.00  0.00           O
ATOM    299  N   PRO X 135      11.440  -9.997  11.801  1.00  0.00           N
ATOM    300  CD  PRO X 135      10.953  -8.636  11.640  1.00  0.00           C
ATOM    301  CG  PRO X 135      10.204  -8.423  12.948  1.00  0.00           C
ATOM    302  CB  PRO X 135       9.590  -9.782  13.271  1.00  0.00           C
ATOM    303  CA  PRO X 135      10.568 -10.776  12.661  1.00  0.00           C
ATOM    304  C   PRO X 135       9.906 -11.929  11.917  1.00  0.00           C
ATOM    305  O   PRO X 135      10.102 -12.043  10.712  1.00  0.00           O
ATOM    306  N   ASP X 136       9.204 -12.811  12.648  1.00  0.00           N
ATOM    307  CA  ASP X 136       8.457 -13.860  12.001  1.00  0.00           C
ATOM    308  CB  ASP X 136       7.910 -14.802  13.068  1.00  0.00           C
ATOM    309  CG  ASP X 136       7.203 -16.077  12.630  1.00  0.00           C
ATOM    310  OD1 ASP X 136       6.803 -16.247  11.450  1.00  0.00           O
ATOM    311  OD2 ASP X 136       7.152 -16.985  13.482  1.00  0.00           O
ATOM    312  C   ASP X 136       7.331 -13.383  11.090  1.00  0.00           C
ATOM    313  O   ASP X 136       6.491 -12.534  11.374  1.00  0.00           O
ATOM    314  N   THR X 137       7.231 -13.964   9.884  1.00  0.00           N
ATOM    315  CA  THR X 137       6.294 -13.616   8.839  1.00  0.00           C
ATOM    316  CB  THR X 137       6.826 -13.813   7.425  1.00  0.00           C
ATOM    317  CG2 THR X 137       8.027 -12.935   7.065  1.00  0.00           C
ATOM    318  OG1 THR X 137       7.050 -15.208   7.309  1.00  0.00           O
ATOM    319  C   THR X 137       4.898 -14.153   9.087  1.00  0.00           C
ATOM    320  O   THR X 137       3.996 -13.727   8.360  1.00  0.00           O
ATOM    321  N   SER X 138       4.631 -15.059  10.037  1.00  0.00           N
ATOM    322  CA  SER X 138       3.337 -15.670  10.228  1.00  0.00           C
ATOM    323  CB  SER X 138       3.656 -17.162  10.208  1.00  0.00           C
ATOM    324  OG  SER X 138       4.460 -17.555  11.296  1.00  0.00           O
ATOM    325  C   SER X 138       2.501 -15.169  11.402  1.00  0.00           C
ATOM    326  O   SER X 138       1.457 -15.789  11.568  1.00  0.00           O
ATOM    327  N   ASP X 139       3.099 -14.364  12.284  1.00  0.00           N
ATOM    328  CA  ASP X 139       2.615 -14.025  13.601  1.00  0.00           C
ATOM    329  CB  ASP X 139       3.446 -14.777  14.633  1.00  0.00           C
ATOM    330  CG  ASP X 139       2.937 -14.863  16.072  1.00  0.00           C
ATOM    331  OD1 ASP X 139       1.706 -14.893  16.291  1.00  0.00           O
ATOM    332  OD2 ASP X 139       3.701 -14.974  17.052  1.00  0.00           O
ATOM    333  C   ASP X 139       2.695 -12.552  13.954  1.00  0.00           C
ATOM    334  O   ASP X 139       1.859 -11.901  14.571  1.00  0.00           O
ATOM    335  N   VAL X 140       3.797 -11.945  13.486  1.00  0.00           N
ATOM    336  CA  VAL X 140       4.023 -10.517  13.412  1.00  0.00           C
ATOM    337  CB  VAL X 140       5.464 -10.023  13.370  1.00  0.00           C
ATOM    338  CG1 VAL X 140       5.568  -8.514  13.596  1.00  0.00           C
ATOM    339  CG2 VAL X 140       6.161 -10.779  14.490  1.00  0.00           C
ATOM    340  C   VAL X 140       3.283 -10.066  12.151  1.00  0.00           C
ATOM    341  O   VAL X 140       3.252 -10.716  11.118  1.00  0.00           O
ATOM    342  N   GLY X 141       2.604  -8.937  12.407  1.00  0.00           N
ATOM    343  CA  GLY X 141       2.089  -8.056  11.386  1.00  0.00           C
ATOM    344  C   GLY X 141       3.091  -7.006  10.931  1.00  0.00           C
ATOM    345  O   GLY X 141       4.035  -7.265  10.195  1.00  0.00           O
ATOM    346  N   ALA X 142       2.786  -5.734  11.230  1.00  0.00           N
ATOM    347  CA  ALA X 142       3.578  -4.561  10.905  1.00  0.00           C
ATOM    348  CB  ALA X 142       3.253  -4.184   9.470  1.00  0.00           C
ATOM    349  C   ALA X 142       3.367  -3.436  11.915  1.00  0.00           C
ATOM    350  O   ALA X 142       2.456  -3.403  12.731  1.00  0.00           O
ATOM    351  N   THR X 143       4.136  -2.350  11.856  1.00  0.00           N
ATOM    352  CA  THR X 143       4.065  -1.242  12.801  1.00  0.00           C
ATOM    353  CB  THR X 143       4.990  -1.442  14.000  1.00  0.00           C
ATOM    354  CG2 THR X 143       4.658  -0.483  15.144  1.00  0.00           C
ATOM    355  OG1 THR X 143       4.933  -2.738  14.544  1.00  0.00           O
ATOM    356  C   THR X 143       4.413   0.019  12.035  1.00  0.00           C
ATOM    357  O   THR X 143       5.330   0.029  11.204  1.00  0.00           O
ATOM    358  N   LEU X 144       3.518   1.002  12.122  1.00  0.00           N
ATOM    359  CA  LEU X 144       3.471   2.247  11.375  1.00  0.00           C
ATOM    360  CB  LEU X 144       2.207   2.246  10.531  1.00  0.00           C
ATOM    361  CG  LEU X 144       1.804   0.972   9.790  1.00  0.00           C
ATOM    362  CD1 LEU X 144       0.505   1.105   8.989  1.00  0.00           C
ATOM    363  CD2 LEU X 144       2.887   0.590   8.780  1.00  0.00           C
ATOM    364  C   LEU X 144       3.566   3.493  12.248  1.00  0.00           C
ATOM    365  O   LEU X 144       3.192   3.361  13.405  1.00  0.00           O
ATOM    366  N   LEU X 145       4.128   4.575  11.698  1.00  0.00           N
ATOM    367  CA  LEU X 145       3.893   5.898  12.235  1.00  0.00           C
ATOM    368  CB  LEU X 145       5.190   6.693  12.173  1.00  0.00           C
ATOM    369  CG  LEU X 145       5.341   7.976  12.982  1.00  0.00           C
ATOM    370  CD1 LEU X 145       5.495   7.729  14.490  1.00  0.00           C
ATOM    371  CD2 LEU X 145       6.581   8.777  12.607  1.00  0.00           C
ATOM    372  C   LEU X 145       2.833   6.582  11.374  1.00  0.00           C
ATOM    373  O   LEU X 145       2.938   6.664  10.144  1.00  0.00           O
ATOM    374  N   VAL X 146       1.855   7.186  12.036  1.00  0.00           N
ATOM    375  CA  VAL X 146       0.620   7.738  11.487  1.00  0.00           C
ATOM    376  CB  VAL X 146      -0.630   6.957  11.915  1.00  0.00           C
ATOM    377  CG1 VAL X 146      -2.003   7.491  11.483  1.00  0.00           C
ATOM    378  CG2 VAL X 146      -0.477   5.583  11.273  1.00  0.00           C
ATOM    379  C   VAL X 146       0.386   9.167  11.945  1.00  0.00           C
ATOM    380  O   VAL X 146       0.789   9.500  13.058  1.00  0.00           O
ATOM    381  N   SER X 147      -0.341   9.950  11.164  1.00  0.00           N
ATOM    382  CA  SER X 147      -0.705  11.292  11.577  1.00  0.00           C
ATOM    383  CB  SER X 147       0.401  12.140  10.963  1.00  0.00           C
ATOM    384  OG  SER X 147       0.197  13.521  11.219  1.00  0.00           O
ATOM    385  C   SER X 147      -2.059  11.791  11.090  1.00  0.00           C
ATOM    386  O   SER X 147      -2.597  11.390  10.057  1.00  0.00           O
ATOM    387  N   ASP X 148      -2.640  12.666  11.920  1.00  0.00           N
ATOM    388  CA  ASP X 148      -3.912  13.322  11.690  1.00  0.00           C
ATOM    389  CB  ASP X 148      -4.789  13.327  12.947  1.00  0.00           C
ATOM    390  CG  ASP X 148      -4.301  14.072  14.170  1.00  0.00           C
ATOM    391  OD1 ASP X 148      -3.295  14.811  14.033  1.00  0.00           O
ATOM    392  OD2 ASP X 148      -5.034  13.940  15.180  1.00  0.00           O
ATOM    393  C   ASP X 148      -3.845  14.732  11.157  1.00  0.00           C
ATOM    394  O   ASP X 148      -4.690  15.610  11.371  1.00  0.00           O
ATOM    395  N   GLY X 149      -2.678  15.143  10.633  1.00  0.00           N
ATOM    396  CA  GLY X 149      -2.122  16.438  10.271  1.00  0.00           C
ATOM    397  C   GLY X 149      -1.628  17.282  11.436  1.00  0.00           C
ATOM    398  O   GLY X 149      -0.826  18.186  11.226  1.00  0.00           O
ATOM    399  N   THR X 150      -1.947  16.975  12.690  1.00  0.00           N
ATOM    400  CA  THR X 150      -1.584  17.703  13.898  1.00  0.00           C
ATOM    401  CB  THR X 150      -2.783  18.012  14.788  1.00  0.00           C
ATOM    402  CG2 THR X 150      -3.890  18.553  13.880  1.00  0.00           C
ATOM    403  OG1 THR X 150      -3.313  16.930  15.534  1.00  0.00           O
ATOM    404  C   THR X 150      -0.555  17.054  14.815  1.00  0.00           C
ATOM    405  O   THR X 150       0.203  17.708  15.519  1.00  0.00           O
ATOM    406  N   HIS X 151      -0.504  15.719  14.758  1.00  0.00           N
ATOM    407  CA  HIS X 151       0.378  14.904  15.586  1.00  0.00           C
ATOM    408  CB  HIS X 151      -0.364  14.551  16.865  1.00  0.00           C
ATOM    409  CG  HIS X 151      -0.087  15.412  18.069  1.00  0.00           C
ATOM    410  ND1 HIS X 151      -1.035  15.847  18.999  1.00  0.00           N
ATOM    411  CE1 HIS X 151      -0.391  16.681  19.814  1.00  0.00           C
ATOM    412  NE2 HIS X 151       0.918  16.720  19.528  1.00  0.00           N
ATOM    413  CD2 HIS X 151       1.119  15.992  18.374  1.00  0.00           C
ATOM    414  C   HIS X 151       0.712  13.647  14.803  1.00  0.00           C
ATOM    415  O   HIS X 151      -0.040  13.256  13.916  1.00  0.00           O
ATOM    416  N   SER X 152       1.782  12.951  15.184  1.00  0.00           N
ATOM    417  CA  SER X 152       2.000  11.542  14.940  1.00  0.00           C
ATOM    418  CB  SER X 152       3.313  11.186  14.249  1.00  0.00           C
ATOM    419  OG  SER X 152       4.295  10.889  15.220  1.00  0.00           O
ATOM    420  C   SER X 152       1.619  10.583  16.066  1.00  0.00           C
ATOM    421  O   SER X 152       1.726  10.930  17.235  1.00  0.00           O
ATOM    422  N   VAL X 153       1.380   9.304  15.759  1.00  0.00           N
ATOM    423  CA  VAL X 153       1.513   8.203  16.689  1.00  0.00           C
ATOM    424  CB  VAL X 153       0.172   8.014  17.380  1.00  0.00           C
ATOM    425  CG1 VAL X 153      -0.994   7.619  16.473  1.00  0.00           C
ATOM    426  CG2 VAL X 153       0.123   7.147  18.637  1.00  0.00           C
ATOM    427  C   VAL X 153       1.926   6.912  15.984  1.00  0.00           C
ATOM    428  O   VAL X 153       1.823   6.742  14.763  1.00  0.00           O
ATOM    429  N   ARG X 154       2.387   6.002  16.843  1.00  0.00           N
ATOM    430  CA  ARG X 154       2.562   4.621  16.449  1.00  0.00           C
ATOM    431  CB  ARG X 154       3.484   3.962  17.484  1.00  0.00           C
ATOM    432  CG  ARG X 154       3.776   2.470  17.340  1.00  0.00           C
ATOM    433  CD  ARG X 154       4.993   2.179  18.216  1.00  0.00           C
ATOM    434  NE  ARG X 154       4.951   2.501  19.641  1.00  0.00           N
ATOM    435  CZ  ARG X 154       4.883   1.713  20.721  1.00  0.00           C
ATOM    436  NH1 ARG X 154       4.701   0.378  20.721  1.00  0.00           N
ATOM    437  NH2 ARG X 154       5.081   2.373  21.870  1.00  0.00           N
ATOM    438  C   ARG X 154       1.263   3.833  16.359  1.00  0.00           C
ATOM    439  O   ARG X 154       0.417   3.938  17.248  1.00  0.00           O
ATOM    440  N   CYS X 155       1.049   3.158  15.229  1.00  0.00           N
ATOM    441  CA  CYS X 155      -0.025   2.220  14.976  1.00  0.00           C
ATOM    442  CB  CYS X 155      -0.796   2.748  13.772  1.00  0.00           C
ATOM    443  SG  CYS X 155      -1.688   4.268  14.174  1.00  0.00           S
ATOM    444  C   CYS X 155       0.489   0.797  14.778  1.00  0.00           C
ATOM    445  O   CYS X 155       1.008   0.479  13.721  1.00  0.00           O
ATOM    446  N   LEU X 156       0.341  -0.043  15.810  1.00  0.00           N
ATOM    447  CA  LEU X 156       0.619  -1.451  15.610  1.00  0.00           C
ATOM    448  CB  LEU X 156       0.824  -2.092  16.979  1.00  0.00           C
ATOM    449  CG  LEU X 156       0.912  -3.617  16.979  1.00  0.00           C
ATOM    450  CD1 LEU X 156       2.183  -4.194  16.349  1.00  0.00           C
ATOM    451  CD2 LEU X 156       0.732  -3.971  18.443  1.00  0.00           C
ATOM    452  C   LEU X 156      -0.531  -2.071  14.845  1.00  0.00           C
ATOM    453  O   LEU X 156      -1.713  -1.796  15.046  1.00  0.00           O
ATOM    454  N   VAL X 157      -0.159  -2.895  13.858  1.00  0.00           N
ATOM    455  CA  VAL X 157      -1.199  -3.591  13.120  1.00  0.00           C
ATOM    456  CB  VAL X 157      -1.387  -2.991  11.734  1.00  0.00           C
ATOM    457  CG1 VAL X 157      -2.195  -1.688  11.692  1.00  0.00           C
ATOM    458  CG2 VAL X 157      -0.122  -2.698  10.936  1.00  0.00           C
ATOM    459  C   VAL X 157      -0.882  -5.075  13.050  1.00  0.00           C
ATOM    460  O   VAL X 157       0.246  -5.408  12.688  1.00  0.00           O
ATOM    461  N   THR X 158      -1.719  -5.973  13.579  1.00  0.00           N
ATOM    462  CA  THR X 158      -1.261  -7.335  13.746  1.00  0.00           C
ATOM    463  CB  THR X 158      -2.076  -8.035  14.833  1.00  0.00           C
ATOM    464  CG2 THR X 158      -2.055  -7.457  16.244  1.00  0.00           C
ATOM    465  OG1 THR X 158      -3.438  -8.131  14.480  1.00  0.00           O
ATOM    466  C   THR X 158      -1.347  -8.169  12.480  1.00  0.00           C
ATOM    467  O   THR X 158      -1.707  -7.653  11.427  1.00  0.00           O
ATOM    468  N   ARG X 159      -0.858  -9.409  12.474  1.00  0.00           N
ATOM    469  CA  ARG X 159      -0.899 -10.385  11.402  1.00  0.00           C
ATOM    470  CB  ARG X 159      -0.323 -11.701  11.891  1.00  0.00           C
ATOM    471  CG  ARG X 159      -0.244 -12.844  10.880  1.00  0.00           C
ATOM    472  CD  ARG X 159       0.821 -12.576   9.814  1.00  0.00           C
ATOM    473  NE  ARG X 159       0.306 -11.801   8.684  1.00  0.00           N
ATOM    474  CZ  ARG X 159       0.942 -11.055   7.773  1.00  0.00           C
ATOM    475  NH1 ARG X 159       2.180 -10.602   7.970  1.00  0.00           N
ATOM    476  NH2 ARG X 159       0.316 -10.630   6.661  1.00  0.00           N
ATOM    477  C   ARG X 159      -2.330 -10.446  10.868  1.00  0.00           C
ATOM    478  O   ARG X 159      -2.547 -10.209   9.685  1.00  0.00           O
ATOM    479  N   GLU X 160      -3.327 -10.684  11.732  1.00  0.00           N
ATOM    480  CA  GLU X 160      -4.702 -10.837  11.310  1.00  0.00           C
ATOM    481  CB  GLU X 160      -5.507 -11.551  12.394  1.00  0.00           C
ATOM    482  CG  GLU X 160      -6.986 -11.636  12.066  1.00  0.00           C
ATOM    483  CD  GLU X 160      -7.663 -12.771  12.836  1.00  0.00           C
ATOM    484  OE1 GLU X 160      -8.769 -13.214  12.444  1.00  0.00           O
ATOM    485  OE2 GLU X 160      -7.111 -13.268  13.834  1.00  0.00           O
ATOM    486  C   GLU X 160      -5.312  -9.507  10.900  1.00  0.00           C
ATOM    487  O   GLU X 160      -6.200  -9.484  10.048  1.00  0.00           O
ATOM    488  N   ALA X 161      -4.785  -8.377  11.392  1.00  0.00           N
ATOM    489  CA  ALA X 161      -5.255  -7.093  10.916  1.00  0.00           C
ATOM    490  CB  ALA X 161      -4.852  -6.067  11.969  1.00  0.00           C
ATOM    491  C   ALA X 161      -4.775  -6.733   9.519  1.00  0.00           C
ATOM    492  O   ALA X 161      -5.599  -6.214   8.781  1.00  0.00           O
ATOM    493  N   LEU X 162      -3.533  -7.134   9.205  1.00  0.00           N
ATOM    494  CA  LEU X 162      -3.049  -7.021   7.843  1.00  0.00           C
ATOM    495  CB  LEU X 162      -1.561  -7.310   7.686  1.00  0.00           C
ATOM    496  CG  LEU X 162      -0.561  -6.346   8.316  1.00  0.00           C
ATOM    497  CD1 LEU X 162       0.825  -6.758   7.812  1.00  0.00           C
ATOM    498  CD2 LEU X 162      -0.793  -4.901   7.919  1.00  0.00           C
ATOM    499  C   LEU X 162      -3.795  -7.886   6.834  1.00  0.00           C
ATOM    500  O   LEU X 162      -4.017  -7.465   5.694  1.00  0.00           O
ATOM    501  N   ASP X 163      -4.176  -9.091   7.259  1.00  0.00           N
ATOM    502  CA  ASP X 163      -4.880 -10.061   6.436  1.00  0.00           C
ATOM    503  CB  ASP X 163      -4.459 -11.445   6.908  1.00  0.00           C
ATOM    504  CG  ASP X 163      -2.976 -11.742   6.730  1.00  0.00           C
ATOM    505  OD1 ASP X 163      -2.376 -12.415   7.595  1.00  0.00           O
ATOM    506  OD2 ASP X 163      -2.292 -11.370   5.759  1.00  0.00           O
ATOM    507  C   ASP X 163      -6.399  -9.963   6.376  1.00  0.00           C
ATOM    508  O   ASP X 163      -7.054 -10.628   5.578  1.00  0.00           O
ATOM    509  N   THR X 164      -7.075  -9.104   7.139  1.00  0.00           N
ATOM    510  CA  THR X 164      -8.499  -8.827   7.066  1.00  0.00           C
ATOM    511  CB  THR X 164      -9.077  -8.871   8.476  1.00  0.00           C
ATOM    512  CG2 THR X 164      -9.161 -10.310   8.969  1.00  0.00           C
ATOM    513  OG1 THR X 164      -8.275  -8.111   9.351  1.00  0.00           O
ATOM    514  C   THR X 164      -8.793  -7.510   6.365  1.00  0.00           C
ATOM    515  O   THR X 164      -9.688  -7.445   5.529  1.00  0.00           O
ATOM    516  N   SER X 165      -7.995  -6.473   6.625  1.00  0.00           N
ATOM    517  CA  SER X 165      -8.071  -5.151   6.037  1.00  0.00           C
ATOM    518  CB  SER X 165      -7.283  -4.185   6.921  1.00  0.00           C
ATOM    519  OG  SER X 165      -7.902  -4.245   8.181  1.00  0.00           O
ATOM    520  C   SER X 165      -7.526  -5.078   4.619  1.00  0.00           C
ATOM    521  O   SER X 165      -7.118  -6.093   4.066  1.00  0.00           O
ATOM    522  N   ASP X 166      -7.578  -3.876   4.033  1.00  0.00           N
ATOM    523  CA  ASP X 166      -7.059  -3.670   2.700  1.00  0.00           C
ATOM    524  CB  ASP X 166      -7.948  -2.601   2.062  1.00  0.00           C
ATOM    525  CG  ASP X 166      -7.781  -2.588   0.544  1.00  0.00           C
ATOM    526  OD1 ASP X 166      -8.459  -1.768  -0.095  1.00  0.00           O
ATOM    527  OD2 ASP X 166      -7.085  -3.461  -0.035  1.00  0.00           O
ATOM    528  C   ASP X 166      -5.616  -3.197   2.810  1.00  0.00           C
ATOM    529  O   ASP X 166      -5.324  -2.152   3.388  1.00  0.00           O
ATOM    530  N   TRP X 167      -4.745  -4.102   2.375  1.00  0.00           N
ATOM    531  CA  TRP X 167      -3.311  -3.933   2.408  1.00  0.00           C
ATOM    532  CB  TRP X 167      -2.777  -4.588   3.685  1.00  0.00           C
ATOM    533  CG  TRP X 167      -1.370  -4.208   4.042  1.00  0.00           C
ATOM    534  CD1 TRP X 167      -0.256  -4.945   3.908  1.00  0.00           C
ATOM    535  NE1 TRP X 167       0.788  -4.235   4.472  1.00  0.00           N
ATOM    536  CE2 TRP X 167       0.412  -2.943   4.822  1.00  0.00           C
ATOM    537  CZ2 TRP X 167       1.170  -1.879   5.337  1.00  0.00           C
ATOM    538  CH2 TRP X 167       0.502  -0.693   5.648  1.00  0.00           C
ATOM    539  CZ3 TRP X 167      -0.833  -0.555   5.253  1.00  0.00           C
ATOM    540  CE3 TRP X 167      -1.550  -1.625   4.693  1.00  0.00           C
ATOM    541  CD2 TRP X 167      -0.954  -2.869   4.469  1.00  0.00           C
ATOM    542  C   TRP X 167      -2.598  -4.643   1.254  1.00  0.00           C
ATOM    543  O   TRP X 167      -3.059  -5.643   0.705  1.00  0.00           O
ATOM    544  N   GLU X 168      -1.508  -4.064   0.774  1.00  0.00           N
ATOM    545  CA  GLU X 168      -1.100  -4.292  -0.599  1.00  0.00           C
ATOM    546  CB  GLU X 168      -1.164  -2.920  -1.270  1.00  0.00           C
ATOM    547  CG  GLU X 168      -1.094  -3.086  -2.788  1.00  0.00           C
ATOM    548  CD  GLU X 168      -1.264  -1.780  -3.529  1.00  0.00           C
ATOM    549  OE1 GLU X 168      -0.472  -0.828  -3.398  1.00  0.00           O
ATOM    550  OE2 GLU X 168      -2.296  -1.627  -4.228  1.00  0.00           O
ATOM    551  C   GLU X 168       0.172  -5.103  -0.773  1.00  0.00           C
ATOM    552  O   GLU X 168       0.135  -6.100  -1.492  1.00  0.00           O
ATOM    553  N   LYS X 170       1.268  -4.668  -0.141  1.00  0.00           N
ATOM    554  CA  LYS X 170       2.571  -5.294  -0.192  1.00  0.00           C
ATOM    555  CB  LYS X 170       3.408  -4.642  -1.276  1.00  0.00           C
ATOM    556  CG  LYS X 170       4.593  -5.533  -1.671  1.00  0.00           C
ATOM    557  CD  LYS X 170       5.502  -4.908  -2.712  1.00  0.00           C
ATOM    558  CE  LYS X 170       6.196  -3.640  -2.235  1.00  0.00           C
ATOM    559  NZ  LYS X 170       7.074  -3.101  -3.284  1.00  0.00           N
ATOM    560  C   LYS X 170       3.252  -5.358   1.174  1.00  0.00           C
ATOM    561  O   LYS X 170       3.100  -4.358   1.868  1.00  0.00           O
ATOM    562  N   GLU X 171       3.983  -6.423   1.506  1.00  0.00           N
ATOM    563  CA  GLU X 171       4.738  -6.633   2.720  1.00  0.00           C
ATOM    564  CB  GLU X 171       4.275  -7.912   3.423  1.00  0.00           C
ATOM    565  CG  GLU X 171       2.852  -7.869   3.950  1.00  0.00           C
ATOM    566  CD  GLU X 171       2.476  -9.103   4.779  1.00  0.00           C
ATOM    567  OE1 GLU X 171       1.726  -9.991   4.327  1.00  0.00           O
ATOM    568  OE2 GLU X 171       3.069  -9.169   5.875  1.00  0.00           O
ATOM    569  C   GLU X 171       6.238  -6.632   2.465  1.00  0.00           C
ATOM    570  O   GLU X 171       6.893  -5.797   3.089  1.00  0.00           O
ATOM    571  N   PHE X 172       6.785  -7.360   1.491  1.00  0.00           N
ATOM    572  CA  PHE X 172       8.212  -7.318   1.237  1.00  0.00           C
ATOM    573  CB  PHE X 172       8.785  -8.655   0.794  1.00  0.00           C
ATOM    574  CG  PHE X 172       8.300  -9.912   1.495  1.00  0.00           C
ATOM    575  CD1 PHE X 172       9.049 -10.420   2.551  1.00  0.00           C
ATOM    576  CE1 PHE X 172       8.526 -11.410   3.389  1.00  0.00           C
ATOM    577  CZ  PHE X 172       7.217 -11.851   3.149  1.00  0.00           C
ATOM    578  CE2 PHE X 172       6.447 -11.351   2.089  1.00  0.00           C
ATOM    579  CD2 PHE X 172       7.061 -10.493   1.182  1.00  0.00           C
ATOM    580  C   PHE X 172       8.745  -6.243   0.310  1.00  0.00           C
ATOM    581  O   PHE X 172       8.257  -6.161  -0.822  1.00  0.00           O
ATOM    582  N   GLY X 173       9.589  -5.346   0.821  1.00  0.00           N
ATOM    583  CA  GLY X 173       9.952  -4.155   0.068  1.00  0.00           C
ATOM    584  C   GLY X 173       8.918  -3.048   0.096  1.00  0.00           C
ATOM    585  O   GLY X 173       8.729  -2.457  -0.964  1.00  0.00           O
ATOM    586  N   PHE X 174       8.215  -2.791   1.192  1.00  0.00           N
ATOM    587  CA  PHE X 174       7.272  -1.682   1.260  1.00  0.00           C
ATOM    588  CB  PHE X 174       5.907  -2.317   1.502  1.00  0.00           C
ATOM    589  CG  PHE X 174       4.653  -1.470   1.521  1.00  0.00           C
ATOM    590  CD1 PHE X 174       4.192  -0.946   2.730  1.00  0.00           C
ATOM    591  CE1 PHE X 174       3.056  -0.138   2.724  1.00  0.00           C
ATOM    592  CZ  PHE X 174       2.362   0.215   1.569  1.00  0.00           C
ATOM    593  CE2 PHE X 174       2.703  -0.433   0.364  1.00  0.00           C
ATOM    594  CD2 PHE X 174       3.837  -1.247   0.407  1.00  0.00           C
ATOM    595  C   PHE X 174       7.525  -0.631   2.330  1.00  0.00           C
ATOM    596  O   PHE X 174       6.784   0.362   2.420  1.00  0.00           O
ATOM    597  N   ARG X 175       8.529  -0.814   3.180  1.00  0.00           N
ATOM    598  CA  ARG X 175       9.013   0.165   4.122  1.00  0.00           C
ATOM    599  CB  ARG X 175      10.316  -0.258   4.814  1.00  0.00           C
ATOM    600  CG  ARG X 175      10.475   0.133   6.275  1.00  0.00           C
ATOM    601  CD  ARG X 175      11.898  -0.272   6.668  1.00  0.00           C
ATOM    602  NE  ARG X 175      12.213   0.313   7.972  1.00  0.00           N
ATOM    603  CZ  ARG X 175      11.895  -0.234   9.155  1.00  0.00           C
ATOM    604  NH1 ARG X 175      11.217  -1.383   9.246  1.00  0.00           N
ATOM    605  NH2 ARG X 175      12.291   0.396  10.269  1.00  0.00           N
ATOM    606  C   ARG X 175       9.179   1.613   3.676  1.00  0.00           C
ATOM    607  O   ARG X 175       8.810   2.494   4.446  1.00  0.00           O
ATOM    608  N   GLY X 176       9.752   1.848   2.505  1.00  0.00           N
ATOM    609  CA  GLY X 176      10.131   3.159   1.986  1.00  0.00           C
ATOM    610  C   GLY X 176       8.894   4.000   1.748  1.00  0.00           C
ATOM    611  O   GLY X 176       9.092   5.151   1.370  1.00  0.00           O
ATOM    612  N   THR X 177       7.679   3.447   1.792  1.00  0.00           N
ATOM    613  CA  THR X 177       6.467   4.162   1.419  1.00  0.00           C
ATOM    614  CB  THR X 177       5.255   3.234   1.239  1.00  0.00           C
ATOM    615  CG2 THR X 177       4.086   3.767   0.424  1.00  0.00           C
ATOM    616  OG1 THR X 177       5.639   2.071   0.554  1.00  0.00           O
ATOM    617  C   THR X 177       6.037   5.196   2.447  1.00  0.00           C
ATOM    618  O   THR X 177       6.147   5.020   3.660  1.00  0.00           O
ATOM    619  N   GLU X 178       5.576   6.353   1.999  1.00  0.00           N
ATOM    620  CA  GLU X 178       5.211   7.496   2.818  1.00  0.00           C
ATOM    621  CB  GLU X 178       6.479   8.226   3.232  1.00  0.00           C
ATOM    622  CG  GLU X 178       7.152   9.022   2.117  1.00  0.00           C
ATOM    623  CD  GLU X 178       8.506   9.549   2.579  1.00  0.00           C
ATOM    624  OE1 GLU X 178       8.579  10.632   3.189  1.00  0.00           O
ATOM    625  OE2 GLU X 178       9.503   8.880   2.238  1.00  0.00           O
ATOM    626  C   GLU X 178       4.164   8.405   2.184  1.00  0.00           C
ATOM    627  O   GLU X 178       3.971   8.346   0.982  1.00  0.00           O
ATOM    628  N   GLY X 179       3.375   9.128   2.979  1.00  0.00           N
ATOM    629  CA  GLY X 179       2.329  10.030   2.541  1.00  0.00           C
ATOM    630  C   GLY X 179       0.996   9.504   2.032  1.00  0.00           C
ATOM    631  O   GLY X 179       0.113  10.303   1.725  1.00  0.00           O
ATOM    632  N   ARG X 180       0.837   8.177   2.048  1.00  0.00           N
ATOM    633  CA  ARG X 180      -0.333   7.485   1.562  1.00  0.00           C
ATOM    634  CB  ARG X 180       0.081   6.145   0.951  1.00  0.00           C
ATOM    635  CG  ARG X 180      -0.950   5.450   0.067  1.00  0.00           C
ATOM    636  CD  ARG X 180      -0.369   4.405  -0.878  1.00  0.00           C
ATOM    637  NE  ARG X 180      -1.328   3.335  -1.133  1.00  0.00           N
ATOM    638  CZ  ARG X 180      -1.182   2.265  -1.912  1.00  0.00           C
ATOM    639  NH1 ARG X 180      -0.160   1.951  -2.722  1.00  0.00           N
ATOM    640  NH2 ARG X 180      -2.157   1.343  -1.940  1.00  0.00           N
ATOM    641  C   ARG X 180      -1.403   7.479   2.636  1.00  0.00           C
ATOM    642  O   ARG X 180      -1.126   7.313   3.821  1.00  0.00           O
ATOM    643  N   LEU X 181      -2.674   7.555   2.249  1.00  0.00           N
ATOM    644  CA  LEU X 181      -3.774   7.795   3.162  1.00  0.00           C
ATOM    645  CB  LEU X 181      -4.850   8.655   2.528  1.00  0.00           C
ATOM    646  CG  LEU X 181      -4.479  10.065   2.083  1.00  0.00           C
ATOM    647  CD1 LEU X 181      -5.736  10.673   1.438  1.00  0.00           C
ATOM    648  CD2 LEU X 181      -4.032  10.845   3.308  1.00  0.00           C
ATOM    649  C   LEU X 181      -4.383   6.479   3.658  1.00  0.00           C
ATOM    650  O   LEU X 181      -4.280   5.471   2.967  1.00  0.00           O
ATOM    651  N   LEU X 182      -4.962   6.625   4.843  1.00  0.00           N
ATOM    652  CA  LEU X 182      -5.298   5.385   5.526  1.00  0.00           C
ATOM    653  CB  LEU X 182      -4.141   5.008   6.445  1.00  0.00           C
ATOM    654  CG  LEU X 182      -4.270   3.864   7.438  1.00  0.00           C
ATOM    655  CD1 LEU X 182      -4.463   2.531   6.717  1.00  0.00           C
ATOM    656  CD2 LEU X 182      -2.988   3.745   8.257  1.00  0.00           C
ATOM    657  C   LEU X 182      -6.598   5.635   6.265  1.00  0.00           C
ATOM    658  O   LEU X 182      -6.833   6.761   6.687  1.00  0.00           O
ATOM    659  N   LEU X 183      -7.469   4.659   6.534  1.00  0.00           N
ATOM    660  CA  LEU X 183      -8.743   4.825   7.195  1.00  0.00           C
ATOM    661  CB  LEU X 183      -9.937   4.763   6.242  1.00  0.00           C
ATOM    662  CG  LEU X 183     -11.193   5.390   6.848  1.00  0.00           C
ATOM    663  CD1 LEU X 183     -11.152   6.925   6.884  1.00  0.00           C
ATOM    664  CD2 LEU X 183     -12.361   4.825   6.057  1.00  0.00           C
ATOM    665  C   LEU X 183      -8.757   3.783   8.307  1.00  0.00           C
ATOM    666  O   LEU X 183      -8.462   2.624   8.068  1.00  0.00           O
ATOM    667  N   LEU X 184      -9.156   4.196   9.505  1.00  0.00           N
ATOM    668  CA  LEU X 184      -9.278   3.321  10.654  1.00  0.00           C
ATOM    669  CB  LEU X 184      -8.718   3.891  11.957  1.00  0.00           C
ATOM    670  CG  LEU X 184      -7.214   3.913  12.201  1.00  0.00           C
ATOM    671  CD1 LEU X 184      -6.347   4.049  10.960  1.00  0.00           C
ATOM    672  CD2 LEU X 184      -6.799   4.975  13.215  1.00  0.00           C
ATOM    673  C   LEU X 184     -10.744   3.052  10.946  1.00  0.00           C
ATOM    674  O   LEU X 184     -11.578   3.951  11.019  1.00  0.00           O
ATOM    675  N   GLN X 185     -11.089   1.784  11.197  1.00  0.00           N
ATOM    676  CA  GLN X 185     -12.450   1.320  11.380  1.00  0.00           C
ATOM    677  CB  GLN X 185     -12.706   0.609  10.049  1.00  0.00           C
ATOM    678  CG  GLN X 185     -12.571   1.406   8.759  1.00  0.00           C
ATOM    679  CD  GLN X 185     -12.676   0.557   7.498  1.00  0.00           C
ATOM    680  OE1 GLN X 185     -11.749  -0.120   7.064  1.00  0.00           O
ATOM    681  NE2 GLN X 185     -13.887   0.465   6.939  1.00  0.00           N
ATOM    682  C   GLN X 185     -12.693   0.477  12.635  1.00  0.00           C
ATOM    683  O   GLN X 185     -13.839   0.463  13.067  1.00  0.00           O
ATOM    684  N   ASP X 186     -11.632  -0.064  13.235  1.00  0.00           N
ATOM    685  CA  ASP X 186     -11.507  -0.396  14.648  1.00  0.00           C
ATOM    686  CB  ASP X 186     -12.012  -1.817  14.898  1.00  0.00           C
ATOM    687  CG  ASP X 186     -12.118  -2.380  16.303  1.00  0.00           C
ATOM    688  OD1 ASP X 186     -11.972  -1.643  17.311  1.00  0.00           O
ATOM    689  OD2 ASP X 186     -12.352  -3.589  16.458  1.00  0.00           O
ATOM    690  C   ASP X 186     -10.106  -0.166  15.202  1.00  0.00           C
ATOM    691  O   ASP X 186      -9.159  -0.694  14.640  1.00  0.00           O
ATOM    692  N   CYS X 187      -9.927   0.615  16.274  1.00  0.00           N
ATOM    693  CA  CYS X 187      -8.680   1.118  16.809  1.00  0.00           C
ATOM    694  CB  CYS X 187      -8.405   2.490  16.190  1.00  0.00           C
ATOM    695  SG  CYS X 187      -6.734   3.103  16.518  1.00  0.00           S
ATOM    696  C   CYS X 187      -8.845   1.316  18.312  1.00  0.00           C
ATOM    697  O   CYS X 187      -9.992   1.260  18.730  1.00  0.00           O
ATOM    698  N   GLY X 188      -7.728   1.391  19.049  1.00  0.00           N
ATOM    699  CA  GLY X 188      -7.669   1.510  20.490  1.00  0.00           C
ATOM    700  C   GLY X 188      -6.288   1.939  20.975  1.00  0.00           C
ATOM    701  O   GLY X 188      -5.292   1.872  20.264  1.00  0.00           O
ATOM    702  N   VAL X 189      -6.209   2.313  22.251  1.00  0.00           N
ATOM    703  CA  VAL X 189      -5.132   3.052  22.879  1.00  0.00           C
ATOM    704  CB  VAL X 189      -5.730   4.246  23.617  1.00  0.00           C
ATOM    705  CG1 VAL X 189      -4.707   5.246  24.162  1.00  0.00           C
ATOM    706  CG2 VAL X 189      -6.806   5.035  22.882  1.00  0.00           C
ATOM    707  C   VAL X 189      -4.360   2.121  23.802  1.00  0.00           C
ATOM    708  O   VAL X 189      -4.966   1.313  24.513  1.00  0.00           O
ATOM    709  N   HIS X 190      -3.029   2.196  23.866  1.00  0.00           N
ATOM    710  CA  HIS X 190      -2.165   1.395  24.711  1.00  0.00           C
ATOM    711  CB  HIS X 190      -1.661   0.206  23.913  1.00  0.00           C
ATOM    712  CG  HIS X 190      -2.715  -0.831  23.599  1.00  0.00           C
ATOM    713  ND1 HIS X 190      -3.366  -1.697  24.478  1.00  0.00           N
ATOM    714  CE1 HIS X 190      -4.070  -2.490  23.676  1.00  0.00           C
ATOM    715  NE2 HIS X 190      -3.853  -2.214  22.371  1.00  0.00           N
ATOM    716  CD2 HIS X 190      -2.945  -1.173  22.290  1.00  0.00           C
ATOM    717  C   HIS X 190      -1.054   2.219  25.361  1.00  0.00           C
ATOM    718  O   HIS X 190      -0.715   3.233  24.764  1.00  0.00           O
ATOM    719  N   VAL X 191      -0.454   1.730  26.442  1.00  0.00           N
ATOM    720  CA  VAL X 191       0.633   2.427  27.112  1.00  0.00           C
ATOM    721  CB  VAL X 191       0.435   3.006  28.504  1.00  0.00           C
ATOM    722  CG1 VAL X 191       1.380   4.146  28.892  1.00  0.00           C
ATOM    723  CG2 VAL X 191      -0.971   3.517  28.780  1.00  0.00           C
ATOM    724  C   VAL X 191       1.883   1.566  27.022  1.00  0.00           C
ATOM    725  O   VAL X 191       1.841   0.341  26.926  1.00  0.00           O
ATOM    726  N   GLN X 192       3.044   2.230  27.076  1.00  0.00           N
ATOM    727  CA  GLN X 192       4.404   1.725  27.062  1.00  0.00           C
ATOM    728  CB  GLN X 192       5.028   1.728  25.672  1.00  0.00           C
ATOM    729  CG  GLN X 192       6.251   0.817  25.595  1.00  0.00           C
ATOM    730  CD  GLN X 192       6.538  -0.008  24.351  1.00  0.00           C
ATOM    731  OE1 GLN X 192       5.676  -0.049  23.472  1.00  0.00           O
ATOM    732  NE2 GLN X 192       7.676  -0.667  24.146  1.00  0.00           N
ATOM    733  C   GLN X 192       5.370   2.454  27.982  1.00  0.00           C
ATOM    734  O   GLN X 192       5.410   3.679  27.977  1.00  0.00           O
ATOM    735  N   VAL X 193       6.104   1.692  28.797  1.00  0.00           N
ATOM    736  CA  VAL X 193       7.077   2.131  29.767  1.00  0.00           C
ATOM    737  CB  VAL X 193       7.390   1.019  30.774  1.00  0.00           C
ATOM    738  CG1 VAL X 193       6.122   0.436  31.378  1.00  0.00           C
ATOM    739  CG2 VAL X 193       8.237  -0.112  30.199  1.00  0.00           C
ATOM    740  C   VAL X 193       8.393   2.687  29.239  1.00  0.00           C
ATOM    741  O   VAL X 193       8.683   2.314  28.108  1.00  0.00           O
ATOM    742  N   ALA X 194       9.208   3.448  29.981  1.00  0.00           N
ATOM    743  CA  ALA X 194      10.540   3.863  29.609  1.00  0.00           C
ATOM    744  CB  ALA X 194      10.911   5.058  30.480  1.00  0.00           C
ATOM    745  C   ALA X 194      11.542   2.740  29.862  1.00  0.00           C
ATOM    746  O   ALA X 194      11.698   2.247  30.972  1.00  0.00           O
ATOM    747  N   GLU X 195      12.347   2.422  28.853  1.00  0.00           N
ATOM    748  CA  GLU X 195      13.373   1.400  28.753  1.00  0.00           C
ATOM    749  CB  GLU X 195      12.719   0.148  28.181  1.00  0.00           C
ATOM    750  CG  GLU X 195      11.453  -0.372  28.850  1.00  0.00           C
ATOM    751  CD  GLU X 195      11.216  -1.827  28.435  1.00  0.00           C
ATOM    752  OE1 GLU X 195      11.731  -2.806  29.009  1.00  0.00           O
ATOM    753  OE2 GLU X 195      10.423  -1.986  27.477  1.00  0.00           O
ATOM    754  C   GLU X 195      14.513   1.762  27.808  1.00  0.00           C
ATOM    755  O   GLU X 195      14.301   2.317  26.730  1.00  0.00           O
ATOM    756  N   GLY X 196      15.738   1.324  28.083  1.00  0.00           N
ATOM    757  CA  GLY X 196      16.821   1.436  27.129  1.00  0.00           C
ATOM    758  C   GLY X 196      17.280   2.820  26.708  1.00  0.00           C
ATOM    759  O   GLY X 196      17.797   2.913  25.593  1.00  0.00           O
ATOM    760  N   GLY X 197      16.890   3.864  27.446  1.00  0.00           N
ATOM    761  CA  GLY X 197      17.021   5.289  27.262  1.00  0.00           C
ATOM    762  C   GLY X 197      15.951   6.007  26.453  1.00  0.00           C
ATOM    763  O   GLY X 197      16.039   7.226  26.329  1.00  0.00           O
ATOM    764  N   ALA X 198      14.942   5.298  25.955  1.00  0.00           N
ATOM    765  CA  ALA X 198      13.733   5.913  25.437  1.00  0.00           C
ATOM    766  CB  ALA X 198      13.350   5.142  24.176  1.00  0.00           C
ATOM    767  C   ALA X 198      12.618   6.061  26.462  1.00  0.00           C
ATOM    768  O   ALA X 198      12.429   5.178  27.300  1.00  0.00           O
ATOM    769  N   PRO X 199      11.935   7.212  26.510  1.00  0.00           N
ATOM    770  CD  PRO X 199      12.144   8.407  25.709  1.00  0.00           C
ATOM    771  CG  PRO X 199      10.979   9.326  26.056  1.00  0.00           C
ATOM    772  CB  PRO X 199      10.715   8.977  27.515  1.00  0.00           C
ATOM    773  CA  PRO X 199      10.927   7.469  27.519  1.00  0.00           C
ATOM    774  C   PRO X 199       9.595   6.801  27.241  1.00  0.00           C
ATOM    775  O   PRO X 199       9.246   6.306  26.167  1.00  0.00           O
ATOM    776  N   ALA X 200       8.803   6.667  28.307  1.00  0.00           N
ATOM    777  CA  ALA X 200       7.422   6.230  28.306  1.00  0.00           C
ATOM    778  CB  ALA X 200       6.932   6.237  29.748  1.00  0.00           C
ATOM    779  C   ALA X 200       6.539   6.989  27.320  1.00  0.00           C
ATOM    780  O   ALA X 200       6.746   8.161  27.034  1.00  0.00           O
ATOM    781  N   GLU X 201       5.569   6.302  26.719  1.00  0.00           N
ATOM    782  CA  GLU X 201       4.680   6.756  25.671  1.00  0.00           C
ATOM    783  CB  GLU X 201       5.384   6.775  24.321  1.00  0.00           C
ATOM    784  CG  GLU X 201       5.763   5.413  23.738  1.00  0.00           C
ATOM    785  CD  GLU X 201       6.274   5.619  22.320  1.00  0.00           C
ATOM    786  OE1 GLU X 201       5.742   4.986  21.380  1.00  0.00           O
ATOM    787  OE2 GLU X 201       7.277   6.337  22.119  1.00  0.00           O
ATOM    788  C   GLU X 201       3.342   6.024  25.546  1.00  0.00           C
ATOM    789  O   GLU X 201       3.133   4.830  25.725  1.00  0.00           O
ATOM    790  N   PHE X 202       2.369   6.808  25.057  1.00  0.00           N
ATOM    791  CA  PHE X 202       1.237   6.223  24.382  1.00  0.00           C
ATOM    792  CB  PHE X 202       0.057   7.192  24.377  1.00  0.00           C
ATOM    793  CG  PHE X 202      -0.618   7.577  25.669  1.00  0.00           C
ATOM    794  CD1 PHE X 202      -1.455   6.643  26.292  1.00  0.00           C
ATOM    795  CE1 PHE X 202      -2.162   7.041  27.431  1.00  0.00           C
ATOM    796  CZ  PHE X 202      -1.940   8.326  27.951  1.00  0.00           C
ATOM    797  CE2 PHE X 202      -1.052   9.232  27.375  1.00  0.00           C
ATOM    798  CD2 PHE X 202      -0.383   8.862  26.200  1.00  0.00           C
ATOM    799  C   PHE X 202       1.516   5.673  22.987  1.00  0.00           C
ATOM    800  O   PHE X 202       2.442   6.227  22.405  1.00  0.00           O
ATOM    801  N   TYR X 203       0.656   4.755  22.544  1.00  0.00           N
ATOM    802  CA  TYR X 203       0.550   4.281  21.173  1.00  0.00           C
ATOM    803  CB  TYR X 203       1.658   3.276  20.882  1.00  0.00           C
ATOM    804  CG  TYR X 203       1.490   1.941  21.573  1.00  0.00           C
ATOM    805  CD1 TYR X 203       1.783   1.825  22.936  1.00  0.00           C
ATOM    806  CE1 TYR X 203       1.786   0.516  23.424  1.00  0.00           C
ATOM    807  CZ  TYR X 203       1.520  -0.642  22.667  1.00  0.00           C
ATOM    808  OH  TYR X 203       1.738  -1.897  23.160  1.00  0.00           O
ATOM    809  CE2 TYR X 203       1.294  -0.483  21.291  1.00  0.00           C
ATOM    810  CD2 TYR X 203       1.232   0.818  20.764  1.00  0.00           C
ATOM    811  C   TYR X 203      -0.796   3.662  20.833  1.00  0.00           C
ATOM    812  O   TYR X 203      -1.599   3.479  21.749  1.00  0.00           O
ATOM    813  N   LEU X 204      -1.080   3.361  19.564  1.00  0.00           N
ATOM    814  CA  LEU X 204      -2.313   2.731  19.128  1.00  0.00           C
ATOM    815  CB  LEU X 204      -3.142   3.568  18.166  1.00  0.00           C
ATOM    816  CG  LEU X 204      -3.165   5.074  18.376  1.00  0.00           C
ATOM    817  CD1 LEU X 204      -3.788   5.740  17.162  1.00  0.00           C
ATOM    818  CD2 LEU X 204      -3.831   5.714  19.593  1.00  0.00           C
ATOM    819  C   LEU X 204      -2.138   1.321  18.589  1.00  0.00           C
ATOM    820  O   LEU X 204      -1.086   1.022  18.019  1.00  0.00           O
ATOM    821  N   GLN X 205      -3.203   0.525  18.681  1.00  0.00           N
ATOM    822  CA  GLN X 205      -3.325  -0.701  17.923  1.00  0.00           C
ATOM    823  CB  GLN X 205      -3.471  -1.922  18.826  1.00  0.00           C
ATOM    824  CG  GLN X 205      -3.751  -3.173  17.993  1.00  0.00           C
ATOM    825  CD  GLN X 205      -3.377  -4.501  18.634  1.00  0.00           C
ATOM    826  OE1 GLN X 205      -2.393  -4.698  19.343  1.00  0.00           O
ATOM    827  NE2 GLN X 205      -4.143  -5.524  18.236  1.00  0.00           N
ATOM    828  C   GLN X 205      -4.543  -0.530  17.025  1.00  0.00           C
ATOM    829  O   GLN X 205      -5.560   0.017  17.450  1.00  0.00           O
ATOM    830  N   VAL X 206      -4.516  -0.846  15.726  1.00  0.00           N
ATOM    831  CA  VAL X 206      -5.650  -0.772  14.826  1.00  0.00           C
ATOM    832  CB  VAL X 206      -5.319   0.058  13.595  1.00  0.00           C
ATOM    833  CG1 VAL X 206      -6.515   0.144  12.650  1.00  0.00           C
ATOM    834  CG2 VAL X 206      -4.811   1.449  13.981  1.00  0.00           C
ATOM    835  C   VAL X 206      -5.964  -2.172  14.297  1.00  0.00           C
ATOM    836  O   VAL X 206      -5.094  -2.751  13.658  1.00  0.00           O
ATOM    837  N   ASP X 207      -7.138  -2.732  14.628  1.00  0.00           N
ATOM    838  CA  ASP X 207      -7.525  -4.041  14.151  1.00  0.00           C
ATOM    839  CB  ASP X 207      -8.337  -4.728  15.252  1.00  0.00           C
ATOM    840  CG  ASP X 207      -7.638  -4.848  16.600  1.00  0.00           C
ATOM    841  OD1 ASP X 207      -6.404  -5.030  16.656  1.00  0.00           O
ATOM    842  OD2 ASP X 207      -8.263  -4.702  17.665  1.00  0.00           O
ATOM    843  C   ASP X 207      -8.181  -4.126  12.788  1.00  0.00           C
ATOM    844  O   ASP X 207      -8.136  -5.156  12.116  1.00  0.00           O
ATOM    845  N   ARG X 208      -8.864  -3.094  12.294  1.00  0.00           N
ATOM    846  CA  ARG X 208      -9.511  -2.966  11.000  1.00  0.00           C
ATOM    847  CB  ARG X 208     -11.024  -2.989  11.192  1.00  0.00           C
ATOM    848  CG  ARG X 208     -11.500  -4.267  11.883  1.00  0.00           C
ATOM    849  CD  ARG X 208     -12.956  -4.409  12.331  1.00  0.00           C
ATOM    850  NE  ARG X 208     -13.906  -4.494  11.225  1.00  0.00           N
ATOM    851  CZ  ARG X 208     -15.213  -4.780  11.346  1.00  0.00           C
ATOM    852  NH1 ARG X 208     -15.780  -4.937  12.551  1.00  0.00           N
ATOM    853  NH2 ARG X 208     -15.995  -4.804  10.262  1.00  0.00           N
ATOM    854  C   ARG X 208      -9.216  -1.593  10.433  1.00  0.00           C
ATOM    855  O   ARG X 208      -9.581  -0.584  11.043  1.00  0.00           O
ATOM    856  N   PHE X 209      -8.802  -1.595   9.159  1.00  0.00           N
ATOM    857  CA  PHE X 209      -8.494  -0.419   8.388  1.00  0.00           C
ATOM    858  CB  PHE X 209      -7.054  -0.053   8.753  1.00  0.00           C
ATOM    859  CG  PHE X 209      -5.946  -1.001   8.375  1.00  0.00           C
ATOM    860  CD1 PHE X 209      -5.406  -1.881   9.319  1.00  0.00           C
ATOM    861  CE1 PHE X 209      -4.407  -2.769   8.914  1.00  0.00           C
ATOM    862  CZ  PHE X 209      -4.125  -2.859   7.538  1.00  0.00           C
ATOM    863  CE2 PHE X 209      -4.717  -2.030   6.584  1.00  0.00           C
ATOM    864  CD2 PHE X 209      -5.579  -1.018   7.025  1.00  0.00           C
ATOM    865  C   PHE X 209      -8.657  -0.569   6.884  1.00  0.00           C
ATOM    866  O   PHE X 209      -8.871  -1.669   6.376  1.00  0.00           O
ATOM    867  N   SER X 210      -8.577   0.573   6.191  1.00  0.00           N
ATOM    868  CA  SER X 210      -8.517   0.641   4.753  1.00  0.00           C
ATOM    869  CB  SER X 210      -9.821   0.929   3.996  1.00  0.00           C
ATOM    870  OG  SER X 210     -10.747  -0.098   4.284  1.00  0.00           O
ATOM    871  C   SER X 210      -7.405   1.503   4.166  1.00  0.00           C
ATOM    872  O   SER X 210      -7.399   2.720   4.335  1.00  0.00           O
ATOM    873  N   LEU X 211      -6.397   0.892   3.549  1.00  0.00           N
ATOM    874  CA  LEU X 211      -5.357   1.576   2.797  1.00  0.00           C
ATOM    875  CB  LEU X 211      -4.192   0.643   2.494  1.00  0.00           C
ATOM    876  CG  LEU X 211      -3.009   1.231   1.727  1.00  0.00           C
ATOM    877  CD1 LEU X 211      -2.532   2.564   2.293  1.00  0.00           C
ATOM    878  CD2 LEU X 211      -1.802   0.284   1.762  1.00  0.00           C
ATOM    879  C   LEU X 211      -5.972   2.214   1.567  1.00  0.00           C
ATOM    880  O   LEU X 211      -6.708   1.526   0.866  1.00  0.00           O
ATOM    881  N   LEU X 212      -5.709   3.487   1.268  1.00  0.00           N
ATOM    882  CA  LEU X 212      -6.228   4.227   0.118  1.00  0.00           C
ATOM    883  CB  LEU X 212      -6.705   5.565   0.671  1.00  0.00           C
ATOM    884  CG  LEU X 212      -7.865   5.550   1.655  1.00  0.00           C
ATOM    885  CD1 LEU X 212      -8.226   6.955   2.089  1.00  0.00           C
ATOM    886  CD2 LEU X 212      -9.175   5.081   1.025  1.00  0.00           C
ATOM    887  C   LEU X 212      -5.135   4.219  -0.946  1.00  0.00           C
ATOM    888  O   LEU X 212      -3.935   4.255  -0.689  1.00  0.00           O
ATOM    889  N   PRO X 213      -5.475   4.270  -2.248  1.00  0.00           N
ATOM    890  CD  PRO X 213      -6.763   4.035  -2.847  1.00  0.00           C
ATOM    891  CG  PRO X 213      -6.618   4.225  -4.354  1.00  0.00           C
ATOM    892  CB  PRO X 213      -5.120   4.042  -4.593  1.00  0.00           C
ATOM    893  CA  PRO X 213      -4.472   4.473  -3.279  1.00  0.00           C
ATOM    894  C   PRO X 213      -3.935   5.893  -3.232  1.00  0.00           C
ATOM    895  O   PRO X 213      -2.878   6.153  -3.812  1.00  0.00           O
ATOM    896  N   THR X 214      -4.581   6.775  -2.468  1.00  0.00           N
ATOM    897  CA  THR X 214      -4.347   8.202  -2.501  1.00  0.00           C
ATOM    898  CB  THR X 214      -5.611   8.793  -1.887  1.00  0.00           C
ATOM    899  CG2 THR X 214      -5.599  10.307  -2.140  1.00  0.00           C
ATOM    900  OG1 THR X 214      -6.705   8.188  -2.534  1.00  0.00           O
ATOM    901  C   THR X 214      -2.999   8.495  -1.857  1.00  0.00           C
ATOM    902  O   THR X 214      -2.903   8.170  -0.676  1.00  0.00           O
ATOM    903  N   GLU X 215      -2.080   9.148  -2.554  1.00  0.00           N
ATOM    904  CA  GLU X 215      -0.751   9.561  -2.129  1.00  0.00           C
ATOM    905  CB  GLU X 215       0.275   8.972  -3.091  1.00  0.00           C
ATOM    906  CG  GLU X 215       0.505   7.513  -2.708  1.00  0.00           C
ATOM    907  CD  GLU X 215       1.935   7.088  -3.004  1.00  0.00           C
ATOM    908  OE1 GLU X 215       2.093   6.039  -3.678  1.00  0.00           O
ATOM    909  OE2 GLU X 215       2.967   7.706  -2.648  1.00  0.00           O
ATOM    910  C   GLU X 215      -0.653  11.070  -2.264  1.00  0.00           C
ATOM    911  O   GLU X 215      -1.054  11.692  -3.258  1.00  0.00           O
ATOM    912  N   GLN X 216      -0.136  11.611  -1.168  1.00  0.00           N
ATOM    913  CA  GLN X 216      -0.258  13.022  -0.858  1.00  0.00           C
ATOM    914  CB  GLN X 216      -1.410  13.177   0.139  1.00  0.00           C
ATOM    915  CG  GLN X 216      -2.783  12.727  -0.355  1.00  0.00           C
ATOM    916  CD  GLN X 216      -3.478  13.589  -1.410  1.00  0.00           C
ATOM    917  OE1 GLN X 216      -4.480  14.286  -1.184  1.00  0.00           O
ATOM    918  NE2 GLN X 216      -3.017  13.553  -2.658  1.00  0.00           N
ATOM    919  C   GLN X 216       1.065  13.463  -0.259  1.00  0.00           C
ATOM    920  O   GLN X 216       1.860  12.640   0.160  1.00  0.00           O
ATOM    921  N   PRO X 217       1.374  14.765  -0.293  1.00  0.00           N
ATOM    922  CD  PRO X 217       0.461  15.812  -0.717  1.00  0.00           C
ATOM    923  CG  PRO X 217       1.337  17.050  -0.879  1.00  0.00           C
ATOM    924  CB  PRO X 217       2.483  16.821   0.107  1.00  0.00           C
ATOM    925  CA  PRO X 217       2.577  15.309   0.324  1.00  0.00           C
ATOM    926  C   PRO X 217       2.625  14.989   1.811  1.00  0.00           C
ATOM    927  O   PRO X 217       1.646  15.028   2.547  1.00  0.00           O
ATOM    928  N   ARG X 218       3.807  14.649   2.326  1.00  0.00           N
ATOM    929  CA  ARG X 218       3.984  14.170   3.678  1.00  0.00           C
ATOM    930  CB  ARG X 218       5.303  13.395   3.733  1.00  0.00           C
ATOM    931  CG  ARG X 218       5.719  13.113   5.170  1.00  0.00           C
ATOM    932  CD  ARG X 218       6.905  12.144   5.203  1.00  0.00           C
ATOM    933  NE  ARG X 218       7.345  11.876   6.563  1.00  0.00           N
ATOM    934  CZ  ARG X 218       8.176  10.877   6.896  1.00  0.00           C
ATOM    935  NH1 ARG X 218       9.002  10.262   6.042  1.00  0.00           N
ATOM    936  NH2 ARG X 218       8.235  10.572   8.193  1.00  0.00           N
ATOM    937  C   ARG X 218       3.834  15.403   4.552  1.00  0.00           C
ATOM    938  O   ARG X 218       4.408  16.443   4.246  1.00  0.00           O
ATOM    939  N   LEU X 219       3.160  15.179   5.687  1.00  0.00           N
ATOM    940  CA  LEU X 219       2.975  16.050   6.837  1.00  0.00           C
ATOM    941  CB  LEU X 219       1.654  15.805   7.568  1.00  0.00           C
ATOM    942  CG  LEU X 219       0.400  16.094   6.756  1.00  0.00           C
ATOM    943  CD1 LEU X 219      -0.786  15.195   7.135  1.00  0.00           C
ATOM    944  CD2 LEU X 219       0.053  17.578   6.688  1.00  0.00           C
ATOM    945  C   LEU X 219       4.201  15.901   7.726  1.00  0.00           C
ATOM    946  O   LEU X 219       4.862  14.870   7.733  1.00  0.00           O
ATOM    947  N   ARG X 220       4.712  16.980   8.329  1.00  0.00           N
ATOM    948  CA  ARG X 220       5.654  16.852   9.423  1.00  0.00           C
ATOM    949  CB  ARG X 220       6.992  17.395   8.948  1.00  0.00           C
ATOM    950  CG  ARG X 220       7.598  16.697   7.729  1.00  0.00           C
ATOM    951  CD  ARG X 220       9.112  16.882   7.703  1.00  0.00           C
ATOM    952  NE  ARG X 220       9.784  15.909   6.854  1.00  0.00           N
ATOM    953  CZ  ARG X 220      10.258  14.718   7.263  1.00  0.00           C
ATOM    954  NH1 ARG X 220      10.200  14.282   8.528  1.00  0.00           N
ATOM    955  NH2 ARG X 220      10.871  13.899   6.398  1.00  0.00           N
ATOM    956  C   ARG X 220       4.975  17.506  10.628  1.00  0.00           C
ATOM    957  O   ARG X 220       4.372  18.574  10.514  1.00  0.00           O
ATOM    958  N   VAL X 221       5.019  16.727  11.706  1.00  0.00           N
ATOM    959  CA  VAL X 221       4.349  16.850  12.991  1.00  0.00           C
ATOM    960  CB  VAL X 221       3.043  16.069  13.011  1.00  0.00           C
ATOM    961  CG1 VAL X 221       2.064  16.606  11.982  1.00  0.00           C
ATOM    962  CG2 VAL X 221       3.254  14.589  12.682  1.00  0.00           C
ATOM    963  C   VAL X 221       5.206  16.494  14.190  1.00  0.00           C
ATOM    964  O   VAL X 221       6.015  15.587  14.042  1.00  0.00           O
ATOM    965  N   PRO X 222       5.016  17.074  15.378  1.00  0.00           N
ATOM    966  CD  PRO X 222       4.165  18.234  15.548  1.00  0.00           C
ATOM    967  CG  PRO X 222       3.774  18.307  17.034  1.00  0.00           C
ATOM    968  CB  PRO X 222       4.854  17.448  17.682  1.00  0.00           C
ATOM    969  CA  PRO X 222       5.322  16.428  16.645  1.00  0.00           C
ATOM    970  C   PRO X 222       4.685  15.062  16.807  1.00  0.00           C
ATOM    971  O   PRO X 222       3.654  14.819  16.167  1.00  0.00           O
ATOM    972  N   GLY X 223       5.169  14.152  17.633  1.00  0.00           N
ATOM    973  CA  GLY X 223       4.509  12.947  18.139  1.00  0.00           C
ATOM    974  C   GLY X 223       3.429  13.372  19.119  1.00  0.00           C
ATOM    975  O   GLY X 223       3.699  14.339  19.825  1.00  0.00           O
ATOM    976  N   CYS X 224       2.315  12.645  19.280  1.00  0.00           N
ATOM    977  CA  CYS X 224       1.258  13.049  20.176  1.00  0.00           C
ATOM    978  CB  CYS X 224       0.148  12.019  19.982  1.00  0.00           C
ATOM    979  SG  CYS X 224       0.575  10.281  20.251  1.00  0.00           S
ATOM    980  C   CYS X 224       1.604  13.126  21.663  1.00  0.00           C
ATOM    981  O   CYS X 224       1.072  14.074  22.251  1.00  0.00           O
ATOM    982  N   ASN X 225       2.545  12.327  22.145  1.00  0.00           N
ATOM    983  CA  ASN X 225       3.234  12.405  23.422  1.00  0.00           C
ATOM    984  CB  ASN X 225       4.317  11.321  23.434  1.00  0.00           C
ATOM    985  CG  ASN X 225       3.689   9.940  23.594  1.00  0.00           C
ATOM    986  OD1 ASN X 225       3.199   9.594  24.661  1.00  0.00           O
ATOM    987  ND2 ASN X 225       3.603   9.141  22.523  1.00  0.00           N
ATOM    988  C   ASN X 225       3.943  13.730  23.636  1.00  0.00           C
ATOM    989  O   ASN X 225       4.261  14.033  24.782  1.00  0.00           O
ATOM    990  N   GLN X 226       4.292  14.462  22.576  1.00  0.00           N
ATOM    991  CA  GLN X 226       4.889  15.778  22.647  1.00  0.00           C
ATOM    992  CB  GLN X 226       5.616  16.151  21.348  1.00  0.00           C
ATOM    993  CG  GLN X 226       6.747  15.231  20.937  1.00  0.00           C
ATOM    994  CD  GLN X 226       7.611  15.792  19.825  1.00  0.00           C
ATOM    995  OE1 GLN X 226       7.492  15.451  18.652  1.00  0.00           O
ATOM    996  NE2 GLN X 226       8.589  16.635  20.192  1.00  0.00           N
ATOM    997  C   GLN X 226       3.899  16.814  23.158  1.00  0.00           C
ATOM    998  O   GLN X 226       3.948  17.976  22.753  1.00  0.00           O
ATOM    999  N   ASP X 227       2.967  16.401  24.016  1.00  0.00           N
ATOM   1000  CA  ASP X 227       2.012  17.332  24.585  1.00  0.00           C
ATOM   1001  CB  ASP X 227       0.634  17.208  23.960  1.00  0.00           C
ATOM   1002  CG  ASP X 227      -0.388  18.066  24.689  1.00  0.00           C
ATOM   1003  OD1 ASP X 227      -0.403  19.290  24.420  1.00  0.00           O
ATOM   1004  OD2 ASP X 227      -1.217  17.599  25.496  1.00  0.00           O
ATOM   1005  C   ASP X 227       1.990  17.272  26.108  1.00  0.00           C
ATOM   1006  O   ASP X 227       2.347  16.254  26.707  1.00  0.00           O
ATOM   1007  N   LEU X 228       1.704  18.403  26.765  1.00  0.00           N
ATOM   1008  CA  LEU X 228       1.692  18.513  28.213  1.00  0.00           C
ATOM   1009  CB  LEU X 228       1.844  20.009  28.472  1.00  0.00           C
ATOM   1010  CG  LEU X 228       3.193  20.692  28.255  1.00  0.00           C
ATOM   1011  CD1 LEU X 228       3.004  22.208  28.312  1.00  0.00           C
ATOM   1012  CD2 LEU X 228       4.122  20.302  29.403  1.00  0.00           C
ATOM   1013  C   LEU X 228       0.538  17.855  28.960  1.00  0.00           C
ATOM   1014  O   LEU X 228       0.831  17.209  29.970  1.00  0.00           O
ATOM   1015  N   ASP X 229      -0.679  17.989  28.445  1.00  0.00           N
ATOM   1016  CA  ASP X 229      -1.817  17.282  28.979  1.00  0.00           C
ATOM   1017  CB  ASP X 229      -3.157  17.922  28.619  1.00  0.00           C
ATOM   1018  CG  ASP X 229      -3.184  19.435  28.808  1.00  0.00           C
ATOM   1019  OD1 ASP X 229      -3.527  20.241  27.917  1.00  0.00           O
ATOM   1020  OD2 ASP X 229      -2.824  19.859  29.923  1.00  0.00           O
ATOM   1021  C   ASP X 229      -1.894  15.795  28.639  1.00  0.00           C
ATOM   1022  O   ASP X 229      -2.363  14.969  29.414  1.00  0.00           O
ATOM   1023  N   VAL X 230      -1.142  15.419  27.613  1.00  0.00           N
ATOM   1024  CA  VAL X 230      -0.822  14.041  27.274  1.00  0.00           C
ATOM   1025  CB  VAL X 230      -0.487  13.839  25.801  1.00  0.00           C
ATOM   1026  CG1 VAL X 230      -0.059  12.400  25.534  1.00  0.00           C
ATOM   1027  CG2 VAL X 230      -1.689  14.088  24.892  1.00  0.00           C
ATOM   1028  C   VAL X 230       0.182  13.483  28.277  1.00  0.00           C
ATOM   1029  O   VAL X 230      -0.076  12.436  28.863  1.00  0.00           O
ATOM   1030  N   GLN X 231       1.279  14.160  28.605  1.00  0.00           N
ATOM   1031  CA  GLN X 231       2.279  13.701  29.550  1.00  0.00           C
ATOM   1032  CB  GLN X 231       3.489  14.642  29.672  1.00  0.00           C
ATOM   1033  CG  GLN X 231       4.451  14.491  28.506  1.00  0.00           C
ATOM   1034  CD  GLN X 231       5.332  15.729  28.416  1.00  0.00           C
ATOM   1035  OE1 GLN X 231       6.400  15.803  29.019  1.00  0.00           O
ATOM   1036  NE2 GLN X 231       4.878  16.822  27.800  1.00  0.00           N
ATOM   1037  C   GLN X 231       1.745  13.509  30.959  1.00  0.00           C
ATOM   1038  O   GLN X 231       1.963  12.530  31.675  1.00  0.00           O
ATOM   1039  N   LYS X 232       0.865  14.413  31.396  1.00  0.00           N
ATOM   1040  CA  LYS X 232       0.023  14.236  32.559  1.00  0.00           C
ATOM   1041  CB  LYS X 232      -0.858  15.473  32.743  1.00  0.00           C
ATOM   1042  CG  LYS X 232      -1.414  15.457  34.163  1.00  0.00           C
ATOM   1043  CD  LYS X 232      -2.259  16.710  34.324  1.00  0.00           C
ATOM   1044  CE  LYS X 232      -2.974  16.711  35.670  1.00  0.00           C
ATOM   1045  NZ  LYS X 232      -3.886  17.856  35.795  1.00  0.00           N
ATOM   1046  C   LYS X 232      -0.760  12.929  32.572  1.00  0.00           C
ATOM   1047  O   LYS X 232      -0.615  12.210  33.555  1.00  0.00           O
ATOM   1048  N   LYS X 233      -1.491  12.610  31.507  1.00  0.00           N
ATOM   1049  CA  LYS X 233      -2.302  11.416  31.452  1.00  0.00           C
ATOM   1050  CB  LYS X 233      -3.313  11.599  30.329  1.00  0.00           C
ATOM   1051  CG  LYS X 233      -4.451  10.574  30.293  1.00  0.00           C
ATOM   1052  CD  LYS X 233      -5.177  10.554  31.634  1.00  0.00           C
ATOM   1053  CE  LYS X 233      -6.387   9.620  31.707  1.00  0.00           C
ATOM   1054  NZ  LYS X 233      -7.655  10.347  31.504  1.00  0.00           N
ATOM   1055  C   LYS X 233      -1.513  10.127  31.310  1.00  0.00           C
ATOM   1056  O   LYS X 233      -1.913   9.168  31.962  1.00  0.00           O
ATOM   1057  N   LEU X 234      -0.402  10.134  30.574  1.00  0.00           N
ATOM   1058  CA  LEU X 234       0.611   9.097  30.651  1.00  0.00           C
ATOM   1059  CB  LEU X 234       1.786   9.558  29.785  1.00  0.00           C
ATOM   1060  CG  LEU X 234       2.940   8.567  29.759  1.00  0.00           C
ATOM   1061  CD1 LEU X 234       2.553   7.187  29.224  1.00  0.00           C
ATOM   1062  CD2 LEU X 234       4.029   9.126  28.838  1.00  0.00           C
ATOM   1063  C   LEU X 234       1.102   8.830  32.058  1.00  0.00           C
ATOM   1064  O   LEU X 234       1.188   7.665  32.427  1.00  0.00           O
ATOM   1065  N   TYR X 235       1.368   9.910  32.808  1.00  0.00           N
ATOM   1066  CA  TYR X 235       1.835   9.778  34.169  1.00  0.00           C
ATOM   1067  CB  TYR X 235       2.787  10.925  34.447  1.00  0.00           C
ATOM   1068  CG  TYR X 235       4.183  10.669  33.912  1.00  0.00           C
ATOM   1069  CD1 TYR X 235       5.168  10.345  34.852  1.00  0.00           C
ATOM   1070  CE1 TYR X 235       6.424   9.916  34.406  1.00  0.00           C
ATOM   1071  CZ  TYR X 235       6.571   9.596  33.045  1.00  0.00           C
ATOM   1072  OH  TYR X 235       7.645   8.923  32.537  1.00  0.00           O
ATOM   1073  CE2 TYR X 235       5.675  10.157  32.121  1.00  0.00           C
ATOM   1074  CD2 TYR X 235       4.452  10.692  32.539  1.00  0.00           C
ATOM   1075  C   TYR X 235       0.796   9.524  35.259  1.00  0.00           C
ATOM   1076  O   TYR X 235       1.054   9.069  36.370  1.00  0.00           O
ATOM   1077  N   ASP X 236      -0.474   9.594  34.879  1.00  0.00           N
ATOM   1078  CA  ASP X 236      -1.619   8.914  35.472  1.00  0.00           C
ATOM   1079  CB  ASP X 236      -2.889   9.719  35.219  1.00  0.00           C
ATOM   1080  CG  ASP X 236      -4.159   9.093  35.767  1.00  0.00           C
ATOM   1081  OD1 ASP X 236      -4.635   8.093  35.192  1.00  0.00           O
ATOM   1082  OD2 ASP X 236      -4.714   9.665  36.729  1.00  0.00           O
ATOM   1083  C   ASP X 236      -1.599   7.444  35.111  1.00  0.00           C
ATOM   1084  O   ASP X 236      -1.836   6.645  36.017  1.00  0.00           O
ATOM   1085  N   CYS X 237      -1.439   7.040  33.849  1.00  0.00           N
ATOM   1086  CA  CYS X 237      -1.411   5.627  33.530  1.00  0.00           C
ATOM   1087  CB  CYS X 237      -1.341   5.483  32.019  1.00  0.00           C
ATOM   1088  SG  CYS X 237      -2.794   6.220  31.234  1.00  0.00           S
ATOM   1089  C   CYS X 237      -0.276   4.903  34.259  1.00  0.00           C
ATOM   1090  O   CYS X 237      -0.473   3.843  34.847  1.00  0.00           O
ATOM   1091  N   LEU X 238       0.901   5.539  34.339  1.00  0.00           N
ATOM   1092  CA  LEU X 238       2.089   5.072  35.013  1.00  0.00           C
ATOM   1093  CB  LEU X 238       3.279   5.978  34.699  1.00  0.00           C
ATOM   1094  CG  LEU X 238       3.742   5.822  33.256  1.00  0.00           C
ATOM   1095  CD1 LEU X 238       4.615   7.004  32.834  1.00  0.00           C
ATOM   1096  CD2 LEU X 238       4.561   4.540  33.259  1.00  0.00           C
ATOM   1097  C   LEU X 238       1.923   4.902  36.516  1.00  0.00           C
ATOM   1098  O   LEU X 238       2.808   4.286  37.096  1.00  0.00           O
ATOM   1099  N   GLU X 239       0.768   5.263  37.087  1.00  0.00           N
ATOM   1100  CA  GLU X 239       0.409   4.848  38.430  1.00  0.00           C
ATOM   1101  CB  GLU X 239      -0.847   5.560  38.905  1.00  0.00           C
ATOM   1102  CG  GLU X 239      -0.835   7.081  38.991  1.00  0.00           C
ATOM   1103  CD  GLU X 239       0.093   7.490  40.129  1.00  0.00           C
ATOM   1104  OE1 GLU X 239       1.295   7.654  39.837  1.00  0.00           O
ATOM   1105  OE2 GLU X 239      -0.286   7.698  41.301  1.00  0.00           O
ATOM   1106  C   GLU X 239       0.207   3.344  38.507  1.00  0.00           C
ATOM   1107  O   GLU X 239       0.447   2.782  39.571  1.00  0.00           O
ATOM   1108  N   GLU X 240      -0.420   2.701  37.507  1.00  0.00           N
ATOM   1109  CA  GLU X 240      -0.755   1.293  37.453  1.00  0.00           C
ATOM   1110  CB  GLU X 240      -2.249   1.002  37.512  1.00  0.00           C
ATOM   1111  CG  GLU X 240      -2.772   1.213  38.924  1.00  0.00           C
ATOM   1112  CD  GLU X 240      -4.296   1.155  38.866  1.00  0.00           C
ATOM   1113  OE1 GLU X 240      -4.816   2.240  38.518  1.00  0.00           O
ATOM   1114  OE2 GLU X 240      -5.000   0.239  39.345  1.00  0.00           O
ATOM   1115  C   GLU X 240      -0.099   0.532  36.318  1.00  0.00           C
ATOM   1116  O   GLU X 240      -0.149  -0.699  36.232  1.00  0.00           O
ATOM   1117  N   HIS X 241       0.482   1.305  35.390  1.00  0.00           N
ATOM   1118  CA  HIS X 241       1.138   0.658  34.269  1.00  0.00           C
ATOM   1119  CB  HIS X 241       1.278   1.583  33.064  1.00  0.00           C
ATOM   1120  CG  HIS X 241       1.480   0.840  31.766  1.00  0.00           C
ATOM   1121  ND1 HIS X 241       2.735   0.546  31.239  1.00  0.00           N
ATOM   1122  CE1 HIS X 241       2.529  -0.299  30.223  1.00  0.00           C
ATOM   1123  NE2 HIS X 241       1.214  -0.543  30.070  1.00  0.00           N
ATOM   1124  CD2 HIS X 241       0.540   0.133  31.065  1.00  0.00           C
ATOM   1125  C   HIS X 241       2.507   0.089  34.579  1.00  0.00           C
ATOM   1126  O   HIS X 241       3.319   0.630  35.330  1.00  0.00           O
CONECT   41   42   39
CONECT   42   41   43   47
CONECT   43   42   44   45
CONECT   44   43
CONECT   45   43   46
CONECT   46   45
CONECT   47   42   48   49
CONECT   48   47
CONECT   77   78   75
CONECT   78   77   79   83
CONECT   79   78   80   81
CONECT   80   79
CONECT   81   79   82
CONECT   82   81
CONECT   83   78   84   85
CONECT   84   83
CONECT 1117 1118 1115
CONECT 1118 1117 1119 1125
CONECT 1119 1118 1120
CONECT 1120 1119 1121 1124
CONECT 1121 1120 1122
CONECT 1122 1121 1123
CONECT 1123 1122 1124
CONECT 1124 1120 1123
CONECT 1125 1118 1126
CONECT 1126 1125
END
