# Supplementary material for: Conformational plasticity and allosteric communication networks explain Shelterin protein TPP1 binding to human telomerase
Source: Commun Chem. 2023 Nov 7;6:242. doi: 10.1038/s42004-023-01040-y (PMC10630336; doi:10.1038/s42004-023-01040-y)
Supplement: Supplementary file 4 — Supplementary Data 1 [file 42004_2023_1040_MOESM4_ESM.zip › Nuove_TPP1_structures/ΓêåE1.pdb]

HELIX    1   1 ILE X   99  GLY X  105  1                                   7
HELIX    2   2 ARG X  159  THR X  164  1                                   6
HELIX    3   3 LEU X  228  CYS X  237  1                                  10
SHEET    1   1 1 ARG X 113  VAL X 120  0
SHEET    2   2 1 ALA X 142  SER X 147  0
SHEET    3   3 1 SER X 152  VAL X 157  0
SHEET    4   4 1 UNK X 180  GLN X 192  0
SHEET    5   5 1 GLU X 201  LEU X 212  0
CRYST1   80.203   80.203   80.203  90.00  90.00  90.00 P 1           1
ATOM      1  N   LEU X  95      -7.420  14.950   0.710  0.00  0.00           N
ATOM      2  CA  LEU X  95      -7.910  14.370   1.940  0.00  0.00           C
ATOM      3  CB  LEU X  95      -6.780  13.660   2.680  0.00  0.00           C
ATOM      4  CG  LEU X  95      -5.820  12.650   2.060  0.00  0.00           C
ATOM      5  CD1 LEU X  95      -4.780  12.150   3.070  0.00  0.00           C
ATOM      6  CD2 LEU X  95      -6.660  11.480   1.540  0.00  0.00           C
ATOM      7  C   LEU X  95      -8.550  15.360   2.910  0.00  0.00           C
ATOM      8  O   LEU X  95      -8.350  16.560   2.800  0.00  0.00           O
ATOM      9  N   ARG X  96      -9.480  14.930   3.770  0.00  0.00           N
ATOM     10  CA  ARG X  96     -10.150  15.650   4.840  0.00  0.00           C
ATOM     11  CB  ARG X  96     -11.460  14.920   5.080  0.00  0.00           C
ATOM     12  CG  ARG X  96     -12.230  15.730   6.120  0.00  0.00           C
ATOM     13  CD  ARG X  96     -13.700  15.280   6.140  0.00  0.00           C
ATOM     14  NE  ARG X  96     -14.530  15.610   7.300  0.00  0.00           N
ATOM     15  CZ  ARG X  96     -15.860  15.490   7.340  0.00  0.00           C
ATOM     16  NH1 ARG X  96     -16.630  15.050   6.330  0.00  0.00           N
ATOM     17  NH2 ARG X  96     -16.440  15.830   8.500  0.00  0.00           N
ATOM     18  C   ARG X  96      -9.180  15.520   6.010  0.00  0.00           C
ATOM     19  O   ARG X  96      -8.770  14.410   6.300  0.00  0.00           O
ATOM     20  N   PRO X  97      -8.950  16.590   6.770  0.00  0.00           N
ATOM     21  CD  PRO X  97      -9.380  17.930   6.440  0.00  0.00           C
ATOM     22  CG  PRO X  97      -8.840  18.840   7.550  0.00  0.00           C
ATOM     23  CB  PRO X  97      -7.630  18.070   8.060  0.00  0.00           C
ATOM     24  CA  PRO X  97      -8.150  16.630   7.980  0.00  0.00           C
ATOM     25  C   PRO X  97      -8.920  16.120   9.190  0.00  0.00           C
ATOM     26  O   PRO X  97     -10.150  16.170   9.270  0.00  0.00           O
ATOM     27  N   TRP X  98      -8.090  15.820  10.190  0.00  0.00           N
ATOM     28  CA  TRP X  98      -8.470  15.300  11.490  0.00  0.00           C
ATOM     29  CB  TRP X  98      -8.980  13.880  11.210  0.00  0.00           C
ATOM     30  CG  TRP X  98      -8.060  12.890  10.580  0.00  0.00           C
ATOM     31  CD1 TRP X  98      -8.030  12.510   9.270  0.00  0.00           C
ATOM     32  NE1 TRP X  98      -6.940  11.710   8.960  0.00  0.00           N
ATOM     33  CE2 TRP X  98      -6.220  11.550  10.130  0.00  0.00           C
ATOM     34  CZ2 TRP X  98      -5.000  10.890  10.370  0.00  0.00           C
ATOM     35  CH2 TRP X  98      -4.520  10.890  11.690  0.00  0.00           C
ATOM     36  CZ3 TRP X  98      -5.270  11.330  12.780  0.00  0.00           C
ATOM     37  CE3 TRP X  98      -6.420  12.090  12.490  0.00  0.00           C
ATOM     38  CD2 TRP X  98      -6.910  12.210  11.180  0.00  0.00           C
ATOM     39  C   TRP X  98      -7.490  15.470  12.630  0.00  0.00           C
ATOM     40  O   TRP X  98      -7.970  15.640  13.760  0.00  0.00           O
ATOM     41  N   ILE X  99      -6.170  15.360  12.480  0.00  0.00           N
ATOM     42  CA  ILE X  99      -5.140  15.240  13.500  0.00  0.00           C
ATOM     43  CB  ILE X  99      -3.750  15.160  12.890  0.00  0.00           C
ATOM     44  CG2 ILE X  99      -2.730  14.970  14.000  0.00  0.00           C
ATOM     45  CG1 ILE X  99      -3.510  14.030  11.900  0.00  0.00           C
ATOM     46  CD  ILE X  99      -2.200  14.110  11.130  0.00  0.00           C
ATOM     47  C   ILE X  99      -5.210  16.320  14.570  0.00  0.00           C
ATOM     48  O   ILE X  99      -5.380  16.040  15.760  0.00  0.00           O
ATOM     49  N   ARG X 100      -5.240  17.580  14.130  0.00  0.00           N
ATOM     50  CA  ARG X 100      -5.420  18.750  14.970  0.00  0.00           C
ATOM     51  CB  ARG X 100      -5.360  20.080  14.210  0.00  0.00           C
ATOM     52  CG  ARG X 100      -5.180  21.160  15.260  0.00  0.00           C
ATOM     53  CD  ARG X 100      -5.090  22.530  14.590  0.00  0.00           C
ATOM     54  NE  ARG X 100      -5.340  23.750  15.360  0.00  0.00           N
ATOM     55  CZ  ARG X 100      -4.720  24.260  16.430  0.00  0.00           C
ATOM     56  NH1 ARG X 100      -3.620  23.720  16.980  0.00  0.00           N
ATOM     57  NH2 ARG X 100      -5.100  25.350  17.100  0.00  0.00           N
ATOM     58  C   ARG X 100      -6.710  18.580  15.780  0.00  0.00           C
ATOM     59  O   ARG X 100      -6.660  18.750  17.010  0.00  0.00           O
ATOM     60  N   GLU X 101      -7.880  18.340  15.190  0.00  0.00           N
ATOM     61  CA  GLU X 101      -9.120  18.210  15.920  0.00  0.00           C
ATOM     62  CB  GLU X 101     -10.220  18.360  14.860  0.00  0.00           C
ATOM     63  CG  GLU X 101     -11.490  18.910  15.500  0.00  0.00           C
ATOM     64  CD  GLU X 101     -12.480  19.410  14.440  0.00  0.00           C
ATOM     65  OE1 GLU X 101     -13.140  18.560  13.810  0.00  0.00           O
ATOM     66  OE2 GLU X 101     -12.840  20.600  14.460  0.00  0.00           O
ATOM     67  C   GLU X 101      -9.240  17.010  16.850  0.00  0.00           C
ATOM     68  O   GLU X 101      -9.880  17.100  17.890  0.00  0.00           O
ATOM     69  N   LEU X 102      -8.570  15.880  16.540  0.00  0.00           N
ATOM     70  CA  LEU X 102      -8.500  14.670  17.340  0.00  0.00           C
ATOM     71  CB  LEU X 102      -7.950  13.570  16.440  0.00  0.00           C
ATOM     72  CG  LEU X 102      -7.830  12.160  17.020  0.00  0.00           C
ATOM     73  CD1 LEU X 102      -9.220  11.660  17.350  0.00  0.00           C
ATOM     74  CD2 LEU X 102      -7.180  11.300  15.930  0.00  0.00           C
ATOM     75  C   LEU X 102      -7.580  14.870  18.530  0.00  0.00           C
ATOM     76  O   LEU X 102      -7.850  14.240  19.550  0.00  0.00           O
ATOM     77  N   ILE X 103      -6.480  15.630  18.460  0.00  0.00           N
ATOM     78  CA  ILE X 103      -5.640  15.940  19.580  0.00  0.00           C
ATOM     79  CB  ILE X 103      -4.190  16.130  19.100  0.00  0.00           C
ATOM     80  CG2 ILE X 103      -3.310  16.870  20.090  0.00  0.00           C
ATOM     81  CG1 ILE X 103      -3.550  14.780  18.770  0.00  0.00           C
ATOM     82  CD  ILE X 103      -2.200  14.880  18.050  0.00  0.00           C
ATOM     83  C   ILE X 103      -6.090  17.110  20.450  0.00  0.00           C
ATOM     84  O   ILE X 103      -5.830  17.140  21.650  0.00  0.00           O
ATOM     85  N   LEU X 104      -6.740  18.100  19.850  0.00  0.00           N
ATOM     86  CA  LEU X 104      -7.190  19.310  20.520  0.00  0.00           C
ATOM     87  CB  LEU X 104      -6.770  20.500  19.650  0.00  0.00           C
ATOM     88  CG  LEU X 104      -6.860  21.910  20.240  0.00  0.00           C
ATOM     89  CD1 LEU X 104      -6.090  22.030  21.550  0.00  0.00           C
ATOM     90  CD2 LEU X 104      -6.230  22.860  19.230  0.00  0.00           C
ATOM     91  C   LEU X 104      -8.670  19.380  20.860  0.00  0.00           C
ATOM     92  O   LEU X 104      -9.030  20.120  21.770  0.00  0.00           O
ATOM     93  N   GLY X 105      -9.560  18.750  20.070  0.00  0.00           N
ATOM     94  CA  GLY X 105     -10.970  18.570  20.330  0.00  0.00           C
ATOM     95  C   GLY X 105     -11.440  17.200  20.810  0.00  0.00           C
ATOM     96  O   GLY X 105     -12.300  17.050  21.670  0.00  0.00           O
ATOM     97  N   SER X 106     -10.760  16.170  20.300  0.00  0.00           N
ATOM     98  CA  SER X 106     -10.890  14.780  20.730  0.00  0.00           C
ATOM     99  CB  SER X 106     -10.130  14.590  22.040  0.00  0.00           C
ATOM    100  OG  SER X 106      -8.800  15.070  22.000  0.00  0.00           O
ATOM    101  C   SER X 106     -12.360  14.380  20.750  0.00  0.00           C
ATOM    102  O   SER X 106     -12.830  13.780  21.710  0.00  0.00           O
ATOM    103  N   GLU X 107     -13.100  14.520  19.630  0.00  0.00           N
ATOM    104  CA  GLU X 107     -14.500  14.240  19.480  0.00  0.00           C
ATOM    105  CB  GLU X 107     -15.370  15.420  19.930  0.00  0.00           C
ATOM    106  CG  GLU X 107     -15.050  16.700  19.170  0.00  0.00           C
ATOM    107  CD  GLU X 107     -15.940  17.840  19.640  0.00  0.00           C
ATOM    108  OE1 GLU X 107     -16.430  17.870  20.790  0.00  0.00           O
ATOM    109  OE2 GLU X 107     -16.290  18.760  18.860  0.00  0.00           O
ATOM    110  C   GLU X 107     -14.940  13.800  18.100  0.00  0.00           C
ATOM    111  O   GLU X 107     -16.010  14.140  17.590  0.00  0.00           O
ATOM    112  N   THR X 108     -14.100  13.040  17.380  0.00  0.00           N
ATOM    113  CA  THR X 108     -14.250  12.540  16.040  0.00  0.00           C
ATOM    114  CB  THR X 108     -12.850  12.150  15.560  0.00  0.00           C
ATOM    115  CG2 THR X 108     -12.590  11.040  14.540  0.00  0.00           C
ATOM    116  OG1 THR X 108     -12.320  13.330  15.010  0.00  0.00           O
ATOM    117  C   THR X 108     -15.170  11.320  15.920  0.00  0.00           C
ATOM    118  O   THR X 108     -15.260  10.490  16.800  0.00  0.00           O
ATOM    119  N   PRO X 109     -15.770  11.130  14.730  0.00  0.00           N
ATOM    120  CD  PRO X 109     -15.880  12.100  13.680  0.00  0.00           C
ATOM    121  CG  PRO X 109     -16.410  11.270  12.500  0.00  0.00           C
ATOM    122  CB  PRO X 109     -17.370  10.280  13.170  0.00  0.00           C
ATOM    123  CA  PRO X 109     -16.730  10.060  14.520  0.00  0.00           C
ATOM    124  C   PRO X 109     -16.050   8.720  14.690  0.00  0.00           C
ATOM    125  O   PRO X 109     -14.880   8.520  14.340  0.00  0.00           O
ATOM    126  N   SER X 110     -16.840   7.690  15.010  0.00  0.00           N
ATOM    127  CA  SER X 110     -16.520   6.280  14.840  0.00  0.00           C
ATOM    128  CB  SER X 110     -17.400   5.420  15.740  0.00  0.00           C
ATOM    129  OG  SER X 110     -17.030   5.690  17.070  0.00  0.00           O
ATOM    130  C   SER X 110     -16.600   5.920  13.360  0.00  0.00           C
ATOM    131  O   SER X 110     -17.630   5.490  12.860  0.00  0.00           O
ATOM    132  N   SER X 111     -15.510   6.150  12.610  0.00  0.00           N
ATOM    133  CA  SER X 111     -15.370   5.890  11.200  0.00  0.00           C
ATOM    134  CB  SER X 111     -16.100   7.020  10.460  0.00  0.00           C
ATOM    135  OG  SER X 111     -15.940   6.940   9.050  0.00  0.00           O
ATOM    136  C   SER X 111     -13.910   6.050  10.810  0.00  0.00           C
ATOM    137  O   SER X 111     -13.200   6.900  11.330  0.00  0.00           O
ATOM    138  N   PRO X 112     -13.410   5.230   9.880  0.00  0.00           N
ATOM    139  CD  PRO X 112     -14.110   3.970   9.620  0.00  0.00           C
ATOM    140  CG  PRO X 112     -13.040   3.090   8.970  0.00  0.00           C
ATOM    141  CB  PRO X 112     -12.180   4.080   8.200  0.00  0.00           C
ATOM    142  CA  PRO X 112     -12.110   5.180   9.260  0.00  0.00           C
ATOM    143  C   PRO X 112     -11.730   6.570   8.800  0.00  0.00           C
ATOM    144  O   PRO X 112     -12.530   7.320   8.230  0.00  0.00           O
ATOM    145  N   ARG X 113     -10.450   6.890   8.990  0.00  0.00           N
ATOM    146  CA  ARG X 113      -9.760   8.130   8.730  0.00  0.00           C
ATOM    147  CB  ARG X 113      -9.140   8.820   9.940  0.00  0.00           C
ATOM    148  CG  ARG X 113     -10.130   9.160  11.040  0.00  0.00           C
ATOM    149  CD  ARG X 113     -11.290  10.100  10.770  0.00  0.00           C
ATOM    150  NE  ARG X 113     -12.370   9.470  10.010  0.00  0.00           N
ATOM    151  CZ  ARG X 113     -13.390  10.060   9.360  0.00  0.00           C
ATOM    152  NH1 ARG X 113     -13.600  11.390   9.350  0.00  0.00           N
ATOM    153  NH2 ARG X 113     -14.380   9.350   8.810  0.00  0.00           N
ATOM    154  C   ARG X 113      -8.630   7.880   7.750  0.00  0.00           C
ATOM    155  O   ARG X 113      -7.840   6.980   8.000  0.00  0.00           O
ATOM    156  N   ALA X 114      -8.530   8.590   6.620  0.00  0.00           N
ATOM    157  CA  ALA X 114      -7.560   8.400   5.560  0.00  0.00           C
ATOM    158  CB  ALA X 114      -8.200   8.730   4.210  0.00  0.00           C
ATOM    159  C   ALA X 114      -6.270   9.180   5.750  0.00  0.00           C
ATOM    160  O   ALA X 114      -6.270  10.290   6.280  0.00  0.00           O
ATOM    161  N   GLY X 115      -5.140   8.710   5.220  0.00  0.00           N
ATOM    162  CA  GLY X 115      -3.870   9.330   5.580  0.00  0.00           C
ATOM    163  C   GLY X 115      -2.790   9.090   4.540  0.00  0.00           C
ATOM    164  O   GLY X 115      -3.100   8.400   3.580  0.00  0.00           O
ATOM    165  N   GLN X 116      -1.560   9.550   4.830  0.00  0.00           N
ATOM    166  CA  GLN X 116      -0.400   9.390   3.990  0.00  0.00           C
ATOM    167  CB  GLN X 116       0.030  10.690   3.300  0.00  0.00           C
ATOM    168  CG  GLN X 116       1.140  10.380   2.310  0.00  0.00           C
ATOM    169  CD  GLN X 116       1.550  11.510   1.360  0.00  0.00           C
ATOM    170  OE1 GLN X 116       2.030  12.590   1.700  0.00  0.00           O
ATOM    171  NE2 GLN X 116       1.230  11.420   0.080  0.00  0.00           N
ATOM    172  C   GLN X 116       0.800   9.020   4.840  0.00  0.00           C
ATOM    173  O   GLN X 116       1.040   9.640   5.870  0.00  0.00           O
ATOM    174  N   LEU X 117       1.490   7.920   4.540  0.00  0.00           N
ATOM    175  CA  LEU X 117       2.800   7.650   5.110  0.00  0.00           C
ATOM    176  CB  LEU X 117       3.180   6.200   4.810  0.00  0.00           C
ATOM    177  CG  LEU X 117       4.630   5.780   5.040  0.00  0.00           C
ATOM    178  CD1 LEU X 117       4.890   5.840   6.540  0.00  0.00           C
ATOM    179  CD2 LEU X 117       4.710   4.340   4.560  0.00  0.00           C
ATOM    180  C   LEU X 117       3.830   8.690   4.700  0.00  0.00           C
ATOM    181  O   LEU X 117       4.050   8.890   3.520  0.00  0.00           O
ATOM    182  N   LEU X 118       4.330   9.440   5.680  0.00  0.00           N
ATOM    183  CA  LEU X 118       5.430  10.360   5.450  0.00  0.00           C
ATOM    184  CB  LEU X 118       5.420  11.580   6.370  0.00  0.00           C
ATOM    185  CG  LEU X 118       4.180  12.470   6.290  0.00  0.00           C
ATOM    186  CD1 LEU X 118       4.360  13.640   7.250  0.00  0.00           C
ATOM    187  CD2 LEU X 118       4.010  13.150   4.930  0.00  0.00           C
ATOM    188  C   LEU X 118       6.690   9.510   5.420  0.00  0.00           C
ATOM    189  O   LEU X 118       7.390   9.380   4.400  0.00  0.00           O
ATOM    190  N   GLU X 119       6.980   8.860   6.550  0.00  0.00           N
ATOM    191  CA  GLU X 119       8.200   8.130   6.810  0.00  0.00           C
ATOM    192  CB  GLU X 119       9.230   9.040   7.480  0.00  0.00           C
ATOM    193  CG  GLU X 119      10.700   8.700   7.210  0.00  0.00           C
ATOM    194  CD  GLU X 119      11.610   9.890   7.450  0.00  0.00           C
ATOM    195  OE1 GLU X 119      12.250   9.880   8.530  0.00  0.00           O
ATOM    196  OE2 GLU X 119      11.660  10.850   6.660  0.00  0.00           O
ATOM    197  C   GLU X 119       8.120   6.850   7.640  0.00  0.00           C
ATOM    198  O   GLU X 119       7.280   6.650   8.500  0.00  0.00           O
ATOM    199  N   VAL X 120       8.940   5.850   7.270  0.00  0.00           N
ATOM    200  CA  VAL X 120       9.250   4.690   8.080  0.00  0.00           C
ATOM    201  CB  VAL X 120       9.710   3.490   7.260  0.00  0.00           C
ATOM    202  CG1 VAL X 120       9.900   2.260   8.140  0.00  0.00           C
ATOM    203  CG2 VAL X 120       8.670   3.140   6.190  0.00  0.00           C
ATOM    204  C   VAL X 120      10.320   4.950   9.120  0.00  0.00           C
ATOM    205  O   VAL X 120      11.520   5.020   8.840  0.00  0.00           O
ATOM    206  N   LEU X 121       9.840   5.030  10.370  0.00  0.00           N
ATOM    207  CA  LEU X 121      10.660   5.080  11.550  0.00  0.00           C
ATOM    208  CB  LEU X 121       9.940   5.870  12.650  0.00  0.00           C
ATOM    209  CG  LEU X 121       9.660   7.310  12.230  0.00  0.00           C
ATOM    210  CD1 LEU X 121       9.060   8.060  13.420  0.00  0.00           C
ATOM    211  CD2 LEU X 121      10.900   8.120  11.840  0.00  0.00           C
ATOM    212  C   LEU X 121      11.140   3.690  11.960  0.00  0.00           C
ATOM    213  O   LEU X 121      12.310   3.370  11.790  0.00  0.00           O
ATOM    214  N   GLN X 122      10.290   2.700  12.270  0.00  0.00           N
ATOM    215  CA  GLN X 122      10.640   1.310  12.410  0.00  0.00           C
ATOM    216  CB  GLN X 122      10.330   0.930  13.850  0.00  0.00           C
ATOM    217  CG  GLN X 122      10.540  -0.540  14.160  0.00  0.00           C
ATOM    218  CD  GLN X 122      10.490  -0.960  15.620  0.00  0.00           C
ATOM    219  OE1 GLN X 122      10.280  -0.210  16.560  0.00  0.00           O
ATOM    220  NE2 GLN X 122      10.510  -2.290  15.830  0.00  0.00           N
ATOM    221  C   GLN X 122       9.890   0.490  11.360  0.00  0.00           C
ATOM    222  O   GLN X 122       8.670   0.300  11.420  0.00  0.00           O
ATOM    223  N   ASP X 123      10.640  -0.050  10.390  0.00  0.00           N
ATOM    224  CA  ASP X 123      10.130  -0.890   9.320  0.00  0.00           C
ATOM    225  CB  ASP X 123      11.130  -1.230   8.210  0.00  0.00           C
ATOM    226  CG  ASP X 123      10.450  -1.900   7.020  0.00  0.00           C
ATOM    227  OD1 ASP X 123       9.240  -1.740   6.790  0.00  0.00           O
ATOM    228  OD2 ASP X 123      11.130  -2.540   6.190  0.00  0.00           O
ATOM    229  C   ASP X 123       9.720  -2.200   9.980  0.00  0.00           C
ATOM    230  O   ASP X 123      10.170  -2.630  11.050  0.00  0.00           O
ATOM    231  N   ALA X 124       8.690  -2.800   9.370  0.00  0.00           N
ATOM    232  CA  ALA X 124       7.930  -3.910   9.880  0.00  0.00           C
ATOM    233  CB  ALA X 124       6.460  -3.530   9.660  0.00  0.00           C
ATOM    234  C   ALA X 124       8.270  -5.210   9.180  0.00  0.00           C
ATOM    235  O   ALA X 124       8.980  -5.320   8.180  0.00  0.00           O
ATOM    236  N   GLU X 125       7.970  -6.330   9.850  0.00  0.00           N
ATOM    237  CA  GLU X 125       8.380  -7.680   9.540  0.00  0.00           C
ATOM    238  CB  GLU X 125       9.800  -7.960  10.020  0.00  0.00           C
ATOM    239  CG  GLU X 125      10.620  -8.970   9.220  0.00  0.00           C
ATOM    240  CD  GLU X 125      10.690  -8.400   7.810  0.00  0.00           C
ATOM    241  OE1 GLU X 125      10.110  -9.070   6.930  0.00  0.00           O
ATOM    242  OE2 GLU X 125      11.340  -7.340   7.580  0.00  0.00           O
ATOM    243  C   GLU X 125       7.350  -8.680  10.050  0.00  0.00           C
ATOM    244  O   GLU X 125       6.480  -8.310  10.840  0.00  0.00           O
ATOM    245  N   ALA X 126       7.340  -9.900   9.500  0.00  0.00           N
ATOM    246  CA  ALA X 126       6.410 -10.890   9.980  0.00  0.00           C
ATOM    247  CB  ALA X 126       6.420 -12.070   9.010  0.00  0.00           C
ATOM    248  C   ALA X 126       6.500 -11.370  11.430  0.00  0.00           C
ATOM    249  O   ALA X 126       7.540 -11.160  12.040  0.00  0.00           O
ATOM    250  N   ALA X 127       5.410 -11.940  11.930  0.00  0.00           N
ATOM    251  CA  ALA X 127       5.270 -12.380  13.290  0.00  0.00           C
ATOM    252  CB  ALA X 127       3.800 -12.720  13.400  0.00  0.00           C
ATOM    253  C   ALA X 127       6.170 -13.570  13.620  0.00  0.00           C
ATOM    254  O   ALA X 127       6.670 -13.630  14.740  0.00  0.00           O
ATOM    255  N   VAL X 128       6.370 -14.450  12.640  0.00  0.00           N
ATOM    256  CA  VAL X 128       7.480 -15.370  12.480  0.00  0.00           C
ATOM    257  CB  VAL X 128       6.940 -16.780  12.650  0.00  0.00           C
ATOM    258  CG1 VAL X 128       8.130 -17.750  12.570  0.00  0.00           C
ATOM    259  CG2 VAL X 128       6.170 -16.940  13.950  0.00  0.00           C
ATOM    260  C   VAL X 128       8.130 -15.260  11.110  0.00  0.00           C
ATOM    261  O   VAL X 128       7.520 -15.570  10.090  0.00  0.00           O
ATOM    262  N   ALA X 129       9.330 -14.690  11.150  0.00  0.00           N
ATOM    263  CA  ALA X 129      10.080 -14.280   9.970  0.00  0.00           C
ATOM    264  CB  ALA X 129      10.840 -13.010  10.350  0.00  0.00           C
ATOM    265  C   ALA X 129      11.100 -15.320   9.510  0.00  0.00           C
ATOM    266  O   ALA X 129      11.530 -15.360   8.360  0.00  0.00           O
ATOM    267  N   GLY X 130      11.390 -16.310  10.360  0.00  0.00           N
ATOM    268  CA  GLY X 130      11.900 -17.600   9.950  0.00  0.00           C
ATOM    269  C   GLY X 130      11.820 -18.510  11.160  0.00  0.00           C
ATOM    270  O   GLY X 130      12.330 -18.070  12.190  0.00  0.00           O
ATOM    271  N   PRO X 131      11.330 -19.740  11.080  0.00  0.00           N
ATOM    272  CD  PRO X 131      10.610 -20.420  10.000  0.00  0.00           C
ATOM    273  CG  PRO X 131      10.530 -21.860  10.460  0.00  0.00           C
ATOM    274  CB  PRO X 131      10.680 -21.830  11.970  0.00  0.00           C
ATOM    275  CA  PRO X 131      11.630 -20.650  12.160  0.00  0.00           C
ATOM    276  C   PRO X 131      13.090 -21.060  12.310  0.00  0.00           C
ATOM    277  O   PRO X 131      13.700 -21.590  11.370  0.00  0.00           O
ATOM    278  N   SER X 132      13.530 -20.920  13.550  0.00  0.00           N
ATOM    279  CA  SER X 132      14.930 -21.140  13.910  0.00  0.00           C
ATOM    280  CB  SER X 132      15.080 -22.640  14.150  0.00  0.00           C
ATOM    281  OG  SER X 132      14.150 -23.140  15.080  0.00  0.00           O
ATOM    282  C   SER X 132      16.050 -20.510  13.090  0.00  0.00           C
ATOM    283  O   SER X 132      17.220 -20.840  13.280  0.00  0.00           O
ATOM    284  N   HIS X 133      15.820 -19.450  12.320  0.00  0.00           N
ATOM    285  CA  HIS X 133      16.790 -18.630  11.620  0.00  0.00           C
ATOM    286  CB  HIS X 133      16.420 -18.750  10.140  0.00  0.00           C
ATOM    287  CG  HIS X 133      17.250 -17.920   9.210  0.00  0.00           C
ATOM    288  ND1 HIS X 133      16.930 -16.610   8.870  0.00  0.00           N
ATOM    289  CE1 HIS X 133      17.960 -16.210   8.130  0.00  0.00           C
ATOM    290  NE2 HIS X 133      18.880 -17.190   7.970  0.00  0.00           N
ATOM    291  CD2 HIS X 133      18.410 -18.330   8.600  0.00  0.00           C
ATOM    292  C   HIS X 133      16.720 -17.200  12.120  0.00  0.00           C
ATOM    293  O   HIS X 133      17.800 -16.640  12.320  0.00  0.00           O
ATOM    294  N   ALA X 134      15.530 -16.690  12.460  0.00  0.00           N
ATOM    295  CA  ALA X 134      15.410 -15.270  12.680  0.00  0.00           C
ATOM    296  CB  ALA X 134      14.640 -14.670  11.500  0.00  0.00           C
ATOM    297  C   ALA X 134      14.790 -14.930  14.020  0.00  0.00           C
ATOM    298  O   ALA X 134      14.220 -15.770  14.720  0.00  0.00           O
ATOM    299  N   PRO X 135      14.820 -13.670  14.460  0.00  0.00           N
ATOM    300  CD  PRO X 135      15.620 -12.680  13.780  0.00  0.00           C
ATOM    301  CG  PRO X 135      16.040 -11.670  14.850  0.00  0.00           C
ATOM    302  CB  PRO X 135      14.690 -11.580  15.590  0.00  0.00           C
ATOM    303  CA  PRO X 135      14.410 -13.080  15.720  0.00  0.00           C
ATOM    304  C   PRO X 135      12.970 -13.330  16.140  0.00  0.00           C
ATOM    305  O   PRO X 135      12.070 -13.510  15.310  0.00  0.00           O
ATOM    306  N   ASP X 136      12.720 -13.420  17.440  0.00  0.00           N
ATOM    307  CA  ASP X 136      11.400 -13.700  17.960  0.00  0.00           C
ATOM    308  CB  ASP X 136      11.430 -14.100  19.440  0.00  0.00           C
ATOM    309  CG  ASP X 136      12.290 -15.310  19.780  0.00  0.00           C
ATOM    310  OD1 ASP X 136      12.430 -16.150  18.870  0.00  0.00           O
ATOM    311  OD2 ASP X 136      12.790 -15.440  20.920  0.00  0.00           O
ATOM    312  C   ASP X 136      10.430 -12.530  17.850  0.00  0.00           C
ATOM    313  O   ASP X 136      10.130 -11.840  18.810  0.00  0.00           O
ATOM    314  N   THR X 137      10.010 -12.240  16.610  0.00  0.00           N
ATOM    315  CA  THR X 137       9.250 -11.080  16.210  0.00  0.00           C
ATOM    316  CB  THR X 137       9.470 -10.910  14.720  0.00  0.00           C
ATOM    317  CG2 THR X 137      10.940 -10.550  14.440  0.00  0.00           C
ATOM    318  OG1 THR X 137       9.190 -12.040  13.930  0.00  0.00           O
ATOM    319  C   THR X 137       7.760 -11.060  16.540  0.00  0.00           C
ATOM    320  O   THR X 137       7.030 -10.160  16.100  0.00  0.00           O
ATOM    321  N   SER X 138       7.310 -12.030  17.320  0.00  0.00           N
ATOM    322  CA  SER X 138       5.900 -12.230  17.600  0.00  0.00           C
ATOM    323  CB  SER X 138       5.780 -13.610  18.240  0.00  0.00           C
ATOM    324  OG  SER X 138       6.600 -13.660  19.390  0.00  0.00           O
ATOM    325  C   SER X 138       5.270 -11.250  18.590  0.00  0.00           C
ATOM    326  O   SER X 138       4.050 -11.200  18.630  0.00  0.00           O
ATOM    327  N   ASP X 139       6.040 -10.410  19.290  0.00  0.00           N
ATOM    328  CA  ASP X 139       5.620  -9.230  20.030  0.00  0.00           C
ATOM    329  CB  ASP X 139       6.340  -9.300  21.390  0.00  0.00           C
ATOM    330  CG  ASP X 139       7.830  -9.110  21.220  0.00  0.00           C
ATOM    331  OD1 ASP X 139       8.340  -8.190  21.890  0.00  0.00           O
ATOM    332  OD2 ASP X 139       8.500  -9.980  20.610  0.00  0.00           O
ATOM    333  C   ASP X 139       5.900  -7.920  19.330  0.00  0.00           C
ATOM    334  O   ASP X 139       5.600  -6.890  19.930  0.00  0.00           O
ATOM    335  N   VAL X 140       6.500  -7.880  18.130  0.00  0.00           N
ATOM    336  CA  VAL X 140       7.080  -6.750  17.460  0.00  0.00           C
ATOM    337  CB  VAL X 140       8.480  -7.150  16.990  0.00  0.00           C
ATOM    338  CG1 VAL X 140       9.290  -5.990  16.430  0.00  0.00           C
ATOM    339  CG2 VAL X 140       9.330  -7.790  18.080  0.00  0.00           C
ATOM    340  C   VAL X 140       6.150  -6.030  16.480  0.00  0.00           C
ATOM    341  O   VAL X 140       5.530  -6.630  15.610  0.00  0.00           O
ATOM    342  N   GLY X 141       6.010  -4.720  16.610  0.00  0.00           N
ATOM    343  CA  GLY X 141       5.290  -3.870  15.680  0.00  0.00           C
ATOM    344  C   GLY X 141       6.200  -3.050  14.760  0.00  0.00           C
ATOM    345  O   GLY X 141       7.140  -3.530  14.150  0.00  0.00           O
ATOM    346  N   ALA X 142       5.760  -1.810  14.580  0.00  0.00           N
ATOM    347  CA  ALA X 142       6.430  -0.710  13.900  0.00  0.00           C
ATOM    348  CB  ALA X 142       5.900  -0.800  12.460  0.00  0.00           C
ATOM    349  C   ALA X 142       6.080   0.620  14.530  0.00  0.00           C
ATOM    350  O   ALA X 142       5.320   0.710  15.490  0.00  0.00           O
ATOM    351  N   THR X 143       6.700   1.680  13.970  0.00  0.00           N
ATOM    352  CA  THR X 143       6.500   3.080  14.280  0.00  0.00           C
ATOM    353  CB  THR X 143       7.510   3.570  15.300  0.00  0.00           C
ATOM    354  CG2 THR X 143       7.280   5.040  15.660  0.00  0.00           C
ATOM    355  OG1 THR X 143       7.390   2.740  16.450  0.00  0.00           O
ATOM    356  C   THR X 143       6.610   3.790  12.930  0.00  0.00           C
ATOM    357  O   THR X 143       7.470   3.360  12.170  0.00  0.00           O
ATOM    358  N   LEU X 144       5.880   4.890  12.720  0.00  0.00           N
ATOM    359  CA  LEU X 144       5.660   5.590  11.480  0.00  0.00           C
ATOM    360  CB  LEU X 144       4.460   5.000  10.730  0.00  0.00           C
ATOM    361  CG  LEU X 144       4.530   3.560  10.250  0.00  0.00           C
ATOM    362  CD1 LEU X 144       3.100   3.060  10.030  0.00  0.00           C
ATOM    363  CD2 LEU X 144       5.520   3.280   9.110  0.00  0.00           C
ATOM    364  C   LEU X 144       5.460   7.080  11.710  0.00  0.00           C
ATOM    365  O   LEU X 144       5.280   7.520  12.830  0.00  0.00           O
ATOM    366  N   LEU X 145       5.610   7.900  10.670  0.00  0.00           N
ATOM    367  CA  LEU X 145       5.110   9.270  10.640  0.00  0.00           C
ATOM    368  CB  LEU X 145       6.310  10.190  10.460  0.00  0.00           C
ATOM    369  CG  LEU X 145       6.010  11.680  10.390  0.00  0.00           C
ATOM    370  CD1 LEU X 145       5.350  12.230  11.660  0.00  0.00           C
ATOM    371  CD2 LEU X 145       7.330  12.420  10.200  0.00  0.00           C
ATOM    372  C   LEU X 145       4.040   9.470   9.580  0.00  0.00           C
ATOM    373  O   LEU X 145       4.350   9.080   8.460  0.00  0.00           O
ATOM    374  N   VAL X 146       2.850   9.990   9.910  0.00  0.00           N
ATOM    375  CA  VAL X 146       1.760  10.150   8.960  0.00  0.00           C
ATOM    376  CB  VAL X 146       0.710   9.210   9.520  0.00  0.00           C
ATOM    377  CG1 VAL X 146       1.120   7.730   9.430  0.00  0.00           C
ATOM    378  CG2 VAL X 146       0.210   9.430  10.940  0.00  0.00           C
ATOM    379  C   VAL X 146       1.210  11.560   8.830  0.00  0.00           C
ATOM    380  O   VAL X 146       1.440  12.370   9.730  0.00  0.00           O
ATOM    381  N   SER X 147       0.460  11.860   7.770  0.00  0.00           N
ATOM    382  CA  SER X 147      -0.360  13.050   7.600  0.00  0.00           C
ATOM    383  CB  SER X 147       0.190  13.840   6.420  0.00  0.00           C
ATOM    384  OG  SER X 147      -0.170  15.190   6.410  0.00  0.00           O
ATOM    385  C   SER X 147      -1.810  12.800   7.200  0.00  0.00           C
ATOM    386  O   SER X 147      -2.150  11.760   6.640  0.00  0.00           O
ATOM    387  N   ASP X 148      -2.670  13.800   7.430  0.00  0.00           N
ATOM    388  CA  ASP X 148      -4.030  14.020   6.960  0.00  0.00           C
ATOM    389  CB  ASP X 148      -4.910  14.340   8.180  0.00  0.00           C
ATOM    390  CG  ASP X 148      -4.510  15.640   8.820  0.00  0.00           C
ATOM    391  OD1 ASP X 148      -3.620  16.400   8.370  0.00  0.00           O
ATOM    392  OD2 ASP X 148      -5.230  16.010   9.770  0.00  0.00           O
ATOM    393  C   ASP X 148      -4.210  14.980   5.800  0.00  0.00           C
ATOM    394  O   ASP X 148      -5.340  15.220   5.380  0.00  0.00           O
ATOM    395  N   GLY X 149      -3.140  15.640   5.350  0.00  0.00           N
ATOM    396  CA  GLY X 149      -3.260  16.740   4.420  0.00  0.00           C
ATOM    397  C   GLY X 149      -3.130  18.140   4.990  0.00  0.00           C
ATOM    398  O   GLY X 149      -2.960  19.110   4.250  0.00  0.00           O
ATOM    399  N   THR X 150      -3.030  18.290   6.310  0.00  0.00           N
ATOM    400  CA  THR X 150      -2.680  19.550   6.930  0.00  0.00           C
ATOM    401  CB  THR X 150      -3.850  20.300   7.540  0.00  0.00           C
ATOM    402  CG2 THR X 150      -4.710  20.880   6.450  0.00  0.00           C
ATOM    403  OG1 THR X 150      -4.640  19.510   8.390  0.00  0.00           O
ATOM    404  C   THR X 150      -1.620  19.470   8.030  0.00  0.00           C
ATOM    405  O   THR X 150      -0.900  20.430   8.260  0.00  0.00           O
ATOM    406  N   HIS X 151      -1.500  18.370   8.770  0.00  0.00           N
ATOM    407  CA  HIS X 151      -0.640  18.250   9.920  0.00  0.00           C
ATOM    408  CB  HIS X 151      -1.470  18.440  11.200  0.00  0.00           C
ATOM    409  CG  HIS X 151      -1.990  19.830  11.410  0.00  0.00           C
ATOM    410  ND1 HIS X 151      -3.240  20.340  11.100  0.00  0.00           N
ATOM    411  CE1 HIS X 151      -3.160  21.650  11.370  0.00  0.00           C
ATOM    412  NE2 HIS X 151      -1.970  21.980  11.900  0.00  0.00           N
ATOM    413  CD2 HIS X 151      -1.220  20.830  11.970  0.00  0.00           C
ATOM    414  C   HIS X 151       0.000  16.880   9.890  0.00  0.00           C
ATOM    415  O   HIS X 151      -0.360  16.050   9.050  0.00  0.00           O
ATOM    416  N   SER X 152       1.010  16.570  10.700  0.00  0.00           N
ATOM    417  CA  SER X 152       1.530  15.230  10.930  0.00  0.00           C
ATOM    418  CB  SER X 152       2.900  15.040  10.270  0.00  0.00           C
ATOM    419  OG  SER X 152       3.860  15.890  10.840  0.00  0.00           O
ATOM    420  C   SER X 152       1.610  14.880  12.390  0.00  0.00           C
ATOM    421  O   SER X 152       1.840  15.710  13.270  0.00  0.00           O
ATOM    422  N   VAL X 153       1.570  13.590  12.720  0.00  0.00           N
ATOM    423  CA  VAL X 153       1.910  13.060  14.040  0.00  0.00           C
ATOM    424  CB  VAL X 153       0.640  13.060  14.880  0.00  0.00           C
ATOM    425  CG1 VAL X 153      -0.420  12.100  14.350  0.00  0.00           C
ATOM    426  CG2 VAL X 153       0.870  12.790  16.360  0.00  0.00           C
ATOM    427  C   VAL X 153       2.630  11.710  14.020  0.00  0.00           C
ATOM    428  O   VAL X 153       2.420  10.900  13.130  0.00  0.00           O
ATOM    429  N   ARG X 154       3.580  11.460  14.920  0.00  0.00           N
ATOM    430  CA  ARG X 154       4.030  10.110  15.140  0.00  0.00           C
ATOM    431  CB  ARG X 154       5.020  10.230  16.290  0.00  0.00           C
ATOM    432  CG  ARG X 154       5.940   9.010  16.360  0.00  0.00           C
ATOM    433  CD  ARG X 154       7.140   9.170  17.300  0.00  0.00           C
ATOM    434  NE  ARG X 154       6.710   9.330  18.690  0.00  0.00           N
ATOM    435  CZ  ARG X 154       6.330   8.350  19.520  0.00  0.00           C
ATOM    436  NH1 ARG X 154       6.320   7.040  19.270  0.00  0.00           N
ATOM    437  NH2 ARG X 154       5.930   8.690  20.760  0.00  0.00           N
ATOM    438  C   ARG X 154       2.960   9.070  15.400  0.00  0.00           C
ATOM    439  O   ARG X 154       1.980   9.240  16.140  0.00  0.00           O
ATOM    440  N   CYS X 155       3.130   7.950  14.690  0.00  0.00           N
ATOM    441  CA  CYS X 155       2.250   6.810  14.850  0.00  0.00           C
ATOM    442  CB  CYS X 155       1.720   6.590  13.430  0.00  0.00           C
ATOM    443  SG  CYS X 155       0.680   5.110  13.520  0.00  0.00           S
ATOM    444  C   CYS X 155       2.950   5.530  15.310  0.00  0.00           C
ATOM    445  O   CYS X 155       3.950   5.190  14.700  0.00  0.00           O
ATOM    446  N   LEU X 156       2.440   4.900  16.370  0.00  0.00           N
ATOM    447  CA  LEU X 156       2.840   3.590  16.850  0.00  0.00           C
ATOM    448  CB  LEU X 156       3.070   3.670  18.360  0.00  0.00           C
ATOM    449  CG  LEU X 156       4.500   3.580  18.880  0.00  0.00           C
ATOM    450  CD1 LEU X 156       4.570   4.290  20.230  0.00  0.00           C
ATOM    451  CD2 LEU X 156       4.990   2.120  19.000  0.00  0.00           C
ATOM    452  C   LEU X 156       1.810   2.510  16.520  0.00  0.00           C
ATOM    453  O   LEU X 156       0.640   2.760  16.760  0.00  0.00           O
ATOM    454  N   VAL X 157       2.220   1.320  16.100  0.00  0.00           N
ATOM    455  CA  VAL X 157       1.410   0.280  15.480  0.00  0.00           C
ATOM    456  CB  VAL X 157       1.550   0.320  13.960  0.00  0.00           C
ATOM    457  CG1 VAL X 157       0.740  -0.740  13.220  0.00  0.00           C
ATOM    458  CG2 VAL X 157       1.200   1.680  13.360  0.00  0.00           C
ATOM    459  C   VAL X 157       1.790  -1.060  16.060  0.00  0.00           C
ATOM    460  O   VAL X 157       3.000  -1.350  16.080  0.00  0.00           O
ATOM    461  N   THR X 158       0.870  -1.960  16.410  0.00  0.00           N
ATOM    462  CA  THR X 158       1.140  -3.220  17.050  0.00  0.00           C
ATOM    463  CB  THR X 158      -0.040  -3.430  17.990  0.00  0.00           C
ATOM    464  CG2 THR X 158      -0.490  -2.230  18.840  0.00  0.00           C
ATOM    465  OG1 THR X 158      -1.040  -4.040  17.220  0.00  0.00           O
ATOM    466  C   THR X 158       1.380  -4.410  16.100  0.00  0.00           C
ATOM    467  O   THR X 158       1.040  -4.280  14.920  0.00  0.00           O
ATOM    468  N   ARG X 159       1.950  -5.520  16.580  0.00  0.00           N
ATOM    469  CA  ARG X 159       2.060  -6.810  15.950  0.00  0.00           C
ATOM    470  CB  ARG X 159       2.460  -7.910  16.920  0.00  0.00           C
ATOM    471  CG  ARG X 159       2.530  -9.360  16.460  0.00  0.00           C
ATOM    472  CD  ARG X 159       3.700  -9.610  15.520  0.00  0.00           C
ATOM    473  NE  ARG X 159       3.510  -9.260  14.120  0.00  0.00           N
ATOM    474  CZ  ARG X 159       4.440  -8.950  13.210  0.00  0.00           C
ATOM    475  NH1 ARG X 159       5.710  -8.850  13.640  0.00  0.00           N
ATOM    476  NH2 ARG X 159       4.060  -8.750  11.940  0.00  0.00           N
ATOM    477  C   ARG X 159       0.730  -7.200  15.320  0.00  0.00           C
ATOM    478  O   ARG X 159       0.620  -7.310  14.100  0.00  0.00           O
ATOM    479  N   GLU X 160      -0.340  -7.150  16.110  0.00  0.00           N
ATOM    480  CA  GLU X 160      -1.730  -7.320  15.720  0.00  0.00           C
ATOM    481  CB  GLU X 160      -2.690  -7.420  16.890  0.00  0.00           C
ATOM    482  CG  GLU X 160      -4.020  -7.910  16.300  0.00  0.00           C
ATOM    483  CD  GLU X 160      -5.040  -7.950  17.420  0.00  0.00           C
ATOM    484  OE1 GLU X 160      -4.940  -8.920  18.210  0.00  0.00           O
ATOM    485  OE2 GLU X 160      -5.910  -7.070  17.490  0.00  0.00           O
ATOM    486  C   GLU X 160      -2.190  -6.410  14.580  0.00  0.00           C
ATOM    487  O   GLU X 160      -2.700  -7.050  13.660  0.00  0.00           O
ATOM    488  N   ALA X 161      -2.000  -5.100  14.600  0.00  0.00           N
ATOM    489  CA  ALA X 161      -2.400  -4.200  13.520  0.00  0.00           C
ATOM    490  CB  ALA X 161      -2.180  -2.810  14.080  0.00  0.00           C
ATOM    491  C   ALA X 161      -1.560  -4.490  12.290  0.00  0.00           C
ATOM    492  O   ALA X 161      -2.010  -4.360  11.150  0.00  0.00           O
ATOM    493  N   LEU X 162      -0.340  -5.000  12.390  0.00  0.00           N
ATOM    494  CA  LEU X 162       0.410  -5.340  11.200  0.00  0.00           C
ATOM    495  CB  LEU X 162       1.890  -5.620  11.430  0.00  0.00           C
ATOM    496  CG  LEU X 162       2.780  -4.500  11.970  0.00  0.00           C
ATOM    497  CD1 LEU X 162       4.140  -5.020  12.350  0.00  0.00           C
ATOM    498  CD2 LEU X 162       2.930  -3.360  10.970  0.00  0.00           C
ATOM    499  C   LEU X 162      -0.190  -6.550  10.500  0.00  0.00           C
ATOM    500  O   LEU X 162      -0.300  -6.550   9.270  0.00  0.00           O
ATOM    501  N   ASP X 163      -0.400  -7.630  11.250  0.00  0.00           N
ATOM    502  CA  ASP X 163      -0.720  -8.920  10.660  0.00  0.00           C
ATOM    503  CB  ASP X 163      -0.720  -9.860  11.860  0.00  0.00           C
ATOM    504  CG  ASP X 163       0.620  -9.990  12.600  0.00  0.00           C
ATOM    505  OD1 ASP X 163       0.580 -10.360  13.790  0.00  0.00           O
ATOM    506  OD2 ASP X 163       1.630 -10.020  11.890  0.00  0.00           O
ATOM    507  C   ASP X 163      -2.100  -8.940  10.020  0.00  0.00           C
ATOM    508  O   ASP X 163      -2.420  -9.770   9.170  0.00  0.00           O
ATOM    509  N   THR X 164      -3.000  -8.100  10.530  0.00  0.00           N
ATOM    510  CA  THR X 164      -4.350  -7.860  10.070  0.00  0.00           C
ATOM    511  CB  THR X 164      -5.280  -7.390  11.170  0.00  0.00           C
ATOM    512  CG2 THR X 164      -5.550  -8.380  12.300  0.00  0.00           C
ATOM    513  OG1 THR X 164      -4.720  -6.250  11.790  0.00  0.00           O
ATOM    514  C   THR X 164      -4.400  -6.940   8.840  0.00  0.00           C
ATOM    515  O   THR X 164      -5.440  -6.770   8.210  0.00  0.00           O
ATOM    516  N   SER X 165      -3.310  -6.210   8.570  0.00  0.00           N
ATOM    517  CA  SER X 165      -3.220  -5.310   7.430  0.00  0.00           C
ATOM    518  CB  SER X 165      -2.010  -4.390   7.480  0.00  0.00           C
ATOM    519  OG  SER X 165      -0.830  -5.000   7.040  0.00  0.00           O
ATOM    520  C   SER X 165      -3.250  -6.040   6.090  0.00  0.00           C
ATOM    521  O   SER X 165      -3.020  -7.250   6.050  0.00  0.00           O
ATOM    522  N   ASP X 166      -3.770  -5.400   5.050  0.00  0.00           N
ATOM    523  CA  ASP X 166      -4.000  -6.100   3.790  0.00  0.00           C
ATOM    524  CB  ASP X 166      -5.080  -5.370   3.000  0.00  0.00           C
ATOM    525  CG  ASP X 166      -5.300  -6.070   1.670  0.00  0.00           C
ATOM    526  OD1 ASP X 166      -5.770  -5.500   0.670  0.00  0.00           O
ATOM    527  OD2 ASP X 166      -5.130  -7.320   1.640  0.00  0.00           O
ATOM    528  C   ASP X 166      -2.650  -6.230   3.100  0.00  0.00           C
ATOM    529  O   ASP X 166      -2.390  -5.510   2.130  0.00  0.00           O
ATOM    530  N   TRP X 167      -1.760  -7.130   3.550  0.00  0.00           N
ATOM    531  CA  TRP X 167      -0.500  -7.380   2.910  0.00  0.00           C
ATOM    532  CB  TRP X 167       0.370  -8.110   3.930  0.00  0.00           C
ATOM    533  CG  TRP X 167       0.050  -9.550   4.180  0.00  0.00           C
ATOM    534  CD1 TRP X 167      -0.790  -9.950   5.150  0.00  0.00           C
ATOM    535  NE1 TRP X 167      -0.810 -11.340   5.090  0.00  0.00           N
ATOM    536  CE2 TRP X 167       0.050 -11.870   4.150  0.00  0.00           C
ATOM    537  CZ2 TRP X 167       0.490 -13.170   3.890  0.00  0.00           C
ATOM    538  CH2 TRP X 167       1.480 -13.420   2.940  0.00  0.00           C
ATOM    539  CZ3 TRP X 167       2.020 -12.310   2.260  0.00  0.00           C
ATOM    540  CE3 TRP X 167       1.580 -11.020   2.550  0.00  0.00           C
ATOM    541  CD2 TRP X 167       0.610 -10.730   3.540  0.00  0.00           C
ATOM    542  C   TRP X 167      -0.620  -8.050   1.550  0.00  0.00           C
ATOM    543  O   TRP X 167      -1.620  -8.730   1.320  0.00  0.00           O
ATOM    544  N   GLU X 168       0.390  -7.920   0.680  0.00  0.00           N
ATOM    545  CA  GLU X 168       0.330  -8.350  -0.690  0.00  0.00           C
ATOM    546  CB  GLU X 168       0.040  -7.100  -1.510  0.00  0.00           C
ATOM    547  CG  GLU X 168      -0.250  -7.370  -2.990  0.00  0.00           C
ATOM    548  CD  GLU X 168      -0.500  -6.050  -3.710  0.00  0.00           C
ATOM    549  OE1 GLU X 168      -1.640  -5.840  -4.170  0.00  0.00           O
ATOM    550  OE2 GLU X 168       0.390  -5.200  -3.910  0.00  0.00           O
ATOM    551  C   GLU X 168       1.550  -9.190  -1.090  0.00  0.00           C
ATOM    552  O   GLU X 168       1.390 -10.070  -1.930  0.00  0.00           O
ATOM    553  N   UNK X 170       2.670  -8.890  -0.430  0.00  0.00           N
ATOM    554  CA  UNK X 170       4.010  -9.420  -0.610  0.00  0.00           C
ATOM    555  CB  UNK X 170       4.830  -8.450  -1.430  0.00  0.00           C
ATOM    556  CG  UNK X 170       6.110  -8.980  -2.070  0.00  0.00           C
ATOM    557  CD  UNK X 170       6.560  -8.100  -3.230  0.00  0.00           C
ATOM    558  CE  UNK X 170       5.640  -8.070  -4.450  0.00  0.00           C
ATOM    559  NZ  UNK X 170       5.906  -6.975  -5.358  0.00  0.00           N
ATOM    560  C   UNK X 170       4.630  -9.680   0.760  0.00  0.00           C
ATOM    561  O   UNK X 170       4.980 -10.800   1.110  0.00  0.00           O
ATOM    562  N   GLU X 171       4.700  -8.680   1.640  0.00  0.00           N
ATOM    563  CA  GLU X 171       5.400  -8.580   2.910  0.00  0.00           C
ATOM    564  CB  GLU X 171       6.830  -8.060   2.760  0.00  0.00           C
ATOM    565  CG  GLU X 171       7.660  -9.010   1.890  0.00  0.00           C
ATOM    566  CD  GLU X 171       9.100  -8.610   1.610  0.00  0.00           C
ATOM    567  OE1 GLU X 171       9.940  -8.800   2.510  0.00  0.00           O
ATOM    568  OE2 GLU X 171       9.340  -7.810   0.670  0.00  0.00           O
ATOM    569  C   GLU X 171       4.570  -7.780   3.890  0.00  0.00           C
ATOM    570  O   GLU X 171       3.840  -6.870   3.490  0.00  0.00           O
ATOM    571  N   PHE X 172       4.840  -7.990   5.180  0.00  0.00           N
ATOM    572  CA  PHE X 172       4.470  -7.090   6.250  0.00  0.00           C
ATOM    573  CB  PHE X 172       4.420  -7.780   7.630  0.00  0.00           C
ATOM    574  CG  PHE X 172       3.600  -9.040   7.670  0.00  0.00           C
ATOM    575  CD1 PHE X 172       2.210  -9.050   7.800  0.00  0.00           C
ATOM    576  CE1 PHE X 172       1.530 -10.270   7.680  0.00  0.00           C
ATOM    577  CZ  PHE X 172       2.240 -11.430   7.360  0.00  0.00           C
ATOM    578  CE2 PHE X 172       3.630 -11.410   7.140  0.00  0.00           C
ATOM    579  CD2 PHE X 172       4.320 -10.220   7.380  0.00  0.00           C
ATOM    580  C   PHE X 172       5.230  -5.780   6.400  0.00  0.00           C
ATOM    581  O   PHE X 172       4.810  -4.900   7.130  0.00  0.00           O
ATOM    582  N   GLY X 173       6.280  -5.540   5.610  0.00  0.00           N
ATOM    583  CA  GLY X 173       7.140  -4.390   5.690  0.00  0.00           C
ATOM    584  C   GLY X 173       6.530  -3.130   5.080  0.00  0.00           C
ATOM    585  O   GLY X 173       5.640  -3.250   4.240  0.00  0.00           O
ATOM    586  N   PHE X 174       7.030  -1.940   5.380  0.00  0.00           N
ATOM    587  CA  PHE X 174       6.730  -0.710   4.670  0.00  0.00           C
ATOM    588  CB  PHE X 174       6.520   0.450   5.650  0.00  0.00           C
ATOM    589  CG  PHE X 174       5.330   0.320   6.580  0.00  0.00           C
ATOM    590  CD1 PHE X 174       5.440  -0.240   7.850  0.00  0.00           C
ATOM    591  CE1 PHE X 174       4.380  -0.440   8.740  0.00  0.00           C
ATOM    592  CZ  PHE X 174       3.100  -0.100   8.290  0.00  0.00           C
ATOM    593  CE2 PHE X 174       2.930   0.420   6.990  0.00  0.00           C
ATOM    594  CD2 PHE X 174       4.030   0.680   6.180  0.00  0.00           C
ATOM    595  C   PHE X 174       7.930  -0.290   3.850  0.00  0.00           C
ATOM    596  O   PHE X 174       7.800   0.670   3.090  0.00  0.00           O
ATOM    597  N   ARG X 175       9.050  -1.040   3.890  0.00  0.00           N
ATOM    598  CA  ARG X 175      10.210  -1.030   3.040  0.00  0.00           C
ATOM    599  CB  ARG X 175       9.980  -1.990   1.880  0.00  0.00           C
ATOM    600  CG  ARG X 175       9.830  -3.440   2.340  0.00  0.00           C
ATOM    601  CD  ARG X 175      11.040  -3.940   3.120  0.00  0.00           C
ATOM    602  NE  ARG X 175      10.810  -5.360   3.310  0.00  0.00           N
ATOM    603  CZ  ARG X 175      10.530  -5.970   4.480  0.00  0.00           C
ATOM    604  NH1 ARG X 175      10.280  -5.190   5.550  0.00  0.00           N
ATOM    605  NH2 ARG X 175      10.830  -7.240   4.770  0.00  0.00           N
ATOM    606  C   ARG X 175      10.590   0.370   2.570  0.00  0.00           C
ATOM    607  O   ARG X 175      10.980   0.590   1.420  0.00  0.00           O
ATOM    608  N   GLY X 176      10.550   1.360   3.450  0.00  0.00           N
ATOM    609  CA  GLY X 176      11.190   2.670   3.300  0.00  0.00           C
ATOM    610  C   GLY X 176      10.320   3.570   2.440  0.00  0.00           C
ATOM    611  O   GLY X 176      10.870   4.580   1.990  0.00  0.00           O
ATOM    612  N   THR X 177       9.090   3.170   2.190  0.00  0.00           N
ATOM    613  CA  THR X 177       8.160   3.900   1.340  0.00  0.00           C
ATOM    614  CB  THR X 177       6.950   3.030   1.010  0.00  0.00           C
ATOM    615  CG2 THR X 177       6.080   3.610  -0.100  0.00  0.00           C
ATOM    616  OG1 THR X 177       7.320   1.710   0.660  0.00  0.00           O
ATOM    617  C   THR X 177       7.690   5.180   1.980  0.00  0.00           C
ATOM    618  O   THR X 177       7.190   5.230   3.110  0.00  0.00           O
ATOM    619  N   GLU X 178       7.730   6.250   1.180  0.00  0.00           N
ATOM    620  CA  GLU X 178       7.090   7.500   1.500  0.00  0.00           C
ATOM    621  CB  GLU X 178       8.080   8.640   1.750  0.00  0.00           C
ATOM    622  CG  GLU X 178       9.010   8.810   0.550  0.00  0.00           C
ATOM    623  CD  GLU X 178       9.710  10.160   0.640  0.00  0.00           C
ATOM    624  OE1 GLU X 178       9.630  10.900  -0.360  0.00  0.00           O
ATOM    625  OE2 GLU X 178      10.320  10.420   1.710  0.00  0.00           O
ATOM    626  C   GLU X 178       6.110   7.800   0.380  0.00  0.00           C
ATOM    627  O   GLU X 178       6.230   7.310  -0.740  0.00  0.00           O
ATOM    628  N   GLY X 179       5.050   8.570   0.650  0.00  0.00           N
ATOM    629  CA  GLY X 179       4.110   9.020  -0.360  0.00  0.00           C
ATOM    630  C   GLY X 179       2.870   8.170  -0.560  0.00  0.00           C
ATOM    631  O   GLY X 179       1.840   8.690  -1.000  0.00  0.00           O
ATOM    632  N   UNK X 180       2.890   6.880  -0.230  0.00  0.00           N
ATOM    633  CA  UNK X 180       1.820   5.920  -0.300  0.00  0.00           C
ATOM    634  CB  UNK X 180       2.230   4.450  -0.280  0.00  0.00           C
ATOM    635  CG  UNK X 180       1.100   3.570  -0.780  0.00  0.00           C
ATOM    636  CD  UNK X 180       1.570   2.120  -0.700  0.00  0.00           C
ATOM    637  NE  UNK X 180       0.400   1.300  -1.060  0.00  0.00           N
ATOM    638  CZ  UNK X 180       0.460   0.010  -1.430  0.00  0.00           C
ATOM    639  NH1 UNK X 180       1.585  -0.673  -1.631  0.00  0.00           N
ATOM    640  NH2 UNK X 180      -0.624  -0.647  -1.838  0.00  0.00           N
ATOM    641  C   UNK X 180       0.730   6.300   0.710  0.00  0.00           C
ATOM    642  O   UNK X 180       0.990   6.700   1.830  0.00  0.00           O
ATOM    643  N   LEU X 181      -0.520   6.140   0.240  0.00  0.00           N
ATOM    644  CA  LEU X 181      -1.680   6.510   1.010  0.00  0.00           C
ATOM    645  CB  LEU X 181      -2.740   7.030   0.040  0.00  0.00           C
ATOM    646  CG  LEU X 181      -2.490   8.290  -0.780  0.00  0.00           C
ATOM    647  CD1 LEU X 181      -3.740   8.690  -1.530  0.00  0.00           C
ATOM    648  CD2 LEU X 181      -2.160   9.550   0.040  0.00  0.00           C
ATOM    649  C   LEU X 181      -2.230   5.310   1.750  0.00  0.00           C
ATOM    650  O   LEU X 181      -2.010   4.160   1.360  0.00  0.00           O
ATOM    651  N   LEU X 182      -2.930   5.640   2.840  0.00  0.00           N
ATOM    652  CA  LEU X 182      -3.380   4.630   3.780  0.00  0.00           C
ATOM    653  CB  LEU X 182      -2.300   4.410   4.840  0.00  0.00           C
ATOM    654  CG  LEU X 182      -1.700   5.580   5.620  0.00  0.00           C
ATOM    655  CD1 LEU X 182      -2.710   6.250   6.540  0.00  0.00           C
ATOM    656  CD2 LEU X 182      -0.610   5.130   6.590  0.00  0.00           C
ATOM    657  C   LEU X 182      -4.770   4.850   4.340  0.00  0.00           C
ATOM    658  O   LEU X 182      -5.330   5.940   4.190  0.00  0.00           O
ATOM    659  N   LEU X 183      -5.270   3.880   5.120  0.00  0.00           N
ATOM    660  CA  LEU X 183      -6.600   4.000   5.670  0.00  0.00           C
ATOM    661  CB  LEU X 183      -7.600   3.280   4.780  0.00  0.00           C
ATOM    662  CG  LEU X 183      -9.060   3.280   5.220  0.00  0.00           C
ATOM    663  CD1 LEU X 183      -9.680   4.680   5.360  0.00  0.00           C
ATOM    664  CD2 LEU X 183      -9.950   2.620   4.170  0.00  0.00           C
ATOM    665  C   LEU X 183      -6.500   3.500   7.100  0.00  0.00           C
ATOM    666  O   LEU X 183      -6.200   2.320   7.280  0.00  0.00           O
ATOM    667  N   LEU X 184      -6.670   4.390   8.070  0.00  0.00           N
ATOM    668  CA  LEU X 184      -6.800   3.950   9.450  0.00  0.00           C
ATOM    669  CB  LEU X 184      -6.380   5.030  10.430  0.00  0.00           C
ATOM    670  CG  LEU X 184      -5.040   5.750  10.230  0.00  0.00           C
ATOM    671  CD1 LEU X 184      -4.780   6.870  11.230  0.00  0.00           C
ATOM    672  CD2 LEU X 184      -3.910   4.730  10.220  0.00  0.00           C
ATOM    673  C   LEU X 184      -8.230   3.440   9.620  0.00  0.00           C
ATOM    674  O   LEU X 184      -9.130   4.260   9.420  0.00  0.00           O
ATOM    675  N   GLN X 185      -8.370   2.210  10.120  0.00  0.00           N
ATOM    676  CA  GLN X 185      -9.670   1.610  10.380  0.00  0.00           C
ATOM    677  CB  GLN X 185      -9.590   0.200   9.820  0.00  0.00           C
ATOM    678  CG  GLN X 185      -9.630   0.150   8.290  0.00  0.00           C
ATOM    679  CD  GLN X 185      -9.020  -1.130   7.740  0.00  0.00           C
ATOM    680  OE1 GLN X 185      -8.160  -1.770   8.370  0.00  0.00           O
ATOM    681  NE2 GLN X 185      -9.250  -1.530   6.480  0.00  0.00           N
ATOM    682  C   GLN X 185     -10.030   1.670  11.850  0.00  0.00           C
ATOM    683  O   GLN X 185     -11.190   1.920  12.160  0.00  0.00           O
ATOM    684  N   ASP X 186      -9.030   1.700  12.730  0.00  0.00           N
ATOM    685  CA  ASP X 186      -9.180   1.960  14.150  0.00  0.00           C
ATOM    686  CB  ASP X 186      -9.480   0.670  14.880  0.00  0.00           C
ATOM    687  CG  ASP X 186      -9.870   0.810  16.340  0.00  0.00           C
ATOM    688  OD1 ASP X 186      -9.660   1.900  16.900  0.00  0.00           O
ATOM    689  OD2 ASP X 186     -10.550  -0.080  16.930  0.00  0.00           O
ATOM    690  C   ASP X 186      -7.870   2.570  14.620  0.00  0.00           C
ATOM    691  O   ASP X 186      -6.850   1.900  14.560  0.00  0.00           O
ATOM    692  N   CYS X 187      -7.910   3.810  15.130  0.00  0.00           N
ATOM    693  CA  CYS X 187      -6.810   4.590  15.670  0.00  0.00           C
ATOM    694  CB  CYS X 187      -6.160   5.360  14.530  0.00  0.00           C
ATOM    695  SG  CYS X 187      -7.230   6.670  13.910  0.00  0.00           S
ATOM    696  C   CYS X 187      -7.370   5.600  16.670  0.00  0.00           C
ATOM    697  O   CYS X 187      -8.580   5.740  16.840  0.00  0.00           O
ATOM    698  N   GLY X 188      -6.410   6.240  17.340  0.00  0.00           N
ATOM    699  CA  GLY X 188      -6.710   7.200  18.380  0.00  0.00           C
ATOM    700  C   GLY X 188      -5.460   7.640  19.110  0.00  0.00           C
ATOM    701  O   GLY X 188      -4.400   7.060  18.940  0.00  0.00           O
ATOM    702  N   VAL X 189      -5.670   8.810  19.730  0.00  0.00           N
ATOM    703  CA  VAL X 189      -4.550   9.550  20.280  0.00  0.00           C
ATOM    704  CB  VAL X 189      -4.700  11.050  20.010  0.00  0.00           C
ATOM    705  CG1 VAL X 189      -4.630  11.270  18.510  0.00  0.00           C
ATOM    706  CG2 VAL X 189      -5.910  11.620  20.720  0.00  0.00           C
ATOM    707  C   VAL X 189      -4.210   9.330  21.750  0.00  0.00           C
ATOM    708  O   VAL X 189      -5.020   9.040  22.620  0.00  0.00           O
ATOM    709  N   HIS X 190      -2.940   9.390  22.150  0.00  0.00           N
ATOM    710  CA  HIS X 190      -2.450   9.260  23.500  0.00  0.00           C
ATOM    711  CB  HIS X 190      -2.090   7.820  23.880  0.00  0.00           C
ATOM    712  CG  HIS X 190      -2.210   7.550  25.340  0.00  0.00           C
ATOM    713  ND1 HIS X 190      -2.660   8.500  26.270  0.00  0.00           N
ATOM    714  CE1 HIS X 190      -2.720   7.750  27.360  0.00  0.00           C
ATOM    715  NE2 HIS X 190      -2.530   6.440  27.170  0.00  0.00           N
ATOM    716  CD2 HIS X 190      -2.210   6.270  25.830  0.00  0.00           C
ATOM    717  C   HIS X 190      -1.350  10.270  23.740  0.00  0.00           C
ATOM    718  O   HIS X 190      -0.770  10.860  22.820  0.00  0.00           O
ATOM    719  N   VAL X 191      -1.020  10.500  25.010  0.00  0.00           N
ATOM    720  CA  VAL X 191       0.060  11.280  25.580  0.00  0.00           C
ATOM    721  CB  VAL X 191      -0.610  12.210  26.590  0.00  0.00           C
ATOM    722  CG1 VAL X 191      -1.220  13.350  25.790  0.00  0.00           C
ATOM    723  CG2 VAL X 191      -1.690  11.670  27.540  0.00  0.00           C
ATOM    724  C   VAL X 191       1.180  10.460  26.200  0.00  0.00           C
ATOM    725  O   VAL X 191       0.880   9.480  26.860  0.00  0.00           O
ATOM    726  N   GLN X 192       2.380  11.010  26.030  0.00  0.00           N
ATOM    727  CA  GLN X 192       3.530  10.440  26.700  0.00  0.00           C
ATOM    728  CB  GLN X 192       4.260   9.530  25.730  0.00  0.00           C
ATOM    729  CG  GLN X 192       5.530   8.820  26.210  0.00  0.00           C
ATOM    730  CD  GLN X 192       5.390   7.970  27.450  0.00  0.00           C
ATOM    731  OE1 GLN X 192       4.430   7.900  28.230  0.00  0.00           O
ATOM    732  NE2 GLN X 192       6.480   7.270  27.810  0.00  0.00           N
ATOM    733  C   GLN X 192       4.480  11.460  27.330  0.00  0.00           C
ATOM    734  O   GLN X 192       4.770  12.480  26.690  0.00  0.00           O
ATOM    735  N   VAL X 193       4.960  11.180  28.540  0.00  0.00           N
ATOM    736  CA  VAL X 193       5.910  12.070  29.170  0.00  0.00           C
ATOM    737  CB  VAL X 193       6.320  11.640  30.570  0.00  0.00           C
ATOM    738  CG1 VAL X 193       5.110  11.610  31.510  0.00  0.00           C
ATOM    739  CG2 VAL X 193       7.010  10.290  30.750  0.00  0.00           C
ATOM    740  C   VAL X 193       7.200  12.350  28.400  0.00  0.00           C
ATOM    741  O   VAL X 193       7.520  11.610  27.470  0.00  0.00           O
ATOM    742  N   ALA X 194       7.950  13.340  28.850  0.00  0.00           N
ATOM    743  CA  ALA X 194       9.340  13.530  28.450  0.00  0.00           C
ATOM    744  CB  ALA X 194       9.880  14.780  29.140  0.00  0.00           C
ATOM    745  C   ALA X 194      10.200  12.320  28.790  0.00  0.00           C
ATOM    746  O   ALA X 194      10.070  11.700  29.840  0.00  0.00           O
ATOM    747  N   GLU X 195      11.150  12.030  27.900  0.00  0.00           N
ATOM    748  CA  GLU X 195      12.170  11.010  28.040  0.00  0.00           C
ATOM    749  CB  GLU X 195      11.640   9.700  27.460  0.00  0.00           C
ATOM    750  CG  GLU X 195      12.700   8.630  27.760  0.00  0.00           C
ATOM    751  CD  GLU X 195      12.860   8.410  29.250  0.00  0.00           C
ATOM    752  OE1 GLU X 195      13.730   9.110  29.820  0.00  0.00           O
ATOM    753  OE2 GLU X 195      12.280   7.460  29.830  0.00  0.00           O
ATOM    754  C   GLU X 195      13.490  11.490  27.470  0.00  0.00           C
ATOM    755  O   GLU X 195      13.560  12.160  26.450  0.00  0.00           O
ATOM    756  N   GLY X 196      14.660  11.110  28.010  0.00  0.00           N
ATOM    757  CA  GLY X 196      15.970  11.480  27.520  0.00  0.00           C
ATOM    758  C   GLY X 196      16.170  12.970  27.260  0.00  0.00           C
ATOM    759  O   GLY X 196      15.920  13.780  28.150  0.00  0.00           O
ATOM    760  N   GLY X 197      16.580  13.290  26.040  0.00  0.00           N
ATOM    761  CA  GLY X 197      16.730  14.680  25.660  0.00  0.00           C
ATOM    762  C   GLY X 197      15.490  15.500  25.340  0.00  0.00           C
ATOM    763  O   GLY X 197      15.520  16.700  25.090  0.00  0.00           O
ATOM    764  N   ALA X 198      14.280  14.930  25.330  0.00  0.00           N
ATOM    765  CA  ALA X 198      13.160  15.360  24.490  0.00  0.00           C
ATOM    766  CB  ALA X 198      12.920  14.200  23.520  0.00  0.00           C
ATOM    767  C   ALA X 198      11.900  15.580  25.310  0.00  0.00           C
ATOM    768  O   ALA X 198      11.610  14.860  26.260  0.00  0.00           O
ATOM    769  N   PRO X 199      11.050  16.570  25.020  0.00  0.00           N
ATOM    770  CD  PRO X 199      11.160  17.490  23.910  0.00  0.00           C
ATOM    771  CG  PRO X 199       9.760  18.050  23.670  0.00  0.00           C
ATOM    772  CB  PRO X 199       9.210  18.080  25.090  0.00  0.00           C
ATOM    773  CA  PRO X 199       9.830  16.850  25.740  0.00  0.00           C
ATOM    774  C   PRO X 199       8.780  15.740  25.670  0.00  0.00           C
ATOM    775  O   PRO X 199       8.800  14.770  24.920  0.00  0.00           O
ATOM    776  N   ALA X 200       7.710  15.920  26.440  0.00  0.00           N
ATOM    777  CA  ALA X 200       6.470  15.160  26.420  0.00  0.00           C
ATOM    778  CB  ALA X 200       5.700  15.720  27.610  0.00  0.00           C
ATOM    779  C   ALA X 200       5.750  15.440  25.110  0.00  0.00           C
ATOM    780  O   ALA X 200       5.920  16.520  24.550  0.00  0.00           O
ATOM    781  N   GLU X 201       4.990  14.470  24.610  0.00  0.00           N
ATOM    782  CA  GLU X 201       4.290  14.640  23.330  0.00  0.00           C
ATOM    783  CB  GLU X 201       5.160  14.130  22.190  0.00  0.00           C
ATOM    784  CG  GLU X 201       5.310  12.620  22.300  0.00  0.00           C
ATOM    785  CD  GLU X 201       6.500  12.160  21.480  0.00  0.00           C
ATOM    786  OE1 GLU X 201       7.670  12.390  21.820  0.00  0.00           O
ATOM    787  OE2 GLU X 201       6.280  11.520  20.420  0.00  0.00           O
ATOM    788  C   GLU X 201       2.890  14.070  23.370  0.00  0.00           C
ATOM    789  O   GLU X 201       2.580  13.190  24.190  0.00  0.00           O
ATOM    790  N   PHE X 202       2.110  14.370  22.340  0.00  0.00           N
ATOM    791  CA  PHE X 202       1.010  13.580  21.800  0.00  0.00           C
ATOM    792  CB  PHE X 202      -0.080  14.510  21.290  0.00  0.00           C
ATOM    793  CG  PHE X 202      -1.060  15.040  22.320  0.00  0.00           C
ATOM    794  CD1 PHE X 202      -2.230  14.310  22.530  0.00  0.00           C
ATOM    795  CE1 PHE X 202      -3.290  14.790  23.320  0.00  0.00           C
ATOM    796  CZ  PHE X 202      -3.110  16.030  23.940  0.00  0.00           C
ATOM    797  CE2 PHE X 202      -2.020  16.850  23.620  0.00  0.00           C
ATOM    798  CD2 PHE X 202      -1.010  16.350  22.770  0.00  0.00           C
ATOM    799  C   PHE X 202       1.490  12.750  20.630  0.00  0.00           C
ATOM    800  O   PHE X 202       2.370  13.130  19.840  0.00  0.00           O
ATOM    801  N   TYR X 203       0.760  11.650  20.490  0.00  0.00           N
ATOM    802  CA  TYR X 203       1.040  10.650  19.490  0.00  0.00           C
ATOM    803  CB  TYR X 203       2.160   9.720  19.950  0.00  0.00           C
ATOM    804  CG  TYR X 203       1.840   8.670  20.990  0.00  0.00           C
ATOM    805  CD1 TYR X 203       1.820   9.060  22.340  0.00  0.00           C
ATOM    806  CE1 TYR X 203       1.690   8.040  23.300  0.00  0.00           C
ATOM    807  CZ  TYR X 203       1.440   6.700  22.920  0.00  0.00           C
ATOM    808  OH  TYR X 203       1.110   5.710  23.800  0.00  0.00           O
ATOM    809  CE2 TYR X 203       1.600   6.320  21.590  0.00  0.00           C
ATOM    810  CD2 TYR X 203       1.770   7.330  20.620  0.00  0.00           C
ATOM    811  C   TYR X 203      -0.220   9.890  19.110  0.00  0.00           C
ATOM    812  O   TYR X 203      -1.370  10.210  19.450  0.00  0.00           O
ATOM    813  N   LEU X 204      -0.030   8.840  18.320  0.00  0.00           N
ATOM    814  CA  LEU X 204      -1.130   8.080  17.730  0.00  0.00           C
ATOM    815  CB  LEU X 204      -1.170   8.460  16.260  0.00  0.00           C
ATOM    816  CG  LEU X 204      -2.330   7.930  15.440  0.00  0.00           C
ATOM    817  CD1 LEU X 204      -3.690   8.550  15.780  0.00  0.00           C
ATOM    818  CD2 LEU X 204      -2.190   8.050  13.920  0.00  0.00           C
ATOM    819  C   LEU X 204      -1.010   6.570  17.750  0.00  0.00           C
ATOM    820  O   LEU X 204       0.040   6.050  17.380  0.00  0.00           O
ATOM    821  N   GLN X 205      -2.060   5.840  18.120  0.00  0.00           N
ATOM    822  CA  GLN X 205      -2.050   4.400  18.210  0.00  0.00           C
ATOM    823  CB  GLN X 205      -2.550   4.130  19.640  0.00  0.00           C
ATOM    824  CG  GLN X 205      -1.730   4.530  20.860  0.00  0.00           C
ATOM    825  CD  GLN X 205      -2.220   3.720  22.060  0.00  0.00           C
ATOM    826  OE1 GLN X 205      -1.640   2.800  22.600  0.00  0.00           O
ATOM    827  NE2 GLN X 205      -3.370   4.040  22.660  0.00  0.00           N
ATOM    828  C   GLN X 205      -3.000   3.890  17.130  0.00  0.00           C
ATOM    829  O   GLN X 205      -3.980   4.500  16.710  0.00  0.00           O
ATOM    830  N   VAL X 206      -2.770   2.690  16.610  0.00  0.00           N
ATOM    831  CA  VAL X 206      -3.520   2.130  15.510  0.00  0.00           C
ATOM    832  CB  VAL X 206      -2.760   2.150  14.170  0.00  0.00           C
ATOM    833  CG1 VAL X 206      -3.380   1.330  13.040  0.00  0.00           C
ATOM    834  CG2 VAL X 206      -2.720   3.600  13.740  0.00  0.00           C
ATOM    835  C   VAL X 206      -3.700   0.650  15.830  0.00  0.00           C
ATOM    836  O   VAL X 206      -2.760  -0.060  16.130  0.00  0.00           O
ATOM    837  N   ASP X 207      -4.960   0.180  15.960  0.00  0.00           N
ATOM    838  CA  ASP X 207      -5.290  -1.190  16.200  0.00  0.00           C
ATOM    839  CB  ASP X 207      -6.490  -1.200  17.140  0.00  0.00           C
ATOM    840  CG  ASP X 207      -6.830  -2.610  17.580  0.00  0.00           C
ATOM    841  OD1 ASP X 207      -6.020  -3.240  18.280  0.00  0.00           O
ATOM    842  OD2 ASP X 207      -7.920  -3.110  17.200  0.00  0.00           O
ATOM    843  C   ASP X 207      -5.650  -1.940  14.920  0.00  0.00           C
ATOM    844  O   ASP X 207      -5.470  -3.150  14.890  0.00  0.00           O
ATOM    845  N   ARG X 208      -6.160  -1.210  13.920  0.00  0.00           N
ATOM    846  CA  ARG X 208      -6.540  -1.820  12.660  0.00  0.00           C
ATOM    847  CB  ARG X 208      -8.010  -2.210  12.580  0.00  0.00           C
ATOM    848  CG  ARG X 208      -8.480  -3.420  13.390  0.00  0.00           C
ATOM    849  CD  ARG X 208      -7.890  -4.740  12.900  0.00  0.00           C
ATOM    850  NE  ARG X 208      -8.270  -5.940  13.660  0.00  0.00           N
ATOM    851  CZ  ARG X 208      -7.610  -6.300  14.760  0.00  0.00           C
ATOM    852  NH1 ARG X 208      -6.540  -5.650  15.210  0.00  0.00           N
ATOM    853  NH2 ARG X 208      -7.890  -7.470  15.370  0.00  0.00           N
ATOM    854  C   ARG X 208      -6.320  -0.780  11.560  0.00  0.00           C
ATOM    855  O   ARG X 208      -6.670   0.380  11.720  0.00  0.00           O
ATOM    856  N   PHE X 209      -5.640  -1.110  10.470  0.00  0.00           N
ATOM    857  CA  PHE X 209      -5.430  -0.320   9.270  0.00  0.00           C
ATOM    858  CB  PHE X 209      -4.280   0.650   9.470  0.00  0.00           C
ATOM    859  CG  PHE X 209      -2.920  -0.010   9.220  0.00  0.00           C
ATOM    860  CD1 PHE X 209      -2.520  -1.100   9.980  0.00  0.00           C
ATOM    861  CE1 PHE X 209      -1.330  -1.740   9.640  0.00  0.00           C
ATOM    862  CZ  PHE X 209      -0.630  -1.460   8.470  0.00  0.00           C
ATOM    863  CE2 PHE X 209      -1.070  -0.380   7.680  0.00  0.00           C
ATOM    864  CD2 PHE X 209      -2.200   0.340   8.070  0.00  0.00           C
ATOM    865  C   PHE X 209      -5.220  -1.160   8.020  0.00  0.00           C
ATOM    866  O   PHE X 209      -5.060  -2.370   8.140  0.00  0.00           O
ATOM    867  N   UNK X 210      -5.030  -0.520   6.870  0.00  0.00           N
ATOM    868  CA  UNK X 210      -4.540  -1.120   5.640  0.00  0.00           C
ATOM    869  CB  UNK X 210      -5.650  -1.840   4.860  0.00  0.00           C
ATOM    870  OG  UNK X 210      -5.690  -3.120   5.445  0.00  0.00           O
ATOM    871  C   UNK X 210      -3.890  -0.010   4.830  0.00  0.00           C
ATOM    872  O   UNK X 210      -4.100   1.150   5.170  0.00  0.00           O
ATOM    873  N   LEU X 211      -3.250  -0.380   3.710  0.00  0.00           N
ATOM    874  CA  LEU X 211      -2.710   0.490   2.690  0.00  0.00           C
ATOM    875  CB  LEU X 211      -1.290   0.210   2.200  0.00  0.00           C
ATOM    876  CG  LEU X 211      -0.200   0.180   3.270  0.00  0.00           C
ATOM    877  CD1 LEU X 211       1.160  -0.120   2.630  0.00  0.00           C
ATOM    878  CD2 LEU X 211      -0.180   1.520   3.980  0.00  0.00           C
ATOM    879  C   LEU X 211      -3.600   0.470   1.460  0.00  0.00           C
ATOM    880  O   LEU X 211      -4.220  -0.540   1.130  0.00  0.00           O
ATOM    881  N   LEU X 212      -3.620   1.580   0.710  0.00  0.00           N
ATOM    882  CA  LEU X 212      -4.330   1.910  -0.520  0.00  0.00           C
ATOM    883  CB  LEU X 212      -4.910   3.300  -0.280  0.00  0.00           C
ATOM    884  CG  LEU X 212      -5.780   3.540   0.950  0.00  0.00           C
ATOM    885  CD1 LEU X 212      -6.150   5.020   1.010  0.00  0.00           C
ATOM    886  CD2 LEU X 212      -7.090   2.760   0.870  0.00  0.00           C
ATOM    887  C   LEU X 212      -3.390   1.780  -1.690  0.00  0.00           C
ATOM    888  O   LEU X 212      -2.170   1.930  -1.480  0.00  0.00           O
ATOM    889  N   PRO X 213      -3.850   1.660  -2.930  0.00  0.00           N
ATOM    890  CD  PRO X 213      -5.220   1.200  -3.150  0.00  0.00           C
ATOM    891  CG  PRO X 213      -5.300   0.650  -4.570  0.00  0.00           C
ATOM    892  CB  PRO X 213      -3.850   0.510  -5.000  0.00  0.00           C
ATOM    893  CA  PRO X 213      -3.050   1.470  -4.110  0.00  0.00           C
ATOM    894  C   PRO X 213      -2.630   2.780  -4.750  0.00  0.00           C
ATOM    895  O   PRO X 213      -2.740   2.920  -5.970  0.00  0.00           O
ATOM    896  N   THR X 214      -2.190   3.790  -3.980  0.00  0.00           N
ATOM    897  CA  THR X 214      -2.210   5.170  -4.370  0.00  0.00           C
ATOM    898  CB  THR X 214      -3.460   5.920  -3.940  0.00  0.00           C
ATOM    899  CG2 THR X 214      -3.870   7.190  -4.680  0.00  0.00           C
ATOM    900  OG1 THR X 214      -4.630   5.140  -3.980  0.00  0.00           O
ATOM    901  C   THR X 214      -0.990   5.900  -3.840  0.00  0.00           C
ATOM    902  O   THR X 214      -0.650   5.660  -2.690  0.00  0.00           O
ATOM    903  N   GLU X 215      -0.220   6.660  -4.630  0.00  0.00           N
ATOM    904  CA  GLU X 215       1.050   7.220  -4.190  0.00  0.00           C
ATOM    905  CB  GLU X 215       2.240   6.420  -4.690  0.00  0.00           C
ATOM    906  CG  GLU X 215       3.640   6.890  -4.310  0.00  0.00           C
ATOM    907  CD  GLU X 215       4.720   5.960  -4.850  0.00  0.00           C
ATOM    908  OE1 GLU X 215       5.020   6.150  -6.060  0.00  0.00           O
ATOM    909  OE2 GLU X 215       5.100   5.000  -4.170  0.00  0.00           O
ATOM    910  C   GLU X 215       0.980   8.640  -4.720  0.00  0.00           C
ATOM    911  O   GLU X 215       0.650   8.920  -5.870  0.00  0.00           O
ATOM    912  N   GLN X 216       1.270   9.620  -3.870  0.00  0.00           N
ATOM    913  CA  GLN X 216       1.270  11.040  -4.180  0.00  0.00           C
ATOM    914  CB  GLN X 216       0.020  11.690  -3.570  0.00  0.00           C
ATOM    915  CG  GLN X 216      -1.340  11.270  -4.110  0.00  0.00           C
ATOM    916  CD  GLN X 216      -2.480  11.810  -3.250  0.00  0.00           C
ATOM    917  OE1 GLN X 216      -2.250  12.520  -2.280  0.00  0.00           O
ATOM    918  NE2 GLN X 216      -3.740  11.490  -3.530  0.00  0.00           N
ATOM    919  C   GLN X 216       2.600  11.550  -3.620  0.00  0.00           C
ATOM    920  O   GLN X 216       3.200  10.880  -2.800  0.00  0.00           O
ATOM    921  N   PRO X 217       3.070  12.750  -3.990  0.00  0.00           N
ATOM    922  CD  PRO X 217       2.590  13.510  -5.140  0.00  0.00           C
ATOM    923  CG  PRO X 217       3.150  14.900  -4.890  0.00  0.00           C
ATOM    924  CB  PRO X 217       4.520  14.580  -4.280  0.00  0.00           C
ATOM    925  CA  PRO X 217       4.300  13.310  -3.470  0.00  0.00           C
ATOM    926  C   PRO X 217       4.170  13.530  -1.950  0.00  0.00           C
ATOM    927  O   PRO X 217       3.080  13.730  -1.420  0.00  0.00           O
ATOM    928  N   ARG X 218       5.270  13.370  -1.230  0.00  0.00           N
ATOM    929  CA  ARG X 218       5.250  13.480   0.220  0.00  0.00           C
ATOM    930  CB  ARG X 218       6.600  13.030   0.770  0.00  0.00           C
ATOM    931  CG  ARG X 218       6.770  13.170   2.280  0.00  0.00           C
ATOM    932  CD  ARG X 218       8.090  12.520   2.600  0.00  0.00           C
ATOM    933  NE  ARG X 218       8.510  12.930   3.950  0.00  0.00           N
ATOM    934  CZ  ARG X 218       9.240  12.160   4.770  0.00  0.00           C
ATOM    935  NH1 ARG X 218      10.000  11.140   4.380  0.00  0.00           N
ATOM    936  NH2 ARG X 218       9.480  12.520   6.050  0.00  0.00           N
ATOM    937  C   ARG X 218       4.810  14.890   0.570  0.00  0.00           C
ATOM    938  O   ARG X 218       5.360  15.890   0.100  0.00  0.00           O
ATOM    939  N   LEU X 219       3.870  15.000   1.520  0.00  0.00           N
ATOM    940  CA  LEU X 219       3.320  16.230   2.020  0.00  0.00           C
ATOM    941  CB  LEU X 219       2.080  15.970   2.880  0.00  0.00           C
ATOM    942  CG  LEU X 219       0.810  15.690   2.100  0.00  0.00           C
ATOM    943  CD1 LEU X 219      -0.170  15.010   3.060  0.00  0.00           C
ATOM    944  CD2 LEU X 219       0.160  16.940   1.510  0.00  0.00           C
ATOM    945  C   LEU X 219       4.390  16.940   2.850  0.00  0.00           C
ATOM    946  O   LEU X 219       5.060  16.320   3.670  0.00  0.00           O
ATOM    947  N   ARG X 220       4.560  18.260   2.790  0.00  0.00           N
ATOM    948  CA  ARG X 220       5.510  19.020   3.560  0.00  0.00           C
ATOM    949  CB  ARG X 220       6.120  20.030   2.580  0.00  0.00           C
ATOM    950  CG  ARG X 220       6.850  19.590   1.300  0.00  0.00           C
ATOM    951  CD  ARG X 220       7.780  18.410   1.510  0.00  0.00           C
ATOM    952  NE  ARG X 220       7.900  17.630   0.280  0.00  0.00           N
ATOM    953  CZ  ARG X 220       8.440  16.440   0.000  0.00  0.00           C
ATOM    954  NH1 ARG X 220       9.230  15.880   0.920  0.00  0.00           N
ATOM    955  NH2 ARG X 220       8.230  15.940  -1.220  0.00  0.00           N
ATOM    956  C   ARG X 220       4.960  19.730   4.780  0.00  0.00           C
ATOM    957  O   ARG X 220       5.760  20.400   5.410  0.00  0.00           O
ATOM    958  N   VAL X 221       3.680  19.470   5.080  0.00  0.00           N
ATOM    959  CA  VAL X 221       2.930  19.880   6.240  0.00  0.00           C
ATOM    960  CB  VAL X 221       1.880  18.880   6.670  0.00  0.00           C
ATOM    961  CG1 VAL X 221       0.790  18.780   5.620  0.00  0.00           C
ATOM    962  CG2 VAL X 221       2.420  17.500   7.070  0.00  0.00           C
ATOM    963  C   VAL X 221       3.760  19.980   7.520  0.00  0.00           C
ATOM    964  O   VAL X 221       4.770  19.310   7.660  0.00  0.00           O
ATOM    965  N   PRO X 222       3.470  20.970   8.380  0.00  0.00           N
ATOM    966  CD  PRO X 222       2.350  21.850   8.130  0.00  0.00           C
ATOM    967  CG  PRO X 222       1.940  22.350   9.510  0.00  0.00           C
ATOM    968  CB  PRO X 222       3.290  22.330  10.240  0.00  0.00           C
ATOM    969  CA  PRO X 222       3.950  21.050   9.740  0.00  0.00           C
ATOM    970  C   PRO X 222       3.540  19.850  10.590  0.00  0.00           C
ATOM    971  O   PRO X 222       2.740  19.040  10.140  0.00  0.00           O
ATOM    972  N   GLY X 223       3.950  19.770  11.860  0.00  0.00           N
ATOM    973  CA  GLY X 223       3.340  18.830  12.780  0.00  0.00           C
ATOM    974  C   GLY X 223       2.150  19.330  13.590  0.00  0.00           C
ATOM    975  O   GLY X 223       1.760  20.480  13.450  0.00  0.00           O
ATOM    976  N   CYS X 224       1.590  18.550  14.530  0.00  0.00           N
ATOM    977  CA  CYS X 224       0.590  18.960  15.500  0.00  0.00           C
ATOM    978  CB  CYS X 224      -0.170  17.660  15.730  0.00  0.00           C
ATOM    979  SG  CYS X 224      -1.900  17.960  16.230  0.00  0.00           S
ATOM    980  C   CYS X 224       1.100  19.450  16.850  0.00  0.00           C
ATOM    981  O   CYS X 224       0.480  20.270  17.540  0.00  0.00           O
ATOM    982  N   ASN X 225       2.260  18.980  17.320  0.00  0.00           N
ATOM    983  CA  ASN X 225       2.830  19.170  18.630  0.00  0.00           C
ATOM    984  CB  ASN X 225       3.840  18.070  18.920  0.00  0.00           C
ATOM    985  CG  ASN X 225       3.300  16.700  19.320  0.00  0.00           C
ATOM    986  OD1 ASN X 225       2.470  16.570  20.230  0.00  0.00           O
ATOM    987  ND2 ASN X 225       3.790  15.650  18.680  0.00  0.00           N
ATOM    988  C   ASN X 225       3.620  20.460  18.860  0.00  0.00           C
ATOM    989  O   ASN X 225       3.890  20.790  20.010  0.00  0.00           O
ATOM    990  N   GLN X 226       3.980  21.230  17.820  0.00  0.00           N
ATOM    991  CA  GLN X 226       4.560  22.550  17.800  0.00  0.00           C
ATOM    992  CB  GLN X 226       4.980  22.980  16.400  0.00  0.00           C
ATOM    993  CG  GLN X 226       3.810  23.170  15.420  0.00  0.00           C
ATOM    994  CD  GLN X 226       4.070  23.560  13.980  0.00  0.00           C
ATOM    995  OE1 GLN X 226       5.190  23.480  13.510  0.00  0.00           O
ATOM    996  NE2 GLN X 226       3.040  23.940  13.210  0.00  0.00           N
ATOM    997  C   GLN X 226       3.650  23.660  18.290  0.00  0.00           C
ATOM    998  O   GLN X 226       4.060  24.810  18.420  0.00  0.00           O
ATOM    999  N   ASP X 227       2.370  23.350  18.490  0.00  0.00           N
ATOM   1000  CA  ASP X 227       1.350  24.350  18.740  0.00  0.00           C
ATOM   1001  CB  ASP X 227       0.070  23.980  17.990  0.00  0.00           C
ATOM   1002  CG  ASP X 227      -1.040  24.990  18.080  0.00  0.00           C
ATOM   1003  OD1 ASP X 227      -1.990  24.770  18.860  0.00  0.00           O
ATOM   1004  OD2 ASP X 227      -0.940  26.050  17.420  0.00  0.00           O
ATOM   1005  C   ASP X 227       1.150  24.750  20.210  0.00  0.00           C
ATOM   1006  O   ASP X 227       1.180  23.950  21.120  0.00  0.00           O
ATOM   1007  N   LEU X 228       0.770  26.020  20.410  0.00  0.00           N
ATOM   1008  CA  LEU X 228       0.650  26.550  21.750  0.00  0.00           C
ATOM   1009  CB  LEU X 228       0.910  28.040  21.780  0.00  0.00           C
ATOM   1010  CG  LEU X 228       2.160  28.510  21.040  0.00  0.00           C
ATOM   1011  CD1 LEU X 228       2.350  30.010  21.190  0.00  0.00           C
ATOM   1012  CD2 LEU X 228       3.480  27.770  21.320  0.00  0.00           C
ATOM   1013  C   LEU X 228      -0.660  26.190  22.450  0.00  0.00           C
ATOM   1014  O   LEU X 228      -0.680  26.250  23.670  0.00  0.00           O
ATOM   1015  N   ASP X 229      -1.690  25.760  21.710  0.00  0.00           N
ATOM   1016  CA  ASP X 229      -2.890  25.270  22.350  0.00  0.00           C
ATOM   1017  CB  ASP X 229      -4.130  25.470  21.490  0.00  0.00           C
ATOM   1018  CG  ASP X 229      -4.240  26.870  20.880  0.00  0.00           C
ATOM   1019  OD1 ASP X 229      -4.170  27.890  21.590  0.00  0.00           O
ATOM   1020  OD2 ASP X 229      -4.510  26.870  19.660  0.00  0.00           O
ATOM   1021  C   ASP X 229      -2.710  23.800  22.620  0.00  0.00           C
ATOM   1022  O   ASP X 229      -3.120  23.380  23.720  0.00  0.00           O
ATOM   1023  N   VAL X 230      -2.190  23.000  21.680  0.00  0.00           N
ATOM   1024  CA  VAL X 230      -1.910  21.590  21.860  0.00  0.00           C
ATOM   1025  CB  VAL X 230      -1.400  20.970  20.550  0.00  0.00           C
ATOM   1026  CG1 VAL X 230      -1.020  19.530  20.860  0.00  0.00           C
ATOM   1027  CG2 VAL X 230      -2.370  21.000  19.390  0.00  0.00           C
ATOM   1028  C   VAL X 230      -0.970  21.430  23.050  0.00  0.00           C
ATOM   1029  O   VAL X 230      -1.160  20.550  23.890  0.00  0.00           O
ATOM   1030  N   GLN X 231       0.090  22.220  23.210  0.00  0.00           N
ATOM   1031  CA  GLN X 231       0.910  22.170  24.400  0.00  0.00           C
ATOM   1032  CB  GLN X 231       2.140  23.030  24.140  0.00  0.00           C
ATOM   1033  CG  GLN X 231       3.070  22.440  23.080  0.00  0.00           C
ATOM   1034  CD  GLN X 231       4.160  23.420  22.690  0.00  0.00           C
ATOM   1035  OE1 GLN X 231       4.640  24.330  23.380  0.00  0.00           O
ATOM   1036  NE2 GLN X 231       4.680  23.370  21.460  0.00  0.00           N
ATOM   1037  C   GLN X 231       0.300  22.570  25.730  0.00  0.00           C
ATOM   1038  O   GLN X 231       0.820  22.210  26.790  0.00  0.00           O
ATOM   1039  N   LYS X 232      -0.840  23.290  25.750  0.00  0.00           N
ATOM   1040  CA  LYS X 232      -1.710  23.390  26.920  0.00  0.00           C
ATOM   1041  CB  LYS X 232      -2.600  24.640  26.890  0.00  0.00           C
ATOM   1042  CG  LYS X 232      -3.460  24.720  28.140  0.00  0.00           C
ATOM   1043  CD  LYS X 232      -4.510  25.840  28.120  0.00  0.00           C
ATOM   1044  CE  LYS X 232      -3.990  27.170  27.610  0.00  0.00           C
ATOM   1045  NZ  LYS X 232      -5.140  28.100  27.740  0.00  0.00           N
ATOM   1046  C   LYS X 232      -2.560  22.130  27.010  0.00  0.00           C
ATOM   1047  O   LYS X 232      -2.700  21.570  28.080  0.00  0.00           O
ATOM   1048  N   LYS X 233      -3.100  21.610  25.910  0.00  0.00           N
ATOM   1049  CA  LYS X 233      -3.790  20.330  25.870  0.00  0.00           C
ATOM   1050  CB  LYS X 233      -4.360  20.140  24.460  0.00  0.00           C
ATOM   1051  CG  LYS X 233      -5.500  19.150  24.350  0.00  0.00           C
ATOM   1052  CD  LYS X 233      -6.710  19.680  25.110  0.00  0.00           C
ATOM   1053  CE  LYS X 233      -7.950  18.840  24.760  0.00  0.00           C
ATOM   1054  NZ  LYS X 233      -7.970  17.710  25.710  0.00  0.00           N
ATOM   1055  C   LYS X 233      -2.970  19.200  26.440  0.00  0.00           C
ATOM   1056  O   LYS X 233      -3.500  18.290  27.070  0.00  0.00           O
ATOM   1057  N   LEU X 234      -1.630  19.180  26.350  0.00  0.00           N
ATOM   1058  CA  LEU X 234      -0.740  18.100  26.750  0.00  0.00           C
ATOM   1059  CB  LEU X 234       0.670  18.440  26.300  0.00  0.00           C
ATOM   1060  CG  LEU X 234       1.780  17.450  26.660  0.00  0.00           C
ATOM   1061  CD1 LEU X 234       1.720  16.230  25.740  0.00  0.00           C
ATOM   1062  CD2 LEU X 234       3.080  18.130  26.280  0.00  0.00           C
ATOM   1063  C   LEU X 234      -0.870  17.830  28.240  0.00  0.00           C
ATOM   1064  O   LEU X 234      -1.350  16.780  28.660  0.00  0.00           O
ATOM   1065  N   TYR X 235      -0.480  18.800  29.060  0.00  0.00           N
ATOM   1066  CA  TYR X 235      -0.610  18.750  30.500  0.00  0.00           C
ATOM   1067  CB  TYR X 235       0.130  19.920  31.150  0.00  0.00           C
ATOM   1068  CG  TYR X 235       1.610  19.940  30.810  0.00  0.00           C
ATOM   1069  CD1 TYR X 235       2.460  19.010  31.410  0.00  0.00           C
ATOM   1070  CE1 TYR X 235       3.800  19.010  31.020  0.00  0.00           C
ATOM   1071  CZ  TYR X 235       4.270  20.090  30.230  0.00  0.00           C
ATOM   1072  OH  TYR X 235       5.590  20.230  29.920  0.00  0.00           O
ATOM   1073  CE2 TYR X 235       3.420  21.060  29.660  0.00  0.00           C
ATOM   1074  CD2 TYR X 235       2.060  20.980  29.990  0.00  0.00           C
ATOM   1075  C   TYR X 235      -1.970  18.400  31.100  0.00  0.00           C
ATOM   1076  O   TYR X 235      -2.020  17.780  32.160  0.00  0.00           O
ATOM   1077  N   ASP X 236      -3.000  18.900  30.440  0.00  0.00           N
ATOM   1078  CA  ASP X 236      -4.370  18.600  30.800  0.00  0.00           C
ATOM   1079  CB  ASP X 236      -5.270  19.540  30.020  0.00  0.00           C
ATOM   1080  CG  ASP X 236      -6.710  19.650  30.450  0.00  0.00           C
ATOM   1081  OD1 ASP X 236      -6.960  19.690  31.680  0.00  0.00           O
ATOM   1082  OD2 ASP X 236      -7.650  19.630  29.620  0.00  0.00           O
ATOM   1083  C   ASP X 236      -4.700  17.140  30.470  0.00  0.00           C
ATOM   1084  O   ASP X 236      -5.540  16.520  31.100  0.00  0.00           O
ATOM   1085  N   CYS X 237      -4.110  16.620  29.390  0.00  0.00           N
ATOM   1086  CA  CYS X 237      -4.260  15.220  29.060  0.00  0.00           C
ATOM   1087  CB  CYS X 237      -4.100  15.060  27.550  0.00  0.00           C
ATOM   1088  SG  CYS X 237      -5.690  15.510  26.820  0.00  0.00           S
ATOM   1089  C   CYS X 237      -3.390  14.260  29.860  0.00  0.00           C
ATOM   1090  O   CYS X 237      -3.860  13.160  30.120  0.00  0.00           O
ATOM   1091  N   LEU X 238      -2.150  14.670  30.170  0.00  0.00           N
ATOM   1092  CA  LEU X 238      -1.310  13.860  31.010  0.00  0.00           C
ATOM   1093  CB  LEU X 238       0.090  14.470  31.110  0.00  0.00           C
ATOM   1094  CG  LEU X 238       0.960  14.270  29.870  0.00  0.00           C
ATOM   1095  CD1 LEU X 238       2.160  15.200  29.930  0.00  0.00           C
ATOM   1096  CD2 LEU X 238       1.450  12.830  29.730  0.00  0.00           C
ATOM   1097  C   LEU X 238      -1.870  13.520  32.390  0.00  0.00           C
ATOM   1098  O   LEU X 238      -1.620  12.430  32.890  0.00  0.00           O
ATOM   1099  N   GLU X 239      -2.330  14.530  33.140  0.00  0.00           N
ATOM   1100  CA  GLU X 239      -2.880  14.320  34.470  0.00  0.00           C
ATOM   1101  CB  GLU X 239      -3.410  15.720  34.790  0.00  0.00           C
ATOM   1102  CG  GLU X 239      -3.670  15.910  36.280  0.00  0.00           C
ATOM   1103  CD  GLU X 239      -2.370  15.920  37.050  0.00  0.00           C
ATOM   1104  OE1 GLU X 239      -2.110  14.920  37.780  0.00  0.00           O
ATOM   1105  OE2 GLU X 239      -1.560  16.870  37.040  0.00  0.00           O
ATOM   1106  C   GLU X 239      -4.050  13.350  34.500  0.00  0.00           C
ATOM   1107  O   GLU X 239      -4.110  12.640  35.520  0.00  0.00           O
ATOM   1108  N   GLU X 240      -5.090  13.440  33.690  0.00  0.00           N
ATOM   1109  CA  GLU X 240      -6.320  12.720  33.910  0.00  0.00           C
ATOM   1110  CB  GLU X 240      -7.460  13.620  33.450  0.00  0.00           C
ATOM   1111  CG  GLU X 240      -8.800  12.930  33.230  0.00  0.00           C
ATOM   1112  CD  GLU X 240      -9.380  12.390  34.530  0.00  0.00           C
ATOM   1113  OE1 GLU X 240      -8.840  11.420  35.120  0.00  0.00           O
ATOM   1114  OE2 GLU X 240     -10.280  13.000  35.130  0.00  0.00           O
ATOM   1115  C   GLU X 240      -6.240  11.430  33.100  0.00  0.00           C
ATOM   1116  O   GLU X 240      -6.390  10.360  33.680  0.00  0.00           O
ATOM   1117  N   HIS X 241      -5.960  11.550  31.810  0.00  0.00           N
ATOM   1118  CA  HIS X 241      -5.870  10.550  30.770  0.00  0.00           C
ATOM   1119  CB  HIS X 241      -6.230  11.180  29.430  0.00  0.00           C
ATOM   1120  CG  HIS X 241      -6.790  10.260  28.370  0.00  0.00           C
ATOM   1121  ND1 HIS X 241      -8.150   9.930  28.400  0.00  0.00           N
ATOM   1122  CE1 HIS X 241      -8.300   9.180  27.290  0.00  0.00           C
ATOM   1123  NE2 HIS X 241      -7.180   9.150  26.550  0.00  0.00           N
ATOM   1124  CD2 HIS X 241      -6.180   9.840  27.230  0.00  0.00           C
ATOM   1125  C   HIS X 241      -4.560   9.790  30.790  0.00  0.00           C
ATOM   1126  O   HIS X 241      -4.650   8.620  30.430  0.00  0.00           O
CONECT   41   42   39
CONECT   42   41   43   47
CONECT   43   42   44   45
CONECT   44   43
CONECT   45   43   46
CONECT   46   45
CONECT   47   42   48   49
CONECT   48   47
CONECT   77   78   75
CONECT   78   77   79   83
CONECT   79   78   80   81
CONECT   80   79
CONECT   81   79   82
CONECT   82   81
CONECT   83   78   84   85
CONECT   84   83
CONECT  553  554  551
CONECT  560  554  561  562
CONECT  632  633  630
CONECT  641  633  642  643
CONECT  867  868  865
CONECT  871  868  872  873
CONECT 1117 1118 1115
CONECT 1118 1117 1119 1125
CONECT 1119 1118 1120
CONECT 1120 1119 1121 1124
CONECT 1121 1120 1122
CONECT 1122 1121 1123
CONECT 1123 1122 1124
CONECT 1124 1120 1123
CONECT 1125 1118 1126
CONECT 1126 1125
END
