# Supplementary material for: Conformational plasticity and allosteric communication networks explain Shelterin protein TPP1 binding to human telomerase
Source: Commun Chem. 2023 Nov 7;6:242. doi: 10.1038/s42004-023-01040-y (PMC10630336; doi:10.1038/s42004-023-01040-y)
Supplement: Supplementary file 4 — Supplementary Data 1 [file 42004_2023_1040_MOESM4_ESM.zip › Nuove_TPP1_structures/LQ1.pdb]

HELIX    1   1 ILE X   99  GLY X  105  1                                   7
HELIX    2   2 ARG X  159  THR X  164  1                                   6
HELIX    3   3 LEU X  228  CYS X  237  1                                  10
SHEET    1   1 1 ARG X 113  VAL X 120  0
SHEET    2   2 1 ALA X 142  SER X 147  0
SHEET    3   3 1 SER X 152  VAL X 157  0
SHEET    4   4 1 ARG X 180  GLN X 192  0
SHEET    5   5 1 GLU X 201  LEU X 212  0
CRYST1   80.130   80.130   80.130  90.00  90.00  90.00 P 1           1
ATOM      1  N   GLN X  95     -10.300  14.450   1.340  0.00  0.00           N
ATOM      2  CA  GLN X  95     -11.110  15.030   2.400  0.00  0.00           C
ATOM      3  CB  GLN X  95     -10.730  14.290   3.680  0.00  0.00           C
ATOM      4  CG  GLN X  95     -10.970  12.790   3.610  0.00  0.00           C
ATOM      5  CD  GLN X  95     -10.670  12.050   4.890  0.00  0.00           C
ATOM      6  OE1 GLN X  95      -9.950  12.530   5.780  0.00  0.00           O
ATOM      7  NE2 GLN X  95     -11.020  10.770   4.960  0.00  0.00           N
ATOM      8  C   GLN X  95     -10.890  16.530   2.510  0.00  0.00           C
ATOM      9  O   GLN X  95      -9.810  17.020   2.170  0.00  0.00           O
ATOM     10  N   ARG X  96     -11.860  17.200   3.150  0.00  0.00           N
ATOM     11  CA  ARG X  96     -11.520  18.490   3.690  0.00  0.00           C
ATOM     12  CB  ARG X  96     -12.780  19.270   4.080  0.00  0.00           C
ATOM     13  CG  ARG X  96     -13.800  19.370   2.950  0.00  0.00           C
ATOM     14  CD  ARG X  96     -15.010  20.160   3.430  0.00  0.00           C
ATOM     15  NE  ARG X  96     -15.950  20.370   2.330  0.00  0.00           N
ATOM     16  CZ  ARG X  96     -17.040  19.650   2.010  0.00  0.00           C
ATOM     17  NH1 ARG X  96     -17.360  18.510   2.640  0.00  0.00           N
ATOM     18  NH2 ARG X  96     -17.880  20.170   1.110  0.00  0.00           N
ATOM     19  C   ARG X  96     -10.480  18.340   4.800  0.00  0.00           C
ATOM     20  O   ARG X  96     -10.570  17.320   5.510  0.00  0.00           O
ATOM     21  N   PRO X  97      -9.690  19.350   5.170  0.00  0.00           N
ATOM     22  CD  PRO X  97      -9.630  20.650   4.530  0.00  0.00           C
ATOM     23  CG  PRO X  97      -8.840  21.450   5.570  0.00  0.00           C
ATOM     24  CB  PRO X  97      -7.820  20.470   6.130  0.00  0.00           C
ATOM     25  CA  PRO X  97      -8.590  19.150   6.090  0.00  0.00           C
ATOM     26  C   PRO X  97      -9.080  18.810   7.490  0.00  0.00           C
ATOM     27  O   PRO X  97     -10.250  19.010   7.790  0.00  0.00           O
ATOM     28  N   TRP X  98      -8.220  18.080   8.220  0.00  0.00           N
ATOM     29  CA  TRP X  98      -8.610  17.410   9.440  0.00  0.00           C
ATOM     30  CB  TRP X  98      -9.180  16.050   9.090  0.00  0.00           C
ATOM     31  CG  TRP X  98      -8.280  15.170   8.280  0.00  0.00           C
ATOM     32  CD1 TRP X  98      -8.540  14.940   6.980  0.00  0.00           C
ATOM     33  NE1 TRP X  98      -7.420  14.360   6.450  0.00  0.00           N
ATOM     34  CE2 TRP X  98      -6.550  13.970   7.450  0.00  0.00           C
ATOM     35  CZ2 TRP X  98      -5.390  13.180   7.460  0.00  0.00           C
ATOM     36  CH2 TRP X  98      -4.610  13.050   8.610  0.00  0.00           C
ATOM     37  CZ3 TRP X  98      -5.070  13.640   9.800  0.00  0.00           C
ATOM     38  CE3 TRP X  98      -6.250  14.400   9.810  0.00  0.00           C
ATOM     39  CD2 TRP X  98      -7.000  14.560   8.660  0.00  0.00           C
ATOM     40  C   TRP X  98      -7.540  17.360  10.510  0.00  0.00           C
ATOM     41  O   TRP X  98      -7.970  16.910  11.570  0.00  0.00           O
ATOM     42  N   ILE X  99      -6.330  17.900  10.340  0.00  0.00           N
ATOM     43  CA  ILE X  99      -5.390  17.870  11.450  0.00  0.00           C
ATOM     44  CB  ILE X  99      -3.980  18.040  10.880  0.00  0.00           C
ATOM     45  CG2 ILE X  99      -2.960  18.270  12.000  0.00  0.00           C
ATOM     46  CG1 ILE X  99      -3.630  16.810  10.050  0.00  0.00           C
ATOM     47  CD  ILE X  99      -2.290  16.970   9.310  0.00  0.00           C
ATOM     48  C   ILE X  99      -5.810  18.860  12.510  0.00  0.00           C
ATOM     49  O   ILE X  99      -5.740  18.570  13.700  0.00  0.00           O
ATOM     50  N   ARG X 100      -6.320  20.020  12.120  0.00  0.00           N
ATOM     51  CA  ARG X 100      -6.790  21.070  13.010  0.00  0.00           C
ATOM     52  CB  ARG X 100      -7.260  22.290  12.230  0.00  0.00           C
ATOM     53  CG  ARG X 100      -6.090  23.210  11.900  0.00  0.00           C
ATOM     54  CD  ARG X 100      -5.310  23.940  12.980  0.00  0.00           C
ATOM     55  NE  ARG X 100      -6.120  24.900  13.710  0.00  0.00           N
ATOM     56  CZ  ARG X 100      -5.730  25.700  14.720  0.00  0.00           C
ATOM     57  NH1 ARG X 100      -4.490  25.570  15.180  0.00  0.00           N
ATOM     58  NH2 ARG X 100      -6.550  26.580  15.310  0.00  0.00           N
ATOM     59  C   ARG X 100      -7.920  20.500  13.850  0.00  0.00           C
ATOM     60  O   ARG X 100      -7.810  20.620  15.060  0.00  0.00           O
ATOM     61  N   GLU X 101      -8.830  19.770  13.210  0.00  0.00           N
ATOM     62  CA  GLU X 101     -10.060  19.300  13.800  0.00  0.00           C
ATOM     63  CB  GLU X 101     -10.960  18.720  12.730  0.00  0.00           C
ATOM     64  CG  GLU X 101     -11.540  19.750  11.750  0.00  0.00           C
ATOM     65  CD  GLU X 101     -12.500  20.660  12.490  0.00  0.00           C
ATOM     66  OE1 GLU X 101     -12.110  21.840  12.660  0.00  0.00           O
ATOM     67  OE2 GLU X 101     -13.600  20.200  12.860  0.00  0.00           O
ATOM     68  C   GLU X 101      -9.780  18.190  14.820  0.00  0.00           C
ATOM     69  O   GLU X 101     -10.680  17.680  15.500  0.00  0.00           O
ATOM     70  N   LEU X 102      -8.600  17.590  14.720  0.00  0.00           N
ATOM     71  CA  LEU X 102      -8.290  16.320  15.350  0.00  0.00           C
ATOM     72  CB  LEU X 102      -7.870  15.340  14.270  0.00  0.00           C
ATOM     73  CG  LEU X 102      -7.800  13.880  14.720  0.00  0.00           C
ATOM     74  CD1 LEU X 102      -9.100  13.070  14.660  0.00  0.00           C
ATOM     75  CD2 LEU X 102      -6.790  13.120  13.880  0.00  0.00           C
ATOM     76  C   LEU X 102      -7.290  16.540  16.480  0.00  0.00           C
ATOM     77  O   LEU X 102      -7.500  15.950  17.530  0.00  0.00           O
ATOM     78  N   ILE X 103      -6.290  17.410  16.310  0.00  0.00           N
ATOM     79  CA  ILE X 103      -5.290  17.730  17.300  0.00  0.00           C
ATOM     80  CB  ILE X 103      -3.960  18.120  16.660  0.00  0.00           C
ATOM     81  CG2 ILE X 103      -2.870  18.300  17.700  0.00  0.00           C
ATOM     82  CG1 ILE X 103      -3.600  17.140  15.540  0.00  0.00           C
ATOM     83  CD  ILE X 103      -3.400  15.730  16.080  0.00  0.00           C
ATOM     84  C   ILE X 103      -5.840  18.750  18.290  0.00  0.00           C
ATOM     85  O   ILE X 103      -5.840  18.460  19.500  0.00  0.00           O
ATOM     86  N   LEU X 104      -6.400  19.840  17.800  0.00  0.00           N
ATOM     87  CA  LEU X 104      -7.100  20.850  18.550  0.00  0.00           C
ATOM     88  CB  LEU X 104      -7.260  22.130  17.730  0.00  0.00           C
ATOM     89  CG  LEU X 104      -7.710  23.390  18.470  0.00  0.00           C
ATOM     90  CD1 LEU X 104      -6.660  23.870  19.450  0.00  0.00           C
ATOM     91  CD2 LEU X 104      -8.120  24.330  17.350  0.00  0.00           C
ATOM     92  C   LEU X 104      -8.440  20.330  19.050  0.00  0.00           C
ATOM     93  O   LEU X 104      -8.680  20.510  20.230  0.00  0.00           O
ATOM     94  N   GLY X 105      -9.330  19.860  18.150  0.00  0.00           N
ATOM     95  CA  GLY X 105     -10.690  19.470  18.430  0.00  0.00           C
ATOM     96  C   GLY X 105     -10.860  18.280  19.380  0.00  0.00           C
ATOM     97  O   GLY X 105     -10.730  17.110  19.060  0.00  0.00           O
ATOM     98  N   SER X 106     -11.140  18.630  20.640  0.00  0.00           N
ATOM     99  CA  SER X 106     -11.180  17.630  21.680  0.00  0.00           C
ATOM    100  CB  SER X 106     -11.080  18.220  23.090  0.00  0.00           C
ATOM    101  OG  SER X 106      -9.860  18.920  23.110  0.00  0.00           O
ATOM    102  C   SER X 106     -12.480  16.820  21.710  0.00  0.00           C
ATOM    103  O   SER X 106     -12.430  15.650  22.080  0.00  0.00           O
ATOM    104  N   GLU X 107     -13.630  17.350  21.350  0.00  0.00           N
ATOM    105  CA  GLU X 107     -14.870  16.610  21.320  0.00  0.00           C
ATOM    106  CB  GLU X 107     -16.000  17.580  21.680  0.00  0.00           C
ATOM    107  CG  GLU X 107     -15.890  17.670  23.210  0.00  0.00           C
ATOM    108  CD  GLU X 107     -15.790  19.100  23.710  0.00  0.00           C
ATOM    109  OE1 GLU X 107     -15.050  19.910  23.100  0.00  0.00           O
ATOM    110  OE2 GLU X 107     -16.380  19.440  24.740  0.00  0.00           O
ATOM    111  C   GLU X 107     -15.180  15.880  20.010  0.00  0.00           C
ATOM    112  O   GLU X 107     -16.180  15.170  19.980  0.00  0.00           O
ATOM    113  N   THR X 108     -14.300  16.000  19.020  0.00  0.00           N
ATOM    114  CA  THR X 108     -14.460  15.420  17.700  0.00  0.00           C
ATOM    115  CB  THR X 108     -13.220  15.580  16.830  0.00  0.00           C
ATOM    116  CG2 THR X 108     -13.200  15.100  15.380  0.00  0.00           C
ATOM    117  OG1 THR X 108     -12.940  16.960  16.780  0.00  0.00           O
ATOM    118  C   THR X 108     -14.810  13.930  17.810  0.00  0.00           C
ATOM    119  O   THR X 108     -14.020  13.180  18.390  0.00  0.00           O
ATOM    120  N   PRO X 109     -15.910  13.520  17.210  0.00  0.00           N
ATOM    121  CD  PRO X 109     -16.810  14.170  16.250  0.00  0.00           C
ATOM    122  CG  PRO X 109     -18.080  13.340  16.250  0.00  0.00           C
ATOM    123  CB  PRO X 109     -17.910  12.180  17.210  0.00  0.00           C
ATOM    124  CA  PRO X 109     -16.390  12.160  17.330  0.00  0.00           C
ATOM    125  C   PRO X 109     -15.740  11.260  16.300  0.00  0.00           C
ATOM    126  O   PRO X 109     -15.530  11.720  15.170  0.00  0.00           O
ATOM    127  N   SER X 110     -15.410   9.980  16.480  0.00  0.00           N
ATOM    128  CA  SER X 110     -14.470   9.360  15.580  0.00  0.00           C
ATOM    129  CB  SER X 110     -13.770   8.160  16.220  0.00  0.00           C
ATOM    130  OG  SER X 110     -13.030   8.550  17.350  0.00  0.00           O
ATOM    131  C   SER X 110     -14.930   9.070  14.150  0.00  0.00           C
ATOM    132  O   SER X 110     -16.050   8.570  14.000  0.00  0.00           O
ATOM    133  N   SER X 111     -14.030   9.200  13.180  0.00  0.00           N
ATOM    134  CA  SER X 111     -14.210   9.110  11.740  0.00  0.00           C
ATOM    135  CB  SER X 111     -14.620  10.450  11.150  0.00  0.00           C
ATOM    136  OG  SER X 111     -15.900  10.800  11.650  0.00  0.00           O
ATOM    137  C   SER X 111     -12.900   8.740  11.050  0.00  0.00           C
ATOM    138  O   SER X 111     -11.860   9.010  11.610  0.00  0.00           O
ATOM    139  N   PRO X 112     -12.900   8.270   9.810  0.00  0.00           N
ATOM    140  CD  PRO X 112     -14.040   7.840   9.010  0.00  0.00           C
ATOM    141  CG  PRO X 112     -13.580   7.460   7.610  0.00  0.00           C
ATOM    142  CB  PRO X 112     -12.170   6.990   7.920  0.00  0.00           C
ATOM    143  CA  PRO X 112     -11.710   7.890   9.060  0.00  0.00           C
ATOM    144  C   PRO X 112     -10.920   9.060   8.480  0.00  0.00           C
ATOM    145  O   PRO X 112     -11.490   9.890   7.780  0.00  0.00           O
ATOM    146  N   ARG X 113      -9.600   9.090   8.730  0.00  0.00           N
ATOM    147  CA  ARG X 113      -8.730  10.160   8.290  0.00  0.00           C
ATOM    148  CB  ARG X 113      -8.030  10.810   9.480  0.00  0.00           C
ATOM    149  CG  ARG X 113      -8.880  11.130  10.700  0.00  0.00           C
ATOM    150  CD  ARG X 113     -10.090  11.970  10.290  0.00  0.00           C
ATOM    151  NE  ARG X 113     -10.980  12.240  11.410  0.00  0.00           N
ATOM    152  CZ  ARG X 113     -11.950  13.160  11.450  0.00  0.00           C
ATOM    153  NH1 ARG X 113     -12.210  13.960  10.400  0.00  0.00           N
ATOM    154  NH2 ARG X 113     -12.700  13.360  12.540  0.00  0.00           N
ATOM    155  C   ARG X 113      -7.800   9.820   7.120  0.00  0.00           C
ATOM    156  O   ARG X 113      -7.060   8.870   7.310  0.00  0.00           O
ATOM    157  N   ALA X 114      -7.970  10.470   5.970  0.00  0.00           N
ATOM    158  CA  ALA X 114      -7.060  10.270   4.850  0.00  0.00           C
ATOM    159  CB  ALA X 114      -7.940   9.760   3.730  0.00  0.00           C
ATOM    160  C   ALA X 114      -6.290  11.510   4.410  0.00  0.00           C
ATOM    161  O   ALA X 114      -6.860  12.600   4.430  0.00  0.00           O
ATOM    162  N   GLY X 115      -5.040  11.270   4.070  0.00  0.00           N
ATOM    163  CA  GLY X 115      -4.110  12.270   3.580  0.00  0.00           C
ATOM    164  C   GLY X 115      -2.840  11.560   3.130  0.00  0.00           C
ATOM    165  O   GLY X 115      -2.840  10.350   2.890  0.00  0.00           O
ATOM    166  N   GLN X 116      -1.770  12.340   3.020  0.00  0.00           N
ATOM    167  CA  GLN X 116      -0.540  11.920   2.390  0.00  0.00           C
ATOM    168  CB  GLN X 116      -0.080  12.880   1.300  0.00  0.00           C
ATOM    169  CG  GLN X 116       0.600  14.180   1.700  0.00  0.00           C
ATOM    170  CD  GLN X 116       1.220  14.880   0.500  0.00  0.00           C
ATOM    171  OE1 GLN X 116       2.410  15.220   0.480  0.00  0.00           O
ATOM    172  NE2 GLN X 116       0.480  15.260  -0.550  0.00  0.00           N
ATOM    173  C   GLN X 116       0.530  11.540   3.390  0.00  0.00           C
ATOM    174  O   GLN X 116       0.620  12.010   4.530  0.00  0.00           O
ATOM    175  N   LEU X 117       1.450  10.700   2.930  0.00  0.00           N
ATOM    176  CA  LEU X 117       2.730  10.410   3.570  0.00  0.00           C
ATOM    177  CB  LEU X 117       3.180   8.980   3.390  0.00  0.00           C
ATOM    178  CG  LEU X 117       4.470   8.440   3.940  0.00  0.00           C
ATOM    179  CD1 LEU X 117       4.910   8.940   5.320  0.00  0.00           C
ATOM    180  CD2 LEU X 117       4.450   6.910   4.130  0.00  0.00           C
ATOM    181  C   LEU X 117       3.780  11.400   3.090  0.00  0.00           C
ATOM    182  O   LEU X 117       3.930  11.590   1.880  0.00  0.00           O
ATOM    183  N   LEU X 118       4.620  11.960   3.970  0.00  0.00           N
ATOM    184  CA  LEU X 118       5.670  12.880   3.580  0.00  0.00           C
ATOM    185  CB  LEU X 118       5.680  14.160   4.390  0.00  0.00           C
ATOM    186  CG  LEU X 118       4.400  15.010   4.330  0.00  0.00           C
ATOM    187  CD1 LEU X 118       4.280  16.080   5.410  0.00  0.00           C
ATOM    188  CD2 LEU X 118       4.410  15.730   3.000  0.00  0.00           C
ATOM    189  C   LEU X 118       7.040  12.220   3.690  0.00  0.00           C
ATOM    190  O   LEU X 118       7.800  12.290   2.730  0.00  0.00           O
ATOM    191  N   GLU X 119       7.350  11.630   4.850  0.00  0.00           N
ATOM    192  CA  GLU X 119       8.620  11.000   5.090  0.00  0.00           C
ATOM    193  CB  GLU X 119       9.700  12.060   5.270  0.00  0.00           C
ATOM    194  CG  GLU X 119       9.740  12.960   6.500  0.00  0.00           C
ATOM    195  CD  GLU X 119      10.720  14.130   6.430  0.00  0.00           C
ATOM    196  OE1 GLU X 119      10.210  15.220   6.070  0.00  0.00           O
ATOM    197  OE2 GLU X 119      11.910  13.930   6.730  0.00  0.00           O
ATOM    198  C   GLU X 119       8.570  10.030   6.260  0.00  0.00           C
ATOM    199  O   GLU X 119       7.880  10.190   7.270  0.00  0.00           O
ATOM    200  N   VAL X 120       9.530   9.100   6.310  0.00  0.00           N
ATOM    201  CA  VAL X 120       9.710   8.190   7.410  0.00  0.00           C
ATOM    202  CB  VAL X 120      10.340   6.920   6.800  0.00  0.00           C
ATOM    203  CG1 VAL X 120      10.840   5.960   7.880  0.00  0.00           C
ATOM    204  CG2 VAL X 120       9.440   6.280   5.750  0.00  0.00           C
ATOM    205  C   VAL X 120      10.660   8.710   8.470  0.00  0.00           C
ATOM    206  O   VAL X 120      11.800   9.030   8.210  0.00  0.00           O
ATOM    207  N   LEU X 121      10.170   8.690   9.720  0.00  0.00           N
ATOM    208  CA  LEU X 121      11.030   9.080  10.830  0.00  0.00           C
ATOM    209  CB  LEU X 121      10.200   9.660  11.970  0.00  0.00           C
ATOM    210  CG  LEU X 121       9.550  10.980  11.550  0.00  0.00           C
ATOM    211  CD1 LEU X 121       8.340  11.360  12.410  0.00  0.00           C
ATOM    212  CD2 LEU X 121      10.480  12.170  11.640  0.00  0.00           C
ATOM    213  C   LEU X 121      11.840   7.890  11.320  0.00  0.00           C
ATOM    214  O   LEU X 121      13.030   7.980  11.640  0.00  0.00           O
ATOM    215  N   GLN X 122      11.180   6.740  11.500  0.00  0.00           N
ATOM    216  CA  GLN X 122      11.610   5.500  12.110  0.00  0.00           C
ATOM    217  CB  GLN X 122      11.300   5.560  13.600  0.00  0.00           C
ATOM    218  CG  GLN X 122      11.950   6.490  14.620  0.00  0.00           C
ATOM    219  CD  GLN X 122      11.290   6.390  16.000  0.00  0.00           C
ATOM    220  OE1 GLN X 122      10.580   7.280  16.450  0.00  0.00           O
ATOM    221  NE2 GLN X 122      11.510   5.320  16.780  0.00  0.00           N
ATOM    222  C   GLN X 122      10.960   4.280  11.480  0.00  0.00           C
ATOM    223  O   GLN X 122       9.820   4.370  11.020  0.00  0.00           O
ATOM    224  N   ASP X 123      11.520   3.080  11.660  0.00  0.00           N
ATOM    225  CA  ASP X 123      11.060   1.860  11.020  0.00  0.00           C
ATOM    226  CB  ASP X 123      12.130   1.150  10.200  0.00  0.00           C
ATOM    227  CG  ASP X 123      12.900   2.180   9.370  0.00  0.00           C
ATOM    228  OD1 ASP X 123      12.440   2.510   8.270  0.00  0.00           O
ATOM    229  OD2 ASP X 123      13.980   2.700   9.720  0.00  0.00           O
ATOM    230  C   ASP X 123      10.470   0.870  12.010  0.00  0.00           C
ATOM    231  O   ASP X 123      10.640   1.040  13.220  0.00  0.00           O
ATOM    232  N   ALA X 124       9.860  -0.180  11.490  0.00  0.00           N
ATOM    233  CA  ALA X 124       9.260  -1.240  12.270  0.00  0.00           C
ATOM    234  CB  ALA X 124       8.040  -1.770  11.510  0.00  0.00           C
ATOM    235  C   ALA X 124      10.190  -2.400  12.590  0.00  0.00           C
ATOM    236  O   ALA X 124       9.890  -3.570  12.360  0.00  0.00           O
ATOM    237  N   GLU X 125      11.370  -2.060  13.130  0.00  0.00           N
ATOM    238  CA  GLU X 125      12.490  -2.900  13.520  0.00  0.00           C
ATOM    239  CB  GLU X 125      13.410  -2.990  12.310  0.00  0.00           C
ATOM    240  CG  GLU X 125      14.710  -3.750  12.550  0.00  0.00           C
ATOM    241  CD  GLU X 125      15.380  -3.870  11.190  0.00  0.00           C
ATOM    242  OE1 GLU X 125      16.340  -3.120  10.880  0.00  0.00           O
ATOM    243  OE2 GLU X 125      14.930  -4.700  10.370  0.00  0.00           O
ATOM    244  C   GLU X 125      13.160  -2.280  14.730  0.00  0.00           C
ATOM    245  O   GLU X 125      13.300  -1.050  14.820  0.00  0.00           O
ATOM    246  N   ALA X 126      13.640  -3.010  15.750  0.00  0.00           N
ATOM    247  CA  ALA X 126      14.420  -2.480  16.850  0.00  0.00           C
ATOM    248  CB  ALA X 126      13.410  -2.280  17.970  0.00  0.00           C
ATOM    249  C   ALA X 126      15.510  -3.420  17.340  0.00  0.00           C
ATOM    250  O   ALA X 126      15.410  -4.630  17.150  0.00  0.00           O
ATOM    251  N   ALA X 127      16.460  -2.920  18.140  0.00  0.00           N
ATOM    252  CA  ALA X 127      17.650  -3.690  18.420  0.00  0.00           C
ATOM    253  CB  ALA X 127      18.850  -2.760  18.410  0.00  0.00           C
ATOM    254  C   ALA X 127      17.510  -4.460  19.730  0.00  0.00           C
ATOM    255  O   ALA X 127      16.710  -4.090  20.570  0.00  0.00           O
ATOM    256  N   VAL X 128      18.230  -5.580  19.850  0.00  0.00           N
ATOM    257  CA  VAL X 128      18.020  -6.620  20.830  0.00  0.00           C
ATOM    258  CB  VAL X 128      16.870  -7.530  20.440  0.00  0.00           C
ATOM    259  CG1 VAL X 128      15.490  -6.990  20.770  0.00  0.00           C
ATOM    260  CG2 VAL X 128      16.830  -7.990  18.980  0.00  0.00           C
ATOM    261  C   VAL X 128      19.310  -7.350  21.130  0.00  0.00           C
ATOM    262  O   VAL X 128      20.170  -7.490  20.280  0.00  0.00           O
ATOM    263  N   ALA X 129      19.360  -7.990  22.310  0.00  0.00           N
ATOM    264  CA  ALA X 129      20.350  -8.890  22.860  0.00  0.00           C
ATOM    265  CB  ALA X 129      20.370 -10.120  21.960  0.00  0.00           C
ATOM    266  C   ALA X 129      21.740  -8.310  23.000  0.00  0.00           C
ATOM    267  O   ALA X 129      22.350  -8.580  24.020  0.00  0.00           O
ATOM    268  N   GLY X 130      22.300  -7.550  22.030  0.00  0.00           N
ATOM    269  CA  GLY X 130      23.710  -7.280  22.000  0.00  0.00           C
ATOM    270  C   GLY X 130      24.320  -6.640  20.760  0.00  0.00           C
ATOM    271  O   GLY X 130      23.620  -6.530  19.730  0.00  0.00           O
ATOM    272  N   PRO X 131      25.620  -6.390  20.670  0.00  0.00           N
ATOM    273  CD  PRO X 131      26.600  -6.650  21.690  0.00  0.00           C
ATOM    274  CG  PRO X 131      28.010  -6.390  21.170  0.00  0.00           C
ATOM    275  CB  PRO X 131      27.740  -5.520  19.940  0.00  0.00           C
ATOM    276  CA  PRO X 131      26.340  -5.950  19.490  0.00  0.00           C
ATOM    277  C   PRO X 131      26.380  -7.000  18.370  0.00  0.00           C
ATOM    278  O   PRO X 131      26.790  -8.140  18.500  0.00  0.00           O
ATOM    279  N   SER X 132      25.960  -6.590  17.170  0.00  0.00           N
ATOM    280  CA  SER X 132      25.740  -7.400  16.000  0.00  0.00           C
ATOM    281  CB  SER X 132      27.060  -7.720  15.290  0.00  0.00           C
ATOM    282  OG  SER X 132      27.800  -6.560  15.040  0.00  0.00           O
ATOM    283  C   SER X 132      24.830  -8.620  16.070  0.00  0.00           C
ATOM    284  O   SER X 132      24.850  -9.530  15.250  0.00  0.00           O
ATOM    285  N   HIS X 133      24.010  -8.710  17.140  0.00  0.00           N
ATOM    286  CA  HIS X 133      22.910  -9.650  17.230  0.00  0.00           C
ATOM    287  CB  HIS X 133      22.440  -9.920  18.660  0.00  0.00           C
ATOM    288  CG  HIS X 133      21.650 -11.190  18.670  0.00  0.00           C
ATOM    289  ND1 HIS X 133      22.110 -12.440  19.080  0.00  0.00           N
ATOM    290  CE1 HIS X 133      21.070 -13.270  19.200  0.00  0.00           C
ATOM    291  NE2 HIS X 133      19.970 -12.620  18.780  0.00  0.00           N
ATOM    292  CD2 HIS X 133      20.300 -11.310  18.490  0.00  0.00           C
ATOM    293  C   HIS X 133      21.740  -9.160  16.380  0.00  0.00           C
ATOM    294  O   HIS X 133      21.510  -7.960  16.360  0.00  0.00           O
ATOM    295  N   ALA X 134      20.990  -9.990  15.650  0.00  0.00           N
ATOM    296  CA  ALA X 134      19.970  -9.610  14.690  0.00  0.00           C
ATOM    297  CB  ALA X 134      19.520 -10.890  13.990  0.00  0.00           C
ATOM    298  C   ALA X 134      18.850  -8.780  15.290  0.00  0.00           C
ATOM    299  O   ALA X 134      18.410  -9.170  16.380  0.00  0.00           O
ATOM    300  N   PRO X 135      18.580  -7.570  14.800  0.00  0.00           N
ATOM    301  CD  PRO X 135      19.200  -6.890  13.690  0.00  0.00           C
ATOM    302  CG  PRO X 135      18.170  -5.860  13.170  0.00  0.00           C
ATOM    303  CB  PRO X 135      17.560  -5.430  14.500  0.00  0.00           C
ATOM    304  CA  PRO X 135      17.440  -6.760  15.230  0.00  0.00           C
ATOM    305  C   PRO X 135      16.130  -7.420  14.860  0.00  0.00           C
ATOM    306  O   PRO X 135      15.940  -8.040  13.820  0.00  0.00           O
ATOM    307  N   ASP X 136      15.120  -7.280  15.730  0.00  0.00           N
ATOM    308  CA  ASP X 136      13.820  -7.910  15.720  0.00  0.00           C
ATOM    309  CB  ASP X 136      13.500  -8.510  17.080  0.00  0.00           C
ATOM    310  CG  ASP X 136      12.270  -9.410  17.210  0.00  0.00           C
ATOM    311  OD1 ASP X 136      11.620  -9.750  16.200  0.00  0.00           O
ATOM    312  OD2 ASP X 136      12.040  -9.800  18.370  0.00  0.00           O
ATOM    313  C   ASP X 136      12.700  -6.960  15.290  0.00  0.00           C
ATOM    314  O   ASP X 136      12.620  -5.770  15.600  0.00  0.00           O
ATOM    315  N   THR X 137      11.730  -7.440  14.510  0.00  0.00           N
ATOM    316  CA  THR X 137      10.530  -6.770  14.060  0.00  0.00           C
ATOM    317  CB  THR X 137      10.300  -7.020  12.580  0.00  0.00           C
ATOM    318  CG2 THR X 137      11.430  -6.410  11.760  0.00  0.00           C
ATOM    319  OG1 THR X 137      10.340  -8.410  12.360  0.00  0.00           O
ATOM    320  C   THR X 137       9.310  -7.050  14.940  0.00  0.00           C
ATOM    321  O   THR X 137       8.240  -6.540  14.600  0.00  0.00           O
ATOM    322  N   SER X 138       9.400  -7.920  15.950  0.00  0.00           N
ATOM    323  CA  SER X 138       8.250  -8.530  16.540  0.00  0.00           C
ATOM    324  CB  SER X 138       8.670  -9.800  17.270  0.00  0.00           C
ATOM    325  OG  SER X 138       9.320 -10.790  16.490  0.00  0.00           O
ATOM    326  C   SER X 138       7.260  -7.670  17.290  0.00  0.00           C
ATOM    327  O   SER X 138       6.130  -8.050  17.570  0.00  0.00           O
ATOM    328  N   ASP X 139       7.690  -6.500  17.780  0.00  0.00           N
ATOM    329  CA  ASP X 139       7.030  -5.730  18.810  0.00  0.00           C
ATOM    330  CB  ASP X 139       7.870  -5.910  20.080  0.00  0.00           C
ATOM    331  CG  ASP X 139       7.860  -7.370  20.510  0.00  0.00           C
ATOM    332  OD1 ASP X 139       6.830  -7.950  20.950  0.00  0.00           O
ATOM    333  OD2 ASP X 139       8.900  -8.050  20.430  0.00  0.00           O
ATOM    334  C   ASP X 139       7.030  -4.230  18.520  0.00  0.00           C
ATOM    335  O   ASP X 139       6.810  -3.440  19.430  0.00  0.00           O
ATOM    336  N   VAL X 140       7.200  -3.720  17.300  0.00  0.00           N
ATOM    337  CA  VAL X 140       7.390  -2.360  16.860  0.00  0.00           C
ATOM    338  CB  VAL X 140       8.860  -1.960  16.710  0.00  0.00           C
ATOM    339  CG1 VAL X 140       9.440  -1.750  18.100  0.00  0.00           C
ATOM    340  CG2 VAL X 140       9.650  -3.040  15.980  0.00  0.00           C
ATOM    341  C   VAL X 140       6.700  -2.230  15.510  0.00  0.00           C
ATOM    342  O   VAL X 140       6.720  -3.200  14.750  0.00  0.00           O
ATOM    343  N   GLY X 141       6.140  -1.060  15.220  0.00  0.00           N
ATOM    344  CA  GLY X 141       5.750  -0.680  13.870  0.00  0.00           C
ATOM    345  C   GLY X 141       6.450   0.570  13.360  0.00  0.00           C
ATOM    346  O   GLY X 141       7.470   0.930  13.930  0.00  0.00           O
ATOM    347  N   ALA X 142       6.000   1.230  12.310  0.00  0.00           N
ATOM    348  CA  ALA X 142       6.700   2.340  11.680  0.00  0.00           C
ATOM    349  CB  ALA X 142       6.660   2.080  10.170  0.00  0.00           C
ATOM    350  C   ALA X 142       6.170   3.700  12.070  0.00  0.00           C
ATOM    351  O   ALA X 142       4.990   3.890  12.340  0.00  0.00           O
ATOM    352  N   THR X 143       7.080   4.670  12.040  0.00  0.00           N
ATOM    353  CA  THR X 143       6.860   6.050  12.440  0.00  0.00           C
ATOM    354  CB  THR X 143       7.620   6.400  13.730  0.00  0.00           C
ATOM    355  CG2 THR X 143       6.970   7.510  14.540  0.00  0.00           C
ATOM    356  OG1 THR X 143       7.650   5.250  14.540  0.00  0.00           O
ATOM    357  C   THR X 143       7.170   7.070  11.350  0.00  0.00           C
ATOM    358  O   THR X 143       8.270   7.030  10.800  0.00  0.00           O
ATOM    359  N   LEU X 144       6.160   7.860  10.990  0.00  0.00           N
ATOM    360  CA  LEU X 144       5.990   8.570   9.740  0.00  0.00           C
ATOM    361  CB  LEU X 144       4.840   7.840   9.060  0.00  0.00           C
ATOM    362  CG  LEU X 144       4.890   6.330   8.840  0.00  0.00           C
ATOM    363  CD1 LEU X 144       3.640   5.990   8.040  0.00  0.00           C
ATOM    364  CD2 LEU X 144       6.160   6.010   8.060  0.00  0.00           C
ATOM    365  C   LEU X 144       5.470   9.970  10.030  0.00  0.00           C
ATOM    366  O   LEU X 144       4.720  10.170  10.980  0.00  0.00           O
ATOM    367  N   LEU X 145       5.850  10.940   9.200  0.00  0.00           N
ATOM    368  CA  LEU X 145       5.210  12.240   9.120  0.00  0.00           C
ATOM    369  CB  LEU X 145       6.300  13.250   8.830  0.00  0.00           C
ATOM    370  CG  LEU X 145       5.850  14.680   9.130  0.00  0.00           C
ATOM    371  CD1 LEU X 145       5.790  15.040  10.600  0.00  0.00           C
ATOM    372  CD2 LEU X 145       6.800  15.640   8.430  0.00  0.00           C
ATOM    373  C   LEU X 145       4.140  12.210   8.040  0.00  0.00           C
ATOM    374  O   LEU X 145       4.390  11.860   6.890  0.00  0.00           O
ATOM    375  N   VAL X 146       2.880  12.510   8.380  0.00  0.00           N
ATOM    376  CA  VAL X 146       1.760  12.550   7.480  0.00  0.00           C
ATOM    377  CB  VAL X 146       0.730  11.460   7.780  0.00  0.00           C
ATOM    378  CG1 VAL X 146       1.300  10.040   7.690  0.00  0.00           C
ATOM    379  CG2 VAL X 146      -0.040  11.630   9.080  0.00  0.00           C
ATOM    380  C   VAL X 146       1.070  13.910   7.380  0.00  0.00           C
ATOM    381  O   VAL X 146       1.350  14.770   8.200  0.00  0.00           O
ATOM    382  N   SER X 147       0.290  14.100   6.320  0.00  0.00           N
ATOM    383  CA  SER X 147      -0.260  15.410   6.000  0.00  0.00           C
ATOM    384  CB  SER X 147       0.630  16.170   5.030  0.00  0.00           C
ATOM    385  OG  SER X 147       0.130  17.470   4.770  0.00  0.00           O
ATOM    386  C   SER X 147      -1.680  15.330   5.460  0.00  0.00           C
ATOM    387  O   SER X 147      -2.010  14.470   4.640  0.00  0.00           O
ATOM    388  N   ASP X 148      -2.540  16.240   5.890  0.00  0.00           N
ATOM    389  CA  ASP X 148      -3.830  16.450   5.240  0.00  0.00           C
ATOM    390  CB  ASP X 148      -4.860  16.940   6.250  0.00  0.00           C
ATOM    391  CG  ASP X 148      -4.560  18.290   6.860  0.00  0.00           C
ATOM    392  OD1 ASP X 148      -3.520  18.910   6.540  0.00  0.00           O
ATOM    393  OD2 ASP X 148      -5.400  18.700   7.690  0.00  0.00           O
ATOM    394  C   ASP X 148      -3.770  17.320   4.000  0.00  0.00           C
ATOM    395  O   ASP X 148      -4.830  17.660   3.490  0.00  0.00           O
ATOM    396  N   GLY X 149      -2.590  17.750   3.540  0.00  0.00           N
ATOM    397  CA  GLY X 149      -2.420  18.710   2.470  0.00  0.00           C
ATOM    398  C   GLY X 149      -2.390  20.160   2.980  0.00  0.00           C
ATOM    399  O   GLY X 149      -2.030  21.070   2.240  0.00  0.00           O
ATOM    400  N   THR X 150      -2.650  20.450   4.250  0.00  0.00           N
ATOM    401  CA  THR X 150      -2.520  21.750   4.870  0.00  0.00           C
ATOM    402  CB  THR X 150      -3.840  22.270   5.440  0.00  0.00           C
ATOM    403  CG2 THR X 150      -5.070  22.210   4.540  0.00  0.00           C
ATOM    404  OG1 THR X 150      -4.370  21.690   6.600  0.00  0.00           O
ATOM    405  C   THR X 150      -1.380  21.790   5.870  0.00  0.00           C
ATOM    406  O   THR X 150      -0.630  22.760   5.960  0.00  0.00           O
ATOM    407  N   HIS X 151      -1.250  20.700   6.630  0.00  0.00           N
ATOM    408  CA  HIS X 151      -0.340  20.640   7.760  0.00  0.00           C
ATOM    409  CB  HIS X 151      -1.050  21.010   9.040  0.00  0.00           C
ATOM    410  CG  HIS X 151      -1.820  22.300   9.100  0.00  0.00           C
ATOM    411  ND1 HIS X 151      -3.170  22.450   9.430  0.00  0.00           N
ATOM    412  CE1 HIS X 151      -3.410  23.730   9.680  0.00  0.00           C
ATOM    413  NE2 HIS X 151      -2.270  24.420   9.550  0.00  0.00           N
ATOM    414  CD2 HIS X 151      -1.260  23.530   9.250  0.00  0.00           C
ATOM    415  C   HIS X 151       0.400  19.310   7.830  0.00  0.00           C
ATOM    416  O   HIS X 151       0.040  18.320   7.200  0.00  0.00           O
ATOM    417  N   SER X 152       1.350  19.270   8.760  0.00  0.00           N
ATOM    418  CA  SER X 152       1.970  18.030   9.170  0.00  0.00           C
ATOM    419  CB  SER X 152       3.410  18.020   8.710  0.00  0.00           C
ATOM    420  OG  SER X 152       4.290  19.010   9.210  0.00  0.00           O
ATOM    421  C   SER X 152       1.770  17.640  10.630  0.00  0.00           C
ATOM    422  O   SER X 152       1.790  18.530  11.470  0.00  0.00           O
ATOM    423  N   VAL X 153       1.540  16.340  10.810  0.00  0.00           N
ATOM    424  CA  VAL X 153       1.520  15.720  12.120  0.00  0.00           C
ATOM    425  CB  VAL X 153       0.110  15.440  12.650  0.00  0.00           C
ATOM    426  CG1 VAL X 153      -0.550  14.290  11.900  0.00  0.00           C
ATOM    427  CG2 VAL X 153       0.180  15.250  14.160  0.00  0.00           C
ATOM    428  C   VAL X 153       2.360  14.460  12.120  0.00  0.00           C
ATOM    429  O   VAL X 153       2.540  13.850  11.070  0.00  0.00           O
ATOM    430  N   ARG X 154       2.880  13.980  13.260  0.00  0.00           N
ATOM    431  CA  ARG X 154       3.500  12.690  13.440  0.00  0.00           C
ATOM    432  CB  ARG X 154       4.650  12.910  14.410  0.00  0.00           C
ATOM    433  CG  ARG X 154       5.360  11.660  14.900  0.00  0.00           C
ATOM    434  CD  ARG X 154       6.360  12.130  15.960  0.00  0.00           C
ATOM    435  NE  ARG X 154       7.210  11.050  16.500  0.00  0.00           N
ATOM    436  CZ  ARG X 154       8.550  10.980  16.600  0.00  0.00           C
ATOM    437  NH1 ARG X 154       9.310  11.940  16.100  0.00  0.00           N
ATOM    438  NH2 ARG X 154       9.130   9.880  17.110  0.00  0.00           N
ATOM    439  C   ARG X 154       2.590  11.500  13.640  0.00  0.00           C
ATOM    440  O   ARG X 154       1.420  11.630  14.020  0.00  0.00           O
ATOM    441  N   CYS X 155       2.990  10.270  13.290  0.00  0.00           N
ATOM    442  CA  CYS X 155       2.100   9.120  13.160  0.00  0.00           C
ATOM    443  CB  CYS X 155       1.550   9.140  11.740  0.00  0.00           C
ATOM    444  SG  CYS X 155       0.450   7.730  11.400  0.00  0.00           S
ATOM    445  C   CYS X 155       2.960   7.920  13.550  0.00  0.00           C
ATOM    446  O   CYS X 155       4.120   7.870  13.180  0.00  0.00           O
ATOM    447  N   LEU X 156       2.370   7.000  14.310  0.00  0.00           N
ATOM    448  CA  LEU X 156       2.880   5.690  14.710  0.00  0.00           C
ATOM    449  CB  LEU X 156       3.250   5.790  16.170  0.00  0.00           C
ATOM    450  CG  LEU X 156       3.510   4.460  16.880  0.00  0.00           C
ATOM    451  CD1 LEU X 156       4.720   3.840  16.200  0.00  0.00           C
ATOM    452  CD2 LEU X 156       3.830   4.770  18.350  0.00  0.00           C
ATOM    453  C   LEU X 156       1.870   4.610  14.360  0.00  0.00           C
ATOM    454  O   LEU X 156       0.910   4.340  15.090  0.00  0.00           O
ATOM    455  N   VAL X 157       2.160   3.870  13.290  0.00  0.00           N
ATOM    456  CA  VAL X 157       1.400   2.720  12.830  0.00  0.00           C
ATOM    457  CB  VAL X 157       1.520   2.670  11.320  0.00  0.00           C
ATOM    458  CG1 VAL X 157       0.680   1.520  10.800  0.00  0.00           C
ATOM    459  CG2 VAL X 157       0.920   3.870  10.590  0.00  0.00           C
ATOM    460  C   VAL X 157       1.980   1.490  13.510  0.00  0.00           C
ATOM    461  O   VAL X 157       3.000   1.000  13.040  0.00  0.00           O
ATOM    462  N   THR X 158       1.380   0.930  14.560  0.00  0.00           N
ATOM    463  CA  THR X 158       1.940  -0.040  15.480  0.00  0.00           C
ATOM    464  CB  THR X 158       1.150  -0.120  16.780  0.00  0.00           C
ATOM    465  CG2 THR X 158       1.350   1.140  17.610  0.00  0.00           C
ATOM    466  OG1 THR X 158      -0.230  -0.320  16.610  0.00  0.00           O
ATOM    467  C   THR X 158       1.890  -1.390  14.780  0.00  0.00           C
ATOM    468  O   THR X 158       1.450  -1.560  13.650  0.00  0.00           O
ATOM    469  N   ARG X 159       2.390  -2.380  15.540  0.00  0.00           N
ATOM    470  CA  ARG X 159       2.610  -3.730  15.070  0.00  0.00           C
ATOM    471  CB  ARG X 159       3.340  -4.630  16.070  0.00  0.00           C
ATOM    472  CG  ARG X 159       3.500  -6.130  15.840  0.00  0.00           C
ATOM    473  CD  ARG X 159       4.760  -6.640  15.150  0.00  0.00           C
ATOM    474  NE  ARG X 159       4.600  -6.700  13.700  0.00  0.00           N
ATOM    475  CZ  ARG X 159       5.320  -6.200  12.700  0.00  0.00           C
ATOM    476  NH1 ARG X 159       6.350  -5.360  12.870  0.00  0.00           N
ATOM    477  NH2 ARG X 159       4.940  -6.490  11.440  0.00  0.00           N
ATOM    478  C   ARG X 159       1.320  -4.380  14.580  0.00  0.00           C
ATOM    479  O   ARG X 159       1.350  -4.900  13.470  0.00  0.00           O
ATOM    480  N   GLU X 160       0.180  -4.230  15.270  0.00  0.00           N
ATOM    481  CA  GLU X 160      -1.050  -4.890  14.880  0.00  0.00           C
ATOM    482  CB  GLU X 160      -1.980  -5.110  16.070  0.00  0.00           C
ATOM    483  CG  GLU X 160      -3.230  -5.960  15.830  0.00  0.00           C
ATOM    484  CD  GLU X 160      -4.140  -6.050  17.050  0.00  0.00           C
ATOM    485  OE1 GLU X 160      -5.380  -6.100  16.880  0.00  0.00           O
ATOM    486  OE2 GLU X 160      -3.640  -6.270  18.170  0.00  0.00           O
ATOM    487  C   GLU X 160      -1.730  -4.030  13.830  0.00  0.00           C
ATOM    488  O   GLU X 160      -2.440  -4.620  13.020  0.00  0.00           O
ATOM    489  N   ALA X 161      -1.260  -2.790  13.660  0.00  0.00           N
ATOM    490  CA  ALA X 161      -1.780  -1.870  12.660  0.00  0.00           C
ATOM    491  CB  ALA X 161      -1.610  -0.420  13.120  0.00  0.00           C
ATOM    492  C   ALA X 161      -1.220  -2.250  11.310  0.00  0.00           C
ATOM    493  O   ALA X 161      -1.850  -2.150  10.260  0.00  0.00           O
ATOM    494  N   LEU X 162       0.000  -2.800  11.280  0.00  0.00           N
ATOM    495  CA  LEU X 162       0.720  -3.240  10.090  0.00  0.00           C
ATOM    496  CB  LEU X 162       2.230  -3.190  10.240  0.00  0.00           C
ATOM    497  CG  LEU X 162       3.010  -1.880  10.190  0.00  0.00           C
ATOM    498  CD1 LEU X 162       4.490  -2.030  10.540  0.00  0.00           C
ATOM    499  CD2 LEU X 162       2.860  -1.200   8.830  0.00  0.00           C
ATOM    500  C   LEU X 162       0.400  -4.680   9.710  0.00  0.00           C
ATOM    501  O   LEU X 162       0.320  -4.980   8.530  0.00  0.00           O
ATOM    502  N   ASP X 163       0.170  -5.540  10.700  0.00  0.00           N
ATOM    503  CA  ASP X 163      -0.200  -6.910  10.420  0.00  0.00           C
ATOM    504  CB  ASP X 163       0.140  -7.760  11.620  0.00  0.00           C
ATOM    505  CG  ASP X 163       1.610  -7.830  12.060  0.00  0.00           C
ATOM    506  OD1 ASP X 163       1.810  -8.000  13.270  0.00  0.00           O
ATOM    507  OD2 ASP X 163       2.510  -8.000  11.200  0.00  0.00           O
ATOM    508  C   ASP X 163      -1.670  -7.150  10.080  0.00  0.00           C
ATOM    509  O   ASP X 163      -2.090  -8.150   9.500  0.00  0.00           O
ATOM    510  N   THR X 164      -2.560  -6.170  10.240  0.00  0.00           N
ATOM    511  CA  THR X 164      -3.910  -6.110   9.740  0.00  0.00           C
ATOM    512  CB  THR X 164      -4.830  -5.690  10.900  0.00  0.00           C
ATOM    513  CG2 THR X 164      -4.900  -6.700  12.040  0.00  0.00           C
ATOM    514  OG1 THR X 164      -4.480  -4.420  11.390  0.00  0.00           O
ATOM    515  C   THR X 164      -4.090  -5.370   8.430  0.00  0.00           C
ATOM    516  O   THR X 164      -5.200  -5.120   7.970  0.00  0.00           O
ATOM    517  N   SER X 165      -3.000  -5.060   7.720  0.00  0.00           N
ATOM    518  CA  SER X 165      -3.050  -4.310   6.490  0.00  0.00           C
ATOM    519  CB  SER X 165      -1.690  -3.640   6.390  0.00  0.00           C
ATOM    520  OG  SER X 165      -1.840  -2.620   5.440  0.00  0.00           O
ATOM    521  C   SER X 165      -3.340  -5.190   5.280  0.00  0.00           C
ATOM    522  O   SER X 165      -3.000  -6.370   5.300  0.00  0.00           O
ATOM    523  N   ASP X 166      -3.940  -4.590   4.240  0.00  0.00           N
ATOM    524  CA  ASP X 166      -4.370  -5.210   3.020  0.00  0.00           C
ATOM    525  CB  ASP X 166      -5.320  -4.340   2.200  0.00  0.00           C
ATOM    526  CG  ASP X 166      -4.950  -2.870   2.020  0.00  0.00           C
ATOM    527  OD1 ASP X 166      -5.080  -2.050   2.960  0.00  0.00           O
ATOM    528  OD2 ASP X 166      -4.600  -2.530   0.880  0.00  0.00           O
ATOM    529  C   ASP X 166      -3.230  -5.570   2.070  0.00  0.00           C
ATOM    530  O   ASP X 166      -3.510  -6.400   1.190  0.00  0.00           O
ATOM    531  N   TRP X 167      -2.040  -5.020   2.240  0.00  0.00           N
ATOM    532  CA  TRP X 167      -1.010  -5.230   1.230  0.00  0.00           C
ATOM    533  CB  TRP X 167       0.160  -4.310   1.560  0.00  0.00           C
ATOM    534  CG  TRP X 167       0.730  -4.180   2.940  0.00  0.00           C
ATOM    535  CD1 TRP X 167       1.150  -5.200   3.710  0.00  0.00           C
ATOM    536  NE1 TRP X 167       1.650  -4.740   4.910  0.00  0.00           N
ATOM    537  CE2 TRP X 167       1.500  -3.370   5.000  0.00  0.00           C
ATOM    538  CZ2 TRP X 167       1.470  -2.520   6.120  0.00  0.00           C
ATOM    539  CH2 TRP X 167       1.240  -1.180   5.800  0.00  0.00           C
ATOM    540  CZ3 TRP X 167       0.990  -0.690   4.520  0.00  0.00           C
ATOM    541  CE3 TRP X 167       0.660  -1.620   3.540  0.00  0.00           C
ATOM    542  CD2 TRP X 167       0.900  -2.990   3.770  0.00  0.00           C
ATOM    543  C   TRP X 167      -0.570  -6.690   1.080  0.00  0.00           C
ATOM    544  O   TRP X 167      -0.600  -7.440   2.040  0.00  0.00           O
ATOM    545  N   GLU X 168      -0.180  -7.110  -0.130  0.00  0.00           N
ATOM    546  CA  GLU X 168      -0.070  -8.540  -0.360  0.00  0.00           C
ATOM    547  CB  GLU X 168      -0.260  -8.740  -1.860  0.00  0.00           C
ATOM    548  CG  GLU X 168      -1.740  -8.690  -2.210  0.00  0.00           C
ATOM    549  CD  GLU X 168      -1.810  -8.580  -3.720  0.00  0.00           C
ATOM    550  OE1 GLU X 168      -1.640  -9.670  -4.320  0.00  0.00           O
ATOM    551  OE2 GLU X 168      -2.040  -7.540  -4.350  0.00  0.00           O
ATOM    552  C   GLU X 168       1.250  -9.150   0.080  0.00  0.00           C
ATOM    553  O   GLU X 168       2.340  -8.840  -0.400  0.00  0.00           O
ATOM    554  N   GLU X 169       1.210 -10.160   0.960  0.00  0.00           N
ATOM    555  CA  GLU X 169       2.150 -11.250   1.090  0.00  0.00           C
ATOM    556  CB  GLU X 169       2.310 -11.990  -0.240  0.00  0.00           C
ATOM    557  CG  GLU X 169       2.580 -13.470  -0.070  0.00  0.00           C
ATOM    558  CD  GLU X 169       3.000 -14.210  -1.330  0.00  0.00           C
ATOM    559  OE1 GLU X 169       4.220 -14.290  -1.550  0.00  0.00           O
ATOM    560  OE2 GLU X 169       2.140 -14.720  -2.100  0.00  0.00           O
ATOM    561  C   GLU X 169       3.480 -10.930   1.750  0.00  0.00           C
ATOM    562  O   GLU X 169       4.140 -11.880   2.170  0.00  0.00           O
ATOM    563  N   LYS X 170       3.880  -9.670   1.850  0.00  0.00           N
ATOM    564  CA  LYS X 170       5.040  -9.070   2.480  0.00  0.00           C
ATOM    565  CB  LYS X 170       6.200  -8.870   1.510  0.00  0.00           C
ATOM    566  CG  LYS X 170       6.920 -10.160   1.130  0.00  0.00           C
ATOM    567  CD  LYS X 170       7.480 -10.890   2.360  0.00  0.00           C
ATOM    568  CE  LYS X 170       8.560 -11.810   1.790  0.00  0.00           C
ATOM    569  NZ  LYS X 170       9.160 -12.620   2.850  0.00  0.00           N
ATOM    570  C   LYS X 170       4.700  -7.610   2.830  0.00  0.00           C
ATOM    571  O   LYS X 170       3.920  -6.980   2.130  0.00  0.00           O
ATOM    572  N   GLU X 171       5.340  -7.130   3.900  0.00  0.00           N
ATOM    573  CA  GLU X 171       5.010  -5.850   4.470  0.00  0.00           C
ATOM    574  CB  GLU X 171       5.660  -5.780   5.850  0.00  0.00           C
ATOM    575  CG  GLU X 171       5.120  -4.660   6.750  0.00  0.00           C
ATOM    576  CD  GLU X 171       5.850  -4.770   8.080  0.00  0.00           C
ATOM    577  OE1 GLU X 171       5.600  -5.700   8.890  0.00  0.00           O
ATOM    578  OE2 GLU X 171       6.770  -3.940   8.230  0.00  0.00           O
ATOM    579  C   GLU X 171       5.400  -4.720   3.520  0.00  0.00           C
ATOM    580  O   GLU X 171       6.250  -4.940   2.670  0.00  0.00           O
ATOM    581  N   PHE X 172       4.860  -3.510   3.730  0.00  0.00           N
ATOM    582  CA  PHE X 172       5.310  -2.390   2.940  0.00  0.00           C
ATOM    583  CB  PHE X 172       4.130  -1.430   2.740  0.00  0.00           C
ATOM    584  CG  PHE X 172       4.530  -0.410   1.690  0.00  0.00           C
ATOM    585  CD1 PHE X 172       4.280  -0.770   0.360  0.00  0.00           C
ATOM    586  CE1 PHE X 172       4.470   0.210  -0.640  0.00  0.00           C
ATOM    587  CZ  PHE X 172       4.800   1.530  -0.340  0.00  0.00           C
ATOM    588  CE2 PHE X 172       4.910   1.880   1.010  0.00  0.00           C
ATOM    589  CD2 PHE X 172       4.760   0.920   2.020  0.00  0.00           C
ATOM    590  C   PHE X 172       6.520  -1.690   3.520  0.00  0.00           C
ATOM    591  O   PHE X 172       6.490  -1.310   4.690  0.00  0.00           O
ATOM    592  N   GLY X 173       7.620  -1.630   2.760  0.00  0.00           N
ATOM    593  CA  GLY X 173       8.830  -0.940   3.160  0.00  0.00           C
ATOM    594  C   GLY X 173       8.630   0.540   2.890  0.00  0.00           C
ATOM    595  O   GLY X 173       8.500   0.930   1.740  0.00  0.00           O
ATOM    596  N   PHE X 174       8.420   1.440   3.860  0.00  0.00           N
ATOM    597  CA  PHE X 174       7.860   2.770   3.700  0.00  0.00           C
ATOM    598  CB  PHE X 174       7.330   3.280   5.030  0.00  0.00           C
ATOM    599  CG  PHE X 174       6.090   2.600   5.540  0.00  0.00           C
ATOM    600  CD1 PHE X 174       4.810   2.890   5.020  0.00  0.00           C
ATOM    601  CE1 PHE X 174       3.620   2.450   5.600  0.00  0.00           C
ATOM    602  CZ  PHE X 174       3.720   1.570   6.690  0.00  0.00           C
ATOM    603  CE2 PHE X 174       4.960   1.290   7.250  0.00  0.00           C
ATOM    604  CD2 PHE X 174       6.140   1.790   6.680  0.00  0.00           C
ATOM    605  C   PHE X 174       8.840   3.820   3.200  0.00  0.00           C
ATOM    606  O   PHE X 174       8.380   4.850   2.720  0.00  0.00           O
ATOM    607  N   ARG X 175      10.140   3.500   3.200  0.00  0.00           N
ATOM    608  CA  ARG X 175      11.160   4.390   2.690  0.00  0.00           C
ATOM    609  CB  ARG X 175      12.560   3.780   2.900  0.00  0.00           C
ATOM    610  CG  ARG X 175      13.020   3.510   4.330  0.00  0.00           C
ATOM    611  CD  ARG X 175      13.570   4.780   4.980  0.00  0.00           C
ATOM    612  NE  ARG X 175      13.830   4.710   6.430  0.00  0.00           N
ATOM    613  CZ  ARG X 175      14.350   5.600   7.280  0.00  0.00           C
ATOM    614  NH1 ARG X 175      14.870   6.780   6.920  0.00  0.00           N
ATOM    615  NH2 ARG X 175      14.510   5.220   8.550  0.00  0.00           N
ATOM    616  C   ARG X 175      11.040   4.920   1.270  0.00  0.00           C
ATOM    617  O   ARG X 175      10.730   4.150   0.360  0.00  0.00           O
ATOM    618  N   GLY X 176      11.340   6.210   1.090  0.00  0.00           N
ATOM    619  CA  GLY X 176      11.260   6.930  -0.170  0.00  0.00           C
ATOM    620  C   GLY X 176       9.820   7.210  -0.590  0.00  0.00           C
ATOM    621  O   GLY X 176       9.580   7.600  -1.730  0.00  0.00           O
ATOM    622  N   THR X 177       8.880   6.950   0.320  0.00  0.00           N
ATOM    623  CA  THR X 177       7.500   7.190  -0.020  0.00  0.00           C
ATOM    624  CB  THR X 177       6.560   6.220   0.690  0.00  0.00           C
ATOM    625  CG2 THR X 177       5.060   6.350   0.440  0.00  0.00           C
ATOM    626  OG1 THR X 177       6.870   4.880   0.390  0.00  0.00           O
ATOM    627  C   THR X 177       7.190   8.660   0.270  0.00  0.00           C
ATOM    628  O   THR X 177       7.470   9.130   1.370  0.00  0.00           O
ATOM    629  N   GLU X 178       6.600   9.390  -0.660  0.00  0.00           N
ATOM    630  CA  GLU X 178       6.180  10.760  -0.410  0.00  0.00           C
ATOM    631  CB  GLU X 178       7.370  11.700  -0.610  0.00  0.00           C
ATOM    632  CG  GLU X 178       7.880  11.920  -2.040  0.00  0.00           C
ATOM    633  CD  GLU X 178       9.210  12.660  -2.030  0.00  0.00           C
ATOM    634  OE1 GLU X 178      10.120  12.310  -1.240  0.00  0.00           O
ATOM    635  OE2 GLU X 178       9.490  13.420  -2.970  0.00  0.00           O
ATOM    636  C   GLU X 178       5.040  11.100  -1.350  0.00  0.00           C
ATOM    637  O   GLU X 178       4.950  10.640  -2.480  0.00  0.00           O
ATOM    638  N   GLY X 179       3.960  11.780  -0.950  0.00  0.00           N
ATOM    639  CA  GLY X 179       2.810  12.210  -1.710  0.00  0.00           C
ATOM    640  C   GLY X 179       1.770  11.100  -1.840  0.00  0.00           C
ATOM    641  O   GLY X 179       0.560  11.290  -1.980  0.00  0.00           O
ATOM    642  N   ARG X 180       2.170   9.820  -1.720  0.00  0.00           N
ATOM    643  CA  ARG X 180       1.240   8.710  -1.640  0.00  0.00           C
ATOM    644  CB  ARG X 180       2.050   7.410  -1.710  0.00  0.00           C
ATOM    645  CG  ARG X 180       1.110   6.280  -2.150  0.00  0.00           C
ATOM    646  CD  ARG X 180       1.940   5.030  -2.410  0.00  0.00           C
ATOM    647  NE  ARG X 180       1.030   3.910  -2.620  0.00  0.00           N
ATOM    648  CZ  ARG X 180       1.390   2.740  -3.190  0.00  0.00           C
ATOM    649  NH1 ARG X 180       2.610   2.500  -3.670  0.00  0.00           N
ATOM    650  NH2 ARG X 180       0.480   1.770  -3.360  0.00  0.00           N
ATOM    651  C   ARG X 180       0.330   8.780  -0.420  0.00  0.00           C
ATOM    652  O   ARG X 180       0.780   9.060   0.690  0.00  0.00           O
ATOM    653  N   LEU X 181      -0.950   8.490  -0.660  0.00  0.00           N
ATOM    654  CA  LEU X 181      -2.030   8.570   0.310  0.00  0.00           C
ATOM    655  CB  LEU X 181      -3.290   8.900  -0.510  0.00  0.00           C
ATOM    656  CG  LEU X 181      -3.460  10.190  -1.290  0.00  0.00           C
ATOM    657  CD1 LEU X 181      -4.830  10.240  -1.970  0.00  0.00           C
ATOM    658  CD2 LEU X 181      -3.420  11.440  -0.420  0.00  0.00           C
ATOM    659  C   LEU X 181      -2.230   7.330   1.140  0.00  0.00           C
ATOM    660  O   LEU X 181      -1.960   6.200   0.740  0.00  0.00           O
ATOM    661  N   LEU X 182      -2.700   7.520   2.390  0.00  0.00           N
ATOM    662  CA  LEU X 182      -2.840   6.520   3.420  0.00  0.00           C
ATOM    663  CB  LEU X 182      -1.490   6.510   4.140  0.00  0.00           C
ATOM    664  CG  LEU X 182      -0.890   7.840   4.580  0.00  0.00           C
ATOM    665  CD1 LEU X 182      -1.720   8.700   5.520  0.00  0.00           C
ATOM    666  CD2 LEU X 182       0.330   7.380   5.380  0.00  0.00           C
ATOM    667  C   LEU X 182      -4.090   6.830   4.230  0.00  0.00           C
ATOM    668  O   LEU X 182      -4.690   7.890   4.040  0.00  0.00           O
ATOM    669  N   LEU X 183      -4.400   5.930   5.160  0.00  0.00           N
ATOM    670  CA  LEU X 183      -5.700   6.000   5.800  0.00  0.00           C
ATOM    671  CB  LEU X 183      -6.670   5.160   5.000  0.00  0.00           C
ATOM    672  CG  LEU X 183      -8.050   4.900   5.590  0.00  0.00           C
ATOM    673  CD1 LEU X 183      -8.850   6.200   5.790  0.00  0.00           C
ATOM    674  CD2 LEU X 183      -8.970   4.090   4.690  0.00  0.00           C
ATOM    675  C   LEU X 183      -5.660   5.420   7.200  0.00  0.00           C
ATOM    676  O   LEU X 183      -5.210   4.300   7.430  0.00  0.00           O
ATOM    677  N   LEU X 184      -6.230   6.240   8.090  0.00  0.00           N
ATOM    678  CA  LEU X 184      -6.350   5.940   9.500  0.00  0.00           C
ATOM    679  CB  LEU X 184      -5.830   7.110  10.350  0.00  0.00           C
ATOM    680  CG  LEU X 184      -4.360   7.280  10.720  0.00  0.00           C
ATOM    681  CD1 LEU X 184      -3.440   7.340   9.510  0.00  0.00           C
ATOM    682  CD2 LEU X 184      -4.160   8.470  11.650  0.00  0.00           C
ATOM    683  C   LEU X 184      -7.800   5.570   9.760  0.00  0.00           C
ATOM    684  O   LEU X 184      -8.670   6.400   9.540  0.00  0.00           O
ATOM    685  N   GLN X 185      -8.010   4.370  10.330  0.00  0.00           N
ATOM    686  CA  GLN X 185      -9.340   3.860  10.580  0.00  0.00           C
ATOM    687  CB  GLN X 185      -9.570   2.510   9.910  0.00  0.00           C
ATOM    688  CG  GLN X 185      -9.630   2.720   8.400  0.00  0.00           C
ATOM    689  CD  GLN X 185     -10.110   1.520   7.600  0.00  0.00           C
ATOM    690  OE1 GLN X 185      -9.320   0.910   6.860  0.00  0.00           O
ATOM    691  NE2 GLN X 185     -11.410   1.210   7.590  0.00  0.00           N
ATOM    692  C   GLN X 185      -9.660   3.690  12.060  0.00  0.00           C
ATOM    693  O   GLN X 185     -10.790   3.710  12.510  0.00  0.00           O
ATOM    694  N   ASP X 186      -8.640   3.570  12.910  0.00  0.00           N
ATOM    695  CA  ASP X 186      -8.730   3.610  14.360  0.00  0.00           C
ATOM    696  CB  ASP X 186      -8.950   2.230  14.980  0.00  0.00           C
ATOM    697  CG  ASP X 186      -9.210   2.170  16.470  0.00  0.00           C
ATOM    698  OD1 ASP X 186      -9.430   1.020  16.930  0.00  0.00           O
ATOM    699  OD2 ASP X 186      -9.530   3.170  17.140  0.00  0.00           O
ATOM    700  C   ASP X 186      -7.360   4.120  14.820  0.00  0.00           C
ATOM    701  O   ASP X 186      -6.350   3.500  14.520  0.00  0.00           O
ATOM    702  N   CYS X 187      -7.440   5.180  15.620  0.00  0.00           N
ATOM    703  CA  CYS X 187      -6.410   5.940  16.310  0.00  0.00           C
ATOM    704  CB  CYS X 187      -5.760   6.920  15.340  0.00  0.00           C
ATOM    705  SG  CYS X 187      -6.870   8.050  14.470  0.00  0.00           S
ATOM    706  C   CYS X 187      -6.930   6.780  17.480  0.00  0.00           C
ATOM    707  O   CYS X 187      -8.090   7.150  17.550  0.00  0.00           O
ATOM    708  N   GLY X 188      -5.990   7.240  18.300  0.00  0.00           N
ATOM    709  CA  GLY X 188      -6.020   8.350  19.230  0.00  0.00           C
ATOM    710  C   GLY X 188      -4.690   9.080  19.350  0.00  0.00           C
ATOM    711  O   GLY X 188      -3.630   8.670  18.890  0.00  0.00           O
ATOM    712  N   VAL X 189      -4.850  10.330  19.790  0.00  0.00           N
ATOM    713  CA  VAL X 189      -3.810  11.320  19.930  0.00  0.00           C
ATOM    714  CB  VAL X 189      -4.370  12.720  19.700  0.00  0.00           C
ATOM    715  CG1 VAL X 189      -3.360  13.860  19.710  0.00  0.00           C
ATOM    716  CG2 VAL X 189      -5.140  12.920  18.400  0.00  0.00           C
ATOM    717  C   VAL X 189      -3.130  11.180  21.300  0.00  0.00           C
ATOM    718  O   VAL X 189      -3.780  10.860  22.290  0.00  0.00           O
ATOM    719  N   HIS X 190      -1.810  11.240  21.250  0.00  0.00           N
ATOM    720  CA  HIS X 190      -0.910  11.140  22.390  0.00  0.00           C
ATOM    721  CB  HIS X 190      -0.540   9.670  22.530  0.00  0.00           C
ATOM    722  CG  HIS X 190       0.040   9.190  23.830  0.00  0.00           C
ATOM    723  ND1 HIS X 190       0.510   9.980  24.870  0.00  0.00           N
ATOM    724  CE1 HIS X 190       0.870   9.200  25.890  0.00  0.00           C
ATOM    725  NE2 HIS X 190       0.620   7.950  25.500  0.00  0.00           N
ATOM    726  CD2 HIS X 190       0.040   7.890  24.240  0.00  0.00           C
ATOM    727  C   HIS X 190       0.160  12.180  22.150  0.00  0.00           C
ATOM    728  O   HIS X 190       0.240  12.850  21.110  0.00  0.00           O
ATOM    729  N   VAL X 191       1.120  12.260  23.070  0.00  0.00           N
ATOM    730  CA  VAL X 191       2.140  13.270  23.250  0.00  0.00           C
ATOM    731  CB  VAL X 191       1.920  14.050  24.560  0.00  0.00           C
ATOM    732  CG1 VAL X 191       0.510  14.640  24.600  0.00  0.00           C
ATOM    733  CG2 VAL X 191       1.930  13.130  25.770  0.00  0.00           C
ATOM    734  C   VAL X 191       3.560  12.770  23.180  0.00  0.00           C
ATOM    735  O   VAL X 191       3.910  11.670  23.660  0.00  0.00           O
ATOM    736  N   GLN X 192       4.430  13.540  22.520  0.00  0.00           N
ATOM    737  CA  GLN X 192       5.880  13.560  22.550  0.00  0.00           C
ATOM    738  CB  GLN X 192       6.470  13.760  21.160  0.00  0.00           C
ATOM    739  CG  GLN X 192       6.130  12.670  20.160  0.00  0.00           C
ATOM    740  CD  GLN X 192       6.900  11.390  20.460  0.00  0.00           C
ATOM    741  OE1 GLN X 192       6.470  10.570  21.260  0.00  0.00           O
ATOM    742  NE2 GLN X 192       8.140  11.230  19.980  0.00  0.00           N
ATOM    743  C   GLN X 192       6.360  14.670  23.470  0.00  0.00           C
ATOM    744  O   GLN X 192       5.860  15.790  23.390  0.00  0.00           O
ATOM    745  N   VAL X 193       7.360  14.290  24.280  0.00  0.00           N
ATOM    746  CA  VAL X 193       8.330  15.230  24.820  0.00  0.00           C
ATOM    747  CB  VAL X 193       9.130  14.650  25.980  0.00  0.00           C
ATOM    748  CG1 VAL X 193       8.240  14.270  27.170  0.00  0.00           C
ATOM    749  CG2 VAL X 193      10.000  13.460  25.600  0.00  0.00           C
ATOM    750  C   VAL X 193       9.260  15.890  23.830  0.00  0.00           C
ATOM    751  O   VAL X 193       9.460  15.380  22.730  0.00  0.00           O
ATOM    752  N   ALA X 194       9.990  16.970  24.170  0.00  0.00           N
ATOM    753  CA  ALA X 194      11.090  17.390  23.330  0.00  0.00           C
ATOM    754  CB  ALA X 194      11.250  18.870  23.670  0.00  0.00           C
ATOM    755  C   ALA X 194      12.340  16.530  23.420  0.00  0.00           C
ATOM    756  O   ALA X 194      12.990  16.440  24.470  0.00  0.00           O
ATOM    757  N   GLU X 195      12.820  15.930  22.330  0.00  0.00           N
ATOM    758  CA  GLU X 195      14.090  15.230  22.300  0.00  0.00           C
ATOM    759  CB  GLU X 195      13.750  13.840  21.770  0.00  0.00           C
ATOM    760  CG  GLU X 195      14.920  12.880  21.750  0.00  0.00           C
ATOM    761  CD  GLU X 195      14.510  11.420  21.640  0.00  0.00           C
ATOM    762  OE1 GLU X 195      15.280  10.490  22.010  0.00  0.00           O
ATOM    763  OE2 GLU X 195      13.380  11.130  21.200  0.00  0.00           O
ATOM    764  C   GLU X 195      15.130  16.020  21.530  0.00  0.00           C
ATOM    765  O   GLU X 195      15.090  16.130  20.310  0.00  0.00           O
ATOM    766  N   GLY X 196      16.090  16.550  22.260  0.00  0.00           N
ATOM    767  CA  GLY X 196      17.180  17.360  21.730  0.00  0.00           C
ATOM    768  C   GLY X 196      16.570  18.470  20.900  0.00  0.00           C
ATOM    769  O   GLY X 196      15.840  19.280  21.480  0.00  0.00           O
ATOM    770  N   GLY X 197      16.810  18.490  19.590  0.00  0.00           N
ATOM    771  CA  GLY X 197      16.490  19.570  18.680  0.00  0.00           C
ATOM    772  C   GLY X 197      15.060  19.640  18.170  0.00  0.00           C
ATOM    773  O   GLY X 197      14.580  20.690  17.750  0.00  0.00           O
ATOM    774  N   ALA X 198      14.220  18.590  18.310  0.00  0.00           N
ATOM    775  CA  ALA X 198      12.790  18.580  18.170  0.00  0.00           C
ATOM    776  CB  ALA X 198      12.370  17.190  17.710  0.00  0.00           C
ATOM    777  C   ALA X 198      12.070  19.020  19.420  0.00  0.00           C
ATOM    778  O   ALA X 198      12.360  18.470  20.490  0.00  0.00           O
ATOM    779  N   PRO X 199      11.080  19.920  19.330  0.00  0.00           N
ATOM    780  CD  PRO X 199      10.640  20.760  18.250  0.00  0.00           C
ATOM    781  CG  PRO X 199       9.260  21.290  18.570  0.00  0.00           C
ATOM    782  CB  PRO X 199       9.400  21.480  20.080  0.00  0.00           C
ATOM    783  CA  PRO X 199      10.150  20.190  20.420  0.00  0.00           C
ATOM    784  C   PRO X 199       9.200  19.050  20.740  0.00  0.00           C
ATOM    785  O   PRO X 199       9.170  18.010  20.080  0.00  0.00           O
ATOM    786  N   ALA X 200       8.420  19.190  21.830  0.00  0.00           N
ATOM    787  CA  ALA X 200       7.220  18.460  22.150  0.00  0.00           C
ATOM    788  CB  ALA X 200       6.750  18.940  23.530  0.00  0.00           C
ATOM    789  C   ALA X 200       6.160  18.740  21.090  0.00  0.00           C
ATOM    790  O   ALA X 200       5.980  19.780  20.470  0.00  0.00           O
ATOM    791  N   GLU X 201       5.410  17.650  20.850  0.00  0.00           N
ATOM    792  CA  GLU X 201       4.450  17.550  19.770  0.00  0.00           C
ATOM    793  CB  GLU X 201       5.260  17.300  18.490  0.00  0.00           C
ATOM    794  CG  GLU X 201       5.980  15.950  18.430  0.00  0.00           C
ATOM    795  CD  GLU X 201       6.840  15.810  17.190  0.00  0.00           C
ATOM    796  OE1 GLU X 201       6.300  16.030  16.090  0.00  0.00           O
ATOM    797  OE2 GLU X 201       8.080  15.670  17.310  0.00  0.00           O
ATOM    798  C   GLU X 201       3.360  16.520  20.050  0.00  0.00           C
ATOM    799  O   GLU X 201       3.610  15.450  20.600  0.00  0.00           O
ATOM    800  N   PHE X 202       2.110  16.750  19.640  0.00  0.00           N
ATOM    801  CA  PHE X 202       1.130  15.680  19.540  0.00  0.00           C
ATOM    802  CB  PHE X 202      -0.260  16.310  19.470  0.00  0.00           C
ATOM    803  CG  PHE X 202      -0.940  16.930  20.670  0.00  0.00           C
ATOM    804  CD1 PHE X 202      -1.360  16.050  21.670  0.00  0.00           C
ATOM    805  CE1 PHE X 202      -1.930  16.630  22.820  0.00  0.00           C
ATOM    806  CZ  PHE X 202      -2.250  17.980  22.890  0.00  0.00           C
ATOM    807  CE2 PHE X 202      -1.920  18.800  21.790  0.00  0.00           C
ATOM    808  CD2 PHE X 202      -1.220  18.300  20.680  0.00  0.00           C
ATOM    809  C   PHE X 202       1.350  14.860  18.280  0.00  0.00           C
ATOM    810  O   PHE X 202       1.760  15.510  17.320  0.00  0.00           O
ATOM    811  N   TYR X 203       1.010  13.560  18.230  0.00  0.00           N
ATOM    812  CA  TYR X 203       1.060  12.600  17.160  0.00  0.00           C
ATOM    813  CB  TYR X 203       2.440  11.940  17.240  0.00  0.00           C
ATOM    814  CG  TYR X 203       2.650  10.870  18.290  0.00  0.00           C
ATOM    815  CD1 TYR X 203       2.870  11.210  19.630  0.00  0.00           C
ATOM    816  CE1 TYR X 203       2.920  10.230  20.620  0.00  0.00           C
ATOM    817  CZ  TYR X 203       2.790   8.890  20.160  0.00  0.00           C
ATOM    818  OH  TYR X 203       2.750   7.850  21.040  0.00  0.00           O
ATOM    819  CE2 TYR X 203       2.640   8.590  18.790  0.00  0.00           C
ATOM    820  CD2 TYR X 203       2.620   9.570  17.800  0.00  0.00           C
ATOM    821  C   TYR X 203      -0.020  11.560  17.340  0.00  0.00           C
ATOM    822  O   TYR X 203      -0.760  11.530  18.320  0.00  0.00           O
ATOM    823  N   LEU X 204      -0.290  10.790  16.270  0.00  0.00           N
ATOM    824  CA  LEU X 204      -1.260   9.700  16.230  0.00  0.00           C
ATOM    825  CB  LEU X 204      -1.770   9.600  14.810  0.00  0.00           C
ATOM    826  CG  LEU X 204      -2.850  10.610  14.390  0.00  0.00           C
ATOM    827  CD1 LEU X 204      -3.900  10.790  15.490  0.00  0.00           C
ATOM    828  CD2 LEU X 204      -2.280  11.960  13.960  0.00  0.00           C
ATOM    829  C   LEU X 204      -0.610   8.390  16.620  0.00  0.00           C
ATOM    830  O   LEU X 204       0.330   7.970  15.950  0.00  0.00           O
ATOM    831  N   GLN X 205      -1.110   7.600  17.580  0.00  0.00           N
ATOM    832  CA  GLN X 205      -0.820   6.190  17.640  0.00  0.00           C
ATOM    833  CB  GLN X 205      -0.630   5.750  19.090  0.00  0.00           C
ATOM    834  CG  GLN X 205      -0.100   4.320  19.120  0.00  0.00           C
ATOM    835  CD  GLN X 205       0.350   4.010  20.540  0.00  0.00           C
ATOM    836  OE1 GLN X 205       1.520   4.200  20.900  0.00  0.00           O
ATOM    837  NE2 GLN X 205      -0.490   3.520  21.440  0.00  0.00           N
ATOM    838  C   GLN X 205      -2.000   5.440  17.030  0.00  0.00           C
ATOM    839  O   GLN X 205      -3.140   5.780  17.320  0.00  0.00           O
ATOM    840  N   VAL X 206      -1.740   4.500  16.110  0.00  0.00           N
ATOM    841  CA  VAL X 206      -2.690   3.960  15.150  0.00  0.00           C
ATOM    842  CB  VAL X 206      -2.280   4.390  13.750  0.00  0.00           C
ATOM    843  CG1 VAL X 206      -3.350   4.070  12.690  0.00  0.00           C
ATOM    844  CG2 VAL X 206      -2.000   5.870  13.590  0.00  0.00           C
ATOM    845  C   VAL X 206      -2.840   2.450  15.360  0.00  0.00           C
ATOM    846  O   VAL X 206      -1.890   1.680  15.410  0.00  0.00           O
ATOM    847  N   ASP X 207      -4.100   2.070  15.550  0.00  0.00           N
ATOM    848  CA  ASP X 207      -4.500   0.670  15.630  0.00  0.00           C
ATOM    849  CB  ASP X 207      -5.480   0.560  16.780  0.00  0.00           C
ATOM    850  CG  ASP X 207      -5.010   1.220  18.080  0.00  0.00           C
ATOM    851  OD1 ASP X 207      -5.290   2.400  18.340  0.00  0.00           O
ATOM    852  OD2 ASP X 207      -4.290   0.580  18.890  0.00  0.00           O
ATOM    853  C   ASP X 207      -5.040   0.020  14.370  0.00  0.00           C
ATOM    854  O   ASP X 207      -4.710  -1.150  14.100  0.00  0.00           O
ATOM    855  N   ARG X 208      -5.730   0.720  13.470  0.00  0.00           N
ATOM    856  CA  ARG X 208      -5.950   0.240  12.120  0.00  0.00           C
ATOM    857  CB  ARG X 208      -7.390  -0.190  11.900  0.00  0.00           C
ATOM    858  CG  ARG X 208      -7.740  -1.480  12.640  0.00  0.00           C
ATOM    859  CD  ARG X 208      -7.100  -2.670  11.940  0.00  0.00           C
ATOM    860  NE  ARG X 208      -7.430  -3.850  12.770  0.00  0.00           N
ATOM    861  CZ  ARG X 208      -6.900  -4.340  13.910  0.00  0.00           C
ATOM    862  NH1 ARG X 208      -5.920  -3.730  14.570  0.00  0.00           N
ATOM    863  NH2 ARG X 208      -7.510  -5.250  14.670  0.00  0.00           N
ATOM    864  C   ARG X 208      -5.640   1.240  11.010  0.00  0.00           C
ATOM    865  O   ARG X 208      -5.710   2.450  11.170  0.00  0.00           O
ATOM    866  N   PHE X 209      -5.220   0.690   9.860  0.00  0.00           N
ATOM    867  CA  PHE X 209      -4.530   1.460   8.840  0.00  0.00           C
ATOM    868  CB  PHE X 209      -3.080   1.550   9.320  0.00  0.00           C
ATOM    869  CG  PHE X 209      -2.090   2.240   8.420  0.00  0.00           C
ATOM    870  CD1 PHE X 209      -1.420   1.500   7.460  0.00  0.00           C
ATOM    871  CE1 PHE X 209      -0.530   2.110   6.560  0.00  0.00           C
ATOM    872  CZ  PHE X 209      -0.550   3.510   6.580  0.00  0.00           C
ATOM    873  CE2 PHE X 209      -1.150   4.330   7.540  0.00  0.00           C
ATOM    874  CD2 PHE X 209      -2.040   3.650   8.370  0.00  0.00           C
ATOM    875  C   PHE X 209      -4.670   0.890   7.440  0.00  0.00           C
ATOM    876  O   PHE X 209      -4.640  -0.320   7.290  0.00  0.00           O
ATOM    877  N   SER X 210      -4.610   1.720   6.390  0.00  0.00           N
ATOM    878  CA  SER X 210      -4.460   1.250   5.030  0.00  0.00           C
ATOM    879  CB  SER X 210      -5.740   1.070   4.240  0.00  0.00           C
ATOM    880  OG  SER X 210      -5.520   0.760   2.880  0.00  0.00           O
ATOM    881  C   SER X 210      -3.530   2.240   4.350  0.00  0.00           C
ATOM    882  O   SER X 210      -3.250   3.350   4.780  0.00  0.00           O
ATOM    883  N   LEU X 211      -2.910   1.730   3.270  0.00  0.00           N
ATOM    884  CA  LEU X 211      -2.150   2.470   2.290  0.00  0.00           C
ATOM    885  CB  LEU X 211      -0.770   1.830   2.160  0.00  0.00           C
ATOM    886  CG  LEU X 211       0.230   2.380   1.160  0.00  0.00           C
ATOM    887  CD1 LEU X 211       0.640   3.800   1.570  0.00  0.00           C
ATOM    888  CD2 LEU X 211       1.410   1.430   0.950  0.00  0.00           C
ATOM    889  C   LEU X 211      -2.970   2.450   1.020  0.00  0.00           C
ATOM    890  O   LEU X 211      -3.440   1.430   0.480  0.00  0.00           O
ATOM    891  N   LEU X 212      -3.180   3.630   0.420  0.00  0.00           N
ATOM    892  CA  LEU X 212      -3.920   3.780  -0.820  0.00  0.00           C
ATOM    893  CB  LEU X 212      -4.720   5.080  -0.820  0.00  0.00           C
ATOM    894  CG  LEU X 212      -5.650   5.200   0.390  0.00  0.00           C
ATOM    895  CD1 LEU X 212      -6.350   6.550   0.360  0.00  0.00           C
ATOM    896  CD2 LEU X 212      -6.680   4.090   0.570  0.00  0.00           C
ATOM    897  C   LEU X 212      -3.000   3.780  -2.030  0.00  0.00           C
ATOM    898  O   LEU X 212      -1.850   4.110  -1.840  0.00  0.00           O
ATOM    899  N   PRO X 213      -3.430   3.520  -3.270  0.00  0.00           N
ATOM    900  CD  PRO X 213      -4.600   2.820  -3.720  0.00  0.00           C
ATOM    901  CG  PRO X 213      -4.580   2.790  -5.250  0.00  0.00           C
ATOM    902  CB  PRO X 213      -3.060   2.790  -5.480  0.00  0.00           C
ATOM    903  CA  PRO X 213      -2.470   3.650  -4.360  0.00  0.00           C
ATOM    904  C   PRO X 213      -2.420   5.080  -4.870  0.00  0.00           C
ATOM    905  O   PRO X 213      -1.470   5.500  -5.540  0.00  0.00           O
ATOM    906  N   THR X 214      -3.460   5.880  -4.680  0.00  0.00           N
ATOM    907  CA  THR X 214      -3.630   7.190  -5.260  0.00  0.00           C
ATOM    908  CB  THR X 214      -5.030   7.780  -5.280  0.00  0.00           C
ATOM    909  CG2 THR X 214      -6.090   7.060  -6.100  0.00  0.00           C
ATOM    910  OG1 THR X 214      -5.460   7.720  -3.940  0.00  0.00           O
ATOM    911  C   THR X 214      -2.590   8.140  -4.690  0.00  0.00           C
ATOM    912  O   THR X 214      -1.980   7.960  -3.640  0.00  0.00           O
ATOM    913  N   GLU X 215      -2.320   9.210  -5.450  0.00  0.00           N
ATOM    914  CA  GLU X 215      -1.080   9.940  -5.260  0.00  0.00           C
ATOM    915  CB  GLU X 215      -0.060   9.300  -6.200  0.00  0.00           C
ATOM    916  CG  GLU X 215       1.390   9.360  -5.680  0.00  0.00           C
ATOM    917  CD  GLU X 215       2.170   8.720  -6.820  0.00  0.00           C
ATOM    918  OE1 GLU X 215       2.710   7.620  -6.610  0.00  0.00           O
ATOM    919  OE2 GLU X 215       2.250   9.280  -7.930  0.00  0.00           O
ATOM    920  C   GLU X 215      -1.240  11.430  -5.450  0.00  0.00           C
ATOM    921  O   GLU X 215      -1.740  11.960  -6.450  0.00  0.00           O
ATOM    922  N   GLN X 216      -0.660  12.190  -4.530  0.00  0.00           N
ATOM    923  CA  GLN X 216      -0.510  13.640  -4.580  0.00  0.00           C
ATOM    924  CB  GLN X 216      -0.980  14.280  -3.270  0.00  0.00           C
ATOM    925  CG  GLN X 216      -2.480  14.180  -3.100  0.00  0.00           C
ATOM    926  CD  GLN X 216      -3.060  14.820  -1.840  0.00  0.00           C
ATOM    927  OE1 GLN X 216      -2.440  14.750  -0.780  0.00  0.00           O
ATOM    928  NE2 GLN X 216      -4.170  15.570  -1.910  0.00  0.00           N
ATOM    929  C   GLN X 216       0.860  14.090  -5.010  0.00  0.00           C
ATOM    930  O   GLN X 216       1.810  13.300  -4.960  0.00  0.00           O
ATOM    931  N   PRO X 217       0.920  15.330  -5.510  0.00  0.00           N
ATOM    932  CD  PRO X 217      -0.170  16.250  -5.780  0.00  0.00           C
ATOM    933  CG  PRO X 217       0.480  17.620  -5.790  0.00  0.00           C
ATOM    934  CB  PRO X 217       1.880  17.340  -6.350  0.00  0.00           C
ATOM    935  CA  PRO X 217       2.190  15.970  -5.770  0.00  0.00           C
ATOM    936  C   PRO X 217       3.030  16.090  -4.500  0.00  0.00           C
ATOM    937  O   PRO X 217       2.440  15.980  -3.430  0.00  0.00           O
ATOM    938  N   ARG X 218       4.310  16.430  -4.620  0.00  0.00           N
ATOM    939  CA  ARG X 218       5.280  16.530  -3.550  0.00  0.00           C
ATOM    940  CB  ARG X 218       6.660  16.330  -4.160  0.00  0.00           C
ATOM    941  CG  ARG X 218       6.740  14.920  -4.720  0.00  0.00           C
ATOM    942  CD  ARG X 218       7.840  14.640  -5.750  0.00  0.00           C
ATOM    943  NE  ARG X 218       7.710  13.420  -6.540  0.00  0.00           N
ATOM    944  CZ  ARG X 218       8.250  12.240  -6.270  0.00  0.00           C
ATOM    945  NH1 ARG X 218       8.910  11.970  -5.130  0.00  0.00           N
ATOM    946  NH2 ARG X 218       8.190  11.300  -7.230  0.00  0.00           N
ATOM    947  C   ARG X 218       5.230  17.840  -2.750  0.00  0.00           C
ATOM    948  O   ARG X 218       6.240  18.510  -2.530  0.00  0.00           O
ATOM    949  N   LEU X 219       4.020  18.130  -2.290  0.00  0.00           N
ATOM    950  CA  LEU X 219       3.830  19.390  -1.570  0.00  0.00           C
ATOM    951  CB  LEU X 219       2.360  19.800  -1.480  0.00  0.00           C
ATOM    952  CG  LEU X 219       1.440  18.840  -0.730  0.00  0.00           C
ATOM    953  CD1 LEU X 219       1.640  18.590   0.750  0.00  0.00           C
ATOM    954  CD2 LEU X 219      -0.010  19.160  -1.030  0.00  0.00           C
ATOM    955  C   LEU X 219       4.570  19.420  -0.230  0.00  0.00           C
ATOM    956  O   LEU X 219       5.140  18.420   0.190  0.00  0.00           O
ATOM    957  N   ARG X 220       4.570  20.610   0.340  0.00  0.00           N
ATOM    958  CA  ARG X 220       5.240  21.040   1.550  0.00  0.00           C
ATOM    959  CB  ARG X 220       6.550  21.710   1.120  0.00  0.00           C
ATOM    960  CG  ARG X 220       7.740  21.500   2.070  0.00  0.00           C
ATOM    961  CD  ARG X 220       9.020  22.280   1.830  0.00  0.00           C
ATOM    962  NE  ARG X 220       8.860  23.710   2.050  0.00  0.00           N
ATOM    963  CZ  ARG X 220       9.070  24.430   3.170  0.00  0.00           C
ATOM    964  NH1 ARG X 220       9.270  23.900   4.380  0.00  0.00           N
ATOM    965  NH2 ARG X 220       8.980  25.760   3.070  0.00  0.00           N
ATOM    966  C   ARG X 220       4.380  21.880   2.460  0.00  0.00           C
ATOM    967  O   ARG X 220       3.710  22.780   1.940  0.00  0.00           O
ATOM    968  N   VAL X 221       4.450  21.660   3.770  0.00  0.00           N
ATOM    969  CA  VAL X 221       3.480  22.190   4.720  0.00  0.00           C
ATOM    970  CB  VAL X 221       2.430  21.150   5.070  0.00  0.00           C
ATOM    971  CG1 VAL X 221       1.490  20.830   3.890  0.00  0.00           C
ATOM    972  CG2 VAL X 221       2.970  19.810   5.510  0.00  0.00           C
ATOM    973  C   VAL X 221       4.180  22.510   6.030  0.00  0.00           C
ATOM    974  O   VAL X 221       5.180  21.830   6.280  0.00  0.00           O
ATOM    975  N   PRO X 222       3.580  23.300   6.910  0.00  0.00           N
ATOM    976  CD  PRO X 222       2.520  24.220   6.500  0.00  0.00           C
ATOM    977  CG  PRO X 222       2.300  25.130   7.700  0.00  0.00           C
ATOM    978  CB  PRO X 222       3.510  24.930   8.590  0.00  0.00           C
ATOM    979  CA  PRO X 222       3.990  23.510   8.290  0.00  0.00           C
ATOM    980  C   PRO X 222       3.520  22.470   9.290  0.00  0.00           C
ATOM    981  O   PRO X 222       2.440  21.920   9.090  0.00  0.00           O
ATOM    982  N   GLY X 223       4.270  22.160  10.350  0.00  0.00           N
ATOM    983  CA  GLY X 223       3.800  21.360  11.460  0.00  0.00           C
ATOM    984  C   GLY X 223       2.590  21.950  12.150  0.00  0.00           C
ATOM    985  O   GLY X 223       2.600  23.150  12.390  0.00  0.00           O
ATOM    986  N   CYS X 224       1.580  21.160  12.540  0.00  0.00           N
ATOM    987  CA  CYS X 224       0.470  21.670  13.310  0.00  0.00           C
ATOM    988  CB  CYS X 224      -0.660  20.650  13.250  0.00  0.00           C
ATOM    989  SG  CYS X 224      -0.260  19.030  13.910  0.00  0.00           S
ATOM    990  C   CYS X 224       0.770  22.150  14.740  0.00  0.00           C
ATOM    991  O   CYS X 224       0.110  22.970  15.380  0.00  0.00           O
ATOM    992  N   ASN X 225       1.820  21.540  15.270  0.00  0.00           N
ATOM    993  CA  ASN X 225       2.240  21.800  16.630  0.00  0.00           C
ATOM    994  CB  ASN X 225       2.980  20.590  17.190  0.00  0.00           C
ATOM    995  CG  ASN X 225       2.160  19.310  17.280  0.00  0.00           C
ATOM    996  OD1 ASN X 225       1.510  19.180  18.320  0.00  0.00           O
ATOM    997  ND2 ASN X 225       2.100  18.420  16.290  0.00  0.00           N
ATOM    998  C   ASN X 225       2.930  23.140  16.870  0.00  0.00           C
ATOM    999  O   ASN X 225       3.400  23.310  17.980  0.00  0.00           O
ATOM   1000  N   GLN X 226       2.810  24.090  15.920  0.00  0.00           N
ATOM   1001  CA  GLN X 226       3.430  25.390  15.810  0.00  0.00           C
ATOM   1002  CB  GLN X 226       3.920  25.640  14.390  0.00  0.00           C
ATOM   1003  CG  GLN X 226       5.130  24.820  14.000  0.00  0.00           C
ATOM   1004  CD  GLN X 226       5.640  24.960  12.570  0.00  0.00           C
ATOM   1005  OE1 GLN X 226       4.960  25.580  11.760  0.00  0.00           O
ATOM   1006  NE2 GLN X 226       6.800  24.400  12.150  0.00  0.00           N
ATOM   1007  C   GLN X 226       2.430  26.430  16.300  0.00  0.00           C
ATOM   1008  O   GLN X 226       2.820  27.450  16.830  0.00  0.00           O
ATOM   1009  N   ASP X 227       1.110  26.240  16.150  0.00  0.00           N
ATOM   1010  CA  ASP X 227       0.040  27.160  16.440  0.00  0.00           C
ATOM   1011  CB  ASP X 227      -1.230  26.840  15.650  0.00  0.00           C
ATOM   1012  CG  ASP X 227      -1.090  26.890  14.130  0.00  0.00           C
ATOM   1013  OD1 ASP X 227      -1.790  27.630  13.430  0.00  0.00           O
ATOM   1014  OD2 ASP X 227      -0.310  26.100  13.550  0.00  0.00           O
ATOM   1015  C   ASP X 227      -0.220  27.200  17.940  0.00  0.00           C
ATOM   1016  O   ASP X 227      -0.190  26.130  18.560  0.00  0.00           O
ATOM   1017  N   LEU X 228      -0.430  28.380  18.520  0.00  0.00           N
ATOM   1018  CA  LEU X 228      -0.430  28.830  19.880  0.00  0.00           C
ATOM   1019  CB  LEU X 228      -0.120  30.300  20.150  0.00  0.00           C
ATOM   1020  CG  LEU X 228       0.120  30.750  21.580  0.00  0.00           C
ATOM   1021  CD1 LEU X 228       1.230  29.960  22.290  0.00  0.00           C
ATOM   1022  CD2 LEU X 228       0.640  32.160  21.820  0.00  0.00           C
ATOM   1023  C   LEU X 228      -1.620  28.260  20.640  0.00  0.00           C
ATOM   1024  O   LEU X 228      -1.640  27.970  21.840  0.00  0.00           O
ATOM   1025  N   ASP X 229      -2.720  27.980  19.960  0.00  0.00           N
ATOM   1026  CA  ASP X 229      -3.860  27.300  20.560  0.00  0.00           C
ATOM   1027  CB  ASP X 229      -5.190  27.540  19.840  0.00  0.00           C
ATOM   1028  CG  ASP X 229      -5.140  27.420  18.330  0.00  0.00           C
ATOM   1029  OD1 ASP X 229      -4.320  26.660  17.760  0.00  0.00           O
ATOM   1030  OD2 ASP X 229      -5.950  28.090  17.670  0.00  0.00           O
ATOM   1031  C   ASP X 229      -3.560  25.810  20.630  0.00  0.00           C
ATOM   1032  O   ASP X 229      -3.890  25.160  21.610  0.00  0.00           O
ATOM   1033  N   VAL X 230      -2.920  25.200  19.630  0.00  0.00           N
ATOM   1034  CA  VAL X 230      -2.470  23.810  19.760  0.00  0.00           C
ATOM   1035  CB  VAL X 230      -1.960  23.300  18.420  0.00  0.00           C
ATOM   1036  CG1 VAL X 230      -1.320  21.920  18.530  0.00  0.00           C
ATOM   1037  CG2 VAL X 230      -3.120  23.020  17.490  0.00  0.00           C
ATOM   1038  C   VAL X 230      -1.470  23.650  20.900  0.00  0.00           C
ATOM   1039  O   VAL X 230      -1.620  22.710  21.690  0.00  0.00           O
ATOM   1040  N   GLN X 231      -0.560  24.600  21.120  0.00  0.00           N
ATOM   1041  CA  GLN X 231       0.410  24.510  22.200  0.00  0.00           C
ATOM   1042  CB  GLN X 231       1.460  25.580  22.000  0.00  0.00           C
ATOM   1043  CG  GLN X 231       2.490  25.100  20.990  0.00  0.00           C
ATOM   1044  CD  GLN X 231       3.340  26.250  20.480  0.00  0.00           C
ATOM   1045  OE1 GLN X 231       3.440  27.360  21.020  0.00  0.00           O
ATOM   1046  NE2 GLN X 231       4.040  26.090  19.350  0.00  0.00           N
ATOM   1047  C   GLN X 231      -0.160  24.710  23.600  0.00  0.00           C
ATOM   1048  O   GLN X 231       0.350  24.060  24.510  0.00  0.00           O
ATOM   1049  N   LYS X 232      -1.190  25.550  23.790  0.00  0.00           N
ATOM   1050  CA  LYS X 232      -1.920  25.710  25.020  0.00  0.00           C
ATOM   1051  CB  LYS X 232      -2.860  26.910  24.980  0.00  0.00           C
ATOM   1052  CG  LYS X 232      -2.110  28.240  24.990  0.00  0.00           C
ATOM   1053  CD  LYS X 232      -3.000  29.440  24.690  0.00  0.00           C
ATOM   1054  CE  LYS X 232      -3.950  29.640  25.870  0.00  0.00           C
ATOM   1055  NZ  LYS X 232      -5.070  30.440  25.340  0.00  0.00           N
ATOM   1056  C   LYS X 232      -2.630  24.430  25.470  0.00  0.00           C
ATOM   1057  O   LYS X 232      -2.780  24.330  26.700  0.00  0.00           O
ATOM   1058  N   LYS X 233      -2.800  23.450  24.590  0.00  0.00           N
ATOM   1059  CA  LYS X 233      -3.450  22.180  24.830  0.00  0.00           C
ATOM   1060  CB  LYS X 233      -4.420  21.760  23.720  0.00  0.00           C
ATOM   1061  CG  LYS X 233      -5.180  20.480  24.010  0.00  0.00           C
ATOM   1062  CD  LYS X 233      -6.310  20.290  23.010  0.00  0.00           C
ATOM   1063  CE  LYS X 233      -6.680  18.810  23.000  0.00  0.00           C
ATOM   1064  NZ  LYS X 233      -7.470  18.380  21.840  0.00  0.00           N
ATOM   1065  C   LYS X 233      -2.450  21.080  25.060  0.00  0.00           C
ATOM   1066  O   LYS X 233      -2.650  20.170  25.870  0.00  0.00           O
ATOM   1067  N   LEU X 234      -1.320  21.080  24.330  0.00  0.00           N
ATOM   1068  CA  LEU X 234      -0.190  20.210  24.530  0.00  0.00           C
ATOM   1069  CB  LEU X 234       0.820  20.580  23.460  0.00  0.00           C
ATOM   1070  CG  LEU X 234       2.090  19.740  23.300  0.00  0.00           C
ATOM   1071  CD1 LEU X 234       1.690  18.270  23.360  0.00  0.00           C
ATOM   1072  CD2 LEU X 234       2.860  20.010  22.020  0.00  0.00           C
ATOM   1073  C   LEU X 234       0.460  20.490  25.890  0.00  0.00           C
ATOM   1074  O   LEU X 234       0.750  19.490  26.540  0.00  0.00           O
ATOM   1075  N   TYR X 235       0.690  21.710  26.350  0.00  0.00           N
ATOM   1076  CA  TYR X 235       1.230  21.970  27.690  0.00  0.00           C
ATOM   1077  CB  TYR X 235       1.730  23.380  27.930  0.00  0.00           C
ATOM   1078  CG  TYR X 235       2.600  23.930  26.820  0.00  0.00           C
ATOM   1079  CD1 TYR X 235       2.420  25.290  26.490  0.00  0.00           C
ATOM   1080  CE1 TYR X 235       3.180  25.820  25.450  0.00  0.00           C
ATOM   1081  CZ  TYR X 235       4.190  25.030  24.840  0.00  0.00           C
ATOM   1082  OH  TYR X 235       4.820  25.480  23.720  0.00  0.00           O
ATOM   1083  CE2 TYR X 235       4.400  23.700  25.240  0.00  0.00           C
ATOM   1084  CD2 TYR X 235       3.640  23.160  26.280  0.00  0.00           C
ATOM   1085  C   TYR X 235       0.320  21.630  28.850  0.00  0.00           C
ATOM   1086  O   TYR X 235       0.730  20.970  29.800  0.00  0.00           O
ATOM   1087  N   ASP X 236      -1.010  21.730  28.730  0.00  0.00           N
ATOM   1088  CA  ASP X 236      -2.010  21.240  29.650  0.00  0.00           C
ATOM   1089  CB  ASP X 236      -3.340  21.920  29.350  0.00  0.00           C
ATOM   1090  CG  ASP X 236      -4.530  21.640  30.260  0.00  0.00           C
ATOM   1091  OD1 ASP X 236      -5.620  21.260  29.790  0.00  0.00           O
ATOM   1092  OD2 ASP X 236      -4.410  21.850  31.490  0.00  0.00           O
ATOM   1093  C   ASP X 236      -2.180  19.730  29.630  0.00  0.00           C
ATOM   1094  O   ASP X 236      -2.720  19.180  30.580  0.00  0.00           O
ATOM   1095  N   CYS X 237      -1.680  19.050  28.600  0.00  0.00           N
ATOM   1096  CA  CYS X 237      -1.630  17.620  28.430  0.00  0.00           C
ATOM   1097  CB  CYS X 237      -2.090  17.240  27.010  0.00  0.00           C
ATOM   1098  SG  CYS X 237      -3.860  17.540  26.850  0.00  0.00           S
ATOM   1099  C   CYS X 237      -0.330  16.980  28.870  0.00  0.00           C
ATOM   1100  O   CYS X 237      -0.340  15.830  29.320  0.00  0.00           O
ATOM   1101  N   LEU X 238       0.820  17.630  28.600  0.00  0.00           N
ATOM   1102  CA  LEU X 238       2.090  17.090  29.050  0.00  0.00           C
ATOM   1103  CB  LEU X 238       3.320  17.680  28.360  0.00  0.00           C
ATOM   1104  CG  LEU X 238       3.530  17.110  26.960  0.00  0.00           C
ATOM   1105  CD1 LEU X 238       4.180  18.120  26.000  0.00  0.00           C
ATOM   1106  CD2 LEU X 238       4.420  15.870  26.800  0.00  0.00           C
ATOM   1107  C   LEU X 238       2.190  17.140  30.560  0.00  0.00           C
ATOM   1108  O   LEU X 238       2.960  16.320  31.060  0.00  0.00           O
ATOM   1109  N   GLU X 239       1.550  18.060  31.280  0.00  0.00           N
ATOM   1110  CA  GLU X 239       1.460  18.080  32.730  0.00  0.00           C
ATOM   1111  CB  GLU X 239       0.450  19.040  33.360  0.00  0.00           C
ATOM   1112  CG  GLU X 239       0.970  20.480  33.230  0.00  0.00           C
ATOM   1113  CD  GLU X 239       0.030  21.470  33.880  0.00  0.00           C
ATOM   1114  OE1 GLU X 239       0.260  21.860  35.040  0.00  0.00           O
ATOM   1115  OE2 GLU X 239      -0.930  21.850  33.160  0.00  0.00           O
ATOM   1116  C   GLU X 239       0.950  16.720  33.170  0.00  0.00           C
ATOM   1117  O   GLU X 239       1.480  16.180  34.130  0.00  0.00           O
ATOM   1118  N   GLU X 240      -0.100  16.130  32.590  0.00  0.00           N
ATOM   1119  CA  GLU X 240      -0.620  14.850  33.050  0.00  0.00           C
ATOM   1120  CB  GLU X 240      -2.050  14.730  32.530  0.00  0.00           C
ATOM   1121  CG  GLU X 240      -3.010  15.790  33.070  0.00  0.00           C
ATOM   1122  CD  GLU X 240      -3.030  15.780  34.590  0.00  0.00           C
ATOM   1123  OE1 GLU X 240      -3.450  14.760  35.200  0.00  0.00           O
ATOM   1124  OE2 GLU X 240      -2.550  16.740  35.220  0.00  0.00           O
ATOM   1125  C   GLU X 240       0.170  13.650  32.570  0.00  0.00           C
ATOM   1126  O   GLU X 240       0.060  12.620  33.230  0.00  0.00           O
ATOM   1127  N   HIS X 241       0.960  13.740  31.480  0.00  0.00           N
ATOM   1128  CA  HIS X 241       1.950  12.780  31.100  0.00  0.00           C
ATOM   1129  CB  HIS X 241       2.320  13.030  29.640  0.00  0.00           C
ATOM   1130  CG  HIS X 241       3.180  11.970  29.020  0.00  0.00           C
ATOM   1131  ND1 HIS X 241       2.830  10.630  28.890  0.00  0.00           N
ATOM   1132  CE1 HIS X 241       3.930   9.970  28.540  0.00  0.00           C
ATOM   1133  NE2 HIS X 241       4.900  10.820  28.160  0.00  0.00           N
ATOM   1134  CD2 HIS X 241       4.490  12.060  28.600  0.00  0.00           C
ATOM   1135  C   HIS X 241       3.180  12.590  31.970  0.00  0.00           C
ATOM   1136  O   HIS X 241       3.840  11.550  31.980  0.00  0.00           O
CONECT   42   43   40
CONECT   43   42   44   48
CONECT   44   43   45   46
CONECT   45   44
CONECT   46   44   47
CONECT   47   46
CONECT   48   43   49   50
CONECT   49   48
CONECT   78   79   76
CONECT   79   78   80   84
CONECT   80   79   81   82
CONECT   81   80
CONECT   82   80   83
CONECT   83   82
CONECT   84   79   85   86
CONECT   85   84
CONECT 1127 1128 1125
CONECT 1128 1127 1129 1135
CONECT 1129 1128 1130
CONECT 1130 1129 1131 1134
CONECT 1131 1130 1132
CONECT 1132 1131 1133
CONECT 1133 1132 1134
CONECT 1134 1130 1133
CONECT 1135 1128 1136
CONECT 1136 1135
END
