# Supplementary material for: Conformational plasticity and allosteric communication networks explain Shelterin protein TPP1 binding to human telomerase
Source: Commun Chem. 2023 Nov 7;6:242. doi: 10.1038/s42004-023-01040-y (PMC10630336; doi:10.1038/s42004-023-01040-y)
Supplement: Supplementary file 4 — Supplementary Data 1 [file 42004_2023_1040_MOESM4_ESM.zip › Nuove_TPP1_structures/TPP1-hTERT_╬öE.pdb]

HELIX    1   1 TRP A   98  LEU A  104  1                                   7
HELIX    2   2 THR A  158  THR A  164  1                                   7
HELIX    3   3 GLY A  223  GLN A  226  1                                   4
HELIX    4   4 ASP A  227  HIS A  241  1                                  15
HELIX    5   5 CYS B    7  TYR B   18  1                                  12
HELIX    6   6 LEU B   24  GLY B   32  1                                   9
HELIX    7   7 PRO B   44  GLN B   53  1                                  10
HELIX    8   8 CYS B   76  GLY B   92  1                                  17
HELIX    9   9 ASN B   95  PHE B   99  1                                   5
HELIX   10  10 ASN B  125  GLY B  133  1                                   9
HELIX   11  11 SER B  134  GLY B  145  1                                  12
HELIX   12  12 ASP B  146  ARG B  155  1                                  10
HELIX   13  13 PRO B  174  LEU B  178  1                                   5
HELIX   14  14 LYS B  329  PHE B  331  1                                   3
HELIX   15  15 SER B  353  LEU B  366  1                                  14
HELIX   16  16 PRO B  383  GLN B  388  1                                   6
HELIX   17  17 MET B  389  GLN B  402  1                                  14
HELIX   18  18 PRO B  404  CYS B  413  1                                  10
HELIX   19  19 ARG B  446  ARG B  453  1                                   8
HELIX   20  20 SER B  457  ARG B  470  1                                  14
HELIX   21  21 PRO B  474  GLY B  479  1                                   6
HELIX   22  22 SER B  480  SER B  496  1                                  17
HELIX   23  23 LEU B  505  THR B  509  1                                   5
HELIX   24  24 CYS B  517  ARG B  521  1                                   5
HELIX   25  25 PRO B  530  SER B  550  1                                  21
HELIX   26  26 VAL B  551  PHE B  560  1                                  10
HELIX   27  27 LYS B  578  VAL B  596  1                                  19
HELIX   28  28 SER B  602  ARG B  610  1                                   9
HELIX   29  29 GLU B  652  ARG B  672  1                                  21
HELIX   30  30 PRO B  673  GLY B  677  1                                   5
HELIX   31  31 GLY B  682  ALA B  699  1                                  18
HELIX   32  32 PRO B  721  ILE B  733  1                                  13
HELIX   33  33 TYR B  772  SER B  784  1                                  13
HELIX   34  34 SER B  802  CYS B  814  1                                  13
HELIX   35  35 LEU B  837  PHE B  854  1                                  18
HELIX   36  36 GLY B  856  ASP B  860  1                                   5
HELIX   37  37 HIS B  876  GLY B  890  1                                  15
HELIX   38  38 TYR B  946  ALA B  950  1                                   5
HELIX   39  39 ILE B  954  LEU B  958  1                                   5
HELIX   40  40 LYS B  965  CYS B  982  1                                  18
HELIX   41  41 HIS B  983  ASP B  988  1                                   6
HELIX   42  42 SER B  993  LEU B 1017  1                                  25
HELIX   43  43 GLN B 1024  LYS B 1027  1                                   4
HELIX   44  44 ASN B 1028  ASN B 1051  1                                  24
HELIX   45  45 PRO B 1066  LEU B 1082  1                                  17
HELIX   46  46 HIS B 1085  LEU B 1107  1                                  23
HELIX   47  47 PRO B 1108  ALA B 1118  1                                  11
SHEET    1   1 1 ALA A 114  VAL A 120  0
SHEET    2   2 1 ALA A 142  SER A 147  0
SHEET    3   3 1 SER A 152  VAL A 157  0
SHEET    4   4 1 ARG A 180  VAL A 189  0
SHEET    5   5 1 LEU A 204  GLU A 215  0
SHEET    6   6 1 GLU B  20  PRO B  23  0
SHEET    7   7 1 CYS B  54  VAL B  58  0
SHEET    8   8 1 PHE B 101  ALA B 102  0
SHEET    9   9 1 ARG B 120  SER B 121  0
SHEET   10  10 1 ALA B 157  VAL B 162  0
SHEET   11  11 1 CYS B 166  CYS B 171  0
SHEET   12  12 1 TYR B 325  GLU B 327  0
SHEET   13  13 1 LYS B 502  SER B 504  0
SHEET   14  14 1 PHE B 561  THR B 564  0
SHEET   15  15 1 PHE B 574  ARG B 577  0
SHEET   16  16 1 LEU B 598  GLU B 600  0
SHEET   17  17 1 LEU B 617  LYS B 626  0
SHEET   18  18 1 GLY B 629  MET B 636  0
SHEET   19  19 1 TYR B 707  VAL B 713  0
SHEET   20  20 1 THR B 738  LYS B 749  0
SHEET   21  21 1 VAL B 755  THR B 765  0
SHEET   22  22 1 ALA B 789  ALA B 801  0
SHEET   23  23 1 HIS B 816  ILE B 820  0
SHEET   24  24 1 LYS B 823  GLN B 827  0
SHEET   25  25 1 LEU B 862  ARG B 865  0
SHEET   26  26 1 ASP B 869  THR B 874  0
SHEET   27  27 1 VAL B 898  VAL B 905  0
SHEET   28  28 1 VAL B 920  GLN B 921  0
SHEET   29  29 1 LEU B 927  TRP B 930  0
SHEET   30  30 1 LEU B 933  ASP B 936  0
SHEET   31  31 1 VAL B 942  SER B 944  0
ATOM      1  N   SER A  90     -19.917 -12.620  16.626  1.00 15.00           N
ATOM      2  CA  SER A  90     -20.006 -13.126  15.264  1.00 15.00           C
ATOM      3  CB  SER A  90     -19.226 -14.434  15.151  1.00 15.00           C
ATOM      4  OG  SER A  90     -18.003 -14.332  15.860  1.00 15.00           O
ATOM      5  C   SER A  90     -21.460 -13.327  14.841  1.00 15.00           C
ATOM      6  O   SER A  90     -22.033 -14.403  15.030  1.00 15.00           O
ATOM      7  N   GLY A  91     -22.050 -12.283  14.278  1.00 15.00           N
ATOM      8  CA  GLY A  91     -23.426 -12.355  13.838  1.00 15.00           C
ATOM      9  C   GLY A  91     -23.685 -11.456  12.648  1.00 15.00           C
ATOM     10  O   GLY A  91     -22.831 -10.654  12.269  1.00 15.00           O
ATOM     11  N   ARG A  92     -24.864 -11.592  12.059  1.00 15.00           N
ATOM     12  CA  ARG A  92     -25.243 -10.789  10.905  1.00 15.00           C
ATOM     13  CB  ARG A  92     -26.182 -11.585   9.992  1.00 15.00           C
ATOM     14  CG  ARG A  92     -25.526 -12.779   9.313  1.00 15.00           C
ATOM     15  CD  ARG A  92     -26.522 -13.551   8.462  1.00 15.00           C
ATOM     16  NE  ARG A  92     -25.859 -14.458   7.524  1.00 15.00           N
ATOM     17  CZ  ARG A  92     -26.186 -14.566   6.235  1.00 15.00           C
ATOM     18  NH1 ARG A  92     -27.166 -13.832   5.731  1.00 15.00           N
ATOM     19  NH2 ARG A  92     -25.520 -15.395   5.444  1.00 15.00           N
ATOM     20  C   ARG A  92     -25.904  -9.486  11.355  1.00 15.00           C
ATOM     21  O   ARG A  92     -25.732  -9.060  12.496  1.00 15.00           O
ATOM     22  N   LEU A  93     -26.652  -8.857  10.454  1.00 15.00           N
ATOM     23  CA  LEU A  93     -27.340  -7.607  10.764  1.00 15.00           C
ATOM     24  CB  LEU A  93     -28.042  -7.061   9.514  1.00 15.00           C
ATOM     25  CG  LEU A  93     -28.922  -5.821   9.709  1.00 15.00           C
ATOM     26  CD1 LEU A  93     -28.094  -4.633  10.175  1.00 15.00           C
ATOM     27  CD2 LEU A  93     -29.667  -5.486   8.427  1.00 15.00           C
ATOM     28  C   LEU A  93     -28.347  -7.809  11.894  1.00 15.00           C
ATOM     29  O   LEU A  93     -29.270  -8.617  11.778  1.00 15.00           O
ATOM     30  N   VAL A  94     -28.151  -7.085  12.987  1.00 15.00           N
ATOM     31  CA  VAL A  94     -29.035  -7.183  14.137  1.00 15.00           C
ATOM     32  CB  VAL A  94     -28.278  -6.948  15.468  1.00 15.00           C
ATOM     33  CG1 VAL A  94     -27.667  -5.554  15.527  1.00 15.00           C
ATOM     34  CG2 VAL A  94     -29.177  -7.204  16.670  1.00 15.00           C
ATOM     35  C   VAL A  94     -30.210  -6.214  14.002  1.00 15.00           C
ATOM     36  O   VAL A  94     -30.043  -5.068  13.586  1.00 15.00           O
ATOM     37  N   LEU A  95     -31.400  -6.687  14.339  1.00 15.00           N
ATOM     38  CA  LEU A  95     -32.597  -5.869  14.247  1.00 15.00           C
ATOM     39  CB  LEU A  95     -33.785  -6.704  13.762  1.00 15.00           C
ATOM     40  CG  LEU A  95     -33.739  -7.160  12.302  1.00 15.00           C
ATOM     41  CD1 LEU A  95     -34.921  -8.065  11.987  1.00 15.00           C
ATOM     42  CD2 LEU A  95     -33.717  -5.960  11.367  1.00 15.00           C
ATOM     43  C   LEU A  95     -32.928  -5.212  15.580  1.00 15.00           C
ATOM     44  O   LEU A  95     -33.108  -5.890  16.592  1.00 15.00           O
ATOM     45  N   ARG A  96     -32.993  -3.890  15.572  1.00 15.00           N
ATOM     46  CA  ARG A  96     -33.323  -3.130  16.768  1.00 15.00           C
ATOM     47  CB  ARG A  96     -32.278  -2.032  17.036  1.00 15.00           C
ATOM     48  CG  ARG A  96     -32.186  -0.961  15.954  1.00 15.00           C
ATOM     49  CD  ARG A  96     -31.200   0.139  16.328  1.00 15.00           C
ATOM     50  NE  ARG A  96     -31.782   1.139  17.229  1.00 15.00           N
ATOM     51  CZ  ARG A  96     -31.345   2.401  17.333  1.00 15.00           C
ATOM     52  NH1 ARG A  96     -30.322   2.818  16.587  1.00 15.00           N
ATOM     53  NH2 ARG A  96     -31.933   3.243  18.178  1.00 15.00           N
ATOM     54  C   ARG A  96     -34.707  -2.518  16.599  1.00 15.00           C
ATOM     55  O   ARG A  96     -35.030  -2.021  15.523  1.00 15.00           O
ATOM     56  N   PRO A  97     -35.547  -2.571  17.641  1.00 15.00           N
ATOM     57  CA  PRO A  97     -36.900  -2.009  17.582  1.00 15.00           C
ATOM     58  CB  PRO A  97     -37.520  -2.414  18.924  1.00 15.00           C
ATOM     59  CG  PRO A  97     -36.357  -2.649  19.826  1.00 15.00           C
ATOM     60  CD  PRO A  97     -35.252  -3.172  18.952  1.00 15.00           C
ATOM     61  C   PRO A  97     -36.867  -0.490  17.448  1.00 15.00           C
ATOM     62  O   PRO A  97     -36.006   0.173  18.033  1.00 15.00           O
ATOM     63  N   TRP A  98     -37.776   0.050  16.648  1.00 15.00           N
ATOM     64  CA  TRP A  98     -37.848   1.493  16.449  1.00 15.00           C
ATOM     65  CB  TRP A  98     -37.025   1.927  15.226  1.00 15.00           C
ATOM     66  CG  TRP A  98     -37.226   1.075  14.006  1.00 15.00           C
ATOM     67  CD1 TRP A  98     -36.466   0.009  13.618  1.00 15.00           C
ATOM     68  CD2 TRP A  98     -38.247   1.221  13.010  1.00 15.00           C
ATOM     69  NE1 TRP A  98     -36.949  -0.517  12.447  1.00 15.00           N
ATOM     70  CE2 TRP A  98     -38.045   0.205  12.054  1.00 15.00           C
ATOM     71  CE3 TRP A  98     -39.315   2.106  12.835  1.00 15.00           C
ATOM     72  CZ2 TRP A  98     -38.868   0.054  10.941  1.00 15.00           C
ATOM     73  CZ3 TRP A  98     -40.130   1.955  11.730  1.00 15.00           C
ATOM     74  CH2 TRP A  98     -39.905   0.935  10.799  1.00 15.00           C
ATOM     75  C   TRP A  98     -39.292   1.980  16.341  1.00 15.00           C
ATOM     76  O   TRP A  98     -39.551   3.097  15.885  1.00 15.00           O
ATOM     77  N   ILE A  99     -40.229   1.142  16.776  1.00 15.00           N
ATOM     78  CA  ILE A  99     -41.649   1.480  16.721  1.00 15.00           C
ATOM     79  CB  ILE A  99     -42.543   0.219  16.751  1.00 15.00           C
ATOM     80  CG1 ILE A  99     -42.175  -0.736  15.611  1.00 15.00           C
ATOM     81  CG2 ILE A  99     -44.020   0.593  16.684  1.00 15.00           C
ATOM     82  CD1 ILE A  99     -42.235  -0.110  14.233  1.00 15.00           C
ATOM     83  C   ILE A  99     -42.057   2.412  17.862  1.00 15.00           C
ATOM     84  O   ILE A  99     -42.749   3.409  17.643  1.00 15.00           O
ATOM     85  N   ARG A 100     -41.614   2.100  19.075  1.00 15.00           N
ATOM     86  CA  ARG A 100     -41.956   2.910  20.244  1.00 15.00           C
ATOM     87  CB  ARG A 100     -41.467   2.236  21.534  1.00 15.00           C
ATOM     88  CG  ARG A 100     -41.800   0.754  21.657  1.00 15.00           C
ATOM     89  CD  ARG A 100     -43.291   0.509  21.857  1.00 15.00           C
ATOM     90  NE  ARG A 100     -43.780   0.979  23.158  1.00 15.00           N
ATOM     91  CZ  ARG A 100     -43.595   0.344  24.316  1.00 15.00           C
ATOM     92  NH1 ARG A 100     -42.921  -0.802  24.364  1.00 15.00           N
ATOM     93  NH2 ARG A 100     -44.124   0.847  25.423  1.00 15.00           N
ATOM     94  C   ARG A 100     -41.336   4.299  20.122  1.00 15.00           C
ATOM     95  O   ARG A 100     -41.945   5.309  20.474  1.00 15.00           O
ATOM     96  N   GLU A 101     -40.132   4.326  19.583  1.00 15.00           N
ATOM     97  CA  GLU A 101     -39.370   5.547  19.395  1.00 15.00           C
ATOM     98  CB  GLU A 101     -37.891   5.188  19.175  1.00 15.00           C
ATOM     99  CG  GLU A 101     -37.261   4.320  20.271  1.00 15.00           C
ATOM    100  CD  GLU A 101     -37.819   2.902  20.343  1.00 15.00           C
ATOM    101  OE1 GLU A 101     -38.375   2.421  19.329  1.00 15.00           O
ATOM    102  OE2 GLU A 101     -37.732   2.278  21.419  1.00 15.00           O
ATOM    103  C   GLU A 101     -39.897   6.338  18.197  1.00 15.00           C
ATOM    104  O   GLU A 101     -39.482   7.473  17.951  1.00 15.00           O
ATOM    105  N   LEU A 102     -40.809   5.726  17.452  1.00 15.00           N
ATOM    106  CA  LEU A 102     -41.399   6.358  16.281  1.00 15.00           C
ATOM    107  CB  LEU A 102     -41.659   5.322  15.184  1.00 15.00           C
ATOM    108  CG  LEU A 102     -42.254   5.849  13.876  1.00 15.00           C
ATOM    109  CD1 LEU A 102     -41.297   5.615  12.717  1.00 15.00           C
ATOM    110  CD2 LEU A 102     -43.599   5.196  13.603  1.00 15.00           C
ATOM    111  C   LEU A 102     -42.688   7.084  16.647  1.00 15.00           C
ATOM    112  O   LEU A 102     -42.944   8.187  16.166  1.00 15.00           O
ATOM    113  N   ILE A 103     -43.498   6.462  17.501  1.00 15.00           N
ATOM    114  CA  ILE A 103     -44.754   7.070  17.928  1.00 15.00           C
ATOM    115  CB  ILE A 103     -45.716   6.059  18.594  1.00 15.00           C
ATOM    116  CG1 ILE A 103     -45.040   5.339  19.765  1.00 15.00           C
ATOM    117  CG2 ILE A 103     -46.224   5.057  17.565  1.00 15.00           C
ATOM    118  CD1 ILE A 103     -45.980   4.480  20.584  1.00 15.00           C
ATOM    119  C   ILE A 103     -44.484   8.253  18.855  1.00 15.00           C
ATOM    120  O   ILE A 103     -45.303   9.168  18.980  1.00 15.00           O
ATOM    121  N   LEU A 104     -43.328   8.216  19.506  1.00 15.00           N
ATOM    122  CA  LEU A 104     -42.900   9.281  20.399  1.00 15.00           C
ATOM    123  CB  LEU A 104     -42.942   8.833  21.865  1.00 15.00           C
ATOM    124  CG  LEU A 104     -44.225   9.152  22.645  1.00 15.00           C
ATOM    125  CD1 LEU A 104     -44.659  10.594  22.421  1.00 15.00           C
ATOM    126  CD2 LEU A 104     -45.343   8.182  22.293  1.00 15.00           C
ATOM    127  C   LEU A 104     -41.493   9.726  20.013  1.00 15.00           C
ATOM    128  O   LEU A 104     -40.503   9.233  20.557  1.00 15.00           O
ATOM    129  N   GLY A 105     -41.420  10.642  19.053  1.00 15.00           N
ATOM    130  CA  GLY A 105     -40.145  11.142  18.567  1.00 15.00           C
ATOM    131  C   GLY A 105     -39.264  11.740  19.648  1.00 15.00           C
ATOM    132  O   GLY A 105     -39.469  12.875  20.070  1.00 15.00           O
ATOM    133  N   SER A 106     -38.290  10.964  20.097  1.00 15.00           N
ATOM    134  CA  SER A 106     -37.362  11.413  21.122  1.00 15.00           C
ATOM    135  CB  SER A 106     -37.581  10.604  22.401  1.00 15.00           C
ATOM    136  OG  SER A 106     -38.128   9.330  22.093  1.00 15.00           O
ATOM    137  C   SER A 106     -35.920  11.277  20.630  1.00 15.00           C
ATOM    138  O   SER A 106     -35.256  12.273  20.354  1.00 15.00           O
ATOM    139  N   GLU A 107     -35.452  10.037  20.515  1.00 15.00           N
ATOM    140  CA  GLU A 107     -34.097   9.759  20.038  1.00 15.00           C
ATOM    141  CB  GLU A 107     -33.773   8.273  20.258  1.00 15.00           C
ATOM    142  CG  GLU A 107     -32.477   7.791  19.618  1.00 15.00           C
ATOM    143  CD  GLU A 107     -32.554   6.344  19.167  1.00 15.00           C
ATOM    144  OE1 GLU A 107     -33.663   5.883  18.840  1.00 15.00           O
ATOM    145  OE2 GLU A 107     -31.502   5.667  19.119  1.00 15.00           O
ATOM    146  C   GLU A 107     -33.990  10.099  18.552  1.00 15.00           C
ATOM    147  O   GLU A 107     -32.919  10.447  18.052  1.00 15.00           O
ATOM    148  N   THR A 108     -35.132  10.033  17.874  1.00 15.00           N
ATOM    149  CA  THR A 108     -35.225  10.297  16.438  1.00 15.00           C
ATOM    150  CB  THR A 108     -35.167  11.801  16.067  1.00 15.00           C
ATOM    151  OG1 THR A 108     -34.223  12.498  16.889  1.00 15.00           O
ATOM    152  CG2 THR A 108     -36.537  12.443  16.219  1.00 15.00           C
ATOM    153  C   THR A 108     -34.217   9.483  15.619  1.00 15.00           C
ATOM    154  O   THR A 108     -33.376  10.048  14.918  1.00 15.00           O
ATOM    155  N   PRO A 109     -34.306   8.136  15.678  1.00 15.00           N
ATOM    156  CA  PRO A 109     -33.398   7.250  14.939  1.00 15.00           C
ATOM    157  CB  PRO A 109     -33.643   5.889  15.593  1.00 15.00           C
ATOM    158  CG  PRO A 109     -35.065   5.949  16.028  1.00 15.00           C
ATOM    159  CD  PRO A 109     -35.302   7.369  16.457  1.00 15.00           C
ATOM    160  C   PRO A 109     -33.774   7.192  13.462  1.00 15.00           C
ATOM    161  O   PRO A 109     -34.020   6.123  12.907  1.00 15.00           O
ATOM    162  N   SER A 110     -33.811   8.356  12.836  1.00 15.00           N
ATOM    163  CA  SER A 110     -34.173   8.470  11.435  1.00 15.00           C
ATOM    164  CB  SER A 110     -34.517   9.924  11.116  1.00 15.00           C
ATOM    165  OG  SER A 110     -35.236  10.511  12.192  1.00 15.00           O
ATOM    166  C   SER A 110     -33.068   7.961  10.513  1.00 15.00           C
ATOM    167  O   SER A 110     -33.308   7.694   9.339  1.00 15.00           O
ATOM    168  N   SER A 111     -31.861   7.824  11.045  1.00 15.00           N
ATOM    169  CA  SER A 111     -30.740   7.346  10.249  1.00 15.00           C
ATOM    170  CB  SER A 111     -29.396   7.846  10.796  1.00 15.00           C
ATOM    171  OG  SER A 111     -28.381   7.763   9.810  1.00 15.00           O
ATOM    172  C   SER A 111     -30.760   5.819  10.070  1.00 15.00           C
ATOM    173  O   SER A 111     -30.807   5.337   8.941  1.00 15.00           O
ATOM    174  N   PRO A 112     -30.726   5.027  11.165  1.00 15.00           N
ATOM    175  CA  PRO A 112     -30.733   3.572  11.076  1.00 15.00           C
ATOM    176  CB  PRO A 112     -29.995   3.134  12.353  1.00 15.00           C
ATOM    177  CG  PRO A 112     -29.828   4.369  13.191  1.00 15.00           C
ATOM    178  CD  PRO A 112     -30.658   5.455  12.563  1.00 15.00           C
ATOM    179  C   PRO A 112     -32.146   2.987  11.055  1.00 15.00           C
ATOM    180  O   PRO A 112     -32.731   2.705  12.103  1.00 15.00           O
ATOM    181  N   ARG A 113     -32.694   2.818   9.860  1.00 15.00           N
ATOM    182  CA  ARG A 113     -34.026   2.249   9.700  1.00 15.00           C
ATOM    183  CB  ARG A 113     -34.954   3.235   8.986  1.00 15.00           C
ATOM    184  CG  ARG A 113     -35.178   4.550   9.714  1.00 15.00           C
ATOM    185  CD  ARG A 113     -36.120   4.381  10.894  1.00 15.00           C
ATOM    186  NE  ARG A 113     -36.795   5.635  11.229  1.00 15.00           N
ATOM    187  CZ  ARG A 113     -37.352   5.893  12.413  1.00 15.00           C
ATOM    188  NH1 ARG A 113     -37.316   4.982  13.383  1.00 15.00           N
ATOM    189  NH2 ARG A 113     -37.940   7.066  12.627  1.00 15.00           N
ATOM    190  C   ARG A 113     -33.943   0.951   8.901  1.00 15.00           C
ATOM    191  O   ARG A 113     -33.582   0.960   7.725  1.00 15.00           O
ATOM    192  N   ALA A 114     -34.267  -0.163   9.542  1.00 15.00           N
ATOM    193  CA  ALA A 114     -34.218  -1.460   8.880  1.00 15.00           C
ATOM    194  CB  ALA A 114     -32.833  -2.076   9.019  1.00 15.00           C
ATOM    195  C   ALA A 114     -35.275  -2.398   9.447  1.00 15.00           C
ATOM    196  O   ALA A 114     -35.652  -2.285  10.613  1.00 15.00           O
ATOM    197  N   GLY A 115     -35.750  -3.312   8.613  1.00 15.00           N
ATOM    198  CA  GLY A 115     -36.754  -4.267   9.036  1.00 15.00           C
ATOM    199  C   GLY A 115     -36.726  -5.516   8.181  1.00 15.00           C
ATOM    200  O   GLY A 115     -35.967  -5.589   7.212  1.00 15.00           O
ATOM    201  N   GLN A 116     -37.544  -6.497   8.528  1.00 15.00           N
ATOM    202  CA  GLN A 116     -37.598  -7.747   7.779  1.00 15.00           C
ATOM    203  CB  GLN A 116     -37.468  -8.939   8.734  1.00 15.00           C
ATOM    204  CG  GLN A 116     -36.834 -10.176   8.116  1.00 15.00           C
ATOM    205  CD  GLN A 116     -37.851 -11.228   7.713  1.00 15.00           C
ATOM    206  OE1 GLN A 116     -38.983 -10.913   7.364  1.00 15.00           O
ATOM    207  NE2 GLN A 116     -37.457 -12.488   7.771  1.00 15.00           N
ATOM    208  C   GLN A 116     -38.896  -7.840   6.981  1.00 15.00           C
ATOM    209  O   GLN A 116     -39.970  -7.515   7.492  1.00 15.00           O
ATOM    210  N   LEU A 117     -38.790  -8.264   5.725  1.00 15.00           N
ATOM    211  CA  LEU A 117     -39.956  -8.403   4.860  1.00 15.00           C
ATOM    212  CB  LEU A 117     -39.575  -8.153   3.397  1.00 15.00           C
ATOM    213  CG  LEU A 117     -40.714  -8.243   2.376  1.00 15.00           C
ATOM    214  CD1 LEU A 117     -41.804  -7.231   2.693  1.00 15.00           C
ATOM    215  CD2 LEU A 117     -40.184  -8.040   0.965  1.00 15.00           C
ATOM    216  C   LEU A 117     -40.580  -9.787   5.017  1.00 15.00           C
ATOM    217  O   LEU A 117     -40.016 -10.790   4.566  1.00 15.00           O
ATOM    218  N   LEU A 118     -41.744  -9.834   5.653  1.00 15.00           N
ATOM    219  CA  LEU A 118     -42.433 -11.095   5.888  1.00 15.00           C
ATOM    220  CB  LEU A 118     -43.176 -11.079   7.227  1.00 15.00           C
ATOM    221  CG  LEU A 118     -42.345 -11.403   8.472  1.00 15.00           C
ATOM    222  CD1 LEU A 118     -43.225 -11.417   9.712  1.00 15.00           C
ATOM    223  CD2 LEU A 118     -41.634 -12.738   8.312  1.00 15.00           C
ATOM    224  C   LEU A 118     -43.390 -11.465   4.759  1.00 15.00           C
ATOM    225  O   LEU A 118     -43.409 -12.614   4.317  1.00 15.00           O
ATOM    226  N   GLU A 119     -44.175 -10.500   4.294  1.00 15.00           N
ATOM    227  CA  GLU A 119     -45.143 -10.762   3.233  1.00 15.00           C
ATOM    228  CB  GLU A 119     -46.466 -11.233   3.847  1.00 15.00           C
ATOM    229  CG  GLU A 119     -46.963 -12.568   3.316  1.00 15.00           C
ATOM    230  CD  GLU A 119     -47.547 -12.453   1.924  1.00 15.00           C
ATOM    231  OE1 GLU A 119     -48.786 -12.416   1.805  1.00 15.00           O
ATOM    232  OE2 GLU A 119     -46.761 -12.384   0.955  1.00 15.00           O
ATOM    233  C   GLU A 119     -45.382  -9.530   2.363  1.00 15.00           C
ATOM    234  O   GLU A 119     -45.057  -8.402   2.753  1.00 15.00           O
ATOM    235  N   VAL A 120     -45.957  -9.758   1.190  1.00 15.00           N
ATOM    236  CA  VAL A 120     -46.266  -8.695   0.245  1.00 15.00           C
ATOM    237  CB  VAL A 120     -45.341  -8.739  -0.999  1.00 15.00           C
ATOM    238  CG1 VAL A 120     -45.298 -10.127  -1.625  1.00 15.00           C
ATOM    239  CG2 VAL A 120     -45.734  -7.684  -2.022  1.00 15.00           C
ATOM    240  C   VAL A 120     -47.746  -8.772  -0.151  1.00 15.00           C
ATOM    241  O   VAL A 120     -48.171  -9.683  -0.856  1.00 15.00           O
ATOM    242  N   LEU A 121     -48.525  -7.803   0.313  1.00 15.00           N
ATOM    243  CA  LEU A 121     -49.964  -7.783   0.052  1.00 15.00           C
ATOM    244  CB  LEU A 121     -50.693  -6.872   1.046  1.00 15.00           C
ATOM    245  CG  LEU A 121     -50.832  -7.402   2.478  1.00 15.00           C
ATOM    246  CD1 LEU A 121     -49.560  -7.158   3.280  1.00 15.00           C
ATOM    247  CD2 LEU A 121     -52.035  -6.779   3.169  1.00 15.00           C
ATOM    248  C   LEU A 121     -50.311  -7.405  -1.386  1.00 15.00           C
ATOM    249  O   LEU A 121     -51.298  -7.888  -1.937  1.00 15.00           O
ATOM    250  N   GLN A 122     -49.516  -6.535  -1.985  1.00 15.00           N
ATOM    251  CA  GLN A 122     -49.757  -6.110  -3.358  1.00 15.00           C
ATOM    252  CB  GLN A 122     -50.544  -4.793  -3.402  1.00 15.00           C
ATOM    253  CG  GLN A 122     -50.647  -4.170  -4.791  1.00 15.00           C
ATOM    254  CD  GLN A 122     -51.381  -5.052  -5.786  1.00 15.00           C
ATOM    255  OE1 GLN A 122     -52.361  -5.711  -5.445  1.00 15.00           O
ATOM    256  NE2 GLN A 122     -50.893  -5.090  -7.017  1.00 15.00           N
ATOM    257  C   GLN A 122     -48.445  -5.969  -4.108  1.00 15.00           C
ATOM    258  O   GLN A 122     -47.479  -5.410  -3.582  1.00 15.00           O
ATOM    259  N   ASP A 123     -48.416  -6.473  -5.331  1.00 15.00           N
ATOM    260  CA  ASP A 123     -47.222  -6.408  -6.155  1.00 15.00           C
ATOM    261  CB  ASP A 123     -47.278  -7.430  -7.290  1.00 15.00           C
ATOM    262  CG  ASP A 123     -46.333  -8.590  -7.063  1.00 15.00           C
ATOM    263  OD1 ASP A 123     -45.098  -8.359  -7.032  1.00 15.00           O
ATOM    264  OD2 ASP A 123     -46.821  -9.732  -6.911  1.00 15.00           O
ATOM    265  C   ASP A 123     -47.007  -5.011  -6.713  1.00 15.00           C
ATOM    266  O   ASP A 123     -47.906  -4.164  -6.690  1.00 15.00           O
ATOM    267  N   ALA A 124     -45.810  -4.772  -7.211  1.00 15.00           N
ATOM    268  CA  ALA A 124     -45.465  -3.481  -7.769  1.00 15.00           C
ATOM    269  CB  ALA A 124     -44.045  -3.094  -7.382  1.00 15.00           C
ATOM    270  C   ALA A 124     -45.631  -3.485  -9.281  1.00 15.00           C
ATOM    271  O   ALA A 124     -44.715  -3.867 -10.010  1.00 15.00           O
ATOM    272  N   GLU A 125     -46.814  -3.082  -9.736  1.00 15.00           N
ATOM    273  CA  GLU A 125     -47.114  -3.017 -11.163  1.00 15.00           C
ATOM    274  CB  GLU A 125     -48.500  -2.409 -11.395  1.00 15.00           C
ATOM    275  CG  GLU A 125     -49.619  -3.088 -10.621  1.00 15.00           C
ATOM    276  CD  GLU A 125     -49.622  -4.593 -10.796  1.00 15.00           C
ATOM    277  OE1 GLU A 125     -49.554  -5.058 -11.953  1.00 15.00           O
ATOM    278  OE2 GLU A 125     -49.692  -5.304  -9.774  1.00 15.00           O
ATOM    279  C   GLU A 125     -46.058  -2.196 -11.892  1.00 15.00           C
ATOM    280  O   GLU A 125     -45.718  -1.086 -11.466  1.00 15.00           O
ATOM    281  N   ALA A 126     -45.537  -2.752 -12.974  1.00 15.00           N
ATOM    282  CA  ALA A 126     -44.509  -2.088 -13.756  1.00 15.00           C
ATOM    283  CB  ALA A 126     -43.746  -3.096 -14.602  1.00 15.00           C
ATOM    284  C   ALA A 126     -45.099  -0.990 -14.630  1.00 15.00           C
ATOM    285  O   ALA A 126     -45.636  -1.259 -15.704  1.00 15.00           O
ATOM    286  N   ALA A 127     -45.011   0.241 -14.148  1.00 15.00           N
ATOM    287  CA  ALA A 127     -45.514   1.387 -14.887  1.00 15.00           C
ATOM    288  CB  ALA A 127     -45.615   2.602 -13.975  1.00 15.00           C
ATOM    289  C   ALA A 127     -44.587   1.674 -16.059  1.00 15.00           C
ATOM    290  O   ALA A 127     -43.363   1.666 -15.909  1.00 15.00           O
ATOM    291  N   VAL A 128     -45.162   1.915 -17.221  1.00 15.00           N
ATOM    292  CA  VAL A 128     -44.370   2.185 -18.411  1.00 15.00           C
ATOM    293  CB  VAL A 128     -44.720   1.229 -19.571  1.00 15.00           C
ATOM    294  CG1 VAL A 128     -44.170  -0.164 -19.302  1.00 15.00           C
ATOM    295  CG2 VAL A 128     -46.224   1.179 -19.787  1.00 15.00           C
ATOM    296  C   VAL A 128     -44.527   3.627 -18.873  1.00 15.00           C
ATOM    297  O   VAL A 128     -45.433   4.338 -18.442  1.00 15.00           O
ATOM    298  N   ALA A 129     -43.639   4.050 -19.761  1.00 15.00           N
ATOM    299  CA  ALA A 129     -43.671   5.405 -20.287  1.00 15.00           C
ATOM    300  CB  ALA A 129     -42.273   5.847 -20.697  1.00 15.00           C
ATOM    301  C   ALA A 129     -44.638   5.503 -21.463  1.00 15.00           C
ATOM    302  O   ALA A 129     -44.239   5.802 -22.588  1.00 15.00           O
ATOM    303  N   GLY A 130     -45.908   5.233 -21.199  1.00 15.00           N
ATOM    304  CA  GLY A 130     -46.912   5.297 -22.239  1.00 15.00           C
ATOM    305  C   GLY A 130     -48.186   4.583 -21.842  1.00 15.00           C
ATOM    306  O   GLY A 130     -48.134   3.551 -21.171  1.00 15.00           O
ATOM    307  N   PRO A 131     -49.352   5.110 -22.243  1.00 15.00           N
ATOM    308  CA  PRO A 131     -50.648   4.509 -21.915  1.00 15.00           C
ATOM    309  CB  PRO A 131     -51.671   5.480 -22.521  1.00 15.00           C
ATOM    310  CG  PRO A 131     -50.913   6.739 -22.768  1.00 15.00           C
ATOM    311  CD  PRO A 131     -49.502   6.323 -23.057  1.00 15.00           C
ATOM    312  C   PRO A 131     -50.796   3.133 -22.548  1.00 15.00           C
ATOM    313  O   PRO A 131     -50.808   2.997 -23.772  1.00 15.00           O
ATOM    314  N   SER A 132     -50.896   2.115 -21.713  1.00 15.00           N
ATOM    315  CA  SER A 132     -51.038   0.756 -22.193  1.00 15.00           C
ATOM    316  CB  SER A 132     -49.969  -0.126 -21.553  1.00 15.00           C
ATOM    317  OG  SER A 132     -48.707   0.509 -21.605  1.00 15.00           O
ATOM    318  C   SER A 132     -52.427   0.217 -21.876  1.00 15.00           C
ATOM    319  O   SER A 132     -53.224   0.885 -21.219  1.00 15.00           O
ATOM    320  N   HIS A 133     -52.706  -0.993 -22.343  1.00 15.00           N
ATOM    321  CA  HIS A 133     -53.995  -1.633 -22.106  1.00 15.00           C
ATOM    322  CB  HIS A 133     -54.242  -2.737 -23.134  1.00 15.00           C
ATOM    323  CG  HIS A 133     -54.504  -2.224 -24.516  1.00 15.00           C
ATOM    324  ND1 HIS A 133     -53.515  -2.199 -25.472  1.00 15.00           N
ATOM    325  CD2 HIS A 133     -55.648  -1.725 -25.045  1.00 15.00           C
ATOM    326  CE1 HIS A 133     -54.072  -1.689 -26.554  1.00 15.00           C
ATOM    327  NE2 HIS A 133     -55.360  -1.389 -26.343  1.00 15.00           N
ATOM    328  C   HIS A 133     -54.072  -2.199 -20.693  1.00 15.00           C
ATOM    329  O   HIS A 133     -55.116  -2.680 -20.258  1.00 15.00           O
ATOM    330  N   ALA A 134     -52.952  -2.144 -19.986  1.00 15.00           N
ATOM    331  CA  ALA A 134     -52.882  -2.636 -18.620  1.00 15.00           C
ATOM    332  CB  ALA A 134     -51.434  -2.932 -18.249  1.00 15.00           C
ATOM    333  C   ALA A 134     -53.475  -1.598 -17.675  1.00 15.00           C
ATOM    334  O   ALA A 134     -53.472  -0.406 -17.986  1.00 15.00           O
ATOM    335  N   PRO A 135     -53.998  -2.025 -16.515  1.00 15.00           N
ATOM    336  CA  PRO A 135     -54.602  -1.121 -15.528  1.00 15.00           C
ATOM    337  CB  PRO A 135     -55.315  -2.069 -14.549  1.00 15.00           C
ATOM    338  CG  PRO A 135     -55.283  -3.414 -15.196  1.00 15.00           C
ATOM    339  CD  PRO A 135     -54.066  -3.422 -16.071  1.00 15.00           C
ATOM    340  C   PRO A 135     -53.562  -0.277 -14.784  1.00 15.00           C
ATOM    341  O   PRO A 135     -53.547  -0.235 -13.551  1.00 15.00           O
ATOM    342  N   ASP A 136     -52.702   0.395 -15.540  1.00 15.00           N
ATOM    343  CA  ASP A 136     -51.669   1.242 -14.959  1.00 15.00           C
ATOM    344  CB  ASP A 136     -50.570   1.558 -15.978  1.00 15.00           C
ATOM    345  CG  ASP A 136     -49.306   2.102 -15.330  1.00 15.00           C
ATOM    346  OD1 ASP A 136     -49.290   2.261 -14.085  1.00 15.00           O
ATOM    347  OD2 ASP A 136     -48.324   2.357 -16.064  1.00 15.00           O
ATOM    348  C   ASP A 136     -52.299   2.525 -14.440  1.00 15.00           C
ATOM    349  O   ASP A 136     -52.631   3.428 -15.208  1.00 15.00           O
ATOM    350  N   THR A 137     -52.501   2.576 -13.136  1.00 15.00           N
ATOM    351  CA  THR A 137     -53.106   3.730 -12.503  1.00 15.00           C
ATOM    352  CB  THR A 137     -53.875   3.303 -11.239  1.00 15.00           C
ATOM    353  OG1 THR A 137     -53.250   2.138 -10.681  1.00 15.00           O
ATOM    354  CG2 THR A 137     -55.321   2.979 -11.581  1.00 15.00           C
ATOM    355  C   THR A 137     -52.050   4.760 -12.129  1.00 15.00           C
ATOM    356  O   THR A 137     -52.341   5.953 -12.049  1.00 15.00           O
ATOM    357  N   SER A 138     -50.825   4.282 -11.902  1.00 15.00           N
ATOM    358  CA  SER A 138     -49.677   5.119 -11.526  1.00 15.00           C
ATOM    359  CB  SER A 138     -49.170   5.966 -12.704  1.00 15.00           C
ATOM    360  OG  SER A 138     -50.134   6.913 -13.132  1.00 15.00           O
ATOM    361  C   SER A 138     -49.906   5.971 -10.265  1.00 15.00           C
ATOM    362  O   SER A 138     -49.049   6.771  -9.893  1.00 15.00           O
ATOM    363  N   ASP A 139     -51.037   5.777  -9.602  1.00 15.00           N
ATOM    364  CA  ASP A 139     -51.370   6.533  -8.398  1.00 15.00           C
ATOM    365  CB  ASP A 139     -52.805   7.069  -8.497  1.00 15.00           C
ATOM    366  CG  ASP A 139     -53.325   7.661  -7.198  1.00 15.00           C
ATOM    367  OD1 ASP A 139     -53.173   8.884  -6.997  1.00 15.00           O
ATOM    368  OD2 ASP A 139     -53.906   6.902  -6.393  1.00 15.00           O
ATOM    369  C   ASP A 139     -51.209   5.670  -7.151  1.00 15.00           C
ATOM    370  O   ASP A 139     -50.583   6.076  -6.173  1.00 15.00           O
ATOM    371  N   VAL A 140     -51.750   4.458  -7.209  1.00 15.00           N
ATOM    372  CA  VAL A 140     -51.677   3.537  -6.084  1.00 15.00           C
ATOM    373  CB  VAL A 140     -52.710   2.393  -6.198  1.00 15.00           C
ATOM    374  CG1 VAL A 140     -54.117   2.956  -6.338  1.00 15.00           C
ATOM    375  CG2 VAL A 140     -52.381   1.466  -7.360  1.00 15.00           C
ATOM    376  C   VAL A 140     -50.271   2.959  -5.915  1.00 15.00           C
ATOM    377  O   VAL A 140     -49.468   2.951  -6.854  1.00 15.00           O
ATOM    378  N   GLY A 141     -49.985   2.470  -4.717  1.00 15.00           N
ATOM    379  CA  GLY A 141     -48.681   1.906  -4.437  1.00 15.00           C
ATOM    380  C   GLY A 141     -48.747   0.437  -4.071  1.00 15.00           C
ATOM    381  O   GLY A 141     -49.801  -0.187  -4.170  1.00 15.00           O
ATOM    382  N   ALA A 142     -47.617  -0.109  -3.641  1.00 15.00           N
ATOM    383  CA  ALA A 142     -47.538  -1.514  -3.259  1.00 15.00           C
ATOM    384  CB  ALA A 142     -46.340  -2.174  -3.924  1.00 15.00           C
ATOM    385  C   ALA A 142     -47.447  -1.643  -1.744  1.00 15.00           C
ATOM    386  O   ALA A 142     -46.634  -0.968  -1.109  1.00 15.00           O
ATOM    387  N   THR A 143     -48.281  -2.496  -1.172  1.00 15.00           N
ATOM    388  CA  THR A 143     -48.307  -2.701   0.267  1.00 15.00           C
ATOM    389  CB  THR A 143     -49.738  -2.982   0.749  1.00 15.00           C
ATOM    390  OG1 THR A 143     -50.525  -3.432  -0.364  1.00 15.00           O
ATOM    391  CG2 THR A 143     -50.359  -1.716   1.319  1.00 15.00           C
ATOM    392  C   THR A 143     -47.380  -3.836   0.707  1.00 15.00           C
ATOM    393  O   THR A 143     -47.560  -4.994   0.319  1.00 15.00           O
ATOM    394  N   LEU A 144     -46.399  -3.490   1.527  1.00 15.00           N
ATOM    395  CA  LEU A 144     -45.429  -4.450   2.036  1.00 15.00           C
ATOM    396  CB  LEU A 144     -44.007  -3.955   1.748  1.00 15.00           C
ATOM    397  CG  LEU A 144     -43.344  -4.446   0.460  1.00 15.00           C
ATOM    398  CD1 LEU A 144     -44.066  -3.911  -0.768  1.00 15.00           C
ATOM    399  CD2 LEU A 144     -41.879  -4.040   0.439  1.00 15.00           C
ATOM    400  C   LEU A 144     -45.595  -4.621   3.541  1.00 15.00           C
ATOM    401  O   LEU A 144     -45.994  -3.686   4.239  1.00 15.00           O
ATOM    402  N   LEU A 145     -45.298  -5.813   4.039  1.00 15.00           N
ATOM    403  CA  LEU A 145     -45.398  -6.086   5.464  1.00 15.00           C
ATOM    404  CB  LEU A 145     -46.212  -7.357   5.724  1.00 15.00           C
ATOM    405  CG  LEU A 145     -46.464  -7.703   7.195  1.00 15.00           C
ATOM    406  CD1 LEU A 145     -47.356  -6.658   7.850  1.00 15.00           C
ATOM    407  CD2 LEU A 145     -47.070  -9.092   7.325  1.00 15.00           C
ATOM    408  C   LEU A 145     -44.008  -6.214   6.075  1.00 15.00           C
ATOM    409  O   LEU A 145     -43.325  -7.226   5.890  1.00 15.00           O
ATOM    410  N   VAL A 146     -43.590  -5.183   6.794  1.00 15.00           N
ATOM    411  CA  VAL A 146     -42.280  -5.171   7.426  1.00 15.00           C
ATOM    412  CB  VAL A 146     -41.525  -3.847   7.146  1.00 15.00           C
ATOM    413  CG1 VAL A 146     -42.175  -2.665   7.851  1.00 15.00           C
ATOM    414  CG2 VAL A 146     -40.053  -3.960   7.505  1.00 15.00           C
ATOM    415  C   VAL A 146     -42.417  -5.416   8.929  1.00 15.00           C
ATOM    416  O   VAL A 146     -43.359  -4.941   9.563  1.00 15.00           O
ATOM    417  N   SER A 147     -41.500  -6.181   9.496  1.00 15.00           N
ATOM    418  CA  SER A 147     -41.559  -6.484  10.915  1.00 15.00           C
ATOM    419  CB  SER A 147     -41.886  -7.961  11.124  1.00 15.00           C
ATOM    420  OG  SER A 147     -43.051  -8.309  10.396  1.00 15.00           O
ATOM    421  C   SER A 147     -40.291  -6.090  11.664  1.00 15.00           C
ATOM    422  O   SER A 147     -39.183  -6.146  11.121  1.00 15.00           O
ATOM    423  N   ASP A 148     -40.485  -5.692  12.916  1.00 15.00           N
ATOM    424  CA  ASP A 148     -39.404  -5.282  13.801  1.00 15.00           C
ATOM    425  CB  ASP A 148     -39.937  -4.257  14.811  1.00 15.00           C
ATOM    426  CG  ASP A 148     -39.507  -2.833  14.529  1.00 15.00           C
ATOM    427  OD1 ASP A 148     -39.622  -2.398  13.370  1.00 15.00           O
ATOM    428  OD2 ASP A 148     -39.078  -2.145  15.483  1.00 15.00           O
ATOM    429  C   ASP A 148     -38.907  -6.495  14.573  1.00 15.00           C
ATOM    430  O   ASP A 148     -39.241  -7.631  14.240  1.00 15.00           O
ATOM    431  N   GLY A 149     -38.137  -6.249  15.623  1.00 15.00           N
ATOM    432  CA  GLY A 149     -37.627  -7.337  16.438  1.00 15.00           C
ATOM    433  C   GLY A 149     -38.697  -7.901  17.356  1.00 15.00           C
ATOM    434  O   GLY A 149     -38.554  -8.998  17.890  1.00 15.00           O
ATOM    435  N   THR A 150     -39.762  -7.131  17.552  1.00 15.00           N
ATOM    436  CA  THR A 150     -40.874  -7.544  18.404  1.00 15.00           C
ATOM    437  CB  THR A 150     -40.574  -7.252  19.891  1.00 15.00           C
ATOM    438  OG1 THR A 150     -39.307  -6.584  20.010  1.00 15.00           O
ATOM    439  CG2 THR A 150     -40.541  -8.542  20.697  1.00 15.00           C
ATOM    440  C   THR A 150     -42.157  -6.811  18.006  1.00 15.00           C
ATOM    441  O   THR A 150     -43.056  -6.629  18.822  1.00 15.00           O
ATOM    442  N   HIS A 151     -42.238  -6.412  16.740  1.00 15.00           N
ATOM    443  CA  HIS A 151     -43.399  -5.681  16.234  1.00 15.00           C
ATOM    444  CB  HIS A 151     -43.215  -4.178  16.479  1.00 15.00           C
ATOM    445  CG  HIS A 151     -44.112  -3.602  17.532  1.00 15.00           C
ATOM    446  ND1 HIS A 151     -45.340  -3.080  17.211  1.00 15.00           N
ATOM    447  CD2 HIS A 151     -43.906  -3.469  18.869  1.00 15.00           C
ATOM    448  CE1 HIS A 151     -45.853  -2.642  18.346  1.00 15.00           C
ATOM    449  NE2 HIS A 151     -45.025  -2.856  19.372  1.00 15.00           N
ATOM    450  C   HIS A 151     -43.570  -5.935  14.738  1.00 15.00           C
ATOM    451  O   HIS A 151     -42.718  -6.564  14.115  1.00 15.00           O
ATOM    452  N   SER A 152     -44.662  -5.439  14.167  1.00 15.00           N
ATOM    453  CA  SER A 152     -44.935  -5.607  12.742  1.00 15.00           C
ATOM    454  CB  SER A 152     -45.591  -6.969  12.480  1.00 15.00           C
ATOM    455  OG  SER A 152     -45.532  -7.312  11.106  1.00 15.00           O
ATOM    456  C   SER A 152     -45.838  -4.477  12.246  1.00 15.00           C
ATOM    457  O   SER A 152     -46.857  -4.174  12.871  1.00 15.00           O
ATOM    458  N   VAL A 153     -45.455  -3.842  11.135  1.00 15.00           N
ATOM    459  CA  VAL A 153     -46.228  -2.733  10.568  1.00 15.00           C
ATOM    460  CB  VAL A 153     -45.641  -1.351  10.966  1.00 15.00           C
ATOM    461  CG1 VAL A 153     -46.642  -0.234  10.702  1.00 15.00           C
ATOM    462  CG2 VAL A 153     -45.197  -1.327  12.422  1.00 15.00           C
ATOM    463  C   VAL A 153     -46.274  -2.835   9.037  1.00 15.00           C
ATOM    464  O   VAL A 153     -45.400  -3.440   8.419  1.00 15.00           O
ATOM    465  N   ARG A 154     -47.293  -2.242   8.427  1.00 15.00           N
ATOM    466  CA  ARG A 154     -47.435  -2.275   6.977  1.00 15.00           C
ATOM    467  CB  ARG A 154     -48.869  -2.627   6.566  1.00 15.00           C
ATOM    468  CG  ARG A 154     -49.950  -1.750   7.184  1.00 15.00           C
ATOM    469  CD  ARG A 154     -51.333  -2.245   6.790  1.00 15.00           C
ATOM    470  NE  ARG A 154     -52.411  -1.458   7.394  1.00 15.00           N
ATOM    471  CZ  ARG A 154     -53.033  -1.788   8.529  1.00 15.00           C
ATOM    472  NH1 ARG A 154     -52.674  -2.882   9.196  1.00 15.00           N
ATOM    473  NH2 ARG A 154     -54.034  -1.041   8.979  1.00 15.00           N
ATOM    474  C   ARG A 154     -46.986  -0.960   6.341  1.00 15.00           C
ATOM    475  O   ARG A 154     -47.329   0.124   6.816  1.00 15.00           O
ATOM    476  N   CYS A 155     -46.214  -1.064   5.269  1.00 15.00           N
ATOM    477  CA  CYS A 155     -45.706   0.106   4.565  1.00 15.00           C
ATOM    478  CB  CYS A 155     -44.178   0.152   4.652  1.00 15.00           C
ATOM    479  SG  CYS A 155     -43.521   0.197   6.334  1.00 15.00           S
ATOM    480  C   CYS A 155     -46.127   0.073   3.102  1.00 15.00           C
ATOM    481  O   CYS A 155     -46.483  -0.983   2.580  1.00 15.00           O
ATOM    482  N   LEU A 156     -46.095   1.224   2.444  1.00 15.00           N
ATOM    483  CA  LEU A 156     -46.460   1.304   1.036  1.00 15.00           C
ATOM    484  CB  LEU A 156     -47.824   1.982   0.834  1.00 15.00           C
ATOM    485  CG  LEU A 156     -47.985   3.411   1.365  1.00 15.00           C
ATOM    486  CD1 LEU A 156     -47.609   4.434   0.302  1.00 15.00           C
ATOM    487  CD2 LEU A 156     -49.410   3.639   1.842  1.00 15.00           C
ATOM    488  C   LEU A 156     -45.369   1.982   0.210  1.00 15.00           C
ATOM    489  O   LEU A 156     -44.719   2.924   0.670  1.00 15.00           O
ATOM    490  N   VAL A 157     -45.162   1.476  -0.998  1.00 15.00           N
ATOM    491  CA  VAL A 157     -44.161   2.018  -1.912  1.00 15.00           C
ATOM    492  CB  VAL A 157     -43.302   0.884  -2.520  1.00 15.00           C
ATOM    493  CG1 VAL A 157     -42.236   1.442  -3.451  1.00 15.00           C
ATOM    494  CG2 VAL A 157     -42.670   0.034  -1.427  1.00 15.00           C
ATOM    495  C   VAL A 157     -44.842   2.784  -3.048  1.00 15.00           C
ATOM    496  O   VAL A 157     -45.709   2.236  -3.737  1.00 15.00           O
ATOM    497  N   THR A 158     -44.449   4.042  -3.244  1.00 15.00           N
ATOM    498  CA  THR A 158     -45.015   4.881  -4.298  1.00 15.00           C
ATOM    499  CB  THR A 158     -44.680   6.362  -4.042  1.00 15.00           C
ATOM    500  OG1 THR A 158     -43.585   6.441  -3.120  1.00 15.00           O
ATOM    501  CG2 THR A 158     -45.881   7.098  -3.470  1.00 15.00           C
ATOM    502  C   THR A 158     -44.472   4.483  -5.671  1.00 15.00           C
ATOM    503  O   THR A 158     -43.940   3.385  -5.850  1.00 15.00           O
ATOM    504  N   ARG A 159     -44.612   5.371  -6.643  1.00 15.00           N
ATOM    505  CA  ARG A 159     -44.126   5.103  -7.985  1.00 15.00           C
ATOM    506  CB  ARG A 159     -45.081   5.679  -9.036  1.00 15.00           C
ATOM    507  CG  ARG A 159     -46.497   5.117  -8.984  1.00 15.00           C
ATOM    508  CD  ARG A 159     -46.532   3.621  -9.275  1.00 15.00           C
ATOM    509  NE  ARG A 159     -46.315   2.821  -8.069  1.00 15.00           N
ATOM    510  CZ  ARG A 159     -46.287   1.486  -8.042  1.00 15.00           C
ATOM    511  NH1 ARG A 159     -46.466   0.784  -9.161  1.00 15.00           N
ATOM    512  NH2 ARG A 159     -46.070   0.855  -6.891  1.00 15.00           N
ATOM    513  C   ARG A 159     -42.733   5.693  -8.154  1.00 15.00           C
ATOM    514  O   ARG A 159     -41.810   5.015  -8.595  1.00 15.00           O
ATOM    515  N   GLU A 160     -42.588   6.947  -7.753  1.00 15.00           N
ATOM    516  CA  GLU A 160     -41.321   7.658  -7.852  1.00 15.00           C
ATOM    517  CB  GLU A 160     -41.495   9.146  -7.509  1.00 15.00           C
ATOM    518  CG  GLU A 160     -42.350   9.430  -6.277  1.00 15.00           C
ATOM    519  CD  GLU A 160     -43.840   9.379  -6.567  1.00 15.00           C
ATOM    520  OE1 GLU A 160     -44.437   8.285  -6.424  1.00 15.00           O
ATOM    521  OE2 GLU A 160     -44.407  10.417  -6.950  1.00 15.00           O
ATOM    522  C   GLU A 160     -40.244   7.017  -6.981  1.00 15.00           C
ATOM    523  O   GLU A 160     -39.099   6.881  -7.403  1.00 15.00           O
ATOM    524  N   ALA A 161     -40.626   6.605  -5.774  1.00 15.00           N
ATOM    525  CA  ALA A 161     -39.696   5.973  -4.840  1.00 15.00           C
ATOM    526  CB  ALA A 161     -40.402   5.680  -3.526  1.00 15.00           C
ATOM    527  C   ALA A 161     -39.105   4.686  -5.412  1.00 15.00           C
ATOM    528  O   ALA A 161     -37.945   4.357  -5.163  1.00 15.00           O
ATOM    529  N   LEU A 162     -39.906   3.967  -6.185  1.00 15.00           N
ATOM    530  CA  LEU A 162     -39.470   2.712  -6.787  1.00 15.00           C
ATOM    531  CB  LEU A 162     -40.680   1.809  -7.051  1.00 15.00           C
ATOM    532  CG  LEU A 162     -40.380   0.392  -7.548  1.00 15.00           C
ATOM    533  CD1 LEU A 162     -40.966  -0.643  -6.601  1.00 15.00           C
ATOM    534  CD2 LEU A 162     -40.917   0.193  -8.957  1.00 15.00           C
ATOM    535  C   LEU A 162     -38.702   2.962  -8.082  1.00 15.00           C
ATOM    536  O   LEU A 162     -37.766   2.233  -8.411  1.00 15.00           O
ATOM    537  N   ASP A 163     -39.097   4.005  -8.801  1.00 15.00           N
ATOM    538  CA  ASP A 163     -38.468   4.360 -10.072  1.00 15.00           C
ATOM    539  CB  ASP A 163     -39.352   5.351 -10.835  1.00 15.00           C
ATOM    540  CG  ASP A 163     -38.877   5.605 -12.252  1.00 15.00           C
ATOM    541  OD1 ASP A 163     -38.598   4.622 -12.970  1.00 15.00           O
ATOM    542  OD2 ASP A 163     -38.804   6.789 -12.649  1.00 15.00           O
ATOM    543  C   ASP A 163     -37.073   4.944  -9.866  1.00 15.00           C
ATOM    544  O   ASP A 163     -36.116   4.543 -10.524  1.00 15.00           O
ATOM    545  N   THR A 164     -36.952   5.871  -8.923  1.00 15.00           N
ATOM    546  CA  THR A 164     -35.670   6.507  -8.642  1.00 15.00           C
ATOM    547  CB  THR A 164     -35.847   7.958  -8.121  1.00 15.00           C
ATOM    548  OG1 THR A 164     -34.605   8.671  -8.211  1.00 15.00           O
ATOM    549  CG2 THR A 164     -36.335   7.980  -6.677  1.00 15.00           C
ATOM    550  C   THR A 164     -34.825   5.676  -7.666  1.00 15.00           C
ATOM    551  O   THR A 164     -33.861   6.174  -7.078  1.00 15.00           O
ATOM    552  N   SER A 165     -35.180   4.406  -7.511  1.00 15.00           N
ATOM    553  CA  SER A 165     -34.456   3.517  -6.616  1.00 15.00           C
ATOM    554  CB  SER A 165     -35.351   2.360  -6.163  1.00 15.00           C
ATOM    555  OG  SER A 165     -34.850   1.751  -4.985  1.00 15.00           O
ATOM    556  C   SER A 165     -33.189   2.995  -7.294  1.00 15.00           C
ATOM    557  O   SER A 165     -33.145   2.840  -8.514  1.00 15.00           O
ATOM    558  N   ASP A 166     -32.168   2.716  -6.496  1.00 15.00           N
ATOM    559  CA  ASP A 166     -30.887   2.237  -7.007  1.00 15.00           C
ATOM    560  CB  ASP A 166     -29.728   2.786  -6.162  1.00 15.00           C
ATOM    561  CG  ASP A 166     -29.893   2.532  -4.674  1.00 15.00           C
ATOM    562  OD1 ASP A 166     -29.036   1.849  -4.085  1.00 15.00           O
ATOM    563  OD2 ASP A 166     -30.881   3.034  -4.086  1.00 15.00           O
ATOM    564  C   ASP A 166     -30.824   0.713  -7.084  1.00 15.00           C
ATOM    565  O   ASP A 166     -29.756   0.113  -6.936  1.00 15.00           O
ATOM    566  N   TRP A 167     -31.964   0.088  -7.339  1.00 15.00           N
ATOM    567  CA  TRP A 167     -32.025  -1.362  -7.449  1.00 15.00           C
ATOM    568  CB  TRP A 167     -33.274  -1.939  -6.765  1.00 15.00           C
ATOM    569  CG  TRP A 167     -34.587  -1.603  -7.415  1.00 15.00           C
ATOM    570  CD1 TRP A 167     -34.936  -0.435  -8.032  1.00 15.00           C
ATOM    571  CD2 TRP A 167     -35.736  -2.453  -7.493  1.00 15.00           C
ATOM    572  NE1 TRP A 167     -36.227  -0.509  -8.491  1.00 15.00           N
ATOM    573  CE2 TRP A 167     -36.740  -1.739  -8.175  1.00 15.00           C
ATOM    574  CE3 TRP A 167     -36.011  -3.752  -7.055  1.00 15.00           C
ATOM    575  CZ2 TRP A 167     -37.999  -2.280  -8.428  1.00 15.00           C
ATOM    576  CZ3 TRP A 167     -37.260  -4.287  -7.307  1.00 15.00           C
ATOM    577  CH2 TRP A 167     -38.238  -3.553  -7.988  1.00 15.00           C
ATOM    578  C   TRP A 167     -31.909  -1.802  -8.907  1.00 15.00           C
ATOM    579  O   TRP A 167     -32.321  -1.084  -9.815  1.00 15.00           O
ATOM    580  N   GLU A 168     -31.334  -2.976  -9.123  1.00 15.00           N
ATOM    581  CA  GLU A 168     -31.136  -3.493 -10.474  1.00 15.00           C
ATOM    582  CB  GLU A 168     -29.784  -4.198 -10.562  1.00 15.00           C
ATOM    583  CG  GLU A 168     -29.599  -5.290  -9.521  1.00 15.00           C
ATOM    584  CD  GLU A 168     -28.427  -6.188  -9.833  1.00 15.00           C
ATOM    585  OE1 GLU A 168     -28.563  -7.055 -10.720  1.00 15.00           O
ATOM    586  OE2 GLU A 168     -27.366  -6.021  -9.201  1.00 15.00           O
ATOM    587  C   GLU A 168     -32.240  -4.453 -10.911  1.00 15.00           C
ATOM    588  O   GLU A 168     -32.394  -4.725 -12.101  1.00 15.00           O
ATOM    589  N   LYS A 170     -33.002  -4.966  -9.955  1.00 15.00           N
ATOM    590  CA  LYS A 170     -34.068  -5.910 -10.267  1.00 15.00           C
ATOM    591  CB  LYS A 170     -34.484  -6.694  -9.021  1.00 15.00           C
ATOM    592  CG  LYS A 170     -35.390  -7.884  -9.307  1.00 15.00           C
ATOM    593  CD  LYS A 170     -35.448  -8.841  -8.125  1.00 15.00           C
ATOM    594  CE  LYS A 170     -35.985  -8.158  -6.877  1.00 15.00           C
ATOM    595  NZ  LYS A 170     -37.375  -7.667  -7.066  1.00 15.00           N
ATOM    596  C   LYS A 170     -35.267  -5.209 -10.897  1.00 15.00           C
ATOM    597  O   LYS A 170     -35.736  -4.192 -10.391  1.00 15.00           O
ATOM    598  N   GLU A 171     -35.754  -5.769 -11.994  1.00 15.00           N
ATOM    599  CA  GLU A 171     -36.891  -5.212 -12.714  1.00 15.00           C
ATOM    600  CB  GLU A 171     -36.827  -5.585 -14.205  1.00 15.00           C
ATOM    601  CG  GLU A 171     -35.680  -6.516 -14.592  1.00 15.00           C
ATOM    602  CD  GLU A 171     -35.935  -7.970 -14.231  1.00 15.00           C
ATOM    603  OE1 GLU A 171     -36.074  -8.270 -13.023  1.00 15.00           O
ATOM    604  OE2 GLU A 171     -35.986  -8.813 -15.154  1.00 15.00           O
ATOM    605  C   GLU A 171     -38.203  -5.698 -12.110  1.00 15.00           C
ATOM    606  O   GLU A 171     -39.124  -4.913 -11.877  1.00 15.00           O
ATOM    607  N   PHE A 172     -38.282  -7.000 -11.867  1.00 15.00           N
ATOM    608  CA  PHE A 172     -39.476  -7.599 -11.287  1.00 15.00           C
ATOM    609  CB  PHE A 172     -39.387  -9.127 -11.314  1.00 15.00           C
ATOM    610  CG  PHE A 172     -39.331  -9.715 -12.696  1.00 15.00           C
ATOM    611  CD1 PHE A 172     -40.214  -9.298 -13.680  1.00 15.00           C
ATOM    612  CD2 PHE A 172     -38.397 -10.687 -13.010  1.00 15.00           C
ATOM    613  CE1 PHE A 172     -40.165  -9.839 -14.950  1.00 15.00           C
ATOM    614  CE2 PHE A 172     -38.342 -11.233 -14.279  1.00 15.00           C
ATOM    615  CZ  PHE A 172     -39.227 -10.808 -15.250  1.00 15.00           C
ATOM    616  C   PHE A 172     -39.701  -7.114  -9.857  1.00 15.00           C
ATOM    617  O   PHE A 172     -38.751  -6.751  -9.154  1.00 15.00           O
ATOM    618  N   GLY A 173     -40.961  -7.128  -9.430  1.00 15.00           N
ATOM    619  CA  GLY A 173     -41.313  -6.689  -8.091  1.00 15.00           C
ATOM    620  C   GLY A 173     -40.757  -7.587  -6.997  1.00 15.00           C
ATOM    621  O   GLY A 173     -39.947  -8.483  -7.255  1.00 15.00           O
ATOM    622  N   PHE A 174     -41.202  -7.365  -5.770  1.00 15.00           N
ATOM    623  CA  PHE A 174     -40.730  -8.146  -4.631  1.00 15.00           C
ATOM    624  CB  PHE A 174     -40.859  -7.354  -3.327  1.00 15.00           C
ATOM    625  CG  PHE A 174     -39.883  -6.213  -3.210  1.00 15.00           C
ATOM    626  CD1 PHE A 174     -38.675  -6.239  -3.890  1.00 15.00           C
ATOM    627  CD2 PHE A 174     -40.173  -5.115  -2.417  1.00 15.00           C
ATOM    628  CE1 PHE A 174     -37.778  -5.194  -3.782  1.00 15.00           C
ATOM    629  CE2 PHE A 174     -39.279  -4.065  -2.305  1.00 15.00           C
ATOM    630  CZ  PHE A 174     -38.080  -4.105  -2.989  1.00 15.00           C
ATOM    631  C   PHE A 174     -41.431  -9.499  -4.529  1.00 15.00           C
ATOM    632  O   PHE A 174     -41.262 -10.224  -3.552  1.00 15.00           O
ATOM    633  N   ARG A 175     -42.195  -9.837  -5.561  1.00 15.00           N
ATOM    634  CA  ARG A 175     -42.923 -11.099  -5.615  1.00 15.00           C
ATOM    635  CB  ARG A 175     -43.756 -11.155  -6.897  1.00 15.00           C
ATOM    636  CG  ARG A 175     -44.803 -12.253  -6.914  1.00 15.00           C
ATOM    637  CD  ARG A 175     -45.659 -12.210  -5.658  1.00 15.00           C
ATOM    638  NE  ARG A 175     -46.618 -13.310  -5.617  1.00 15.00           N
ATOM    639  CZ  ARG A 175     -46.301 -14.560  -5.285  1.00 15.00           C
ATOM    640  NH1 ARG A 175     -45.046 -14.869  -4.963  1.00 15.00           N
ATOM    641  NH2 ARG A 175     -47.239 -15.503  -5.278  1.00 15.00           N
ATOM    642  C   ARG A 175     -41.977 -12.299  -5.563  1.00 15.00           C
ATOM    643  O   ARG A 175     -42.359 -13.384  -5.116  1.00 15.00           O
ATOM    644  N   GLY A 176     -40.748 -12.098  -6.026  1.00 15.00           N
ATOM    645  CA  GLY A 176     -39.772 -13.169  -6.033  1.00 15.00           C
ATOM    646  C   GLY A 176     -38.618 -12.925  -5.079  1.00 15.00           C
ATOM    647  O   GLY A 176     -37.456 -13.075  -5.454  1.00 15.00           O
ATOM    648  N   THR A 177     -38.934 -12.522  -3.856  1.00 15.00           N
ATOM    649  CA  THR A 177     -37.919 -12.274  -2.840  1.00 15.00           C
ATOM    650  CB  THR A 177     -37.009 -11.062  -3.182  1.00 15.00           C
ATOM    651  OG1 THR A 177     -36.038 -10.849  -2.148  1.00 15.00           O
ATOM    652  CG2 THR A 177     -37.809  -9.787  -3.407  1.00 15.00           C
ATOM    653  C   THR A 177     -38.561 -12.133  -1.458  1.00 15.00           C
ATOM    654  O   THR A 177     -39.209 -11.132  -1.154  1.00 15.00           O
ATOM    655  N   GLU A 178     -38.382 -13.151  -0.628  1.00 15.00           N
ATOM    656  CA  GLU A 178     -38.962 -13.163   0.707  1.00 15.00           C
ATOM    657  CB  GLU A 178     -40.052 -14.239   0.788  1.00 15.00           C
ATOM    658  CG  GLU A 178     -39.769 -15.492  -0.040  1.00 15.00           C
ATOM    659  CD  GLU A 178     -38.704 -16.389   0.567  1.00 15.00           C
ATOM    660  OE1 GLU A 178     -38.905 -16.859   1.707  1.00 15.00           O
ATOM    661  OE2 GLU A 178     -37.676 -16.641  -0.100  1.00 15.00           O
ATOM    662  C   GLU A 178     -37.906 -13.407   1.777  1.00 15.00           C
ATOM    663  O   GLU A 178     -36.802 -13.857   1.474  1.00 15.00           O
ATOM    664  N   GLY A 179     -38.253 -13.083   3.023  1.00 15.00           N
ATOM    665  CA  GLY A 179     -37.349 -13.290   4.142  1.00 15.00           C
ATOM    666  C   GLY A 179     -36.030 -12.564   3.991  1.00 15.00           C
ATOM    667  O   GLY A 179     -34.971 -13.128   4.259  1.00 15.00           O
ATOM    668  N   ARG A 180     -36.088 -11.312   3.567  1.00 15.00           N
ATOM    669  CA  ARG A 180     -34.882 -10.522   3.382  1.00 15.00           C
ATOM    670  CB  ARG A 180     -34.618 -10.253   1.900  1.00 15.00           C
ATOM    671  CG  ARG A 180     -33.943 -11.411   1.185  1.00 15.00           C
ATOM    672  CD  ARG A 180     -33.509 -11.020  -0.215  1.00 15.00           C
ATOM    673  NE  ARG A 180     -32.546 -11.971  -0.770  1.00 15.00           N
ATOM    674  CZ  ARG A 180     -32.602 -12.455  -2.008  1.00 15.00           C
ATOM    675  NH1 ARG A 180     -33.576 -12.084  -2.832  1.00 15.00           N
ATOM    676  NH2 ARG A 180     -31.687 -13.322  -2.417  1.00 15.00           N
ATOM    677  C   ARG A 180     -34.945  -9.224   4.170  1.00 15.00           C
ATOM    678  O   ARG A 180     -36.026  -8.772   4.558  1.00 15.00           O
ATOM    679  N   LEU A 181     -33.783  -8.633   4.402  1.00 15.00           N
ATOM    680  CA  LEU A 181     -33.690  -7.391   5.154  1.00 15.00           C
ATOM    681  CB  LEU A 181     -32.333  -7.275   5.857  1.00 15.00           C
ATOM    682  CG  LEU A 181     -32.163  -8.057   7.167  1.00 15.00           C
ATOM    683  CD1 LEU A 181     -33.302  -7.763   8.130  1.00 15.00           C
ATOM    684  CD2 LEU A 181     -32.040  -9.551   6.907  1.00 15.00           C
ATOM    685  C   LEU A 181     -33.926  -6.178   4.263  1.00 15.00           C
ATOM    686  O   LEU A 181     -33.325  -6.046   3.194  1.00 15.00           O
ATOM    687  N   LEU A 182     -34.805  -5.300   4.714  1.00 15.00           N
ATOM    688  CA  LEU A 182     -35.132  -4.088   3.984  1.00 15.00           C
ATOM    689  CB  LEU A 182     -36.652  -3.975   3.817  1.00 15.00           C
ATOM    690  CG  LEU A 182     -37.159  -2.844   2.919  1.00 15.00           C
ATOM    691  CD1 LEU A 182     -36.878  -3.152   1.456  1.00 15.00           C
ATOM    692  CD2 LEU A 182     -38.645  -2.608   3.144  1.00 15.00           C
ATOM    693  C   LEU A 182     -34.602  -2.881   4.746  1.00 15.00           C
ATOM    694  O   LEU A 182     -34.845  -2.743   5.946  1.00 15.00           O
ATOM    695  N   LEU A 183     -33.871  -2.017   4.058  1.00 15.00           N
ATOM    696  CA  LEU A 183     -33.311  -0.830   4.685  1.00 15.00           C
ATOM    697  CB  LEU A 183     -31.790  -0.764   4.485  1.00 15.00           C
ATOM    698  CG  LEU A 183     -31.293  -0.456   3.068  1.00 15.00           C
ATOM    699  CD1 LEU A 183     -30.867   1.000   2.948  1.00 15.00           C
ATOM    700  CD2 LEU A 183     -30.153  -1.385   2.686  1.00 15.00           C
ATOM    701  C   LEU A 183     -33.982   0.423   4.145  1.00 15.00           C
ATOM    702  O   LEU A 183     -34.396   0.466   2.987  1.00 15.00           O
ATOM    703  N   LEU A 184     -34.093   1.435   4.984  1.00 15.00           N
ATOM    704  CA  LEU A 184     -34.717   2.684   4.589  1.00 15.00           C
ATOM    705  CB  LEU A 184     -36.239   2.614   4.771  1.00 15.00           C
ATOM    706  CG  LEU A 184     -36.744   2.088   6.118  1.00 15.00           C
ATOM    707  CD1 LEU A 184     -37.910   2.927   6.616  1.00 15.00           C
ATOM    708  CD2 LEU A 184     -37.152   0.626   6.007  1.00 15.00           C
ATOM    709  C   LEU A 184     -34.144   3.844   5.385  1.00 15.00           C
ATOM    710  O   LEU A 184     -33.391   3.645   6.336  1.00 15.00           O
ATOM    711  N   GLN A 185     -34.494   5.051   4.981  1.00 15.00           N
ATOM    712  CA  GLN A 185     -34.033   6.252   5.657  1.00 15.00           C
ATOM    713  CB  GLN A 185     -32.839   6.867   4.917  1.00 15.00           C
ATOM    714  CG  GLN A 185     -32.491   8.284   5.351  1.00 15.00           C
ATOM    715  CD  GLN A 185     -32.919   9.320   4.329  1.00 15.00           C
ATOM    716  OE1 GLN A 185     -32.824   9.094   3.122  1.00 15.00           O
ATOM    717  NE2 GLN A 185     -33.411  10.451   4.805  1.00 15.00           N
ATOM    718  C   GLN A 185     -35.180   7.246   5.765  1.00 15.00           C
ATOM    719  O   GLN A 185     -35.545   7.679   6.858  1.00 15.00           O
ATOM    720  N   ASP A 186     -35.756   7.588   4.621  1.00 15.00           N
ATOM    721  CA  ASP A 186     -36.871   8.519   4.584  1.00 15.00           C
ATOM    722  CB  ASP A 186     -36.806   9.403   3.340  1.00 15.00           C
ATOM    723  CG  ASP A 186     -37.240  10.825   3.629  1.00 15.00           C
ATOM    724  OD1 ASP A 186     -38.269  11.004   4.313  1.00 15.00           O
ATOM    725  OD2 ASP A 186     -36.541  11.760   3.184  1.00 15.00           O
ATOM    726  C   ASP A 186     -38.181   7.749   4.617  1.00 15.00           C
ATOM    727  O   ASP A 186     -38.496   6.995   3.689  1.00 15.00           O
ATOM    728  N   CYS A 187     -38.928   7.920   5.696  1.00 15.00           N
ATOM    729  CA  CYS A 187     -40.191   7.226   5.866  1.00 15.00           C
ATOM    730  CB  CYS A 187     -39.996   5.994   6.752  1.00 15.00           C
ATOM    731  SG  CYS A 187     -39.058   6.307   8.267  1.00 15.00           S
ATOM    732  C   CYS A 187     -41.253   8.144   6.462  1.00 15.00           C
ATOM    733  O   CYS A 187     -41.079   8.686   7.557  1.00 15.00           O
ATOM    734  N   GLY A 188     -42.351   8.309   5.742  1.00 15.00           N
ATOM    735  CA  GLY A 188     -43.427   9.156   6.209  1.00 15.00           C
ATOM    736  C   GLY A 188     -44.487   8.365   6.948  1.00 15.00           C
ATOM    737  O   GLY A 188     -45.069   7.432   6.395  1.00 15.00           O
ATOM    738  N   VAL A 189     -44.724   8.720   8.201  1.00 15.00           N
ATOM    739  CA  VAL A 189     -45.722   8.037   9.014  1.00 15.00           C
ATOM    740  CB  VAL A 189     -45.257   7.863  10.482  1.00 15.00           C
ATOM    741  CG1 VAL A 189     -44.842   9.191  11.102  1.00 15.00           C
ATOM    742  CG2 VAL A 189     -46.327   7.178  11.321  1.00 15.00           C
ATOM    743  C   VAL A 189     -47.057   8.775   8.958  1.00 15.00           C
ATOM    744  O   VAL A 189     -47.133   9.966   9.261  1.00 15.00           O
ATOM    745  N   HIS A 190     -48.102   8.073   8.547  1.00 15.00           N
ATOM    746  CA  HIS A 190     -49.423   8.675   8.449  1.00 15.00           C
ATOM    747  CB  HIS A 190     -49.824   8.896   6.985  1.00 15.00           C
ATOM    748  CG  HIS A 190     -48.800   9.603   6.149  1.00 15.00           C
ATOM    749  ND1 HIS A 190     -48.656  10.969   6.191  1.00 15.00           N
ATOM    750  CD2 HIS A 190     -47.904   9.087   5.270  1.00 15.00           C
ATOM    751  CE1 HIS A 190     -47.685  11.256   5.343  1.00 15.00           C
ATOM    752  NE2 HIS A 190     -47.200  10.150   4.765  1.00 15.00           N
ATOM    753  C   HIS A 190     -50.465   7.811   9.148  1.00 15.00           C
ATOM    754  O   HIS A 190     -50.198   6.661   9.507  1.00 15.00           O
ATOM    755  N   VAL A 191     -51.652   8.370   9.332  1.00 15.00           N
ATOM    756  CA  VAL A 191     -52.745   7.665   9.984  1.00 15.00           C
ATOM    757  CB  VAL A 191     -53.314   8.482  11.172  1.00 15.00           C
ATOM    758  CG1 VAL A 191     -53.797   9.856  10.723  1.00 15.00           C
ATOM    759  CG2 VAL A 191     -54.420   7.722  11.892  1.00 15.00           C
ATOM    760  C   VAL A 191     -53.847   7.360   8.969  1.00 15.00           C
ATOM    761  O   VAL A 191     -54.137   8.179   8.096  1.00 15.00           O
ATOM    762  N   GLN A 192     -54.437   6.178   9.066  1.00 15.00           N
ATOM    763  CA  GLN A 192     -55.493   5.783   8.147  1.00 15.00           C
ATOM    764  CB  GLN A 192     -55.244   4.372   7.610  1.00 15.00           C
ATOM    765  CG  GLN A 192     -55.727   4.162   6.182  1.00 15.00           C
ATOM    766  CD  GLN A 192     -55.537   2.738   5.697  1.00 15.00           C
ATOM    767  OE1 GLN A 192     -54.635   2.026   6.143  1.00 15.00           O
ATOM    768  NE2 GLN A 192     -56.385   2.311   4.772  1.00 15.00           N
ATOM    769  C   GLN A 192     -56.860   5.858   8.816  1.00 15.00           C
ATOM    770  O   GLN A 192     -56.973   5.737  10.035  1.00 15.00           O
ATOM    771  N   VAL A 193     -57.892   6.062   8.009  1.00 15.00           N
ATOM    772  CA  VAL A 193     -59.256   6.146   8.511  1.00 15.00           C
ATOM    773  CB  VAL A 193     -60.082   7.213   7.757  1.00 15.00           C
ATOM    774  CG1 VAL A 193     -59.545   8.607   8.046  1.00 15.00           C
ATOM    775  CG2 VAL A 193     -60.088   6.939   6.259  1.00 15.00           C
ATOM    776  C   VAL A 193     -59.948   4.789   8.399  1.00 15.00           C
ATOM    777  O   VAL A 193     -59.473   3.900   7.690  1.00 15.00           O
ATOM    778  N   ALA A 194     -61.066   4.636   9.095  1.00 15.00           N
ATOM    779  CA  ALA A 194     -61.813   3.383   9.079  1.00 15.00           C
ATOM    780  CB  ALA A 194     -62.615   3.224  10.362  1.00 15.00           C
ATOM    781  C   ALA A 194     -62.721   3.289   7.855  1.00 15.00           C
ATOM    782  O   ALA A 194     -63.931   3.506   7.943  1.00 15.00           O
ATOM    783  N   GLU A 195     -62.130   2.977   6.712  1.00 15.00           N
ATOM    784  CA  GLU A 195     -62.882   2.854   5.474  1.00 15.00           C
ATOM    785  CB  GLU A 195     -61.963   3.027   4.262  1.00 15.00           C
ATOM    786  CG  GLU A 195     -62.672   2.892   2.922  1.00 15.00           C
ATOM    787  CD  GLU A 195     -61.758   3.165   1.746  1.00 15.00           C
ATOM    788  OE1 GLU A 195     -60.571   2.781   1.815  1.00 15.00           O
ATOM    789  OE2 GLU A 195     -62.230   3.762   0.757  1.00 15.00           O
ATOM    790  C   GLU A 195     -63.608   1.514   5.407  1.00 15.00           C
ATOM    791  O   GLU A 195     -63.008   0.460   5.615  1.00 15.00           O
ATOM    792  N   GLY A 196     -64.912   1.569   5.157  1.00 15.00           N
ATOM    793  CA  GLY A 196     -65.713   0.361   5.046  1.00 15.00           C
ATOM    794  C   GLY A 196     -65.839  -0.416   6.344  1.00 15.00           C
ATOM    795  O   GLY A 196     -66.269  -1.566   6.338  1.00 15.00           O
ATOM    796  N   GLY A 197     -65.465   0.204   7.455  1.00 15.00           N
ATOM    797  CA  GLY A 197     -65.555  -0.464   8.739  1.00 15.00           C
ATOM    798  C   GLY A 197     -64.279  -1.195   9.108  1.00 15.00           C
ATOM    799  O   GLY A 197     -64.205  -1.832  10.159  1.00 15.00           O
ATOM    800  N   ALA A 198     -63.275  -1.113   8.240  1.00 15.00           N
ATOM    801  CA  ALA A 198     -61.996  -1.763   8.488  1.00 15.00           C
ATOM    802  CB  ALA A 198     -61.133  -1.731   7.234  1.00 15.00           C
ATOM    803  C   ALA A 198     -61.273  -1.092   9.655  1.00 15.00           C
ATOM    804  O   ALA A 198     -61.348   0.127   9.817  1.00 15.00           O
ATOM    805  N   PRO A 199     -60.573  -1.882  10.489  1.00 15.00           N
ATOM    806  CA  PRO A 199     -59.843  -1.357  11.647  1.00 15.00           C
ATOM    807  CB  PRO A 199     -59.260  -2.609  12.315  1.00 15.00           C
ATOM    808  CG  PRO A 199     -59.264  -3.651  11.250  1.00 15.00           C
ATOM    809  CD  PRO A 199     -60.442  -3.343  10.370  1.00 15.00           C
ATOM    810  C   PRO A 199     -58.729  -0.395  11.239  1.00 15.00           C
ATOM    811  O   PRO A 199     -57.762  -0.784  10.575  1.00 15.00           O
ATOM    812  N   ALA A 200     -58.882   0.862  11.635  1.00 15.00           N
ATOM    813  CA  ALA A 200     -57.908   1.896  11.320  1.00 15.00           C
ATOM    814  CB  ALA A 200     -58.494   3.270  11.600  1.00 15.00           C
ATOM    815  C   ALA A 200     -56.624   1.692  12.113  1.00 15.00           C
ATOM    816  O   ALA A 200     -56.663   1.380  13.302  1.00 15.00           O
ATOM    817  N   GLU A 201     -55.496   1.874  11.443  1.00 15.00           N
ATOM    818  CA  GLU A 201     -54.187   1.708  12.062  1.00 15.00           C
ATOM    819  CB  GLU A 201     -53.699   0.269  11.872  1.00 15.00           C
ATOM    820  CG  GLU A 201     -53.977  -0.655  13.047  1.00 15.00           C
ATOM    821  CD  GLU A 201     -52.776  -0.800  13.959  1.00 15.00           C
ATOM    822  OE1 GLU A 201     -51.653  -0.974  13.436  1.00 15.00           O
ATOM    823  OE2 GLU A 201     -52.952  -0.751  15.189  1.00 15.00           O
ATOM    824  C   GLU A 201     -53.192   2.681  11.436  1.00 15.00           C
ATOM    825  O   GLU A 201     -53.578   3.556  10.654  1.00 15.00           O
ATOM    826  N   PHE A 202     -51.919   2.521  11.767  1.00 15.00           N
ATOM    827  CA  PHE A 202     -50.875   3.386  11.233  1.00 15.00           C
ATOM    828  CB  PHE A 202     -49.820   3.683  12.308  1.00 15.00           C
ATOM    829  CG  PHE A 202     -50.109   4.875  13.186  1.00 15.00           C
ATOM    830  CD1 PHE A 202     -51.377   5.433  13.252  1.00 15.00           C
ATOM    831  CD2 PHE A 202     -49.099   5.436  13.954  1.00 15.00           C
ATOM    832  CE1 PHE A 202     -51.630   6.523  14.065  1.00 15.00           C
ATOM    833  CE2 PHE A 202     -49.345   6.525  14.768  1.00 15.00           C
ATOM    834  CZ  PHE A 202     -50.613   7.070  14.824  1.00 15.00           C
ATOM    835  C   PHE A 202     -50.205   2.729  10.030  1.00 15.00           C
ATOM    836  O   PHE A 202     -50.198   1.503   9.904  1.00 15.00           O
ATOM    837  N   TYR A 203     -49.657   3.544   9.141  1.00 15.00           N
ATOM    838  CA  TYR A 203     -48.969   3.036   7.964  1.00 15.00           C
ATOM    839  CB  TYR A 203     -49.911   2.898   6.760  1.00 15.00           C
ATOM    840  CG  TYR A 203     -50.454   4.201   6.216  1.00 15.00           C
ATOM    841  CD1 TYR A 203     -51.626   4.750   6.716  1.00 15.00           C
ATOM    842  CD2 TYR A 203     -49.800   4.876   5.192  1.00 15.00           C
ATOM    843  CE1 TYR A 203     -52.131   5.932   6.214  1.00 15.00           C
ATOM    844  CE2 TYR A 203     -50.296   6.061   4.686  1.00 15.00           C
ATOM    845  CZ  TYR A 203     -51.464   6.583   5.200  1.00 15.00           C
ATOM    846  OH  TYR A 203     -51.966   7.763   4.700  1.00 15.00           O
ATOM    847  C   TYR A 203     -47.765   3.906   7.634  1.00 15.00           C
ATOM    848  O   TYR A 203     -47.771   5.114   7.887  1.00 15.00           O
ATOM    849  N   LEU A 204     -46.732   3.289   7.086  1.00 15.00           N
ATOM    850  CA  LEU A 204     -45.517   4.006   6.742  1.00 15.00           C
ATOM    851  CB  LEU A 204     -44.299   3.333   7.388  1.00 15.00           C
ATOM    852  CG  LEU A 204     -43.837   3.870   8.749  1.00 15.00           C
ATOM    853  CD1 LEU A 204     -43.409   5.324   8.644  1.00 15.00           C
ATOM    854  CD2 LEU A 204     -44.911   3.688   9.812  1.00 15.00           C
ATOM    855  C   LEU A 204     -45.314   4.079   5.235  1.00 15.00           C
ATOM    856  O   LEU A 204     -45.632   3.141   4.503  1.00 15.00           O
ATOM    857  N   GLN A 205     -44.806   5.208   4.781  1.00 15.00           N
ATOM    858  CA  GLN A 205     -44.510   5.419   3.375  1.00 15.00           C
ATOM    859  CB  GLN A 205     -45.152   6.721   2.887  1.00 15.00           C
ATOM    860  CG  GLN A 205     -44.654   7.188   1.529  1.00 15.00           C
ATOM    861  CD  GLN A 205     -45.375   8.422   1.024  1.00 15.00           C
ATOM    862  OE1 GLN A 205     -46.570   8.603   1.262  1.00 15.00           O
ATOM    863  NE2 GLN A 205     -44.648   9.287   0.339  1.00 15.00           N
ATOM    864  C   GLN A 205     -42.997   5.480   3.215  1.00 15.00           C
ATOM    865  O   GLN A 205     -42.330   6.216   3.941  1.00 15.00           O
ATOM    866  N   VAL A 206     -42.452   4.701   2.295  1.00 15.00           N
ATOM    867  CA  VAL A 206     -41.010   4.676   2.089  1.00 15.00           C
ATOM    868  CB  VAL A 206     -40.428   3.249   2.196  1.00 15.00           C
ATOM    869  CG1 VAL A 206     -40.295   2.839   3.654  1.00 15.00           C
ATOM    870  CG2 VAL A 206     -41.294   2.247   1.443  1.00 15.00           C
ATOM    871  C   VAL A 206     -40.600   5.313   0.764  1.00 15.00           C
ATOM    872  O   VAL A 206     -40.823   4.745  -0.306  1.00 15.00           O
ATOM    873  N   ASP A 207     -40.007   6.497   0.846  1.00 15.00           N
ATOM    874  CA  ASP A 207     -39.554   7.211  -0.344  1.00 15.00           C
ATOM    875  CB  ASP A 207     -39.719   8.724  -0.173  1.00 15.00           C
ATOM    876  CG  ASP A 207     -41.153   9.179  -0.383  1.00 15.00           C
ATOM    877  OD1 ASP A 207     -42.040   8.729   0.374  1.00 15.00           O
ATOM    878  OD2 ASP A 207     -41.397   9.979  -1.307  1.00 15.00           O
ATOM    879  C   ASP A 207     -38.108   6.851  -0.672  1.00 15.00           C
ATOM    880  O   ASP A 207     -37.758   6.613  -1.828  1.00 15.00           O
ATOM    881  N   ARG A 208     -37.265   6.804   0.352  1.00 15.00           N
ATOM    882  CA  ARG A 208     -35.866   6.444   0.164  1.00 15.00           C
ATOM    883  CB  ARG A 208     -34.920   7.576   0.583  1.00 15.00           C
ATOM    884  CG  ARG A 208     -33.436   7.235   0.458  1.00 15.00           C
ATOM    885  CD  ARG A 208     -33.051   6.873  -0.972  1.00 15.00           C
ATOM    886  NE  ARG A 208     -31.699   6.312  -1.056  1.00 15.00           N
ATOM    887  CZ  ARG A 208     -31.349   5.317  -1.879  1.00 15.00           C
ATOM    888  NH1 ARG A 208     -32.242   4.769  -2.691  1.00 15.00           N
ATOM    889  NH2 ARG A 208     -30.100   4.864  -1.893  1.00 15.00           N
ATOM    890  C   ARG A 208     -35.553   5.161   0.922  1.00 15.00           C
ATOM    891  O   ARG A 208     -35.402   5.168   2.146  1.00 15.00           O
ATOM    892  N   PHE A 209     -35.472   4.063   0.185  1.00 15.00           N
ATOM    893  CA  PHE A 209     -35.195   2.762   0.769  1.00 15.00           C
ATOM    894  CB  PHE A 209     -36.515   2.068   1.140  1.00 15.00           C
ATOM    895  CG  PHE A 209     -37.310   1.572  -0.041  1.00 15.00           C
ATOM    896  CD1 PHE A 209     -37.968   2.459  -0.879  1.00 15.00           C
ATOM    897  CD2 PHE A 209     -37.397   0.215  -0.311  1.00 15.00           C
ATOM    898  CE1 PHE A 209     -38.693   2.004  -1.964  1.00 15.00           C
ATOM    899  CE2 PHE A 209     -38.122  -0.247  -1.393  1.00 15.00           C
ATOM    900  CZ  PHE A 209     -38.771   0.649  -2.221  1.00 15.00           C
ATOM    901  C   PHE A 209     -34.411   1.889  -0.207  1.00 15.00           C
ATOM    902  O   PHE A 209     -34.243   2.249  -1.373  1.00 15.00           O
ATOM    903  N   SER A 210     -33.942   0.751   0.285  1.00 15.00           N
ATOM    904  CA  SER A 210     -33.195  -0.205  -0.518  1.00 15.00           C
ATOM    905  CB  SER A 210     -31.714   0.186  -0.598  1.00 15.00           C
ATOM    906  OG  SER A 210     -31.077  -0.440  -1.700  1.00 15.00           O
ATOM    907  C   SER A 210     -33.358  -1.594   0.100  1.00 15.00           C
ATOM    908  O   SER A 210     -33.794  -1.716   1.246  1.00 15.00           O
ATOM    909  N   LEU A 211     -33.017  -2.635  -0.639  1.00 15.00           N
ATOM    910  CA  LEU A 211     -33.161  -3.991  -0.132  1.00 15.00           C
ATOM    911  CB  LEU A 211     -34.219  -4.772  -0.924  1.00 15.00           C
ATOM    912  CG  LEU A 211     -33.804  -5.285  -2.307  1.00 15.00           C
ATOM    913  CD1 LEU A 211     -34.580  -6.544  -2.663  1.00 15.00           C
ATOM    914  CD2 LEU A 211     -34.009  -4.213  -3.368  1.00 15.00           C
ATOM    915  C   LEU A 211     -31.835  -4.735  -0.147  1.00 15.00           C
ATOM    916  O   LEU A 211     -31.049  -4.602  -1.083  1.00 15.00           O
ATOM    917  N   LEU A 212     -31.589  -5.510   0.896  1.00 15.00           N
ATOM    918  CA  LEU A 212     -30.367  -6.286   0.996  1.00 15.00           C
ATOM    919  CB  LEU A 212     -29.813  -6.243   2.423  1.00 15.00           C
ATOM    920  CG  LEU A 212     -29.181  -4.921   2.869  1.00 15.00           C
ATOM    921  CD1 LEU A 212     -28.819  -4.974   4.345  1.00 15.00           C
ATOM    922  CD2 LEU A 212     -27.953  -4.599   2.028  1.00 15.00           C
ATOM    923  C   LEU A 212     -30.632  -7.726   0.572  1.00 15.00           C
ATOM    924  O   LEU A 212     -31.691  -8.281   0.869  1.00 15.00           O
ATOM    925  N   PRO A 213     -29.673  -8.355  -0.126  1.00 15.00           N
ATOM    926  CA  PRO A 213     -29.817  -9.735  -0.601  1.00 15.00           C
ATOM    927  CB  PRO A 213     -28.659  -9.889  -1.590  1.00 15.00           C
ATOM    928  CG  PRO A 213     -27.628  -8.927  -1.108  1.00 15.00           C
ATOM    929  CD  PRO A 213     -28.382  -7.764  -0.524  1.00 15.00           C
ATOM    930  C   PRO A 213     -29.698 -10.769   0.518  1.00 15.00           C
ATOM    931  O   PRO A 213     -29.924 -11.957   0.294  1.00 15.00           O
ATOM    932  N   THR A 214     -29.359 -10.312   1.719  1.00 15.00           N
ATOM    933  CA  THR A 214     -29.203 -11.203   2.864  1.00 15.00           C
ATOM    934  CB  THR A 214     -28.546 -10.494   4.075  1.00 15.00           C
ATOM    935  OG1 THR A 214     -28.561 -11.347   5.230  1.00 15.00           O
ATOM    936  CG2 THR A 214     -29.249  -9.185   4.400  1.00 15.00           C
ATOM    937  C   THR A 214     -30.527 -11.850   3.271  1.00 15.00           C
ATOM    938  O   THR A 214     -31.549 -11.175   3.418  1.00 15.00           O
ATOM    939  N   GLU A 215     -30.487 -13.164   3.443  1.00 15.00           N
ATOM    940  CA  GLU A 215     -31.655 -13.937   3.834  1.00 15.00           C
ATOM    941  CB  GLU A 215     -31.565 -15.347   3.231  1.00 15.00           C
ATOM    942  CG  GLU A 215     -32.834 -16.179   3.349  1.00 15.00           C
ATOM    943  CD  GLU A 215     -32.708 -17.531   2.671  1.00 15.00           C
ATOM    944  OE1 GLU A 215     -33.224 -17.684   1.541  1.00 15.00           O
ATOM    945  OE2 GLU A 215     -32.091 -18.447   3.264  1.00 15.00           O
ATOM    946  C   GLU A 215     -31.734 -14.015   5.356  1.00 15.00           C
ATOM    947  O   GLU A 215     -30.707 -13.993   6.042  1.00 15.00           O
ATOM    948  N   GLN A 216     -32.948 -14.077   5.879  1.00 15.00           N
ATOM    949  CA  GLN A 216     -33.164 -14.158   7.314  1.00 15.00           C
ATOM    950  CB  GLN A 216     -33.287 -12.749   7.909  1.00 15.00           C
ATOM    951  CG  GLN A 216     -33.078 -12.670   9.416  1.00 15.00           C
ATOM    952  CD  GLN A 216     -34.358 -12.896  10.193  1.00 15.00           C
ATOM    953  OE1 GLN A 216     -35.445 -12.599   9.713  1.00 15.00           O
ATOM    954  NE2 GLN A 216     -34.238 -13.421  11.403  1.00 15.00           N
ATOM    955  C   GLN A 216     -34.414 -14.985   7.609  1.00 15.00           C
ATOM    956  O   GLN A 216     -35.481 -14.730   7.047  1.00 15.00           O
ATOM    957  N   PRO A 217     -34.283 -16.002   8.480  1.00 15.00           N
ATOM    958  CA  PRO A 217     -35.395 -16.886   8.862  1.00 15.00           C
ATOM    959  CB  PRO A 217     -34.812 -17.711  10.012  1.00 15.00           C
ATOM    960  CG  PRO A 217     -33.346 -17.717   9.756  1.00 15.00           C
ATOM    961  CD  PRO A 217     -33.028 -16.378   9.155  1.00 15.00           C
ATOM    962  C   PRO A 217     -36.624 -16.113   9.340  1.00 15.00           C
ATOM    963  O   PRO A 217     -36.538 -15.289  10.250  1.00 15.00           O
ATOM    964  N   ARG A 218     -37.764 -16.396   8.720  1.00 15.00           N
ATOM    965  CA  ARG A 218     -39.017 -15.733   9.063  1.00 15.00           C
ATOM    966  CB  ARG A 218     -40.117 -16.109   8.067  1.00 15.00           C
ATOM    967  CG  ARG A 218     -39.747 -15.904   6.606  1.00 15.00           C
ATOM    968  CD  ARG A 218     -40.982 -15.958   5.721  1.00 15.00           C
ATOM    969  NE  ARG A 218     -40.696 -16.509   4.396  1.00 15.00           N
ATOM    970  CZ  ARG A 218     -41.555 -17.253   3.698  1.00 15.00           C
ATOM    971  NH1 ARG A 218     -42.757 -17.535   4.195  1.00 15.00           N
ATOM    972  NH2 ARG A 218     -41.210 -17.711   2.505  1.00 15.00           N
ATOM    973  C   ARG A 218     -39.464 -16.083  10.481  1.00 15.00           C
ATOM    974  O   ARG A 218     -39.351 -17.230  10.913  1.00 15.00           O
ATOM    975  N   LEU A 219     -39.982 -15.090  11.190  1.00 15.00           N
ATOM    976  CA  LEU A 219     -40.447 -15.277  12.556  1.00 15.00           C
ATOM    977  CB  LEU A 219     -39.604 -14.421  13.510  1.00 15.00           C
ATOM    978  CG  LEU A 219     -39.834 -14.630  15.010  1.00 15.00           C
ATOM    979  CD1 LEU A 219     -39.358 -16.008  15.444  1.00 15.00           C
ATOM    980  CD2 LEU A 219     -39.141 -13.540  15.815  1.00 15.00           C
ATOM    981  C   LEU A 219     -41.921 -14.893  12.669  1.00 15.00           C
ATOM    982  O   LEU A 219     -42.458 -14.208  11.799  1.00 15.00           O
ATOM    983  N   ARG A 220     -42.576 -15.351  13.729  1.00 15.00           N
ATOM    984  CA  ARG A 220     -43.982 -15.042  13.956  1.00 15.00           C
ATOM    985  CB  ARG A 220     -44.794 -16.321  14.177  1.00 15.00           C
ATOM    986  CG  ARG A 220     -44.928 -17.191  12.938  1.00 15.00           C
ATOM    987  CD  ARG A 220     -45.783 -18.418  13.212  1.00 15.00           C
ATOM    988  NE  ARG A 220     -45.897 -19.276  12.031  1.00 15.00           N
ATOM    989  CZ  ARG A 220     -46.625 -20.394  11.982  1.00 15.00           C
ATOM    990  NH1 ARG A 220     -47.306 -20.797  13.051  1.00 15.00           N
ATOM    991  NH2 ARG A 220     -46.666 -21.111  10.863  1.00 15.00           N
ATOM    992  C   ARG A 220     -44.122 -14.115  15.156  1.00 15.00           C
ATOM    993  O   ARG A 220     -43.985 -14.545  16.300  1.00 15.00           O
ATOM    994  N   VAL A 221     -44.385 -12.847  14.887  1.00 15.00           N
ATOM    995  CA  VAL A 221     -44.522 -11.852  15.939  1.00 15.00           C
ATOM    996  CB  VAL A 221     -43.233 -10.988  16.032  1.00 15.00           C
ATOM    997  CG1 VAL A 221     -43.070 -10.080  14.819  1.00 15.00           C
ATOM    998  CG2 VAL A 221     -43.169 -10.197  17.328  1.00 15.00           C
ATOM    999  C   VAL A 221     -45.743 -10.962  15.678  1.00 15.00           C
ATOM   1000  O   VAL A 221     -46.055 -10.661  14.525  1.00 15.00           O
ATOM   1001  N   PRO A 222     -46.489 -10.586  16.736  1.00 15.00           N
ATOM   1002  CA  PRO A 222     -47.662  -9.711  16.604  1.00 15.00           C
ATOM   1003  CB  PRO A 222     -48.246  -9.663  18.020  1.00 15.00           C
ATOM   1004  CG  PRO A 222     -47.118 -10.048  18.915  1.00 15.00           C
ATOM   1005  CD  PRO A 222     -46.275 -11.011  18.130  1.00 15.00           C
ATOM   1006  C   PRO A 222     -47.276  -8.307  16.131  1.00 15.00           C
ATOM   1007  O   PRO A 222     -46.093  -7.968  16.052  1.00 15.00           O
ATOM   1008  N   GLY A 223     -48.276  -7.484  15.838  1.00 15.00           N
ATOM   1009  CA  GLY A 223     -48.007  -6.146  15.352  1.00 15.00           C
ATOM   1010  C   GLY A 223     -48.340  -5.058  16.353  1.00 15.00           C
ATOM   1011  O   GLY A 223     -48.562  -5.333  17.533  1.00 15.00           O
ATOM   1012  N   CYS A 224     -48.398  -3.823  15.861  1.00 15.00           N
ATOM   1013  CA  CYS A 224     -48.694  -2.656  16.689  1.00 15.00           C
ATOM   1014  CB  CYS A 224     -48.554  -1.386  15.849  1.00 15.00           C
ATOM   1015  SG  CYS A 224     -48.852  -1.638  14.083  1.00 15.00           S
ATOM   1016  C   CYS A 224     -50.084  -2.730  17.310  1.00 15.00           C
ATOM   1017  O   CYS A 224     -50.345  -2.123  18.348  1.00 15.00           O
ATOM   1018  N   ASN A 225     -50.961  -3.499  16.681  1.00 15.00           N
ATOM   1019  CA  ASN A 225     -52.330  -3.664  17.157  1.00 15.00           C
ATOM   1020  CB  ASN A 225     -53.143  -4.446  16.117  1.00 15.00           C
ATOM   1021  CG  ASN A 225     -54.636  -4.164  16.164  1.00 15.00           C
ATOM   1022  OD1 ASN A 225     -55.237  -4.048  17.227  1.00 15.00           O
ATOM   1023  ND2 ASN A 225     -55.248  -4.054  14.996  1.00 15.00           N
ATOM   1024  C   ASN A 225     -52.358  -4.383  18.508  1.00 15.00           C
ATOM   1025  O   ASN A 225     -53.359  -4.361  19.219  1.00 15.00           O
ATOM   1026  N   GLN A 226     -51.247  -5.011  18.869  1.00 15.00           N
ATOM   1027  CA  GLN A 226     -51.160  -5.728  20.131  1.00 15.00           C
ATOM   1028  CB  GLN A 226     -50.553  -7.119  19.933  1.00 15.00           C
ATOM   1029  CG  GLN A 226     -51.549  -8.170  19.461  1.00 15.00           C
ATOM   1030  CD  GLN A 226     -51.867  -8.072  17.979  1.00 15.00           C
ATOM   1031  OE1 GLN A 226     -51.021  -7.696  17.167  1.00 15.00           O
ATOM   1032  NE2 GLN A 226     -53.094  -8.412  17.616  1.00 15.00           N
ATOM   1033  C   GLN A 226     -50.371  -4.933  21.170  1.00 15.00           C
ATOM   1034  O   GLN A 226     -50.032  -5.452  22.233  1.00 15.00           O
ATOM   1035  N   ASP A 227     -50.090  -3.674  20.859  1.00 15.00           N
ATOM   1036  CA  ASP A 227     -49.348  -2.808  21.768  1.00 15.00           C
ATOM   1037  CB  ASP A 227     -48.153  -2.166  21.059  1.00 15.00           C
ATOM   1038  CG  ASP A 227     -47.097  -1.651  22.022  1.00 15.00           C
ATOM   1039  OD1 ASP A 227     -47.467  -1.023  23.036  1.00 15.00           O
ATOM   1040  OD2 ASP A 227     -45.892  -1.872  21.756  1.00 15.00           O
ATOM   1041  C   ASP A 227     -50.270  -1.733  22.330  1.00 15.00           C
ATOM   1042  O   ASP A 227     -50.903  -0.987  21.578  1.00 15.00           O
ATOM   1043  N   LEU A 228     -50.330  -1.651  23.653  1.00 15.00           N
ATOM   1044  CA  LEU A 228     -51.188  -0.685  24.331  1.00 15.00           C
ATOM   1045  CB  LEU A 228     -51.255  -0.965  25.836  1.00 15.00           C
ATOM   1046  CG  LEU A 228     -52.115  -2.159  26.267  1.00 15.00           C
ATOM   1047  CD1 LEU A 228     -51.367  -3.472  26.079  1.00 15.00           C
ATOM   1048  CD2 LEU A 228     -52.574  -2.000  27.708  1.00 15.00           C
ATOM   1049  C   LEU A 228     -50.753   0.753  24.067  1.00 15.00           C
ATOM   1050  O   LEU A 228     -51.570   1.678  24.131  1.00 15.00           O
ATOM   1051  N   ASP A 229     -49.472   0.937  23.759  1.00 15.00           N
ATOM   1052  CA  ASP A 229     -48.937   2.264  23.472  1.00 15.00           C
ATOM   1053  CB  ASP A 229     -47.423   2.196  23.256  1.00 15.00           C
ATOM   1054  CG  ASP A 229     -46.618   2.593  24.477  1.00 15.00           C
ATOM   1055  OD1 ASP A 229     -47.173   2.591  25.593  1.00 15.00           O
ATOM   1056  OD2 ASP A 229     -45.410   2.888  24.320  1.00 15.00           O
ATOM   1057  C   ASP A 229     -49.592   2.816  22.217  1.00 15.00           C
ATOM   1058  O   ASP A 229     -49.947   3.997  22.140  1.00 15.00           O
ATOM   1059  N   VAL A 230     -49.772   1.935  21.239  1.00 15.00           N
ATOM   1060  CA  VAL A 230     -50.385   2.303  19.974  1.00 15.00           C
ATOM   1061  CB  VAL A 230     -50.270   1.167  18.937  1.00 15.00           C
ATOM   1062  CG1 VAL A 230     -50.874   1.585  17.603  1.00 15.00           C
ATOM   1063  CG2 VAL A 230     -48.813   0.766  18.760  1.00 15.00           C
ATOM   1064  C   VAL A 230     -51.847   2.678  20.178  1.00 15.00           C
ATOM   1065  O   VAL A 230     -52.330   3.653  19.605  1.00 15.00           O
ATOM   1066  N   GLN A 231     -52.543   1.919  21.019  1.00 15.00           N
ATOM   1067  CA  GLN A 231     -53.947   2.190  21.297  1.00 15.00           C
ATOM   1068  CB  GLN A 231     -54.574   1.089  22.152  1.00 15.00           C
ATOM   1069  CG  GLN A 231     -55.232  -0.013  21.340  1.00 15.00           C
ATOM   1070  CD  GLN A 231     -54.436  -1.301  21.345  1.00 15.00           C
ATOM   1071  OE1 GLN A 231     -53.804  -1.650  22.341  1.00 15.00           O
ATOM   1072  NE2 GLN A 231     -54.454  -2.008  20.228  1.00 15.00           N
ATOM   1073  C   GLN A 231     -54.118   3.549  21.962  1.00 15.00           C
ATOM   1074  O   GLN A 231     -55.044   4.297  21.638  1.00 15.00           O
ATOM   1075  N   LYS A 232     -53.213   3.878  22.877  1.00 15.00           N
ATOM   1076  CA  LYS A 232     -53.275   5.157  23.565  1.00 15.00           C
ATOM   1077  CB  LYS A 232     -52.313   5.209  24.753  1.00 15.00           C
ATOM   1078  CG  LYS A 232     -52.653   6.307  25.751  1.00 15.00           C
ATOM   1079  CD  LYS A 232     -51.472   6.652  26.641  1.00 15.00           C
ATOM   1080  CE  LYS A 232     -51.817   7.789  27.592  1.00 15.00           C
ATOM   1081  NZ  LYS A 232     -52.260   9.014  26.865  1.00 15.00           N
ATOM   1082  C   LYS A 232     -52.981   6.292  22.593  1.00 15.00           C
ATOM   1083  O   LYS A 232     -53.543   7.377  22.710  1.00 15.00           O
ATOM   1084  N   LYS A 233     -52.095   6.031  21.637  1.00 15.00           N
ATOM   1085  CA  LYS A 233     -51.736   7.023  20.631  1.00 15.00           C
ATOM   1086  CB  LYS A 233     -50.406   6.655  19.952  1.00 15.00           C
ATOM   1087  CG  LYS A 233     -49.986   7.552  18.788  1.00 15.00           C
ATOM   1088  CD  LYS A 233     -50.057   9.038  19.129  1.00 15.00           C
ATOM   1089  CE  LYS A 233     -49.078   9.434  20.223  1.00 15.00           C
ATOM   1090  NZ  LYS A 233     -49.138  10.896  20.505  1.00 15.00           N
ATOM   1091  C   LYS A 233     -52.869   7.188  19.616  1.00 15.00           C
ATOM   1092  O   LYS A 233     -53.118   8.287  19.125  1.00 15.00           O
ATOM   1093  N   LEU A 234     -53.563   6.097  19.316  1.00 15.00           N
ATOM   1094  CA  LEU A 234     -54.683   6.147  18.386  1.00 15.00           C
ATOM   1095  CB  LEU A 234     -55.201   4.739  18.078  1.00 15.00           C
ATOM   1096  CG  LEU A 234     -56.130   4.612  16.867  1.00 15.00           C
ATOM   1097  CD1 LEU A 234     -55.400   4.986  15.586  1.00 15.00           C
ATOM   1098  CD2 LEU A 234     -56.699   3.204  16.772  1.00 15.00           C
ATOM   1099  C   LEU A 234     -55.794   7.010  18.977  1.00 15.00           C
ATOM   1100  O   LEU A 234     -56.424   7.803  18.278  1.00 15.00           O
ATOM   1101  N   TYR A 235     -56.013   6.859  20.280  1.00 15.00           N
ATOM   1102  CA  TYR A 235     -57.021   7.639  20.987  1.00 15.00           C
ATOM   1103  CB  TYR A 235     -57.286   7.018  22.364  1.00 15.00           C
ATOM   1104  CG  TYR A 235     -58.510   7.557  23.070  1.00 15.00           C
ATOM   1105  CD1 TYR A 235     -59.780   7.089  22.756  1.00 15.00           C
ATOM   1106  CD2 TYR A 235     -58.395   8.530  24.055  1.00 15.00           C
ATOM   1107  CE1 TYR A 235     -60.900   7.575  23.404  1.00 15.00           C
ATOM   1108  CE2 TYR A 235     -59.509   9.021  24.707  1.00 15.00           C
ATOM   1109  CZ  TYR A 235     -60.759   8.542  24.377  1.00 15.00           C
ATOM   1110  OH  TYR A 235     -61.870   9.029  25.027  1.00 15.00           O
ATOM   1111  C   TYR A 235     -56.522   9.074  21.139  1.00 15.00           C
ATOM   1112  O   TYR A 235     -57.297  10.028  21.109  1.00 15.00           O
ATOM   1113  N   ASP A 236     -55.207   9.193  21.281  1.00 15.00           N
ATOM   1114  CA  ASP A 236     -54.524  10.475  21.419  1.00 15.00           C
ATOM   1115  CB  ASP A 236     -53.021  10.188  21.557  1.00 15.00           C
ATOM   1116  CG  ASP A 236     -52.126  11.402  21.669  1.00 15.00           C
ATOM   1117  OD1 ASP A 236     -51.911  11.879  22.800  1.00 15.00           O
ATOM   1118  OD2 ASP A 236     -51.567  11.822  20.632  1.00 15.00           O
ATOM   1119  C   ASP A 236     -54.800  11.350  20.196  1.00 15.00           C
ATOM   1120  O   ASP A 236     -55.222  12.498  20.317  1.00 15.00           O
ATOM   1121  N   CYS A 237     -54.597  10.781  19.011  1.00 15.00           N
ATOM   1122  CA  CYS A 237     -54.836  11.500  17.765  1.00 15.00           C
ATOM   1123  CB  CYS A 237     -54.152  10.784  16.599  1.00 15.00           C
ATOM   1124  SG  CYS A 237     -52.379  10.517  16.834  1.00 15.00           S
ATOM   1125  C   CYS A 237     -56.334  11.656  17.492  1.00 15.00           C
ATOM   1126  O   CYS A 237     -56.754  12.547  16.752  1.00 15.00           O
ATOM   1127  N   LEU A 238     -57.138  10.788  18.099  1.00 15.00           N
ATOM   1128  CA  LEU A 238     -58.586  10.832  17.926  1.00 15.00           C
ATOM   1129  CB  LEU A 238     -59.233   9.556  18.481  1.00 15.00           C
ATOM   1130  CG  LEU A 238     -60.742   9.397  18.264  1.00 15.00           C
ATOM   1131  CD1 LEU A 238     -61.061   9.206  16.789  1.00 15.00           C
ATOM   1132  CD2 LEU A 238     -61.280   8.236  19.087  1.00 15.00           C
ATOM   1133  C   LEU A 238     -59.170  12.069  18.603  1.00 15.00           C
ATOM   1134  O   LEU A 238     -60.140  12.652  18.119  1.00 15.00           O
ATOM   1135  N   GLU A 239     -58.566  12.466  19.719  1.00 15.00           N
ATOM   1136  CA  GLU A 239     -59.013  13.639  20.462  1.00 15.00           C
ATOM   1137  CB  GLU A 239     -58.372  13.667  21.854  1.00 15.00           C
ATOM   1138  CG  GLU A 239     -59.035  14.629  22.829  1.00 15.00           C
ATOM   1139  CD  GLU A 239     -58.603  14.397  24.265  1.00 15.00           C
ATOM   1140  OE1 GLU A 239     -58.752  13.254  24.751  1.00 15.00           O
ATOM   1141  OE2 GLU A 239     -58.128  15.357  24.907  1.00 15.00           O
ATOM   1142  C   GLU A 239     -58.685  14.916  19.690  1.00 15.00           C
ATOM   1143  O   GLU A 239     -59.457  15.874  19.698  1.00 15.00           O
ATOM   1144  N   GLU A 240     -57.541  14.910  19.009  1.00 15.00           N
ATOM   1145  CA  GLU A 240     -57.102  16.056  18.217  1.00 15.00           C
ATOM   1146  CB  GLU A 240     -55.690  15.817  17.675  1.00 15.00           C
ATOM   1147  CG  GLU A 240     -54.574  16.268  18.604  1.00 15.00           C
ATOM   1148  CD  GLU A 240     -54.024  17.632  18.233  1.00 15.00           C
ATOM   1149  OE1 GLU A 240     -53.137  17.698  17.354  1.00 15.00           O
ATOM   1150  OE2 GLU A 240     -54.478  18.637  18.819  1.00 15.00           O
ATOM   1151  C   GLU A 240     -58.062  16.312  17.059  1.00 15.00           C
ATOM   1152  O   GLU A 240     -58.425  17.453  16.773  1.00 15.00           O
ATOM   1153  N   HIS A 241     -58.472  15.240  16.394  1.00 15.00           N
ATOM   1154  CA  HIS A 241     -59.392  15.349  15.265  1.00 15.00           C
ATOM   1155  CB  HIS A 241     -58.687  14.998  13.948  1.00 15.00           C
ATOM   1156  CG  HIS A 241     -57.562  15.925  13.595  1.00 15.00           C
ATOM   1157  ND1 HIS A 241     -56.329  15.446  13.223  1.00 15.00           N
ATOM   1158  CD2 HIS A 241     -57.533  17.283  13.590  1.00 15.00           C
ATOM   1159  CE1 HIS A 241     -55.577  16.510  13.007  1.00 15.00           C
ATOM   1160  NE2 HIS A 241     -56.263  17.641  13.215  1.00 15.00           N
ATOM   1161  C   HIS A 241     -60.621  14.466  15.465  1.00 15.00           C
ATOM   1162  O   HIS A 241     -61.377  14.210  14.526  1.00 15.00           O
TER    1163      HIS A 241
ATOM   1164  N   CYS B   7     -11.826  -7.427 -19.642  1.00 15.00           N
ATOM   1165  CA  CYS B   7     -12.529  -8.368 -20.501  1.00 15.00           C
ATOM   1166  CB  CYS B   7     -13.419  -7.630 -21.503  1.00 15.00           C
ATOM   1167  SG  CYS B   7     -15.009  -7.093 -20.834  1.00 15.00           S
ATOM   1168  C   CYS B   7     -11.554  -9.281 -21.234  1.00 15.00           C
ATOM   1169  O   CYS B   7     -11.954 -10.293 -21.818  1.00 15.00           O
ATOM   1170  N   ARG B   8     -10.274  -8.936 -21.190  1.00 15.00           N
ATOM   1171  CA  ARG B   8      -9.259  -9.736 -21.861  1.00 15.00           C
ATOM   1172  CB  ARG B   8      -8.611  -8.987 -23.032  1.00 15.00           C
ATOM   1173  CG  ARG B   8      -7.875  -7.710 -22.659  1.00 15.00           C
ATOM   1174  CD  ARG B   8      -7.332  -7.014 -23.898  1.00 15.00           C
ATOM   1175  NE  ARG B   8      -8.397  -6.413 -24.704  1.00 15.00           N
ATOM   1176  CZ  ARG B   8      -8.705  -6.789 -25.950  1.00 15.00           C
ATOM   1177  NH1 ARG B   8      -8.032  -7.773 -26.542  1.00 15.00           N
ATOM   1178  NH2 ARG B   8      -9.685  -6.173 -26.605  1.00 15.00           N
ATOM   1179  C   ARG B   8      -8.218 -10.278 -20.889  1.00 15.00           C
ATOM   1180  O   ARG B   8      -7.784 -11.424 -21.009  1.00 15.00           O
ATOM   1181  N   ALA B   9      -7.831  -9.472 -19.910  1.00 15.00           N
ATOM   1182  CA  ALA B   9      -6.850  -9.906 -18.933  1.00 15.00           C
ATOM   1183  CB  ALA B   9      -6.175  -8.722 -18.260  1.00 15.00           C
ATOM   1184  C   ALA B   9      -7.505 -10.814 -17.906  1.00 15.00           C
ATOM   1185  O   ALA B   9      -6.845 -11.655 -17.297  1.00 15.00           O
ATOM   1186  N   VAL B  10      -8.811 -10.642 -17.730  1.00 15.00           N
ATOM   1187  CA  VAL B  10      -9.570 -11.462 -16.794  1.00 15.00           C
ATOM   1188  CB  VAL B  10     -11.030 -10.983 -16.640  1.00 15.00           C
ATOM   1189  CG1 VAL B  10     -11.088  -9.715 -15.801  1.00 15.00           C
ATOM   1190  CG2 VAL B  10     -11.675 -10.752 -17.997  1.00 15.00           C
ATOM   1191  C   VAL B  10      -9.537 -12.928 -17.221  1.00 15.00           C
ATOM   1192  O   VAL B  10      -9.396 -13.824 -16.392  1.00 15.00           O
ATOM   1193  N   ARG B  11      -9.630 -13.161 -18.527  1.00 15.00           N
ATOM   1194  CA  ARG B  11      -9.597 -14.514 -19.066  1.00 15.00           C
ATOM   1195  CB  ARG B  11     -10.161 -14.538 -20.489  1.00 15.00           C
ATOM   1196  CG  ARG B  11     -11.508 -13.846 -20.626  1.00 15.00           C
ATOM   1197  CD  ARG B  11     -12.007 -13.872 -22.060  1.00 15.00           C
ATOM   1198  NE  ARG B  11     -13.074 -12.897 -22.282  1.00 15.00           N
ATOM   1199  CZ  ARG B  11     -14.278 -13.202 -22.768  1.00 15.00           C
ATOM   1200  NH1 ARG B  11     -14.572 -14.460 -23.087  1.00 15.00           N
ATOM   1201  NH2 ARG B  11     -15.189 -12.247 -22.931  1.00 15.00           N
ATOM   1202  C   ARG B  11      -8.166 -15.035 -19.051  1.00 15.00           C
ATOM   1203  O   ARG B  11      -7.926 -16.240 -18.986  1.00 15.00           O
ATOM   1204  N   SER B  12      -7.221 -14.104 -19.107  1.00 15.00           N
ATOM   1205  CA  SER B  12      -5.807 -14.435 -19.076  1.00 15.00           C
ATOM   1206  CB  SER B  12      -4.977 -13.183 -19.398  1.00 15.00           C
ATOM   1207  OG  SER B  12      -3.590 -13.386 -19.187  1.00 15.00           O
ATOM   1208  C   SER B  12      -5.447 -14.982 -17.699  1.00 15.00           C
ATOM   1209  O   SER B  12      -4.689 -15.944 -17.582  1.00 15.00           O
ATOM   1210  N   LEU B  13      -6.012 -14.367 -16.663  1.00 15.00           N
ATOM   1211  CA  LEU B  13      -5.772 -14.792 -15.292  1.00 15.00           C
ATOM   1212  CB  LEU B  13      -6.311 -13.754 -14.304  1.00 15.00           C
ATOM   1213  CG  LEU B  13      -5.566 -12.418 -14.254  1.00 15.00           C
ATOM   1214  CD1 LEU B  13      -6.345 -11.404 -13.430  1.00 15.00           C
ATOM   1215  CD2 LEU B  13      -4.166 -12.607 -13.688  1.00 15.00           C
ATOM   1216  C   LEU B  13      -6.423 -16.145 -15.036  1.00 15.00           C
ATOM   1217  O   LEU B  13      -5.829 -17.026 -14.421  1.00 15.00           O
ATOM   1218  N   LEU B  14      -7.644 -16.308 -15.529  1.00 15.00           N
ATOM   1219  CA  LEU B  14      -8.373 -17.559 -15.363  1.00 15.00           C
ATOM   1220  CB  LEU B  14      -9.776 -17.440 -15.959  1.00 15.00           C
ATOM   1221  CG  LEU B  14     -10.688 -16.402 -15.305  1.00 15.00           C
ATOM   1222  CD1 LEU B  14     -11.999 -16.282 -16.063  1.00 15.00           C
ATOM   1223  CD2 LEU B  14     -10.936 -16.750 -13.847  1.00 15.00           C
ATOM   1224  C   LEU B  14      -7.621 -18.718 -16.005  1.00 15.00           C
ATOM   1225  O   LEU B  14      -7.613 -19.831 -15.486  1.00 15.00           O
ATOM   1226  N   ARG B  15      -6.965 -18.441 -17.125  1.00 15.00           N
ATOM   1227  CA  ARG B  15      -6.206 -19.458 -17.840  1.00 15.00           C
ATOM   1228  CB  ARG B  15      -5.882 -18.987 -19.262  1.00 15.00           C
ATOM   1229  CG  ARG B  15      -5.414 -20.095 -20.196  1.00 15.00           C
ATOM   1230  CD  ARG B  15      -5.021 -19.552 -21.561  1.00 15.00           C
ATOM   1231  NE  ARG B  15      -6.181 -19.286 -22.417  1.00 15.00           N
ATOM   1232  CZ  ARG B  15      -6.097 -18.780 -23.652  1.00 15.00           C
ATOM   1233  NH1 ARG B  15      -4.908 -18.487 -24.173  1.00 15.00           N
ATOM   1234  NH2 ARG B  15      -7.200 -18.575 -24.369  1.00 15.00           N
ATOM   1235  C   ARG B  15      -4.923 -19.830 -17.093  1.00 15.00           C
ATOM   1236  O   ARG B  15      -4.370 -20.906 -17.298  1.00 15.00           O
ATOM   1237  N   SER B  16      -4.453 -18.939 -16.229  1.00 15.00           N
ATOM   1238  CA  SER B  16      -3.236 -19.194 -15.465  1.00 15.00           C
ATOM   1239  CB  SER B  16      -2.421 -17.907 -15.299  1.00 15.00           C
ATOM   1240  OG  SER B  16      -3.235 -16.832 -14.861  1.00 15.00           O
ATOM   1241  C   SER B  16      -3.535 -19.815 -14.101  1.00 15.00           C
ATOM   1242  O   SER B  16      -2.622 -20.220 -13.382  1.00 15.00           O
ATOM   1243  N   HIS B  17      -4.811 -19.890 -13.747  1.00 15.00           N
ATOM   1244  CA  HIS B  17      -5.205 -20.455 -12.460  1.00 15.00           C
ATOM   1245  CB  HIS B  17      -5.958 -19.420 -11.616  1.00 15.00           C
ATOM   1246  CG  HIS B  17      -5.081 -18.337 -11.058  1.00 15.00           C
ATOM   1247  ND1 HIS B  17      -4.396 -18.507  -9.878  1.00 15.00           N
ATOM   1248  CD2 HIS B  17      -4.808 -17.103 -11.553  1.00 15.00           C
ATOM   1249  CE1 HIS B  17      -3.726 -17.388  -9.681  1.00 15.00           C
ATOM   1250  NE2 HIS B  17      -3.945 -16.510 -10.670  1.00 15.00           N
ATOM   1251  C   HIS B  17      -6.036 -21.724 -12.628  1.00 15.00           C
ATOM   1252  O   HIS B  17      -6.246 -22.474 -11.673  1.00 15.00           O
ATOM   1253  N   TYR B  18      -6.503 -21.966 -13.844  1.00 15.00           N
ATOM   1254  CA  TYR B  18      -7.312 -23.142 -14.134  1.00 15.00           C
ATOM   1255  CB  TYR B  18      -8.783 -22.751 -14.302  1.00 15.00           C
ATOM   1256  CG  TYR B  18      -9.398 -22.168 -13.046  1.00 15.00           C
ATOM   1257  CD1 TYR B  18      -9.757 -22.986 -11.982  1.00 15.00           C
ATOM   1258  CD2 TYR B  18      -9.609 -20.800 -12.920  1.00 15.00           C
ATOM   1259  CE1 TYR B  18     -10.309 -22.459 -10.830  1.00 15.00           C
ATOM   1260  CE2 TYR B  18     -10.161 -20.265 -11.771  1.00 15.00           C
ATOM   1261  CZ  TYR B  18     -10.508 -21.098 -10.729  1.00 15.00           C
ATOM   1262  OH  TYR B  18     -11.059 -20.570  -9.583  1.00 15.00           O
ATOM   1263  C   TYR B  18      -6.787 -23.846 -15.379  1.00 15.00           C
ATOM   1264  O   TYR B  18      -5.876 -23.348 -16.034  1.00 15.00           O
ATOM   1265  N   ARG B  19      -7.355 -24.999 -15.708  1.00 15.00           N
ATOM   1266  CA  ARG B  19      -6.908 -25.746 -16.876  1.00 15.00           C
ATOM   1267  CB  ARG B  19      -6.901 -27.247 -16.590  1.00 15.00           C
ATOM   1268  CG  ARG B  19      -6.096 -28.063 -17.591  1.00 15.00           C
ATOM   1269  CD  ARG B  19      -6.110 -29.540 -17.235  1.00 15.00           C
ATOM   1270  NE  ARG B  19      -7.464 -30.081 -17.235  1.00 15.00           N
ATOM   1271  CZ  ARG B  19      -7.928 -30.948 -16.338  1.00 15.00           C
ATOM   1272  NH1 ARG B  19      -7.146 -31.388 -15.352  1.00 15.00           N
ATOM   1273  NH2 ARG B  19      -9.180 -31.374 -16.435  1.00 15.00           N
ATOM   1274  C   ARG B  19      -7.777 -25.438 -18.087  1.00 15.00           C
ATOM   1275  O   ARG B  19      -7.288 -24.967 -19.112  1.00 15.00           O
ATOM   1276  N   GLU B  20      -9.067 -25.709 -17.964  1.00 15.00           N
ATOM   1277  CA  GLU B  20     -10.005 -25.454 -19.045  1.00 15.00           C
ATOM   1278  CB  GLU B  20     -10.821 -26.712 -19.364  1.00 15.00           C
ATOM   1279  CG  GLU B  20     -10.000 -27.890 -19.870  1.00 15.00           C
ATOM   1280  CD  GLU B  20     -10.639 -29.227 -19.543  1.00 15.00           C
ATOM   1281  OE1 GLU B  20      -9.930 -30.111 -19.003  1.00 15.00           O
ATOM   1282  OE2 GLU B  20     -11.852 -29.389 -19.806  1.00 15.00           O
ATOM   1283  C   GLU B  20     -10.940 -24.310 -18.670  1.00 15.00           C
ATOM   1284  O   GLU B  20     -11.544 -24.317 -17.594  1.00 15.00           O
ATOM   1285  N   VAL B  21     -11.035 -23.320 -19.546  1.00 15.00           N
ATOM   1286  CA  VAL B  21     -11.906 -22.175 -19.320  1.00 15.00           C
ATOM   1287  CB  VAL B  21     -11.118 -20.883 -18.984  1.00 15.00           C
ATOM   1288  CG1 VAL B  21      -9.971 -20.654 -19.960  1.00 15.00           C
ATOM   1289  CG2 VAL B  21     -12.041 -19.672 -18.936  1.00 15.00           C
ATOM   1290  C   VAL B  21     -12.815 -21.961 -20.529  1.00 15.00           C
ATOM   1291  O   VAL B  21     -12.343 -21.735 -21.645  1.00 15.00           O
ATOM   1292  N   LEU B  22     -14.117 -22.053 -20.302  1.00 15.00           N
ATOM   1293  CA  LEU B  22     -15.091 -21.888 -21.369  1.00 15.00           C
ATOM   1294  CB  LEU B  22     -15.368 -23.236 -22.058  1.00 15.00           C
ATOM   1295  CG  LEU B  22     -16.141 -24.290 -21.252  1.00 15.00           C
ATOM   1296  CD1 LEU B  22     -16.758 -25.319 -22.185  1.00 15.00           C
ATOM   1297  CD2 LEU B  22     -15.240 -24.976 -20.234  1.00 15.00           C
ATOM   1298  C   LEU B  22     -16.389 -21.293 -20.829  1.00 15.00           C
ATOM   1299  O   LEU B  22     -16.740 -21.510 -19.670  1.00 15.00           O
ATOM   1300  N   PRO B  23     -17.112 -20.516 -21.656  1.00 15.00           N
ATOM   1301  CA  PRO B  23     -18.384 -19.899 -21.255  1.00 15.00           C
ATOM   1302  CB  PRO B  23     -18.859 -19.191 -22.529  1.00 15.00           C
ATOM   1303  CG  PRO B  23     -17.620 -18.987 -23.332  1.00 15.00           C
ATOM   1304  CD  PRO B  23     -16.740 -20.167 -23.037  1.00 15.00           C
ATOM   1305  C   PRO B  23     -19.409 -20.949 -20.823  1.00 15.00           C
ATOM   1306  O   PRO B  23     -19.339 -22.107 -21.250  1.00 15.00           O
ATOM   1307  N   LEU B  24     -20.365 -20.537 -19.994  1.00 15.00           N
ATOM   1308  CA  LEU B  24     -21.395 -21.445 -19.490  1.00 15.00           C
ATOM   1309  CB  LEU B  24     -22.345 -20.712 -18.537  1.00 15.00           C
ATOM   1310  CG  LEU B  24     -23.334 -21.586 -17.759  1.00 15.00           C
ATOM   1311  CD1 LEU B  24     -23.315 -21.230 -16.281  1.00 15.00           C
ATOM   1312  CD2 LEU B  24     -24.741 -21.442 -18.324  1.00 15.00           C
ATOM   1313  C   LEU B  24     -22.178 -22.101 -20.624  1.00 15.00           C
ATOM   1314  O   LEU B  24     -22.520 -23.282 -20.548  1.00 15.00           O
ATOM   1315  N   ALA B  25     -22.435 -21.337 -21.679  1.00 15.00           N
ATOM   1316  CA  ALA B  25     -23.183 -21.832 -22.832  1.00 15.00           C
ATOM   1317  CB  ALA B  25     -23.363 -20.728 -23.862  1.00 15.00           C
ATOM   1318  C   ALA B  25     -22.522 -23.057 -23.466  1.00 15.00           C
ATOM   1319  O   ALA B  25     -23.196 -24.024 -23.817  1.00 15.00           O
ATOM   1320  N   THR B  26     -21.205 -23.017 -23.604  1.00 15.00           N
ATOM   1321  CA  THR B  26     -20.466 -24.122 -24.200  1.00 15.00           C
ATOM   1322  CB  THR B  26     -19.052 -23.670 -24.594  1.00 15.00           C
ATOM   1323  OG1 THR B  26     -18.802 -22.383 -24.014  1.00 15.00           O
ATOM   1324  CG2 THR B  26     -18.926 -23.574 -26.105  1.00 15.00           C
ATOM   1325  C   THR B  26     -20.369 -25.307 -23.244  1.00 15.00           C
ATOM   1326  O   THR B  26     -20.271 -26.457 -23.671  1.00 15.00           O
ATOM   1327  N   PHE B  27     -20.407 -25.021 -21.949  1.00 15.00           N
ATOM   1328  CA  PHE B  27     -20.315 -26.062 -20.936  1.00 15.00           C
ATOM   1329  CB  PHE B  27     -19.953 -25.459 -19.575  1.00 15.00           C
ATOM   1330  CG  PHE B  27     -19.680 -26.478 -18.504  1.00 15.00           C
ATOM   1331  CD1 PHE B  27     -18.520 -27.236 -18.529  1.00 15.00           C
ATOM   1332  CD2 PHE B  27     -20.581 -26.676 -17.470  1.00 15.00           C
ATOM   1333  CE1 PHE B  27     -18.264 -28.171 -17.544  1.00 15.00           C
ATOM   1334  CE2 PHE B  27     -20.332 -27.610 -16.482  1.00 15.00           C
ATOM   1335  CZ  PHE B  27     -19.171 -28.358 -16.519  1.00 15.00           C
ATOM   1336  C   PHE B  27     -21.615 -26.850 -20.842  1.00 15.00           C
ATOM   1337  O   PHE B  27     -21.607 -28.080 -20.882  1.00 15.00           O
ATOM   1338  N   VAL B  28     -22.730 -26.136 -20.743  1.00 15.00           N
ATOM   1339  CA  VAL B  28     -24.038 -26.772 -20.635  1.00 15.00           C
ATOM   1340  CB  VAL B  28     -25.153 -25.761 -20.272  1.00 15.00           C
ATOM   1341  CG1 VAL B  28     -25.392 -24.758 -21.393  1.00 15.00           C
ATOM   1342  CG2 VAL B  28     -26.442 -26.476 -19.892  1.00 15.00           C
ATOM   1343  C   VAL B  28     -24.392 -27.548 -21.906  1.00 15.00           C
ATOM   1344  O   VAL B  28     -25.062 -28.578 -21.848  1.00 15.00           O
ATOM   1345  N   ARG B  29     -23.909 -27.069 -23.049  1.00 15.00           N
ATOM   1346  CA  ARG B  29     -24.177 -27.728 -24.323  1.00 15.00           C
ATOM   1347  CB  ARG B  29     -23.902 -26.793 -25.502  1.00 15.00           C
ATOM   1348  CG  ARG B  29     -24.984 -25.748 -25.726  1.00 15.00           C
ATOM   1349  CD  ARG B  29     -24.631 -24.818 -26.876  1.00 15.00           C
ATOM   1350  NE  ARG B  29     -24.680 -25.500 -28.172  1.00 15.00           N
ATOM   1351  CZ  ARG B  29     -24.181 -24.994 -29.302  1.00 15.00           C
ATOM   1352  NH1 ARG B  29     -23.594 -23.800 -29.298  1.00 15.00           N
ATOM   1353  NH2 ARG B  29     -24.270 -25.683 -30.435  1.00 15.00           N
ATOM   1354  C   ARG B  29     -23.382 -29.022 -24.461  1.00 15.00           C
ATOM   1355  O   ARG B  29     -23.663 -29.839 -25.333  1.00 15.00           O
ATOM   1356  N   ARG B  30     -22.386 -29.199 -23.599  1.00 15.00           N
ATOM   1357  CA  ARG B  30     -21.569 -30.406 -23.619  1.00 15.00           C
ATOM   1358  CB  ARG B  30     -20.115 -30.099 -23.248  1.00 15.00           C
ATOM   1359  CG  ARG B  30     -19.311 -29.428 -24.350  1.00 15.00           C
ATOM   1360  CD  ARG B  30     -17.814 -29.609 -24.134  1.00 15.00           C
ATOM   1361  NE  ARG B  30     -17.372 -29.126 -22.822  1.00 15.00           N
ATOM   1362  CZ  ARG B  30     -16.184 -29.415 -22.278  1.00 15.00           C
ATOM   1363  NH1 ARG B  30     -15.319 -30.184 -22.931  1.00 15.00           N
ATOM   1364  NH2 ARG B  30     -15.862 -28.938 -21.079  1.00 15.00           N
ATOM   1365  C   ARG B  30     -22.138 -31.439 -22.658  1.00 15.00           C
ATOM   1366  O   ARG B  30     -21.763 -32.609 -22.690  1.00 15.00           O
ATOM   1367  N   LEU B  31     -23.041 -30.988 -21.795  1.00 15.00           N
ATOM   1368  CA  LEU B  31     -23.673 -31.861 -20.816  1.00 15.00           C
ATOM   1369  CB  LEU B  31     -23.714 -31.182 -19.443  1.00 15.00           C
ATOM   1370  CG  LEU B  31     -22.586 -31.539 -18.468  1.00 15.00           C
ATOM   1371  CD1 LEU B  31     -22.522 -33.042 -18.246  1.00 15.00           C
ATOM   1372  CD2 LEU B  31     -21.249 -31.002 -18.957  1.00 15.00           C
ATOM   1373  C   LEU B  31     -25.083 -32.222 -21.257  1.00 15.00           C
ATOM   1374  O   LEU B  31     -25.765 -33.023 -20.618  1.00 15.00           O
ATOM   1375  N   GLY B  32     -25.511 -31.620 -22.356  1.00 15.00           N
ATOM   1376  CA  GLY B  32     -26.833 -31.873 -22.876  1.00 15.00           C
ATOM   1377  C   GLY B  32     -26.840 -33.010 -23.874  1.00 15.00           C
ATOM   1378  O   GLY B  32     -25.897 -33.159 -24.650  1.00 15.00           O
ATOM   1379  N   PRO B  33     -27.903 -33.828 -23.886  1.00 15.00           N
ATOM   1380  CA  PRO B  33     -28.018 -34.966 -24.803  1.00 15.00           C
ATOM   1381  CB  PRO B  33     -29.151 -35.789 -24.190  1.00 15.00           C
ATOM   1382  CG  PRO B  33     -30.005 -34.784 -23.494  1.00 15.00           C
ATOM   1383  CD  PRO B  33     -29.072 -33.713 -22.996  1.00 15.00           C
ATOM   1384  C   PRO B  33     -28.384 -34.534 -26.223  1.00 15.00           C
ATOM   1385  O   PRO B  33     -28.588 -35.369 -27.104  1.00 15.00           O
ATOM   1386  N   GLN B  34     -28.471 -33.227 -26.432  1.00 15.00           N
ATOM   1387  CA  GLN B  34     -28.804 -32.674 -27.732  1.00 15.00           C
ATOM   1388  CB  GLN B  34     -30.303 -32.826 -28.009  1.00 15.00           C
ATOM   1389  CG  GLN B  34     -30.633 -33.104 -29.465  1.00 15.00           C
ATOM   1390  CD  GLN B  34     -32.096 -33.428 -29.685  1.00 15.00           C
ATOM   1391  OE1 GLN B  34     -32.770 -33.959 -28.805  1.00 15.00           O
ATOM   1392  NE2 GLN B  34     -32.595 -33.112 -30.868  1.00 15.00           N
ATOM   1393  C   GLN B  34     -28.410 -31.204 -27.783  1.00 15.00           C
ATOM   1394  O   GLN B  34     -28.194 -30.578 -26.745  1.00 15.00           O
ATOM   1395  N   GLY B  35     -28.303 -30.660 -28.983  1.00 15.00           N
ATOM   1396  CA  GLY B  35     -27.944 -29.268 -29.127  1.00 15.00           C
ATOM   1397  C   GLY B  35     -29.139 -28.413 -29.490  1.00 15.00           C
ATOM   1398  O   GLY B  35     -29.634 -28.480 -30.613  1.00 15.00           O
ATOM   1399  N   TRP B  36     -29.621 -27.634 -28.535  1.00 15.00           N
ATOM   1400  CA  TRP B  36     -30.758 -26.761 -28.773  1.00 15.00           C
ATOM   1401  CB  TRP B  36     -32.036 -27.340 -28.145  1.00 15.00           C
ATOM   1402  CG  TRP B  36     -31.996 -27.422 -26.647  1.00 15.00           C
ATOM   1403  CD1 TRP B  36     -32.253 -26.413 -25.764  1.00 15.00           C
ATOM   1404  CD2 TRP B  36     -31.686 -28.576 -25.855  1.00 15.00           C
ATOM   1405  NE1 TRP B  36     -32.105 -26.860 -24.477  1.00 15.00           N
ATOM   1406  CE2 TRP B  36     -31.759 -28.185 -24.505  1.00 15.00           C
ATOM   1407  CE3 TRP B  36     -31.349 -29.899 -26.157  1.00 15.00           C
ATOM   1408  CZ2 TRP B  36     -31.507 -29.068 -23.459  1.00 15.00           C
ATOM   1409  CZ3 TRP B  36     -31.101 -30.774 -25.116  1.00 15.00           C
ATOM   1410  CH2 TRP B  36     -31.180 -30.355 -23.784  1.00 15.00           C
ATOM   1411  C   TRP B  36     -30.489 -25.365 -28.227  1.00 15.00           C
ATOM   1412  O   TRP B  36     -29.464 -25.125 -27.584  1.00 15.00           O
ATOM   1413  N   ARG B  37     -31.404 -24.443 -28.500  1.00 15.00           N
ATOM   1414  CA  ARG B  37     -31.282 -23.079 -28.013  1.00 15.00           C
ATOM   1415  CB  ARG B  37     -31.300 -22.071 -29.168  1.00 15.00           C
ATOM   1416  CG  ARG B  37     -30.818 -20.690 -28.760  1.00 15.00           C
ATOM   1417  CD  ARG B  37     -30.629 -19.780 -29.968  1.00 15.00           C
ATOM   1418  NE  ARG B  37     -31.862 -19.080 -30.321  1.00 15.00           N
ATOM   1419  CZ  ARG B  37     -31.913 -18.000 -31.096  1.00 15.00           C
ATOM   1420  NH1 ARG B  37     -30.797 -17.467 -31.598  1.00 15.00           N
ATOM   1421  NH2 ARG B  37     -33.095 -17.496 -31.424  1.00 15.00           N
ATOM   1422  C   ARG B  37     -32.422 -22.794 -27.047  1.00 15.00           C
ATOM   1423  O   ARG B  37     -33.566 -22.628 -27.465  1.00 15.00           O
ATOM   1424  N   LEU B  38     -32.105 -22.754 -25.764  1.00 15.00           N
ATOM   1425  CA  LEU B  38     -33.111 -22.515 -24.735  1.00 15.00           C
ATOM   1426  CB  LEU B  38     -32.559 -22.864 -23.348  1.00 15.00           C
ATOM   1427  CG  LEU B  38     -31.183 -22.281 -22.999  1.00 15.00           C
ATOM   1428  CD1 LEU B  38     -31.326 -20.985 -22.224  1.00 15.00           C
ATOM   1429  CD2 LEU B  38     -30.349 -23.291 -22.224  1.00 15.00           C
ATOM   1430  C   LEU B  38     -33.647 -21.086 -24.760  1.00 15.00           C
ATOM   1431  O   LEU B  38     -34.775 -20.843 -24.346  1.00 15.00           O
ATOM   1432  N   VAL B  39     -32.830 -20.156 -25.249  1.00 15.00           N
ATOM   1433  CA  VAL B  39     -33.216 -18.747 -25.317  1.00 15.00           C
ATOM   1434  CB  VAL B  39     -32.028 -17.845 -25.720  1.00 15.00           C
ATOM   1435  CG1 VAL B  39     -32.428 -16.376 -25.679  1.00 15.00           C
ATOM   1436  CG2 VAL B  39     -30.827 -18.103 -24.823  1.00 15.00           C
ATOM   1437  C   VAL B  39     -34.359 -18.526 -26.303  1.00 15.00           C
ATOM   1438  O   VAL B  39     -34.159 -18.555 -27.521  1.00 15.00           O
ATOM   1439  N   GLN B  40     -35.552 -18.316 -25.765  1.00 15.00           N
ATOM   1440  CA  GLN B  40     -36.730 -18.078 -26.578  1.00 15.00           C
ATOM   1441  CB  GLN B  40     -37.842 -19.068 -26.214  1.00 15.00           C
ATOM   1442  CG  GLN B  40     -37.564 -20.502 -26.628  1.00 15.00           C
ATOM   1443  CD  GLN B  40     -38.802 -21.376 -26.540  1.00 15.00           C
ATOM   1444  OE1 GLN B  40     -39.922 -20.908 -26.734  1.00 15.00           O
ATOM   1445  NE2 GLN B  40     -38.605 -22.651 -26.247  1.00 15.00           N
ATOM   1446  C   GLN B  40     -37.229 -16.646 -26.401  1.00 15.00           C
ATOM   1447  O   GLN B  40     -36.459 -15.740 -26.092  1.00 15.00           O
ATOM   1448  N   ARG B  41     -38.526 -16.452 -26.598  1.00 15.00           N
ATOM   1449  CA  ARG B  41     -39.136 -15.135 -26.465  1.00 15.00           C
ATOM   1450  CB  ARG B  41     -40.067 -14.857 -27.649  1.00 15.00           C
ATOM   1451  CG  ARG B  41     -41.208 -15.851 -27.788  1.00 15.00           C
ATOM   1452  CD  ARG B  41     -41.970 -15.649 -29.090  1.00 15.00           C
ATOM   1453  NE  ARG B  41     -41.108 -15.813 -30.264  1.00 15.00           N
ATOM   1454  CZ  ARG B  41     -40.843 -16.989 -30.840  1.00 15.00           C
ATOM   1455  NH1 ARG B  41     -41.372 -18.107 -30.351  1.00 15.00           N
ATOM   1456  NH2 ARG B  41     -40.053 -17.043 -31.909  1.00 15.00           N
ATOM   1457  C   ARG B  41     -39.912 -15.034 -25.155  1.00 15.00           C
ATOM   1458  O   ARG B  41     -40.700 -14.113 -24.960  1.00 15.00           O
ATOM   1459  N   GLY B  42     -39.684 -15.991 -24.270  1.00 15.00           N
ATOM   1460  CA  GLY B  42     -40.365 -15.999 -22.991  1.00 15.00           C
ATOM   1461  C   GLY B  42     -39.391 -16.069 -21.836  1.00 15.00           C
ATOM   1462  O   GLY B  42     -39.787 -16.271 -20.689  1.00 15.00           O
ATOM   1463  N   ASP B  43     -38.113 -15.902 -22.145  1.00 15.00           N
ATOM   1464  CA  ASP B  43     -37.068 -15.949 -21.133  1.00 15.00           C
ATOM   1465  CB  ASP B  43     -35.782 -16.560 -21.702  1.00 15.00           C
ATOM   1466  CG  ASP B  43     -35.886 -18.053 -21.945  1.00 15.00           C
ATOM   1467  OD1 ASP B  43     -35.642 -18.836 -20.997  1.00 15.00           O
ATOM   1468  OD2 ASP B  43     -36.205 -18.449 -23.088  1.00 15.00           O
ATOM   1469  C   ASP B  43     -36.779 -14.554 -20.603  1.00 15.00           C
ATOM   1470  O   ASP B  43     -36.604 -13.612 -21.381  1.00 15.00           O
ATOM   1471  N   PRO B  44     -36.744 -14.399 -19.270  1.00 15.00           N
ATOM   1472  CA  PRO B  44     -36.464 -13.112 -18.626  1.00 15.00           C
ATOM   1473  CB  PRO B  44     -36.392 -13.465 -17.137  1.00 15.00           C
ATOM   1474  CG  PRO B  44     -37.198 -14.710 -17.007  1.00 15.00           C
ATOM   1475  CD  PRO B  44     -36.994 -15.466 -18.288  1.00 15.00           C
ATOM   1476  C   PRO B  44     -35.130 -12.532 -19.091  1.00 15.00           C
ATOM   1477  O   PRO B  44     -34.148 -13.261 -19.261  1.00 15.00           O
ATOM   1478  N   ALA B  45     -35.102 -11.219 -19.285  1.00 15.00           N
ATOM   1479  CA  ALA B  45     -33.899 -10.529 -19.738  1.00 15.00           C
ATOM   1480  CB  ALA B  45     -34.161  -9.037 -19.873  1.00 15.00           C
ATOM   1481  C   ALA B  45     -32.720 -10.786 -18.804  1.00 15.00           C
ATOM   1482  O   ALA B  45     -31.591 -10.983 -19.258  1.00 15.00           O
ATOM   1483  N   ALA B  46     -32.996 -10.799 -17.504  1.00 15.00           N
ATOM   1484  CA  ALA B  46     -31.966 -11.034 -16.498  1.00 15.00           C
ATOM   1485  CB  ALA B  46     -32.542 -10.861 -15.101  1.00 15.00           C
ATOM   1486  C   ALA B  46     -31.337 -12.418 -16.652  1.00 15.00           C
ATOM   1487  O   ALA B  46     -30.134 -12.587 -16.456  1.00 15.00           O
ATOM   1488  N   PHE B  47     -32.152 -13.401 -17.022  1.00 15.00           N
ATOM   1489  CA  PHE B  47     -31.670 -14.766 -17.198  1.00 15.00           C
ATOM   1490  CB  PHE B  47     -32.844 -15.740 -17.348  1.00 15.00           C
ATOM   1491  CG  PHE B  47     -32.430 -17.161 -17.622  1.00 15.00           C
ATOM   1492  CD1 PHE B  47     -31.832 -17.926 -16.634  1.00 15.00           C
ATOM   1493  CD2 PHE B  47     -32.642 -17.731 -18.867  1.00 15.00           C
ATOM   1494  CE1 PHE B  47     -31.451 -19.230 -16.882  1.00 15.00           C
ATOM   1495  CE2 PHE B  47     -32.264 -19.035 -19.122  1.00 15.00           C
ATOM   1496  CZ  PHE B  47     -31.668 -19.786 -18.128  1.00 15.00           C
ATOM   1497  C   PHE B  47     -30.745 -14.859 -18.405  1.00 15.00           C
ATOM   1498  O   PHE B  47     -29.658 -15.432 -18.325  1.00 15.00           O
ATOM   1499  N   ARG B  48     -31.178 -14.276 -19.517  1.00 15.00           N
ATOM   1500  CA  ARG B  48     -30.392 -14.289 -20.744  1.00 15.00           C
ATOM   1501  CB  ARG B  48     -31.162 -13.609 -21.878  1.00 15.00           C
ATOM   1502  CG  ARG B  48     -30.530 -13.783 -23.250  1.00 15.00           C
ATOM   1503  CD  ARG B  48     -31.337 -13.072 -24.324  1.00 15.00           C
ATOM   1504  NE  ARG B  48     -31.282 -11.616 -24.182  1.00 15.00           N
ATOM   1505  CZ  ARG B  48     -32.321 -10.807 -24.399  1.00 15.00           C
ATOM   1506  NH1 ARG B  48     -33.497 -11.313 -24.763  1.00 15.00           N
ATOM   1507  NH2 ARG B  48     -32.182  -9.491 -24.255  1.00 15.00           N
ATOM   1508  C   ARG B  48     -29.046 -13.602 -20.532  1.00 15.00           C
ATOM   1509  O   ARG B  48     -28.022 -14.046 -21.051  1.00 15.00           O
ATOM   1510  N   ALA B  49     -29.058 -12.523 -19.759  1.00 15.00           N
ATOM   1511  CA  ALA B  49     -27.842 -11.777 -19.470  1.00 15.00           C
ATOM   1512  CB  ALA B  49     -28.175 -10.459 -18.786  1.00 15.00           C
ATOM   1513  C   ALA B  49     -26.890 -12.601 -18.610  1.00 15.00           C
ATOM   1514  O   ALA B  49     -25.686 -12.624 -18.854  1.00 15.00           O
ATOM   1515  N   LEU B  50     -27.444 -13.289 -17.616  1.00 15.00           N
ATOM   1516  CA  LEU B  50     -26.650 -14.118 -16.717  1.00 15.00           C
ATOM   1517  CB  LEU B  50     -27.543 -14.756 -15.648  1.00 15.00           C
ATOM   1518  CG  LEU B  50     -26.852 -15.703 -14.663  1.00 15.00           C
ATOM   1519  CD1 LEU B  50     -25.987 -14.928 -13.680  1.00 15.00           C
ATOM   1520  CD2 LEU B  50     -27.875 -16.558 -13.930  1.00 15.00           C
ATOM   1521  C   LEU B  50     -25.897 -15.201 -17.484  1.00 15.00           C
ATOM   1522  O   LEU B  50     -24.698 -15.387 -17.292  1.00 15.00           O
ATOM   1523  N   VAL B  51     -26.604 -15.899 -18.365  1.00 15.00           N
ATOM   1524  CA  VAL B  51     -26.006 -16.969 -19.158  1.00 15.00           C
ATOM   1525  CB  VAL B  51     -27.071 -17.711 -20.000  1.00 15.00           C
ATOM   1526  CG1 VAL B  51     -26.445 -18.852 -20.791  1.00 15.00           C
ATOM   1527  CG2 VAL B  51     -28.190 -18.232 -19.112  1.00 15.00           C
ATOM   1528  C   VAL B  51     -24.907 -16.439 -20.081  1.00 15.00           C
ATOM   1529  O   VAL B  51     -23.871 -17.080 -20.262  1.00 15.00           O
ATOM   1530  N   ALA B  52     -25.127 -15.255 -20.637  1.00 15.00           N
ATOM   1531  CA  ALA B  52     -24.172 -14.648 -21.558  1.00 15.00           C
ATOM   1532  CB  ALA B  52     -24.859 -13.595 -22.414  1.00 15.00           C
ATOM   1533  C   ALA B  52     -22.954 -14.050 -20.853  1.00 15.00           C
ATOM   1534  O   ALA B  52     -21.922 -13.815 -21.483  1.00 15.00           O
ATOM   1535  N   GLN B  53     -23.066 -13.794 -19.557  1.00 15.00           N
ATOM   1536  CA  GLN B  53     -21.958 -13.206 -18.809  1.00 15.00           C
ATOM   1537  CB  GLN B  53     -22.425 -11.976 -18.023  1.00 15.00           C
ATOM   1538  CG  GLN B  53     -23.008 -10.864 -18.885  1.00 15.00           C
ATOM   1539  CD  GLN B  53     -21.958 -10.120 -19.688  1.00 15.00           C
ATOM   1540  OE1 GLN B  53     -21.434  -9.098 -19.251  1.00 15.00           O
ATOM   1541  NE2 GLN B  53     -21.644 -10.626 -20.871  1.00 15.00           N
ATOM   1542  C   GLN B  53     -21.295 -14.211 -17.869  1.00 15.00           C
ATOM   1543  O   GLN B  53     -20.315 -13.886 -17.198  1.00 15.00           O
ATOM   1544  N   CYS B  54     -21.814 -15.429 -17.830  1.00 15.00           N
ATOM   1545  CA  CYS B  54     -21.266 -16.453 -16.951  1.00 15.00           C
ATOM   1546  CB  CYS B  54     -22.390 -17.194 -16.220  1.00 15.00           C
ATOM   1547  SG  CYS B  54     -21.883 -17.990 -14.678  1.00 15.00           S
ATOM   1548  C   CYS B  54     -20.381 -17.445 -17.703  1.00 15.00           C
ATOM   1549  O   CYS B  54     -20.699 -17.873 -18.816  1.00 15.00           O
ATOM   1550  N   LEU B  55     -19.262 -17.798 -17.086  1.00 15.00           N
ATOM   1551  CA  LEU B  55     -18.325 -18.749 -17.663  1.00 15.00           C
ATOM   1552  CB  LEU B  55     -17.096 -18.030 -18.230  1.00 15.00           C
ATOM   1553  CG  LEU B  55     -16.326 -17.129 -17.264  1.00 15.00           C
ATOM   1554  CD1 LEU B  55     -15.104 -17.849 -16.721  1.00 15.00           C
ATOM   1555  CD2 LEU B  55     -15.928 -15.828 -17.945  1.00 15.00           C
ATOM   1556  C   LEU B  55     -17.927 -19.788 -16.618  1.00 15.00           C
ATOM   1557  O   LEU B  55     -18.012 -19.528 -15.415  1.00 15.00           O
ATOM   1558  N   VAL B  56     -17.488 -20.955 -17.074  1.00 15.00           N
ATOM   1559  CA  VAL B  56     -17.106 -22.035 -16.173  1.00 15.00           C
ATOM   1560  CB  VAL B  56     -17.946 -23.307 -16.435  1.00 15.00           C
ATOM   1561  CG1 VAL B  56     -17.708 -24.350 -15.352  1.00 15.00           C
ATOM   1562  CG2 VAL B  56     -19.427 -22.971 -16.540  1.00 15.00           C
ATOM   1563  C   VAL B  56     -15.626 -22.383 -16.319  1.00 15.00           C
ATOM   1564  O   VAL B  56     -15.114 -22.518 -17.432  1.00 15.00           O
ATOM   1565  N   CYS B  57     -14.947 -22.516 -15.189  1.00 15.00           N
ATOM   1566  CA  CYS B  57     -13.534 -22.865 -15.173  1.00 15.00           C
ATOM   1567  CB  CYS B  57     -12.711 -21.735 -14.552  1.00 15.00           C
ATOM   1568  SG  CYS B  57     -12.853 -20.146 -15.398  1.00 15.00           S
ATOM   1569  C   CYS B  57     -13.319 -24.147 -14.377  1.00 15.00           C
ATOM   1570  O   CYS B  57     -13.980 -24.375 -13.360  1.00 15.00           O
ATOM   1571  N   VAL B  58     -12.409 -24.986 -14.844  1.00 15.00           N
ATOM   1572  CA  VAL B  58     -12.112 -26.236 -14.163  1.00 15.00           C
ATOM   1573  CB  VAL B  58     -12.439 -27.470 -15.046  1.00 15.00           C
ATOM   1574  CG1 VAL B  58     -11.412 -27.667 -16.148  1.00 15.00           C
ATOM   1575  CG2 VAL B  58     -12.589 -28.731 -14.209  1.00 15.00           C
ATOM   1576  C   VAL B  58     -10.652 -26.264 -13.703  1.00 15.00           C
ATOM   1577  O   VAL B  58      -9.754 -25.836 -14.437  1.00 15.00           O
ATOM   1578  N   PRO B  59     -10.406 -26.710 -12.458  1.00 15.00           N
ATOM   1579  CA  PRO B  59      -9.055 -26.806 -11.893  1.00 15.00           C
ATOM   1580  CB  PRO B  59      -9.267 -27.477 -10.529  1.00 15.00           C
ATOM   1581  CG  PRO B  59     -10.656 -28.019 -10.566  1.00 15.00           C
ATOM   1582  CD  PRO B  59     -11.427 -27.126 -11.488  1.00 15.00           C
ATOM   1583  C   PRO B  59      -8.111 -27.642 -12.759  1.00 15.00           C
ATOM   1584  O   PRO B  59      -8.544 -28.419 -13.613  1.00 15.00           O
ATOM   1585  N   TRP B  60      -6.821 -27.474 -12.526  1.00 15.00           N
ATOM   1586  CA  TRP B  60      -5.798 -28.183 -13.279  1.00 15.00           C
ATOM   1587  CB  TRP B  60      -4.507 -27.355 -13.252  1.00 15.00           C
ATOM   1588  CG  TRP B  60      -3.383 -27.892 -14.088  1.00 15.00           C
ATOM   1589  CD1 TRP B  60      -3.401 -28.148 -15.427  1.00 15.00           C
ATOM   1590  CD2 TRP B  60      -2.064 -28.219 -13.636  1.00 15.00           C
ATOM   1591  NE1 TRP B  60      -2.180 -28.623 -15.836  1.00 15.00           N
ATOM   1592  CE2 TRP B  60      -1.340 -28.674 -14.755  1.00 15.00           C
ATOM   1593  CE3 TRP B  60      -1.427 -28.172 -12.393  1.00 15.00           C
ATOM   1594  CZ2 TRP B  60      -0.011 -29.080 -14.668  1.00 15.00           C
ATOM   1595  CZ3 TRP B  60      -0.107 -28.574 -12.308  1.00 15.00           C
ATOM   1596  CH2 TRP B  60       0.587 -29.022 -13.439  1.00 15.00           C
ATOM   1597  C   TRP B  60      -5.556 -29.570 -12.690  1.00 15.00           C
ATOM   1598  O   TRP B  60      -5.171 -30.502 -13.401  1.00 15.00           O
ATOM   1599  N   ASP B  61      -5.811 -29.694 -11.397  1.00 15.00           N
ATOM   1600  CA  ASP B  61      -5.606 -30.940 -10.669  1.00 15.00           C
ATOM   1601  CB  ASP B  61      -4.977 -30.644  -9.298  1.00 15.00           C
ATOM   1602  CG  ASP B  61      -5.806 -29.690  -8.445  1.00 15.00           C
ATOM   1603  OD1 ASP B  61      -6.499 -28.813  -9.020  1.00 15.00           O
ATOM   1604  OD2 ASP B  61      -5.772 -29.819  -7.207  1.00 15.00           O
ATOM   1605  C   ASP B  61      -6.899 -31.744 -10.493  1.00 15.00           C
ATOM   1606  O   ASP B  61      -6.968 -32.913 -10.880  1.00 15.00           O
ATOM   1607  N   ALA B  62      -7.915 -31.118  -9.910  1.00 15.00           N
ATOM   1608  CA  ALA B  62      -9.192 -31.782  -9.656  1.00 15.00           C
ATOM   1609  CB  ALA B  62     -10.087 -30.927  -8.774  1.00 15.00           C
ATOM   1610  C   ALA B  62      -9.914 -32.204 -10.935  1.00 15.00           C
ATOM   1611  O   ALA B  62      -9.758 -31.591 -11.992  1.00 15.00           O
ATOM   1612  N   ARG B  63     -10.720 -33.255 -10.820  1.00 15.00           N
ATOM   1613  CA  ARG B  63     -11.467 -33.778 -11.956  1.00 15.00           C
ATOM   1614  CB  ARG B  63     -11.000 -35.202 -12.306  1.00 15.00           C
ATOM   1615  CG  ARG B  63     -11.048 -36.198 -11.152  1.00 15.00           C
ATOM   1616  CD  ARG B  63     -12.296 -37.072 -11.210  1.00 15.00           C
ATOM   1617  NE  ARG B  63     -12.385 -37.984 -10.065  1.00 15.00           N
ATOM   1618  CZ  ARG B  63     -13.522 -38.538  -9.637  1.00 15.00           C
ATOM   1619  NH1 ARG B  63     -14.666 -38.277 -10.258  1.00 15.00           N
ATOM   1620  NH2 ARG B  63     -13.513 -39.353  -8.584  1.00 15.00           N
ATOM   1621  C   ARG B  63     -12.976 -33.752 -11.708  1.00 15.00           C
ATOM   1622  O   ARG B  63     -13.451 -34.177 -10.649  1.00 15.00           O
ATOM   1623  N   PRO B  64     -13.740 -33.226 -12.676  1.00 15.00           N
ATOM   1624  CA  PRO B  64     -15.198 -33.159 -12.597  1.00 15.00           C
ATOM   1625  CB  PRO B  64     -15.519 -31.945 -13.469  1.00 15.00           C
ATOM   1626  CG  PRO B  64     -14.436 -31.908 -14.499  1.00 15.00           C
ATOM   1627  CD  PRO B  64     -13.239 -32.629 -13.927  1.00 15.00           C
ATOM   1628  C   PRO B  64     -15.834 -34.425 -13.180  1.00 15.00           C
ATOM   1629  O   PRO B  64     -15.517 -34.829 -14.298  1.00 15.00           O
ATOM   1630  N   PRO B  65     -16.712 -35.089 -12.416  1.00 15.00           N
ATOM   1631  CA  PRO B  65     -17.379 -36.309 -12.841  1.00 15.00           C
ATOM   1632  CB  PRO B  65     -17.440 -37.102 -11.530  1.00 15.00           C
ATOM   1633  CG  PRO B  65     -17.379 -36.078 -10.427  1.00 15.00           C
ATOM   1634  CD  PRO B  65     -17.111 -34.733 -11.058  1.00 15.00           C
ATOM   1635  C   PRO B  65     -18.797 -36.087 -13.376  1.00 15.00           C
ATOM   1636  O   PRO B  65     -19.752 -35.971 -12.604  1.00 15.00           O
ATOM   1637  N   PRO B  66     -18.960 -36.038 -14.707  1.00 15.00           N
ATOM   1638  CA  PRO B  66     -20.267 -35.864 -15.336  1.00 15.00           C
ATOM   1639  CB  PRO B  66     -19.901 -35.261 -16.693  1.00 15.00           C
ATOM   1640  CG  PRO B  66     -18.561 -35.837 -17.018  1.00 15.00           C
ATOM   1641  CD  PRO B  66     -17.882 -36.149 -15.707  1.00 15.00           C
ATOM   1642  C   PRO B  66     -20.944 -37.223 -15.517  1.00 15.00           C
ATOM   1643  O   PRO B  66     -21.235 -37.649 -16.632  1.00 15.00           O
ATOM   1644  N   ALA B  67     -21.177 -37.895 -14.390  1.00 15.00           N
ATOM   1645  CA  ALA B  67     -21.783 -39.223 -14.375  1.00 15.00           C
ATOM   1646  CB  ALA B  67     -21.857 -39.762 -12.953  1.00 15.00           C
ATOM   1647  C   ALA B  67     -23.151 -39.282 -15.053  1.00 15.00           C
ATOM   1648  O   ALA B  67     -23.293 -39.889 -16.113  1.00 15.00           O
ATOM   1649  N   ALA B  68     -24.157 -38.663 -14.447  1.00 15.00           N
ATOM   1650  CA  ALA B  68     -25.497 -38.693 -15.016  1.00 15.00           C
ATOM   1651  CB  ALA B  68     -26.235 -39.944 -14.555  1.00 15.00           C
ATOM   1652  C   ALA B  68     -26.302 -37.451 -14.661  1.00 15.00           C
ATOM   1653  O   ALA B  68     -26.438 -37.104 -13.491  1.00 15.00           O
ATOM   1654  N   PRO B  69     -26.810 -36.745 -15.680  1.00 15.00           N
ATOM   1655  CA  PRO B  69     -27.635 -35.566 -15.502  1.00 15.00           C
ATOM   1656  CB  PRO B  69     -27.191 -34.685 -16.677  1.00 15.00           C
ATOM   1657  CG  PRO B  69     -26.582 -35.617 -17.691  1.00 15.00           C
ATOM   1658  CD  PRO B  69     -26.587 -37.006 -17.101  1.00 15.00           C
ATOM   1659  C   PRO B  69     -29.114 -35.929 -15.649  1.00 15.00           C
ATOM   1660  O   PRO B  69     -29.599 -36.147 -16.758  1.00 15.00           O
ATOM   1661  N   SER B  70     -29.824 -36.016 -14.531  1.00 15.00           N
ATOM   1662  CA  SER B  70     -31.240 -36.371 -14.559  1.00 15.00           C
ATOM   1663  CB  SER B  70     -31.763 -36.612 -13.143  1.00 15.00           C
ATOM   1664  OG  SER B  70     -31.514 -35.490 -12.316  1.00 15.00           O
ATOM   1665  C   SER B  70     -32.091 -35.312 -15.256  1.00 15.00           C
ATOM   1666  O   SER B  70     -33.155 -35.627 -15.796  1.00 15.00           O
ATOM   1667  N   PHE B  71     -31.620 -34.060 -15.230  1.00 15.00           N
ATOM   1668  CA  PHE B  71     -32.341 -32.940 -15.841  1.00 15.00           C
ATOM   1669  CB  PHE B  71     -32.430 -33.095 -17.365  1.00 15.00           C
ATOM   1670  CG  PHE B  71     -31.154 -32.779 -18.094  1.00 15.00           C
ATOM   1671  CD1 PHE B  71     -30.678 -31.480 -18.154  1.00 15.00           C
ATOM   1672  CD2 PHE B  71     -30.435 -33.780 -18.725  1.00 15.00           C
ATOM   1673  CE1 PHE B  71     -29.509 -31.184 -18.827  1.00 15.00           C
ATOM   1674  CE2 PHE B  71     -29.265 -33.492 -19.400  1.00 15.00           C
ATOM   1675  CZ  PHE B  71     -28.800 -32.192 -19.451  1.00 15.00           C
ATOM   1676  C   PHE B  71     -33.735 -32.813 -15.235  1.00 15.00           C
ATOM   1677  O   PHE B  71     -34.680 -32.364 -15.884  1.00 15.00           O
ATOM   1678  N   ARG B  72     -33.852 -33.208 -13.976  1.00 15.00           N
ATOM   1679  CA  ARG B  72     -35.120 -33.163 -13.280  1.00 15.00           C
ATOM   1680  CB  ARG B  72     -35.675 -34.584 -13.133  1.00 15.00           C
ATOM   1681  CG  ARG B  72     -37.140 -34.654 -12.732  1.00 15.00           C
ATOM   1682  CD  ARG B  72     -37.682 -36.067 -12.874  1.00 15.00           C
ATOM   1683  NE  ARG B  72     -37.626 -36.538 -14.260  1.00 15.00           N
ATOM   1684  CZ  ARG B  72     -38.691 -36.649 -15.055  1.00 15.00           C
ATOM   1685  NH1 ARG B  72     -39.899 -36.321 -14.602  1.00 15.00           N
ATOM   1686  NH2 ARG B  72     -38.547 -37.088 -16.302  1.00 15.00           N
ATOM   1687  C   ARG B  72     -34.952 -32.519 -11.913  1.00 15.00           C
ATOM   1688  O   ARG B  72     -33.844 -32.460 -11.382  1.00 15.00           O
ATOM   1689  N   GLN B  73     -36.052 -32.028 -11.365  1.00 15.00           N
ATOM   1690  CA  GLN B  73     -36.043 -31.391 -10.059  1.00 15.00           C
ATOM   1691  CB  GLN B  73     -36.872 -30.107 -10.091  1.00 15.00           C
ATOM   1692  CG  GLN B  73     -36.251 -28.991 -10.912  1.00 15.00           C
ATOM   1693  CD  GLN B  73     -37.103 -27.738 -10.938  1.00 15.00           C
ATOM   1694  OE1 GLN B  73     -38.333 -27.801 -10.921  1.00 15.00           O
ATOM   1695  NE2 GLN B  73     -36.452 -26.589 -10.979  1.00 15.00           N
ATOM   1696  C   GLN B  73     -36.609 -32.343  -9.017  1.00 15.00           C
ATOM   1697  O   GLN B  73     -37.586 -33.051  -9.282  1.00 15.00           O
ATOM   1698  N   VAL B  74     -35.981 -32.378  -7.854  1.00 15.00           N
ATOM   1699  CA  VAL B  74     -36.426 -33.241  -6.771  1.00 15.00           C
ATOM   1700  CB  VAL B  74     -35.263 -34.086  -6.202  1.00 15.00           C
ATOM   1701  CG1 VAL B  74     -35.763 -35.041  -5.126  1.00 15.00           C
ATOM   1702  CG2 VAL B  74     -34.561 -34.854  -7.313  1.00 15.00           C
ATOM   1703  C   VAL B  74     -37.039 -32.407  -5.653  1.00 15.00           C
ATOM   1704  O   VAL B  74     -38.120 -32.720  -5.150  1.00 15.00           O
ATOM   1705  N   SER B  75     -36.354 -31.335  -5.284  1.00 15.00           N
ATOM   1706  CA  SER B  75     -36.824 -30.461  -4.224  1.00 15.00           C
ATOM   1707  CB  SER B  75     -35.992 -30.672  -2.956  1.00 15.00           C
ATOM   1708  OG  SER B  75     -35.772 -32.047  -2.694  1.00 15.00           O
ATOM   1709  C   SER B  75     -36.756 -28.996  -4.651  1.00 15.00           C
ATOM   1710  O   SER B  75     -36.507 -28.685  -5.815  1.00 15.00           O
ATOM   1711  N   CYS B  76     -36.987 -28.099  -3.702  1.00 15.00           N
ATOM   1712  CA  CYS B  76     -36.948 -26.672  -3.973  1.00 15.00           C
ATOM   1713  CB  CYS B  76     -37.748 -25.920  -2.909  1.00 15.00           C
ATOM   1714  SG  CYS B  76     -39.290 -26.732  -2.431  1.00 15.00           S
ATOM   1715  C   CYS B  76     -35.507 -26.169  -3.990  1.00 15.00           C
ATOM   1716  O   CYS B  76     -34.634 -26.745  -3.342  1.00 15.00           O
ATOM   1717  N   LEU B  77     -35.274 -25.080  -4.720  1.00 15.00           N
ATOM   1718  CA  LEU B  77     -33.943 -24.481  -4.831  1.00 15.00           C
ATOM   1719  CB  LEU B  77     -34.018 -23.184  -5.646  1.00 15.00           C
ATOM   1720  CG  LEU B  77     -32.702 -22.426  -5.852  1.00 15.00           C
ATOM   1721  CD1 LEU B  77     -31.758 -23.215  -6.745  1.00 15.00           C
ATOM   1722  CD2 LEU B  77     -32.964 -21.045  -6.432  1.00 15.00           C
ATOM   1723  C   LEU B  77     -33.332 -24.202  -3.458  1.00 15.00           C
ATOM   1724  O   LEU B  77     -32.142 -24.425  -3.241  1.00 15.00           O
ATOM   1725  N   LYS B  78     -34.162 -23.732  -2.530  1.00 15.00           N
ATOM   1726  CA  LYS B  78     -33.705 -23.418  -1.179  1.00 15.00           C
ATOM   1727  CB  LYS B  78     -34.818 -22.749  -0.361  1.00 15.00           C
ATOM   1728  CG  LYS B  78     -34.755 -21.223  -0.351  1.00 15.00           C
ATOM   1729  CD  LYS B  78     -36.006 -20.615   0.275  1.00 15.00           C
ATOM   1730  CE  LYS B  78     -35.698 -19.327   1.033  1.00 15.00           C
ATOM   1731  NZ  LYS B  78     -35.447 -18.164   0.135  1.00 15.00           N
ATOM   1732  C   LYS B  78     -33.139 -24.646  -0.454  1.00 15.00           C
ATOM   1733  O   LYS B  78     -32.220 -24.520   0.354  1.00 15.00           O
ATOM   1734  N   GLU B  79     -33.671 -25.829  -0.761  1.00 15.00           N
ATOM   1735  CA  GLU B  79     -33.201 -27.063  -0.132  1.00 15.00           C
ATOM   1736  CB  GLU B  79     -34.256 -28.174  -0.249  1.00 15.00           C
ATOM   1737  CG  GLU B  79     -33.981 -29.410   0.604  1.00 15.00           C
ATOM   1738  CD  GLU B  79     -33.243 -30.508  -0.147  1.00 15.00           C
ATOM   1739  OE1 GLU B  79     -33.335 -30.540  -1.389  1.00 15.00           O
ATOM   1740  OE2 GLU B  79     -32.575 -31.342   0.506  1.00 15.00           O
ATOM   1741  C   GLU B  79     -31.884 -27.501  -0.763  1.00 15.00           C
ATOM   1742  O   GLU B  79     -30.931 -27.848  -0.062  1.00 15.00           O
ATOM   1743  N   LEU B  80     -31.836 -27.452  -2.091  1.00 15.00           N
ATOM   1744  CA  LEU B  80     -30.646 -27.834  -2.840  1.00 15.00           C
ATOM   1745  CB  LEU B  80     -30.890 -27.644  -4.342  1.00 15.00           C
ATOM   1746  CG  LEU B  80     -29.811 -28.174  -5.294  1.00 15.00           C
ATOM   1747  CD1 LEU B  80     -30.447 -28.658  -6.585  1.00 15.00           C
ATOM   1748  CD2 LEU B  80     -28.772 -27.102  -5.592  1.00 15.00           C
ATOM   1749  C   LEU B  80     -29.439 -27.016  -2.396  1.00 15.00           C
ATOM   1750  O   LEU B  80     -28.375 -27.566  -2.117  1.00 15.00           O
ATOM   1751  N   VAL B  81     -29.615 -25.702  -2.314  1.00 15.00           N
ATOM   1752  CA  VAL B  81     -28.531 -24.816  -1.910  1.00 15.00           C
ATOM   1753  CB  VAL B  81     -28.914 -23.327  -2.054  1.00 15.00           C
ATOM   1754  CG1 VAL B  81     -27.775 -22.428  -1.593  1.00 15.00           C
ATOM   1755  CG2 VAL B  81     -29.287 -23.014  -3.495  1.00 15.00           C
ATOM   1756  C   VAL B  81     -28.093 -25.116  -0.477  1.00 15.00           C
ATOM   1757  O   VAL B  81     -26.900 -25.148  -0.178  1.00 15.00           O
ATOM   1758  N   ALA B  82     -29.059 -25.372   0.400  1.00 15.00           N
ATOM   1759  CA  ALA B  82     -28.755 -25.671   1.796  1.00 15.00           C
ATOM   1760  CB  ALA B  82     -30.025 -25.717   2.632  1.00 15.00           C
ATOM   1761  C   ALA B  82     -27.967 -26.969   1.934  1.00 15.00           C
ATOM   1762  O   ALA B  82     -27.011 -27.043   2.712  1.00 15.00           O
ATOM   1763  N   ARG B  83     -28.359 -27.986   1.175  1.00 15.00           N
ATOM   1764  CA  ARG B  83     -27.673 -29.263   1.231  1.00 15.00           C
ATOM   1765  CB  ARG B  83     -28.536 -30.418   0.719  1.00 15.00           C
ATOM   1766  CG  ARG B  83     -29.638 -30.811   1.699  1.00 15.00           C
ATOM   1767  CD  ARG B  83     -29.494 -32.248   2.185  1.00 15.00           C
ATOM   1768  NE  ARG B  83     -29.975 -33.207   1.187  1.00 15.00           N
ATOM   1769  CZ  ARG B  83     -29.596 -34.479   1.130  1.00 15.00           C
ATOM   1770  NH1 ARG B  83     -28.733 -34.949   2.030  1.00 15.00           N
ATOM   1771  NH2 ARG B  83     -30.056 -35.261   0.160  1.00 15.00           N
ATOM   1772  C   ARG B  83     -26.306 -29.188   0.560  1.00 15.00           C
ATOM   1773  O   ARG B  83     -25.378 -29.876   0.973  1.00 15.00           O
ATOM   1774  N   VAL B  84     -26.176 -28.348  -0.469  1.00 15.00           N
ATOM   1775  CA  VAL B  84     -24.891 -28.165  -1.138  1.00 15.00           C
ATOM   1776  CB  VAL B  84     -25.018 -27.307  -2.427  1.00 15.00           C
ATOM   1777  CG1 VAL B  84     -23.668 -26.718  -2.838  1.00 15.00           C
ATOM   1778  CG2 VAL B  84     -25.579 -28.156  -3.558  1.00 15.00           C
ATOM   1779  C   VAL B  84     -23.920 -27.505  -0.155  1.00 15.00           C
ATOM   1780  O   VAL B  84     -22.758 -27.904  -0.040  1.00 15.00           O
ATOM   1781  N   LEU B  85     -24.421 -26.504   0.571  1.00 15.00           N
ATOM   1782  CA  LEU B  85     -23.620 -25.804   1.572  1.00 15.00           C
ATOM   1783  CB  LEU B  85     -24.412 -24.656   2.211  1.00 15.00           C
ATOM   1784  CG  LEU B  85     -24.805 -23.498   1.292  1.00 15.00           C
ATOM   1785  CD1 LEU B  85     -25.515 -22.410   2.079  1.00 15.00           C
ATOM   1786  CD2 LEU B  85     -23.592 -22.937   0.569  1.00 15.00           C
ATOM   1787  C   LEU B  85     -23.177 -26.784   2.653  1.00 15.00           C
ATOM   1788  O   LEU B  85     -22.051 -26.714   3.147  1.00 15.00           O
ATOM   1789  N   GLN B  86     -24.074 -27.703   3.011  1.00 15.00           N
ATOM   1790  CA  GLN B  86     -23.777 -28.712   4.018  1.00 15.00           C
ATOM   1791  CB  GLN B  86     -25.000 -29.587   4.313  1.00 15.00           C
ATOM   1792  CG  GLN B  86     -24.677 -30.800   5.178  1.00 15.00           C
ATOM   1793  CD  GLN B  86     -25.836 -31.764   5.330  1.00 15.00           C
ATOM   1794  OE1 GLN B  86     -26.999 -31.366   5.337  1.00 15.00           O
ATOM   1795  NE2 GLN B  86     -25.523 -33.047   5.438  1.00 15.00           N
ATOM   1796  C   GLN B  86     -22.618 -29.591   3.574  1.00 15.00           C
ATOM   1797  O   GLN B  86     -21.611 -29.700   4.272  1.00 15.00           O
ATOM   1798  N   ARG B  87     -22.759 -30.190   2.391  1.00 15.00           N
ATOM   1799  CA  ARG B  87     -21.731 -31.076   1.848  1.00 15.00           C
ATOM   1800  CB  ARG B  87     -22.138 -31.641   0.481  1.00 15.00           C
ATOM   1801  CG  ARG B  87     -23.581 -32.122   0.376  1.00 15.00           C
ATOM   1802  CD  ARG B  87     -23.995 -32.999   1.551  1.00 15.00           C
ATOM   1803  NE  ARG B  87     -23.161 -34.189   1.681  1.00 15.00           N
ATOM   1804  CZ  ARG B  87     -23.274 -35.276   0.924  1.00 15.00           C
ATOM   1805  NH1 ARG B  87     -24.196 -35.334  -0.036  1.00 15.00           N
ATOM   1806  NH2 ARG B  87     -22.462 -36.304   1.132  1.00 15.00           N
ATOM   1807  C   ARG B  87     -20.389 -30.362   1.734  1.00 15.00           C
ATOM   1808  O   ARG B  87     -19.333 -30.978   1.870  1.00 15.00           O
ATOM   1809  N   LEU B  88     -20.436 -29.063   1.474  1.00 15.00           N
ATOM   1810  CA  LEU B  88     -19.223 -28.269   1.357  1.00 15.00           C
ATOM   1811  CB  LEU B  88     -19.535 -26.875   0.806  1.00 15.00           C
ATOM   1812  CG  LEU B  88     -19.115 -26.611  -0.644  1.00 15.00           C
ATOM   1813  CD1 LEU B  88     -17.608 -26.741  -0.801  1.00 15.00           C
ATOM   1814  CD2 LEU B  88     -19.839 -27.547  -1.601  1.00 15.00           C
ATOM   1815  C   LEU B  88     -18.519 -28.166   2.705  1.00 15.00           C
ATOM   1816  O   LEU B  88     -17.296 -28.289   2.789  1.00 15.00           O
ATOM   1817  N   CYS B  89     -19.304 -27.974   3.759  1.00 15.00           N
ATOM   1818  CA  CYS B  89     -18.764 -27.858   5.105  1.00 15.00           C
ATOM   1819  CB  CYS B  89     -19.818 -27.302   6.060  1.00 15.00           C
ATOM   1820  SG  CYS B  89     -20.446 -25.673   5.591  1.00 15.00           S
ATOM   1821  C   CYS B  89     -18.236 -29.200   5.599  1.00 15.00           C
ATOM   1822  O   CYS B  89     -17.308 -29.248   6.406  1.00 15.00           O
ATOM   1823  N   GLU B  90     -18.827 -30.286   5.103  1.00 15.00           N
ATOM   1824  CA  GLU B  90     -18.398 -31.631   5.475  1.00 15.00           C
ATOM   1825  CB  GLU B  90     -19.330 -32.685   4.859  1.00 15.00           C
ATOM   1826  CG  GLU B  90     -20.788 -32.589   5.293  1.00 15.00           C
ATOM   1827  CD  GLU B  90     -21.693 -33.545   4.533  1.00 15.00           C
ATOM   1828  OE1 GLU B  90     -22.841 -33.766   4.979  1.00 15.00           O
ATOM   1829  OE2 GLU B  90     -21.270 -34.063   3.474  1.00 15.00           O
ATOM   1830  C   GLU B  90     -16.970 -31.871   4.991  1.00 15.00           C
ATOM   1831  O   GLU B  90     -16.219 -32.647   5.579  1.00 15.00           O
ATOM   1832  N   ARG B  91     -16.605 -31.190   3.910  1.00 15.00           N
ATOM   1833  CA  ARG B  91     -15.275 -31.323   3.333  1.00 15.00           C
ATOM   1834  CB  ARG B  91     -15.338 -31.128   1.817  1.00 15.00           C
ATOM   1835  CG  ARG B  91     -16.329 -32.045   1.121  1.00 15.00           C
ATOM   1836  CD  ARG B  91     -16.605 -31.589  -0.302  1.00 15.00           C
ATOM   1837  NE  ARG B  91     -17.663 -32.382  -0.929  1.00 15.00           N
ATOM   1838  CZ  ARG B  91     -18.371 -31.985  -1.989  1.00 15.00           C
ATOM   1839  NH1 ARG B  91     -18.136 -30.800  -2.547  1.00 15.00           N
ATOM   1840  NH2 ARG B  91     -19.317 -32.777  -2.487  1.00 15.00           N
ATOM   1841  C   ARG B  91     -14.293 -30.326   3.946  1.00 15.00           C
ATOM   1842  O   ARG B  91     -13.083 -30.546   3.922  1.00 15.00           O
ATOM   1843  N   GLY B  92     -14.818 -29.229   4.488  1.00 15.00           N
ATOM   1844  CA  GLY B  92     -13.970 -28.212   5.092  1.00 15.00           C
ATOM   1845  C   GLY B  92     -13.134 -27.468   4.066  1.00 15.00           C
ATOM   1846  O   GLY B  92     -12.125 -26.849   4.401  1.00 15.00           O
ATOM   1847  N   ALA B  93     -13.564 -27.520   2.814  1.00 15.00           N
ATOM   1848  CA  ALA B  93     -12.850 -26.862   1.732  1.00 15.00           C
ATOM   1849  CB  ALA B  93     -13.095 -27.587   0.417  1.00 15.00           C
ATOM   1850  C   ALA B  93     -13.251 -25.397   1.615  1.00 15.00           C
ATOM   1851  O   ALA B  93     -14.437 -25.074   1.529  1.00 15.00           O
ATOM   1852  N   LYS B  94     -12.254 -24.519   1.622  1.00 15.00           N
ATOM   1853  CA  LYS B  94     -12.488 -23.086   1.504  1.00 15.00           C
ATOM   1854  CB  LYS B  94     -11.178 -22.312   1.686  1.00 15.00           C
ATOM   1855  CG  LYS B  94     -10.585 -22.402   3.084  1.00 15.00           C
ATOM   1856  CD  LYS B  94      -9.181 -21.813   3.139  1.00 15.00           C
ATOM   1857  CE  LYS B  94      -9.177 -20.333   2.782  1.00 15.00           C
ATOM   1858  NZ  LYS B  94      -7.815 -19.739   2.883  1.00 15.00           N
ATOM   1859  C   LYS B  94     -13.109 -22.756   0.151  1.00 15.00           C
ATOM   1860  O   LYS B  94     -12.439 -22.799  -0.880  1.00 15.00           O
ATOM   1861  N   ASN B  95     -14.393 -22.442   0.167  1.00 15.00           N
ATOM   1862  CA  ASN B  95     -15.126 -22.110  -1.044  1.00 15.00           C
ATOM   1863  CB  ASN B  95     -16.161 -23.209  -1.322  1.00 15.00           C
ATOM   1864  CG  ASN B  95     -16.711 -23.186  -2.736  1.00 15.00           C
ATOM   1865  OD1 ASN B  95     -17.574 -22.374  -3.070  1.00 15.00           O
ATOM   1866  ND2 ASN B  95     -16.223 -24.089  -3.574  1.00 15.00           N
ATOM   1867  C   ASN B  95     -15.837 -20.778  -0.848  1.00 15.00           C
ATOM   1868  O   ASN B  95     -16.081 -20.373   0.288  1.00 15.00           O
ATOM   1869  N   VAL B  96     -16.164 -20.099  -1.942  1.00 15.00           N
ATOM   1870  CA  VAL B  96     -16.858 -18.814  -1.867  1.00 15.00           C
ATOM   1871  CB  VAL B  96     -17.048 -18.183  -3.267  1.00 15.00           C
ATOM   1872  CG1 VAL B  96     -17.719 -16.819  -3.162  1.00 15.00           C
ATOM   1873  CG2 VAL B  96     -15.714 -18.061  -3.986  1.00 15.00           C
ATOM   1874  C   VAL B  96     -18.221 -18.982  -1.193  1.00 15.00           C
ATOM   1875  O   VAL B  96     -18.666 -18.121  -0.433  1.00 15.00           O
ATOM   1876  N   LEU B  97     -18.857 -20.118  -1.452  1.00 15.00           N
ATOM   1877  CA  LEU B  97     -20.169 -20.421  -0.885  1.00 15.00           C
ATOM   1878  CB  LEU B  97     -20.786 -21.636  -1.593  1.00 15.00           C
ATOM   1879  CG  LEU B  97     -21.531 -21.382  -2.911  1.00 15.00           C
ATOM   1880  CD1 LEU B  97     -22.749 -20.499  -2.692  1.00 15.00           C
ATOM   1881  CD2 LEU B  97     -20.611 -20.783  -3.960  1.00 15.00           C
ATOM   1882  C   LEU B  97     -20.081 -20.702   0.615  1.00 15.00           C
ATOM   1883  O   LEU B  97     -21.084 -20.655   1.322  1.00 15.00           O
ATOM   1884  N   ALA B  98     -18.876 -20.980   1.097  1.00 15.00           N
ATOM   1885  CA  ALA B  98     -18.672 -21.291   2.507  1.00 15.00           C
ATOM   1886  CB  ALA B  98     -17.601 -22.360   2.667  1.00 15.00           C
ATOM   1887  C   ALA B  98     -18.320 -20.052   3.324  1.00 15.00           C
ATOM   1888  O   ALA B  98     -18.244 -20.110   4.552  1.00 15.00           O
ATOM   1889  N   PHE B  99     -18.108 -18.930   2.647  1.00 15.00           N
ATOM   1890  CA  PHE B  99     -17.763 -17.691   3.333  1.00 15.00           C
ATOM   1891  CB  PHE B  99     -17.313 -16.612   2.343  1.00 15.00           C
ATOM   1892  CG  PHE B  99     -15.954 -16.852   1.746  1.00 15.00           C
ATOM   1893  CD1 PHE B  99     -15.667 -16.435   0.456  1.00 15.00           C
ATOM   1894  CD2 PHE B  99     -14.962 -17.492   2.473  1.00 15.00           C
ATOM   1895  CE1 PHE B  99     -14.420 -16.652  -0.098  1.00 15.00           C
ATOM   1896  CE2 PHE B  99     -13.713 -17.713   1.926  1.00 15.00           C
ATOM   1897  CZ  PHE B  99     -13.441 -17.292   0.638  1.00 15.00           C
ATOM   1898  C   PHE B  99     -18.929 -17.189   4.178  1.00 15.00           C
ATOM   1899  O   PHE B  99     -19.957 -16.767   3.648  1.00 15.00           O
ATOM   1900  N   GLY B 100     -18.768 -17.263   5.494  1.00 15.00           N
ATOM   1901  CA  GLY B 100     -19.807 -16.810   6.397  1.00 15.00           C
ATOM   1902  C   GLY B 100     -20.562 -17.957   7.037  1.00 15.00           C
ATOM   1903  O   GLY B 100     -21.459 -17.738   7.857  1.00 15.00           O
ATOM   1904  N   PHE B 101     -20.197 -19.179   6.672  1.00 15.00           N
ATOM   1905  CA  PHE B 101     -20.846 -20.368   7.209  1.00 15.00           C
ATOM   1906  CB  PHE B 101     -21.457 -21.201   6.077  1.00 15.00           C
ATOM   1907  CG  PHE B 101     -22.584 -20.516   5.356  1.00 15.00           C
ATOM   1908  CD1 PHE B 101     -23.890 -20.654   5.796  1.00 15.00           C
ATOM   1909  CD2 PHE B 101     -22.337 -19.733   4.241  1.00 15.00           C
ATOM   1910  CE1 PHE B 101     -24.929 -20.025   5.137  1.00 15.00           C
ATOM   1911  CE2 PHE B 101     -23.370 -19.100   3.577  1.00 15.00           C
ATOM   1912  CZ  PHE B 101     -24.669 -19.246   4.026  1.00 15.00           C
ATOM   1913  C   PHE B 101     -19.864 -21.216   8.010  1.00 15.00           C
ATOM   1914  O   PHE B 101     -18.648 -21.077   7.860  1.00 15.00           O
ATOM   1915  N   ALA B 102     -20.400 -22.075   8.872  1.00 15.00           N
ATOM   1916  CA  ALA B 102     -19.589 -22.957   9.702  1.00 15.00           C
ATOM   1917  CB  ALA B 102     -18.845 -22.163  10.768  1.00 15.00           C
ATOM   1918  C   ALA B 102     -20.465 -24.013  10.363  1.00 15.00           C
ATOM   1919  O   ALA B 102     -21.691 -23.981  10.241  1.00 15.00           O
ATOM   1920  N   LEU B 103     -19.834 -24.943  11.066  1.00 15.00           N
ATOM   1921  CA  LEU B 103     -20.555 -26.002  11.756  1.00 15.00           C
ATOM   1922  CB  LEU B 103     -19.723 -27.291  11.802  1.00 15.00           C
ATOM   1923  CG  LEU B 103     -19.654 -28.123  10.514  1.00 15.00           C
ATOM   1924  CD1 LEU B 103     -21.040 -28.341   9.923  1.00 15.00           C
ATOM   1925  CD2 LEU B 103     -18.714 -27.493   9.497  1.00 15.00           C
ATOM   1926  C   LEU B 103     -20.905 -25.560  13.172  1.00 15.00           C
ATOM   1927  O   LEU B 103     -20.350 -24.582  13.679  1.00 15.00           O
ATOM   1928  N   LEU B 104     -21.832 -26.268  13.801  1.00 15.00           N
ATOM   1929  CA  LEU B 104     -22.250 -25.949  15.163  1.00 15.00           C
ATOM   1930  CB  LEU B 104     -23.618 -26.561  15.468  1.00 15.00           C
ATOM   1931  CG  LEU B 104     -24.830 -25.832  14.882  1.00 15.00           C
ATOM   1932  CD1 LEU B 104     -26.087 -26.671  15.045  1.00 15.00           C
ATOM   1933  CD2 LEU B 104     -25.006 -24.472  15.542  1.00 15.00           C
ATOM   1934  C   LEU B 104     -21.219 -26.420  16.185  1.00 15.00           C
ATOM   1935  O   LEU B 104     -20.175 -25.791  16.360  1.00 15.00           O
ATOM   1936  N   THR B 117     -29.002 -27.511   7.156  1.00 15.00           N
ATOM   1937  CA  THR B 117     -29.631 -27.645   8.464  1.00 15.00           C
ATOM   1938  CB  THR B 117     -30.511 -28.909   8.506  1.00 15.00           C
ATOM   1939  OG1 THR B 117     -30.373 -29.618   7.265  1.00 15.00           O
ATOM   1940  CG2 THR B 117     -31.970 -28.538   8.713  1.00 15.00           C
ATOM   1941  C   THR B 117     -28.578 -27.725   9.565  1.00 15.00           C
ATOM   1942  O   THR B 117     -28.759 -27.190  10.658  1.00 15.00           O
ATOM   1943  N   SER B 118     -27.475 -28.395   9.261  1.00 15.00           N
ATOM   1944  CA  SER B 118     -26.383 -28.554  10.208  1.00 15.00           C
ATOM   1945  CB  SER B 118     -25.738 -29.924  10.004  1.00 15.00           C
ATOM   1946  OG  SER B 118     -26.428 -30.659   9.002  1.00 15.00           O
ATOM   1947  C   SER B 118     -25.340 -27.453  10.024  1.00 15.00           C
ATOM   1948  O   SER B 118     -24.302 -27.442  10.689  1.00 15.00           O
ATOM   1949  N   VAL B 119     -25.630 -26.523   9.124  1.00 15.00           N
ATOM   1950  CA  VAL B 119     -24.723 -25.422   8.837  1.00 15.00           C
ATOM   1951  CB  VAL B 119     -24.453 -25.298   7.323  1.00 15.00           C
ATOM   1952  CG1 VAL B 119     -23.450 -24.190   7.040  1.00 15.00           C
ATOM   1953  CG2 VAL B 119     -23.960 -26.620   6.758  1.00 15.00           C
ATOM   1954  C   VAL B 119     -25.289 -24.107   9.360  1.00 15.00           C
ATOM   1955  O   VAL B 119     -26.445 -23.770   9.103  1.00 15.00           O
ATOM   1956  N   ARG B 120     -24.468 -23.371  10.093  1.00 15.00           N
ATOM   1957  CA  ARG B 120     -24.877 -22.091  10.652  1.00 15.00           C
ATOM   1958  CB  ARG B 120     -24.616 -22.050  12.161  1.00 15.00           C
ATOM   1959  CG  ARG B 120     -23.181 -22.372  12.551  1.00 15.00           C
ATOM   1960  CD  ARG B 120     -22.829 -21.810  13.917  1.00 15.00           C
ATOM   1961  NE  ARG B 120     -21.489 -22.217  14.338  1.00 15.00           N
ATOM   1962  CZ  ARG B 120     -20.566 -21.387  14.823  1.00 15.00           C
ATOM   1963  NH1 ARG B 120     -20.830 -20.089  14.951  1.00 15.00           N
ATOM   1964  NH2 ARG B 120     -19.379 -21.862  15.184  1.00 15.00           N
ATOM   1965  C   ARG B 120     -24.131 -20.954   9.965  1.00 15.00           C
ATOM   1966  O   ARG B 120     -23.056 -21.160   9.402  1.00 15.00           O
ATOM   1967  N   SER B 121     -24.696 -19.759  10.018  1.00 15.00           N
ATOM   1968  CA  SER B 121     -24.076 -18.600   9.402  1.00 15.00           C
ATOM   1969  CB  SER B 121     -24.957 -18.052   8.275  1.00 15.00           C
ATOM   1970  OG  SER B 121     -24.254 -17.099   7.492  1.00 15.00           O
ATOM   1971  C   SER B 121     -23.813 -17.519  10.443  1.00 15.00           C
ATOM   1972  O   SER B 121     -24.676 -17.216  11.266  1.00 15.00           O
ATOM   1973  N   TYR B 122     -22.615 -16.956  10.410  1.00 15.00           N
ATOM   1974  CA  TYR B 122     -22.238 -15.903  11.345  1.00 15.00           C
ATOM   1975  CB  TYR B 122     -21.039 -16.331  12.202  1.00 15.00           C
ATOM   1976  CG  TYR B 122     -19.873 -16.889  11.414  1.00 15.00           C
ATOM   1977  CD1 TYR B 122     -19.790 -18.245  11.132  1.00 15.00           C
ATOM   1978  CD2 TYR B 122     -18.859 -16.061  10.949  1.00 15.00           C
ATOM   1979  CE1 TYR B 122     -18.732 -18.761  10.412  1.00 15.00           C
ATOM   1980  CE2 TYR B 122     -17.795 -16.570  10.227  1.00 15.00           C
ATOM   1981  CZ  TYR B 122     -17.738 -17.921   9.961  1.00 15.00           C
ATOM   1982  OH  TYR B 122     -16.686 -18.435   9.240  1.00 15.00           O
ATOM   1983  C   TYR B 122     -21.932 -14.609  10.603  1.00 15.00           C
ATOM   1984  O   TYR B 122     -21.773 -13.556  11.210  1.00 15.00           O
ATOM   1985  N   LEU B 123     -21.857 -14.701   9.282  1.00 15.00           N
ATOM   1986  CA  LEU B 123     -21.572 -13.544   8.447  1.00 15.00           C
ATOM   1987  CB  LEU B 123     -20.082 -13.487   8.091  1.00 15.00           C
ATOM   1988  CG  LEU B 123     -19.139 -12.954   9.173  1.00 15.00           C
ATOM   1989  CD1 LEU B 123     -17.692 -13.059   8.716  1.00 15.00           C
ATOM   1990  CD2 LEU B 123     -19.484 -11.514   9.526  1.00 15.00           C
ATOM   1991  C   LEU B 123     -22.400 -13.606   7.172  1.00 15.00           C
ATOM   1992  O   LEU B 123     -22.621 -14.689   6.627  1.00 15.00           O
ATOM   1993  N   PRO B 124     -22.893 -12.454   6.698  1.00 15.00           N
ATOM   1994  CA  PRO B 124     -23.690 -12.388   5.475  1.00 15.00           C
ATOM   1995  CB  PRO B 124     -24.348 -11.010   5.554  1.00 15.00           C
ATOM   1996  CG  PRO B 124     -23.415 -10.186   6.375  1.00 15.00           C
ATOM   1997  CD  PRO B 124     -22.717 -11.129   7.321  1.00 15.00           C
ATOM   1998  C   PRO B 124     -22.816 -12.500   4.228  1.00 15.00           C
ATOM   1999  O   PRO B 124     -21.729 -11.923   4.162  1.00 15.00           O
ATOM   2000  N   ASN B 125     -23.300 -13.244   3.247  1.00 15.00           N
ATOM   2001  CA  ASN B 125     -22.576 -13.450   2.001  1.00 15.00           C
ATOM   2002  CB  ASN B 125     -22.199 -14.933   1.882  1.00 15.00           C
ATOM   2003  CG  ASN B 125     -21.341 -15.269   0.674  1.00 15.00           C
ATOM   2004  OD1 ASN B 125     -21.538 -14.749  -0.423  1.00 15.00           O
ATOM   2005  ND2 ASN B 125     -20.382 -16.158   0.874  1.00 15.00           N
ATOM   2006  C   ASN B 125     -23.475 -13.035   0.843  1.00 15.00           C
ATOM   2007  O   ASN B 125     -24.365 -13.780   0.449  1.00 15.00           O
ATOM   2008  N   THR B 126     -23.229 -11.843   0.315  1.00 15.00           N
ATOM   2009  CA  THR B 126     -24.015 -11.272  -0.782  1.00 15.00           C
ATOM   2010  CB  THR B 126     -23.256 -10.078  -1.392  1.00 15.00           C
ATOM   2011  OG1 THR B 126     -21.919 -10.496  -1.704  1.00 15.00           O
ATOM   2012  CG2 THR B 126     -23.206  -8.919  -0.409  1.00 15.00           C
ATOM   2013  C   THR B 126     -24.304 -12.281  -1.896  1.00 15.00           C
ATOM   2014  O   THR B 126     -25.440 -12.399  -2.348  1.00 15.00           O
ATOM   2015  N   VAL B 127     -23.276 -13.006  -2.322  1.00 15.00           N
ATOM   2016  CA  VAL B 127     -23.411 -13.990  -3.393  1.00 15.00           C
ATOM   2017  CB  VAL B 127     -22.040 -14.570  -3.807  1.00 15.00           C
ATOM   2018  CG1 VAL B 127     -22.173 -15.437  -5.050  1.00 15.00           C
ATOM   2019  CG2 VAL B 127     -21.032 -13.455  -4.038  1.00 15.00           C
ATOM   2020  C   VAL B 127     -24.349 -15.134  -3.006  1.00 15.00           C
ATOM   2021  O   VAL B 127     -25.378 -15.350  -3.651  1.00 15.00           O
ATOM   2022  N   THR B 128     -23.994 -15.851  -1.948  1.00 15.00           N
ATOM   2023  CA  THR B 128     -24.786 -16.981  -1.477  1.00 15.00           C
ATOM   2024  CB  THR B 128     -24.098 -17.669  -0.283  1.00 15.00           C
ATOM   2025  OG1 THR B 128     -22.710 -17.866  -0.590  1.00 15.00           O
ATOM   2026  CG2 THR B 128     -24.743 -19.016   0.008  1.00 15.00           C
ATOM   2027  C   THR B 128     -26.201 -16.558  -1.080  1.00 15.00           C
ATOM   2028  O   THR B 128     -27.182 -17.220  -1.431  1.00 15.00           O
ATOM   2029  N   ASP B 129     -26.297 -15.446  -0.365  1.00 15.00           N
ATOM   2030  CA  ASP B 129     -27.580 -14.924   0.091  1.00 15.00           C
ATOM   2031  CB  ASP B 129     -27.369 -13.735   1.035  1.00 15.00           C
ATOM   2032  CG  ASP B 129     -27.087 -14.146   2.471  1.00 15.00           C
ATOM   2033  OD1 ASP B 129     -28.028 -14.133   3.286  1.00 15.00           O
ATOM   2034  OD2 ASP B 129     -25.921 -14.463   2.802  1.00 15.00           O
ATOM   2035  C   ASP B 129     -28.467 -14.521  -1.086  1.00 15.00           C
ATOM   2036  O   ASP B 129     -29.688 -14.691  -1.047  1.00 15.00           O
ATOM   2037  N   ALA B 130     -27.854 -13.995  -2.141  1.00 15.00           N
ATOM   2038  CA  ALA B 130     -28.601 -13.581  -3.325  1.00 15.00           C
ATOM   2039  CB  ALA B 130     -27.768 -12.668  -4.211  1.00 15.00           C
ATOM   2040  C   ALA B 130     -29.087 -14.789  -4.116  1.00 15.00           C
ATOM   2041  O   ALA B 130     -30.203 -14.790  -4.636  1.00 15.00           O
ATOM   2042  N   LEU B 131     -28.252 -15.821  -4.182  1.00 15.00           N
ATOM   2043  CA  LEU B 131     -28.583 -17.040  -4.915  1.00 15.00           C
ATOM   2044  CB  LEU B 131     -27.383 -17.995  -4.928  1.00 15.00           C
ATOM   2045  CG  LEU B 131     -27.212 -18.859  -6.182  1.00 15.00           C
ATOM   2046  CD1 LEU B 131     -25.740 -19.162  -6.421  1.00 15.00           C
ATOM   2047  CD2 LEU B 131     -28.006 -20.151  -6.063  1.00 15.00           C
ATOM   2048  C   LEU B 131     -29.813 -17.732  -4.327  1.00 15.00           C
ATOM   2049  O   LEU B 131     -30.597 -18.343  -5.052  1.00 15.00           O
ATOM   2050  N   ARG B 132     -29.993 -17.605  -3.015  1.00 15.00           N
ATOM   2051  CA  ARG B 132     -31.130 -18.220  -2.328  1.00 15.00           C
ATOM   2052  CB  ARG B 132     -30.914 -18.225  -0.815  1.00 15.00           C
ATOM   2053  CG  ARG B 132     -30.090 -19.396  -0.309  1.00 15.00           C
ATOM   2054  CD  ARG B 132     -30.108 -19.460   1.209  1.00 15.00           C
ATOM   2055  NE  ARG B 132     -29.474 -20.676   1.720  1.00 15.00           N
ATOM   2056  CZ  ARG B 132     -29.706 -21.180   2.935  1.00 15.00           C
ATOM   2057  NH1 ARG B 132     -30.558 -20.578   3.761  1.00 15.00           N
ATOM   2058  NH2 ARG B 132     -29.082 -22.292   3.321  1.00 15.00           N
ATOM   2059  C   ARG B 132     -32.452 -17.532  -2.673  1.00 15.00           C
ATOM   2060  O   ARG B 132     -33.523 -17.970  -2.245  1.00 15.00           O
ATOM   2061  N   GLY B 133     -32.370 -16.461  -3.450  1.00 15.00           N
ATOM   2062  CA  GLY B 133     -33.555 -15.732  -3.845  1.00 15.00           C
ATOM   2063  C   GLY B 133     -33.344 -15.000  -5.152  1.00 15.00           C
ATOM   2064  O   GLY B 133     -33.380 -13.767  -5.194  1.00 15.00           O
ATOM   2065  N   SER B 134     -33.094 -15.758  -6.211  1.00 15.00           N
ATOM   2066  CA  SER B 134     -32.872 -15.188  -7.529  1.00 15.00           C
ATOM   2067  CB  SER B 134     -31.380 -15.215  -7.877  1.00 15.00           C
ATOM   2068  OG  SER B 134     -31.140 -14.657  -9.160  1.00 15.00           O
ATOM   2069  C   SER B 134     -33.673 -15.949  -8.580  1.00 15.00           C
ATOM   2070  O   SER B 134     -33.524 -17.163  -8.731  1.00 15.00           O
ATOM   2071  N   GLY B 135     -34.522 -15.227  -9.304  1.00 15.00           N
ATOM   2072  CA  GLY B 135     -35.339 -15.842 -10.334  1.00 15.00           C
ATOM   2073  C   GLY B 135     -34.513 -16.378 -11.488  1.00 15.00           C
ATOM   2074  O   GLY B 135     -34.895 -17.355 -12.130  1.00 15.00           O
ATOM   2075  N   ALA B 136     -33.374 -15.743 -11.744  1.00 15.00           N
ATOM   2076  CA  ALA B 136     -32.490 -16.160 -12.826  1.00 15.00           C
ATOM   2077  CB  ALA B 136     -31.364 -15.155 -13.008  1.00 15.00           C
ATOM   2078  C   ALA B 136     -31.931 -17.553 -12.558  1.00 15.00           C
ATOM   2079  O   ALA B 136     -32.002 -18.438 -13.412  1.00 15.00           O
ATOM   2080  N   TRP B 137     -31.395 -17.748 -11.361  1.00 15.00           N
ATOM   2081  CA  TRP B 137     -30.829 -19.035 -10.977  1.00 15.00           C
ATOM   2082  CB  TRP B 137     -30.018 -18.915  -9.687  1.00 15.00           C
ATOM   2083  CG  TRP B 137     -28.733 -18.170  -9.871  1.00 15.00           C
ATOM   2084  CD1 TRP B 137     -28.497 -16.854  -9.598  1.00 15.00           C
ATOM   2085  CD2 TRP B 137     -27.498 -18.697 -10.382  1.00 15.00           C
ATOM   2086  NE1 TRP B 137     -27.201 -16.528  -9.904  1.00 15.00           N
ATOM   2087  CE2 TRP B 137     -26.566 -17.641 -10.388  1.00 15.00           C
ATOM   2088  CE3 TRP B 137     -27.099 -19.956 -10.835  1.00 15.00           C
ATOM   2089  CZ2 TRP B 137     -25.255 -17.812 -10.826  1.00 15.00           C
ATOM   2090  CZ3 TRP B 137     -25.796 -20.120 -11.270  1.00 15.00           C
ATOM   2091  CH2 TRP B 137     -24.891 -19.054 -11.263  1.00 15.00           C
ATOM   2092  C   TRP B 137     -31.926 -20.084 -10.842  1.00 15.00           C
ATOM   2093  O   TRP B 137     -31.714 -21.263 -11.131  1.00 15.00           O
ATOM   2094  N   GLY B 138     -33.103 -19.642 -10.410  1.00 15.00           N
ATOM   2095  CA  GLY B 138     -34.227 -20.542 -10.265  1.00 15.00           C
ATOM   2096  C   GLY B 138     -34.646 -21.116 -11.604  1.00 15.00           C
ATOM   2097  O   GLY B 138     -34.955 -22.304 -11.715  1.00 15.00           O
ATOM   2098  N   LEU B 139     -34.640 -20.270 -12.630  1.00 15.00           N
ATOM   2099  CA  LEU B 139     -35.007 -20.701 -13.970  1.00 15.00           C
ATOM   2100  CB  LEU B 139     -35.214 -19.506 -14.903  1.00 15.00           C
ATOM   2101  CG  LEU B 139     -35.775 -19.835 -16.291  1.00 15.00           C
ATOM   2102  CD1 LEU B 139     -37.134 -20.510 -16.180  1.00 15.00           C
ATOM   2103  CD2 LEU B 139     -35.867 -18.582 -17.142  1.00 15.00           C
ATOM   2104  C   LEU B 139     -33.954 -21.646 -14.532  1.00 15.00           C
ATOM   2105  O   LEU B 139     -34.274 -22.573 -15.274  1.00 15.00           O
ATOM   2106  N   LEU B 140     -32.695 -21.414 -14.167  1.00 15.00           N
ATOM   2107  CA  LEU B 140     -31.605 -22.268 -14.621  1.00 15.00           C
ATOM   2108  CB  LEU B 140     -30.249 -21.715 -14.172  1.00 15.00           C
ATOM   2109  CG  LEU B 140     -29.013 -22.425 -14.732  1.00 15.00           C
ATOM   2110  CD1 LEU B 140     -28.967 -22.313 -16.249  1.00 15.00           C
ATOM   2111  CD2 LEU B 140     -27.744 -21.863 -14.113  1.00 15.00           C
ATOM   2112  C   LEU B 140     -31.810 -23.681 -14.088  1.00 15.00           C
ATOM   2113  O   LEU B 140     -31.627 -24.661 -14.809  1.00 15.00           O
ATOM   2114  N   LEU B 141     -32.224 -23.769 -12.827  1.00 15.00           N
ATOM   2115  CA  LEU B 141     -32.490 -25.053 -12.184  1.00 15.00           C
ATOM   2116  CB  LEU B 141     -32.858 -24.830 -10.712  1.00 15.00           C
ATOM   2117  CG  LEU B 141     -33.318 -26.061  -9.925  1.00 15.00           C
ATOM   2118  CD1 LEU B 141     -32.167 -27.030  -9.714  1.00 15.00           C
ATOM   2119  CD2 LEU B 141     -33.931 -25.652  -8.595  1.00 15.00           C
ATOM   2120  C   LEU B 141     -33.631 -25.764 -12.906  1.00 15.00           C
ATOM   2121  O   LEU B 141     -33.662 -26.987 -13.006  1.00 15.00           O
ATOM   2122  N   ARG B 142     -34.560 -24.973 -13.423  1.00 15.00           N
ATOM   2123  CA  ARG B 142     -35.706 -25.495 -14.151  1.00 15.00           C
ATOM   2124  CB  ARG B 142     -36.748 -24.377 -14.327  1.00 15.00           C
ATOM   2125  CG  ARG B 142     -37.902 -24.692 -15.271  1.00 15.00           C
ATOM   2126  CD  ARG B 142     -38.895 -25.659 -14.647  1.00 15.00           C
ATOM   2127  NE  ARG B 142     -38.444 -27.047 -14.733  1.00 15.00           N
ATOM   2128  CZ  ARG B 142     -39.031 -28.060 -14.100  1.00 15.00           C
ATOM   2129  NH1 ARG B 142     -40.095 -27.838 -13.334  1.00 15.00           N
ATOM   2130  NH2 ARG B 142     -38.556 -29.293 -14.234  1.00 15.00           N
ATOM   2131  C   ARG B 142     -35.276 -26.042 -15.514  1.00 15.00           C
ATOM   2132  O   ARG B 142     -35.942 -26.908 -16.084  1.00 15.00           O
ATOM   2133  N   ARG B 143     -34.152 -25.544 -16.014  1.00 15.00           N
ATOM   2134  CA  ARG B 143     -33.638 -25.952 -17.316  1.00 15.00           C
ATOM   2135  CB  ARG B 143     -32.962 -24.765 -18.020  1.00 15.00           C
ATOM   2136  CG  ARG B 143     -33.841 -23.538 -18.226  1.00 15.00           C
ATOM   2137  CD  ARG B 143     -34.867 -23.757 -19.326  1.00 15.00           C
ATOM   2138  NE  ARG B 143     -35.208 -22.512 -20.020  1.00 15.00           N
ATOM   2139  CZ  ARG B 143     -35.778 -22.463 -21.226  1.00 15.00           C
ATOM   2140  NH1 ARG B 143     -36.074 -23.590 -21.868  1.00 15.00           N
ATOM   2141  NH2 ARG B 143     -36.047 -21.293 -21.793  1.00 15.00           N
ATOM   2142  C   ARG B 143     -32.642 -27.112 -17.233  1.00 15.00           C
ATOM   2143  O   ARG B 143     -32.693 -28.031 -18.047  1.00 15.00           O
ATOM   2144  N   VAL B 144     -31.739 -27.072 -16.255  1.00 15.00           N
ATOM   2145  CA  VAL B 144     -30.705 -28.103 -16.136  1.00 15.00           C
ATOM   2146  CB  VAL B 144     -29.315 -27.499 -15.830  1.00 15.00           C
ATOM   2147  CG1 VAL B 144     -28.918 -26.496 -16.903  1.00 15.00           C
ATOM   2148  CG2 VAL B 144     -29.286 -26.854 -14.450  1.00 15.00           C
ATOM   2149  C   VAL B 144     -31.017 -29.208 -15.125  1.00 15.00           C
ATOM   2150  O   VAL B 144     -30.434 -30.290 -15.190  1.00 15.00           O
ATOM   2151  N   GLY B 145     -31.914 -28.952 -14.194  1.00 15.00           N
ATOM   2152  CA  GLY B 145     -32.233 -29.958 -13.203  1.00 15.00           C
ATOM   2153  C   GLY B 145     -31.360 -29.833 -11.968  1.00 15.00           C
ATOM   2154  O   GLY B 145     -30.390 -29.072 -11.959  1.00 15.00           O
ATOM   2155  N   ASP B 146     -31.694 -30.598 -10.941  1.00 15.00           N
ATOM   2156  CA  ASP B 146     -30.973 -30.565  -9.670  1.00 15.00           C
ATOM   2157  CB  ASP B 146     -31.707 -31.401  -8.612  1.00 15.00           C
ATOM   2158  CG  ASP B 146     -33.059 -30.822  -8.221  1.00 15.00           C
ATOM   2159  OD1 ASP B 146     -33.591 -29.980  -8.973  1.00 15.00           O
ATOM   2160  OD2 ASP B 146     -33.601 -31.223  -7.168  1.00 15.00           O
ATOM   2161  C   ASP B 146     -29.519 -31.020  -9.791  1.00 15.00           C
ATOM   2162  O   ASP B 146     -28.604 -30.291  -9.405  1.00 15.00           O
ATOM   2163  N   ASP B 147     -29.319 -32.217 -10.338  1.00 15.00           N
ATOM   2164  CA  ASP B 147     -27.981 -32.810 -10.497  1.00 15.00           C
ATOM   2165  CB  ASP B 147     -28.034 -34.050 -11.390  1.00 15.00           C
ATOM   2166  CG  ASP B 147     -28.698 -35.235 -10.730  1.00 15.00           C
ATOM   2167  OD1 ASP B 147     -28.759 -35.272  -9.488  1.00 15.00           O
ATOM   2168  OD2 ASP B 147     -29.173 -36.124 -11.467  1.00 15.00           O
ATOM   2169  C   ASP B 147     -26.953 -31.843 -11.071  1.00 15.00           C
ATOM   2170  O   ASP B 147     -25.899 -31.613 -10.471  1.00 15.00           O
ATOM   2171  N   VAL B 148     -27.262 -31.282 -12.234  1.00 15.00           N
ATOM   2172  CA  VAL B 148     -26.355 -30.360 -12.908  1.00 15.00           C
ATOM   2173  CB  VAL B 148     -26.928 -29.864 -14.253  1.00 15.00           C
ATOM   2174  CG1 VAL B 148     -25.914 -28.997 -14.987  1.00 15.00           C
ATOM   2175  CG2 VAL B 148     -27.340 -31.045 -15.119  1.00 15.00           C
ATOM   2176  C   VAL B 148     -25.984 -29.174 -12.020  1.00 15.00           C
ATOM   2177  O   VAL B 148     -24.821 -28.771 -11.971  1.00 15.00           O
ATOM   2178  N   LEU B 149     -26.961 -28.640 -11.298  1.00 15.00           N
ATOM   2179  CA  LEU B 149     -26.716 -27.503 -10.422  1.00 15.00           C
ATOM   2180  CB  LEU B 149     -28.027 -26.867  -9.955  1.00 15.00           C
ATOM   2181  CG  LEU B 149     -27.912 -25.452  -9.382  1.00 15.00           C
ATOM   2182  CD1 LEU B 149     -27.394 -24.485 -10.436  1.00 15.00           C
ATOM   2183  CD2 LEU B 149     -29.249 -24.983  -8.833  1.00 15.00           C
ATOM   2184  C   LEU B 149     -25.854 -27.904  -9.227  1.00 15.00           C
ATOM   2185  O   LEU B 149     -24.963 -27.160  -8.820  1.00 15.00           O
ATOM   2186  N   VAL B 150     -26.116 -29.089  -8.680  1.00 15.00           N
ATOM   2187  CA  VAL B 150     -25.354 -29.591  -7.539  1.00 15.00           C
ATOM   2188  CB  VAL B 150     -25.908 -30.939  -7.023  1.00 15.00           C
ATOM   2189  CG1 VAL B 150     -25.014 -31.516  -5.932  1.00 15.00           C
ATOM   2190  CG2 VAL B 150     -27.326 -30.769  -6.504  1.00 15.00           C
ATOM   2191  C   VAL B 150     -23.882 -29.748  -7.911  1.00 15.00           C
ATOM   2192  O   VAL B 150     -22.997 -29.342  -7.163  1.00 15.00           O
ATOM   2193  N   HIS B 151     -23.631 -30.327  -9.079  1.00 15.00           N
ATOM   2194  CA  HIS B 151     -22.268 -30.528  -9.554  1.00 15.00           C
ATOM   2195  CB  HIS B 151     -22.263 -31.407 -10.813  1.00 15.00           C
ATOM   2196  CG  HIS B 151     -20.914 -31.558 -11.453  1.00 15.00           C
ATOM   2197  ND1 HIS B 151     -20.588 -31.045 -12.690  1.00 15.00           N
ATOM   2198  CD2 HIS B 151     -19.793 -32.170 -10.997  1.00 15.00           C
ATOM   2199  CE1 HIS B 151     -19.309 -31.355 -12.940  1.00 15.00           C
ATOM   2200  NE2 HIS B 151     -18.780 -32.038 -11.942  1.00 15.00           N
ATOM   2201  C   HIS B 151     -21.592 -29.188  -9.841  1.00 15.00           C
ATOM   2202  O   HIS B 151     -20.434 -28.973  -9.474  1.00 15.00           O
ATOM   2203  N   LEU B 152     -22.333 -28.290 -10.478  1.00 15.00           N
ATOM   2204  CA  LEU B 152     -21.821 -26.973 -10.836  1.00 15.00           C
ATOM   2205  CB  LEU B 152     -22.872 -26.204 -11.641  1.00 15.00           C
ATOM   2206  CG  LEU B 152     -22.392 -24.946 -12.367  1.00 15.00           C
ATOM   2207  CD1 LEU B 152     -21.495 -25.312 -13.541  1.00 15.00           C
ATOM   2208  CD2 LEU B 152     -23.575 -24.111 -12.832  1.00 15.00           C
ATOM   2209  C   LEU B 152     -21.416 -26.169  -9.604  1.00 15.00           C
ATOM   2210  O   LEU B 152     -20.418 -25.453  -9.621  1.00 15.00           O
ATOM   2211  N   LEU B 153     -22.182 -26.303  -8.531  1.00 15.00           N
ATOM   2212  CA  LEU B 153     -21.905 -25.570  -7.303  1.00 15.00           C
ATOM   2213  CB  LEU B 153     -23.213 -25.150  -6.624  1.00 15.00           C
ATOM   2214  CG  LEU B 153     -24.116 -24.199  -7.414  1.00 15.00           C
ATOM   2215  CD1 LEU B 153     -25.403 -23.929  -6.650  1.00 15.00           C
ATOM   2216  CD2 LEU B 153     -23.391 -22.897  -7.721  1.00 15.00           C
ATOM   2217  C   LEU B 153     -21.048 -26.371  -6.327  1.00 15.00           C
ATOM   2218  O   LEU B 153     -20.896 -25.985  -5.169  1.00 15.00           O
ATOM   2219  N   ALA B 154     -20.480 -27.479  -6.785  1.00 15.00           N
ATOM   2220  CA  ALA B 154     -19.659 -28.304  -5.910  1.00 15.00           C
ATOM   2221  CB  ALA B 154     -20.401 -29.568  -5.501  1.00 15.00           C
ATOM   2222  C   ALA B 154     -18.301 -28.653  -6.509  1.00 15.00           C
ATOM   2223  O   ALA B 154     -17.346 -28.897  -5.771  1.00 15.00           O
ATOM   2224  N   ARG B 155     -18.207 -28.696  -7.834  1.00 15.00           N
ATOM   2225  CA  ARG B 155     -16.947 -29.043  -8.485  1.00 15.00           C
ATOM   2226  CB  ARG B 155     -16.933 -30.527  -8.874  1.00 15.00           C
ATOM   2227  CG  ARG B 155     -16.816 -31.483  -7.697  1.00 15.00           C
ATOM   2228  CD  ARG B 155     -16.709 -32.924  -8.162  1.00 15.00           C
ATOM   2229  NE  ARG B 155     -16.464 -33.845  -7.049  1.00 15.00           N
ATOM   2230  CZ  ARG B 155     -15.275 -34.385  -6.777  1.00 15.00           C
ATOM   2231  NH1 ARG B 155     -14.225 -34.102  -7.542  1.00 15.00           N
ATOM   2232  NH2 ARG B 155     -15.134 -35.204  -5.737  1.00 15.00           N
ATOM   2233  C   ARG B 155     -16.662 -28.182  -9.712  1.00 15.00           C
ATOM   2234  O   ARG B 155     -15.973 -28.619 -10.633  1.00 15.00           O
ATOM   2235  N   CYS B 156     -17.181 -26.964  -9.728  1.00 15.00           N
ATOM   2236  CA  CYS B 156     -16.959 -26.067 -10.855  1.00 15.00           C
ATOM   2237  CB  CYS B 156     -18.128 -26.143 -11.843  1.00 15.00           C
ATOM   2238  SG  CYS B 156     -18.404 -27.789 -12.543  1.00 15.00           S
ATOM   2239  C   CYS B 156     -16.748 -24.631 -10.387  1.00 15.00           C
ATOM   2240  O   CYS B 156     -17.298 -24.213  -9.368  1.00 15.00           O
ATOM   2241  N   ALA B 157     -15.930 -23.888 -11.122  1.00 15.00           N
ATOM   2242  CA  ALA B 157     -15.656 -22.497 -10.790  1.00 15.00           C
ATOM   2243  CB  ALA B 157     -14.172 -22.196 -10.924  1.00 15.00           C
ATOM   2244  C   ALA B 157     -16.478 -21.585 -11.690  1.00 15.00           C
ATOM   2245  O   ALA B 157     -16.311 -21.590 -12.910  1.00 15.00           O
ATOM   2246  N   LEU B 158     -17.367 -20.813 -11.085  1.00 15.00           N
ATOM   2247  CA  LEU B 158     -18.236 -19.915 -11.835  1.00 15.00           C
ATOM   2248  CB  LEU B 158     -19.684 -20.024 -11.342  1.00 15.00           C
ATOM   2249  CG  LEU B 158     -20.492 -21.235 -11.822  1.00 15.00           C
ATOM   2250  CD1 LEU B 158     -20.433 -21.363 -13.337  1.00 15.00           C
ATOM   2251  CD2 LEU B 158     -20.026 -22.514 -11.145  1.00 15.00           C
ATOM   2252  C   LEU B 158     -17.768 -18.472 -11.737  1.00 15.00           C
ATOM   2253  O   LEU B 158     -17.493 -17.970 -10.645  1.00 15.00           O
ATOM   2254  N   PHE B 159     -17.685 -17.810 -12.883  1.00 15.00           N
ATOM   2255  CA  PHE B 159     -17.261 -16.418 -12.941  1.00 15.00           C
ATOM   2256  CB  PHE B 159     -15.841 -16.307 -13.504  1.00 15.00           C
ATOM   2257  CG  PHE B 159     -14.769 -16.809 -12.579  1.00 15.00           C
ATOM   2258  CD1 PHE B 159     -14.104 -15.936 -11.735  1.00 15.00           C
ATOM   2259  CD2 PHE B 159     -14.425 -18.151 -12.556  1.00 15.00           C
ATOM   2260  CE1 PHE B 159     -13.116 -16.391 -10.884  1.00 15.00           C
ATOM   2261  CE2 PHE B 159     -13.439 -18.613 -11.707  1.00 15.00           C
ATOM   2262  CZ  PHE B 159     -12.783 -17.732 -10.870  1.00 15.00           C
ATOM   2263  C   PHE B 159     -18.219 -15.616 -13.811  1.00 15.00           C
ATOM   2264  O   PHE B 159     -18.682 -16.103 -14.843  1.00 15.00           O
ATOM   2265  N   VAL B 160     -18.524 -14.398 -13.388  1.00 15.00           N
ATOM   2266  CA  VAL B 160     -19.424 -13.533 -14.141  1.00 15.00           C
ATOM   2267  CB  VAL B 160     -20.697 -13.172 -13.341  1.00 15.00           C
ATOM   2268  CG1 VAL B 160     -21.518 -12.114 -14.068  1.00 15.00           C
ATOM   2269  CG2 VAL B 160     -21.542 -14.414 -13.102  1.00 15.00           C
ATOM   2270  C   VAL B 160     -18.701 -12.266 -14.581  1.00 15.00           C
ATOM   2271  O   VAL B 160     -18.089 -11.571 -13.764  1.00 15.00           O
ATOM   2272  N   LEU B 161     -18.763 -11.989 -15.874  1.00 15.00           N
ATOM   2273  CA  LEU B 161     -18.121 -10.818 -16.448  1.00 15.00           C
ATOM   2274  CB  LEU B 161     -17.850 -11.038 -17.938  1.00 15.00           C
ATOM   2275  CG  LEU B 161     -16.592 -11.833 -18.287  1.00 15.00           C
ATOM   2276  CD1 LEU B 161     -16.623 -12.256 -19.747  1.00 15.00           C
ATOM   2277  CD2 LEU B 161     -15.347 -11.011 -17.997  1.00 15.00           C
ATOM   2278  C   LEU B 161     -18.973  -9.572 -16.264  1.00 15.00           C
ATOM   2279  O   LEU B 161     -20.202  -9.632 -16.301  1.00 15.00           O
ATOM   2280  N   VAL B 162     -18.306  -8.448 -16.049  1.00 15.00           N
ATOM   2281  CA  VAL B 162     -18.976  -7.172 -15.871  1.00 15.00           C
ATOM   2282  CB  VAL B 162     -18.984  -6.721 -14.390  1.00 15.00           C
ATOM   2283  CG1 VAL B 162     -19.805  -5.450 -14.218  1.00 15.00           C
ATOM   2284  CG2 VAL B 162     -19.514  -7.823 -13.483  1.00 15.00           C
ATOM   2285  C   VAL B 162     -18.269  -6.112 -16.711  1.00 15.00           C
ATOM   2286  O   VAL B 162     -17.039  -6.023 -16.706  1.00 15.00           O
ATOM   2287  N   ALA B 163     -19.045  -5.333 -17.446  1.00 15.00           N
ATOM   2288  CA  ALA B 163     -18.494  -4.280 -18.284  1.00 15.00           C
ATOM   2289  CB  ALA B 163     -19.588  -3.685 -19.160  1.00 15.00           C
ATOM   2290  C   ALA B 163     -17.849  -3.193 -17.425  1.00 15.00           C
ATOM   2291  O   ALA B 163     -18.288  -2.940 -16.304  1.00 15.00           O
ATOM   2292  N   PRO B 164     -16.792  -2.540 -17.935  1.00 15.00           N
ATOM   2293  CA  PRO B 164     -16.230  -2.825 -19.248  1.00 15.00           C
ATOM   2294  CB  PRO B 164     -15.799  -1.431 -19.704  1.00 15.00           C
ATOM   2295  CG  PRO B 164     -15.417  -0.713 -18.445  1.00 15.00           C
ATOM   2296  CD  PRO B 164     -16.093  -1.419 -17.290  1.00 15.00           C
ATOM   2297  C   PRO B 164     -15.014  -3.751 -19.188  1.00 15.00           C
ATOM   2298  O   PRO B 164     -14.554  -4.239 -20.219  1.00 15.00           O
ATOM   2299  N   SER B 165     -14.509  -4.004 -17.984  1.00 15.00           N
ATOM   2300  CA  SER B 165     -13.337  -4.854 -17.814  1.00 15.00           C
ATOM   2301  CB  SER B 165     -12.075  -4.053 -18.153  1.00 15.00           C
ATOM   2302  OG  SER B 165     -12.153  -2.736 -17.621  1.00 15.00           O
ATOM   2303  C   SER B 165     -13.249  -5.392 -16.387  1.00 15.00           C
ATOM   2304  O   SER B 165     -12.197  -5.323 -15.748  1.00 15.00           O
ATOM   2305  N   CYS B 166     -14.352  -5.924 -15.886  1.00 15.00           N
ATOM   2306  CA  CYS B 166     -14.385  -6.460 -14.534  1.00 15.00           C
ATOM   2307  CB  CYS B 166     -15.176  -5.522 -13.619  1.00 15.00           C
ATOM   2308  SG  CYS B 166     -14.651  -3.792 -13.695  1.00 15.00           S
ATOM   2309  C   CYS B 166     -14.998  -7.856 -14.513  1.00 15.00           C
ATOM   2310  O   CYS B 166     -15.610  -8.289 -15.490  1.00 15.00           O
ATOM   2311  N   ALA B 167     -14.815  -8.557 -13.402  1.00 15.00           N
ATOM   2312  CA  ALA B 167     -15.353  -9.899 -13.237  1.00 15.00           C
ATOM   2313  CB  ALA B 167     -14.545 -10.902 -14.050  1.00 15.00           C
ATOM   2314  C   ALA B 167     -15.329 -10.284 -11.766  1.00 15.00           C
ATOM   2315  O   ALA B 167     -14.496  -9.789 -11.004  1.00 15.00           O
ATOM   2316  N   TYR B 168     -16.248 -11.146 -11.366  1.00 15.00           N
ATOM   2317  CA  TYR B 168     -16.309 -11.603  -9.987  1.00 15.00           C
ATOM   2318  CB  TYR B 168     -17.363 -10.838  -9.172  1.00 15.00           C
ATOM   2319  CG  TYR B 168     -18.804 -11.071  -9.578  1.00 15.00           C
ATOM   2320  CD1 TYR B 168     -19.441 -10.221 -10.473  1.00 15.00           C
ATOM   2321  CD2 TYR B 168     -19.534 -12.130  -9.049  1.00 15.00           C
ATOM   2322  CE1 TYR B 168     -20.761 -10.420 -10.830  1.00 15.00           C
ATOM   2323  CE2 TYR B 168     -20.851 -12.338  -9.404  1.00 15.00           C
ATOM   2324  CZ  TYR B 168     -21.461 -11.480 -10.292  1.00 15.00           C
ATOM   2325  OH  TYR B 168     -22.776 -11.681 -10.643  1.00 15.00           O
ATOM   2326  C   TYR B 168     -16.534 -13.106  -9.930  1.00 15.00           C
ATOM   2327  O   TYR B 168     -17.012 -13.708 -10.898  1.00 15.00           O
ATOM   2328  N   GLN B 169     -16.184 -13.710  -8.804  1.00 15.00           N
ATOM   2329  CA  GLN B 169     -16.338 -15.145  -8.630  1.00 15.00           C
ATOM   2330  CB  GLN B 169     -15.186 -15.715  -7.807  1.00 15.00           C
ATOM   2331  CG  GLN B 169     -14.939 -17.194  -8.043  1.00 15.00           C
ATOM   2332  CD  GLN B 169     -13.783 -17.739  -7.230  1.00 15.00           C
ATOM   2333  OE1 GLN B 169     -12.870 -17.008  -6.841  1.00 15.00           O
ATOM   2334  NE2 GLN B 169     -13.810 -19.036  -6.982  1.00 15.00           N
ATOM   2335  C   GLN B 169     -17.669 -15.473  -7.969  1.00 15.00           C
ATOM   2336  O   GLN B 169     -18.073 -14.824  -7.007  1.00 15.00           O
ATOM   2337  N   VAL B 170     -18.343 -16.484  -8.496  1.00 15.00           N
ATOM   2338  CA  VAL B 170     -19.634 -16.903  -7.969  1.00 15.00           C
ATOM   2339  CB  VAL B 170     -20.652 -17.135  -9.107  1.00 15.00           C
ATOM   2340  CG1 VAL B 170     -22.041 -17.412  -8.550  1.00 15.00           C
ATOM   2341  CG2 VAL B 170     -20.681 -15.945 -10.051  1.00 15.00           C
ATOM   2342  C   VAL B 170     -19.503 -18.185  -7.151  1.00 15.00           C
ATOM   2343  O   VAL B 170     -20.134 -18.332  -6.107  1.00 15.00           O
ATOM   2344  N   CYS B 171     -18.675 -19.106  -7.622  1.00 15.00           N
ATOM   2345  CA  CYS B 171     -18.484 -20.373  -6.933  1.00 15.00           C
ATOM   2346  CB  CYS B 171     -19.509 -21.405  -7.421  1.00 15.00           C
ATOM   2347  SG  CYS B 171     -19.506 -22.962  -6.500  1.00 15.00           S
ATOM   2348  C   CYS B 171     -17.071 -20.896  -7.141  1.00 15.00           C
ATOM   2349  O   CYS B 171     -16.382 -20.494  -8.083  1.00 15.00           O
ATOM   2350  N   GLY B 172     -16.645 -21.784  -6.256  1.00 15.00           N
ATOM   2351  CA  GLY B 172     -15.323 -22.357  -6.351  1.00 15.00           C
ATOM   2352  C   GLY B 172     -14.420 -21.872  -5.238  1.00 15.00           C
ATOM   2353  O   GLY B 172     -14.860 -21.116  -4.370  1.00 15.00           O
ATOM   2354  N   PRO B 173     -13.159 -22.311  -5.223  1.00 15.00           N
ATOM   2355  CA  PRO B 173     -12.190 -21.896  -4.209  1.00 15.00           C
ATOM   2356  CB  PRO B 173     -11.033 -22.898  -4.379  1.00 15.00           C
ATOM   2357  CG  PRO B 173     -11.520 -23.924  -5.351  1.00 15.00           C
ATOM   2358  CD  PRO B 173     -12.569 -23.248  -6.181  1.00 15.00           C
ATOM   2359  C   PRO B 173     -11.701 -20.479  -4.492  1.00 15.00           C
ATOM   2360  O   PRO B 173     -11.625 -20.072  -5.652  1.00 15.00           O
ATOM   2361  N   PRO B 174     -11.380 -19.705  -3.443  1.00 15.00           N
ATOM   2362  CA  PRO B 174     -10.897 -18.329  -3.593  1.00 15.00           C
ATOM   2363  CB  PRO B 174     -10.532 -17.909  -2.162  1.00 15.00           C
ATOM   2364  CG  PRO B 174     -10.476 -19.179  -1.381  1.00 15.00           C
ATOM   2365  CD  PRO B 174     -11.458 -20.104  -2.034  1.00 15.00           C
ATOM   2366  C   PRO B 174      -9.669 -18.265  -4.498  1.00 15.00           C
ATOM   2367  O   PRO B 174      -8.648 -18.894  -4.220  1.00 15.00           O
ATOM   2368  N   LEU B 175      -9.778 -17.499  -5.576  1.00 15.00           N
ATOM   2369  CA  LEU B 175      -8.695 -17.358  -6.546  1.00 15.00           C
ATOM   2370  CB  LEU B 175      -9.133 -16.453  -7.703  1.00 15.00           C
ATOM   2371  CG  LEU B 175      -8.378 -16.622  -9.025  1.00 15.00           C
ATOM   2372  CD1 LEU B 175      -9.324 -16.456 -10.202  1.00 15.00           C
ATOM   2373  CD2 LEU B 175      -7.235 -15.624  -9.123  1.00 15.00           C
ATOM   2374  C   LEU B 175      -7.396 -16.844  -5.916  1.00 15.00           C
ATOM   2375  O   LEU B 175      -6.304 -17.188  -6.366  1.00 15.00           O
ATOM   2376  N   TYR B 176      -7.513 -16.047  -4.859  1.00 15.00           N
ATOM   2377  CA  TYR B 176      -6.337 -15.487  -4.196  1.00 15.00           C
ATOM   2378  CB  TYR B 176      -6.700 -14.272  -3.327  1.00 15.00           C
ATOM   2379  CG  TYR B 176      -7.339 -14.604  -1.994  1.00 15.00           C
ATOM   2380  CD1 TYR B 176      -8.710 -14.779  -1.883  1.00 15.00           C
ATOM   2381  CD2 TYR B 176      -6.569 -14.735  -0.842  1.00 15.00           C
ATOM   2382  CE1 TYR B 176      -9.298 -15.077  -0.669  1.00 15.00           C
ATOM   2383  CE2 TYR B 176      -7.148 -15.035   0.376  1.00 15.00           C
ATOM   2384  CZ  TYR B 176      -8.514 -15.204   0.456  1.00 15.00           C
ATOM   2385  OH  TYR B 176      -9.100 -15.506   1.665  1.00 15.00           O
ATOM   2386  C   TYR B 176      -5.558 -16.530  -3.388  1.00 15.00           C
ATOM   2387  O   TYR B 176      -4.495 -16.229  -2.845  1.00 15.00           O
ATOM   2388  N   GLN B 177      -6.085 -17.749  -3.317  1.00 15.00           N
ATOM   2389  CA  GLN B 177      -5.431 -18.823  -2.574  1.00 15.00           C
ATOM   2390  CB  GLN B 177      -6.442 -19.924  -2.221  1.00 15.00           C
ATOM   2391  CG  GLN B 177      -5.853 -21.108  -1.465  1.00 15.00           C
ATOM   2392  CD  GLN B 177      -5.473 -20.774  -0.035  1.00 15.00           C
ATOM   2393  OE1 GLN B 177      -6.234 -20.137   0.699  1.00 15.00           O
ATOM   2394  NE2 GLN B 177      -4.284 -21.192   0.369  1.00 15.00           N
ATOM   2395  C   GLN B 177      -4.261 -19.402  -3.370  1.00 15.00           C
ATOM   2396  O   GLN B 177      -3.363 -20.033  -2.810  1.00 15.00           O
ATOM   2397  N   LEU B 178      -4.273 -19.179  -4.676  1.00 15.00           N
ATOM   2398  CA  LEU B 178      -3.214 -19.680  -5.542  1.00 15.00           C
ATOM   2399  CB  LEU B 178      -3.793 -20.192  -6.864  1.00 15.00           C
ATOM   2400  CG  LEU B 178      -4.736 -21.395  -6.768  1.00 15.00           C
ATOM   2401  CD1 LEU B 178      -5.316 -21.734  -8.132  1.00 15.00           C
ATOM   2402  CD2 LEU B 178      -4.017 -22.599  -6.176  1.00 15.00           C
ATOM   2403  C   LEU B 178      -2.156 -18.609  -5.799  1.00 15.00           C
ATOM   2404  O   LEU B 178      -1.956 -17.700  -4.985  1.00 15.00           O
ATOM   2405  N   PRO B 322      14.574 -21.419  -6.314  1.00 15.00           N
ATOM   2406  CA  PRO B 322      14.522 -20.089  -5.701  1.00 15.00           C
ATOM   2407  CB  PRO B 322      13.898 -20.364  -4.332  1.00 15.00           C
ATOM   2408  CG  PRO B 322      14.296 -21.764  -4.013  1.00 15.00           C
ATOM   2409  CD  PRO B 322      14.368 -22.494  -5.328  1.00 15.00           C
ATOM   2410  C   PRO B 322      15.913 -19.471  -5.542  1.00 15.00           C
ATOM   2411  O   PRO B 322      16.831 -20.101  -5.010  1.00 15.00           O
ATOM   2412  N   PRO B 323      16.087 -18.229  -6.014  1.00 15.00           N
ATOM   2413  CA  PRO B 323      17.366 -17.524  -5.920  1.00 15.00           C
ATOM   2414  CB  PRO B 323      17.169 -16.303  -6.824  1.00 15.00           C
ATOM   2415  CG  PRO B 323      15.698 -16.067  -6.829  1.00 15.00           C
ATOM   2416  CD  PRO B 323      15.051 -17.417  -6.678  1.00 15.00           C
ATOM   2417  C   PRO B 323      17.677 -17.089  -4.489  1.00 15.00           C
ATOM   2418  O   PRO B 323      17.029 -16.196  -3.944  1.00 15.00           O
ATOM   2419  N   VAL B 324      18.658 -17.741  -3.880  1.00 15.00           N
ATOM   2420  CA  VAL B 324      19.065 -17.420  -2.515  1.00 15.00           C
ATOM   2421  CB  VAL B 324      20.043 -18.475  -1.955  1.00 15.00           C
ATOM   2422  CG1 VAL B 324      20.214 -18.306  -0.453  1.00 15.00           C
ATOM   2423  CG2 VAL B 324      19.560 -19.881  -2.282  1.00 15.00           C
ATOM   2424  C   VAL B 324      19.713 -16.036  -2.476  1.00 15.00           C
ATOM   2425  O   VAL B 324      20.452 -15.665  -3.395  1.00 15.00           O
ATOM   2426  N   TYR B 325      19.437 -15.280  -1.419  1.00 15.00           N
ATOM   2427  CA  TYR B 325      19.969 -13.931  -1.288  1.00 15.00           C
ATOM   2428  CB  TYR B 325      18.833 -12.905  -1.417  1.00 15.00           C
ATOM   2429  CG  TYR B 325      18.334 -12.672  -2.829  1.00 15.00           C
ATOM   2430  CD1 TYR B 325      17.064 -13.082  -3.220  1.00 15.00           C
ATOM   2431  CD2 TYR B 325      19.129 -12.031  -3.768  1.00 15.00           C
ATOM   2432  CE1 TYR B 325      16.604 -12.859  -4.506  1.00 15.00           C
ATOM   2433  CE2 TYR B 325      18.679 -11.806  -5.055  1.00 15.00           C
ATOM   2434  CZ  TYR B 325      17.417 -12.221  -5.419  1.00 15.00           C
ATOM   2435  OH  TYR B 325      16.968 -11.993  -6.702  1.00 15.00           O
ATOM   2436  C   TYR B 325      20.706 -13.705   0.035  1.00 15.00           C
ATOM   2437  O   TYR B 325      20.840 -14.610   0.864  1.00 15.00           O
ATOM   2438  N   ALA B 326      21.204 -12.482   0.181  1.00 15.00           N
ATOM   2439  CA  ALA B 326      21.912 -12.010   1.366  1.00 15.00           C
ATOM   2440  CB  ALA B 326      23.414 -12.201   1.208  1.00 15.00           C
ATOM   2441  C   ALA B 326      21.562 -10.526   1.520  1.00 15.00           C
ATOM   2442  O   ALA B 326      22.184  -9.667   0.894  1.00 15.00           O
ATOM   2443  N   GLU B 327      20.520 -10.243   2.298  1.00 15.00           N
ATOM   2444  CA  GLU B 327      20.042  -8.874   2.502  1.00 15.00           C
ATOM   2445  CB  GLU B 327      18.591  -8.876   2.994  1.00 15.00           C
ATOM   2446  CG  GLU B 327      17.558  -9.278   1.956  1.00 15.00           C
ATOM   2447  CD  GLU B 327      17.397 -10.778   1.816  1.00 15.00           C
ATOM   2448  OE1 GLU B 327      17.848 -11.516   2.714  1.00 15.00           O
ATOM   2449  OE2 GLU B 327      16.799 -11.209   0.806  1.00 15.00           O
ATOM   2450  C   GLU B 327      20.896  -8.071   3.478  1.00 15.00           C
ATOM   2451  O   GLU B 327      21.518  -8.620   4.387  1.00 15.00           O
ATOM   2452  N   THR B 328      20.895  -6.754   3.294  1.00 15.00           N
ATOM   2453  CA  THR B 328      21.647  -5.859   4.160  1.00 15.00           C
ATOM   2454  CB  THR B 328      22.065  -4.569   3.421  1.00 15.00           C
ATOM   2455  OG1 THR B 328      20.949  -4.031   2.697  1.00 15.00           O
ATOM   2456  CG2 THR B 328      23.208  -4.841   2.459  1.00 15.00           C
ATOM   2457  C   THR B 328      20.820  -5.478   5.385  1.00 15.00           C
ATOM   2458  O   THR B 328      21.334  -4.920   6.352  1.00 15.00           O
ATOM   2459  N   LYS B 329      19.537  -5.814   5.346  1.00 15.00           N
ATOM   2460  CA  LYS B 329      18.623  -5.488   6.434  1.00 15.00           C
ATOM   2461  CB  LYS B 329      17.175  -5.506   5.938  1.00 15.00           C
ATOM   2462  CG  LYS B 329      16.699  -6.876   5.480  1.00 15.00           C
ATOM   2463  CD  LYS B 329      15.190  -6.916   5.297  1.00 15.00           C
ATOM   2464  CE  LYS B 329      14.463  -6.799   6.628  1.00 15.00           C
ATOM   2465  NZ  LYS B 329      13.001  -7.031   6.479  1.00 15.00           N
ATOM   2466  C   LYS B 329      18.771  -6.438   7.617  1.00 15.00           C
ATOM   2467  O   LYS B 329      18.058  -6.309   8.610  1.00 15.00           O
ATOM   2468  N   HIS B 330      19.689  -7.388   7.510  1.00 15.00           N
ATOM   2469  CA  HIS B 330      19.900  -8.358   8.577  1.00 15.00           C
ATOM   2470  CB  HIS B 330      20.388  -9.699   8.022  1.00 15.00           C
ATOM   2471  CG  HIS B 330      19.417 -10.368   7.096  1.00 15.00           C
ATOM   2472  ND1 HIS B 330      18.185 -10.798   7.531  1.00 15.00           N
ATOM   2473  CD2 HIS B 330      19.543 -10.647   5.777  1.00 15.00           C
ATOM   2474  CE1 HIS B 330      17.592 -11.325   6.474  1.00 15.00           C
ATOM   2475  NE2 HIS B 330      18.376 -11.254   5.392  1.00 15.00           N
ATOM   2476  C   HIS B 330      20.862  -7.837   9.638  1.00 15.00           C
ATOM   2477  O   HIS B 330      20.919  -8.367  10.743  1.00 15.00           O
ATOM   2478  N   PHE B 331      21.616  -6.793   9.308  1.00 15.00           N
ATOM   2479  CA  PHE B 331      22.565  -6.228  10.260  1.00 15.00           C
ATOM   2480  CB  PHE B 331      24.014  -6.294   9.755  1.00 15.00           C
ATOM   2481  CG  PHE B 331      24.266  -5.656   8.417  1.00 15.00           C
ATOM   2482  CD1 PHE B 331      24.408  -4.282   8.300  1.00 15.00           C
ATOM   2483  CD2 PHE B 331      24.379  -6.434   7.277  1.00 15.00           C
ATOM   2484  CE1 PHE B 331      24.659  -3.696   7.075  1.00 15.00           C
ATOM   2485  CE2 PHE B 331      24.628  -5.855   6.048  1.00 15.00           C
ATOM   2486  CZ  PHE B 331      24.766  -4.484   5.945  1.00 15.00           C
ATOM   2487  C   PHE B 331      22.179  -4.817  10.682  1.00 15.00           C
ATOM   2488  O   PHE B 331      22.952  -4.116  11.332  1.00 15.00           O
ATOM   2489  N   LEU B 332      20.970  -4.415  10.329  1.00 15.00           N
ATOM   2490  CA  LEU B 332      20.484  -3.090  10.674  1.00 15.00           C
ATOM   2491  CB  LEU B 332      19.415  -2.631   9.677  1.00 15.00           C
ATOM   2492  CG  LEU B 332      19.844  -2.512   8.213  1.00 15.00           C
ATOM   2493  CD1 LEU B 332      18.706  -1.961   7.368  1.00 15.00           C
ATOM   2494  CD2 LEU B 332      21.079  -1.638   8.082  1.00 15.00           C
ATOM   2495  C   LEU B 332      19.900  -3.078  12.081  1.00 15.00           C
ATOM   2496  O   LEU B 332      19.446  -4.110  12.578  1.00 15.00           O
ATOM   2497  N   TYR B 333      19.938  -1.905  12.709  1.00 15.00           N
ATOM   2498  CA  TYR B 333      19.389  -1.695  14.053  1.00 15.00           C
ATOM   2499  CB  TYR B 333      17.860  -1.562  13.997  1.00 15.00           C
ATOM   2500  CG  TYR B 333      17.358  -0.941  12.711  1.00 15.00           C
ATOM   2501  CD1 TYR B 333      17.763   0.331  12.327  1.00 15.00           C
ATOM   2502  CD2 TYR B 333      16.492  -1.634  11.873  1.00 15.00           C
ATOM   2503  CE1 TYR B 333      17.322   0.892  11.146  1.00 15.00           C
ATOM   2504  CE2 TYR B 333      16.042  -1.076  10.690  1.00 15.00           C
ATOM   2505  CZ  TYR B 333      16.463   0.187  10.331  1.00 15.00           C
ATOM   2506  OH  TYR B 333      16.029   0.750   9.151  1.00 15.00           O
ATOM   2507  C   TYR B 333      19.816  -2.778  15.046  1.00 15.00           C
ATOM   2508  O   TYR B 333      18.981  -3.476  15.627  1.00 15.00           O
ATOM   2509  N   SER B 334      21.118  -2.919  15.222  1.00 15.00           N
ATOM   2510  CA  SER B 334      21.672  -3.899  16.137  1.00 15.00           C
ATOM   2511  CB  SER B 334      23.079  -4.264  15.672  1.00 15.00           C
ATOM   2512  OG  SER B 334      23.383  -3.603  14.452  1.00 15.00           O
ATOM   2513  C   SER B 334      21.721  -3.343  17.560  1.00 15.00           C
ATOM   2514  O   SER B 334      22.603  -2.551  17.894  1.00 15.00           O
ATOM   2515  N   SER B 335      20.771  -3.755  18.393  1.00 15.00           N
ATOM   2516  CA  SER B 335      20.706  -3.295  19.774  1.00 15.00           C
ATOM   2517  CB  SER B 335      19.407  -3.785  20.421  1.00 15.00           C
ATOM   2518  OG  SER B 335      18.772  -4.755  19.604  1.00 15.00           O
ATOM   2519  C   SER B 335      21.923  -3.755  20.586  1.00 15.00           C
ATOM   2520  O   SER B 335      22.687  -4.626  20.155  1.00 15.00           O
ATOM   2521  N   GLY B 336      22.109  -3.154  21.755  1.00 15.00           N
ATOM   2522  CA  GLY B 336      23.228  -3.512  22.605  1.00 15.00           C
ATOM   2523  C   GLY B 336      24.154  -2.340  22.849  1.00 15.00           C
ATOM   2524  O   GLY B 336      24.512  -1.626  21.916  1.00 15.00           O
ATOM   2525  N   ASP B 337      24.530  -2.149  24.103  1.00 15.00           N
ATOM   2526  CA  ASP B 337      25.415  -1.058  24.495  1.00 15.00           C
ATOM   2527  CB  ASP B 337      25.163  -0.716  25.969  1.00 15.00           C
ATOM   2528  CG  ASP B 337      26.240   0.156  26.589  1.00 15.00           C
ATOM   2529  OD1 ASP B 337      26.123   1.397  26.499  1.00 15.00           O
ATOM   2530  OD2 ASP B 337      27.189  -0.405  27.185  1.00 15.00           O
ATOM   2531  C   ASP B 337      26.871  -1.456  24.296  1.00 15.00           C
ATOM   2532  O   ASP B 337      27.661  -0.720  23.713  1.00 15.00           O
ATOM   2533  N   LYS B 338      27.207  -2.643  24.765  1.00 15.00           N
ATOM   2534  CA  LYS B 338      28.567  -3.146  24.655  1.00 15.00           C
ATOM   2535  CB  LYS B 338      28.755  -4.331  25.604  1.00 15.00           C
ATOM   2536  CG  LYS B 338      28.399  -4.027  27.051  1.00 15.00           C
ATOM   2537  CD  LYS B 338      29.630  -3.679  27.869  1.00 15.00           C
ATOM   2538  CE  LYS B 338      29.259  -3.412  29.318  1.00 15.00           C
ATOM   2539  NZ  LYS B 338      30.453  -3.428  30.207  1.00 15.00           N
ATOM   2540  C   LYS B 338      28.917  -3.557  23.221  1.00 15.00           C
ATOM   2541  O   LYS B 338      28.209  -4.353  22.600  1.00 15.00           O
ATOM   2542  N   GLU B 339      30.001  -2.990  22.702  1.00 15.00           N
ATOM   2543  CA  GLU B 339      30.487  -3.307  21.368  1.00 15.00           C
ATOM   2544  CB  GLU B 339      31.211  -2.111  20.737  1.00 15.00           C
ATOM   2545  CG  GLU B 339      32.045  -1.288  21.701  1.00 15.00           C
ATOM   2546  CD  GLU B 339      32.620  -0.068  21.039  1.00 15.00           C
ATOM   2547  OE1 GLU B 339      31.838   0.707  20.452  1.00 15.00           O
ATOM   2548  OE2 GLU B 339      33.853   0.137  21.115  1.00 15.00           O
ATOM   2549  C   GLU B 339      31.406  -4.520  21.427  1.00 15.00           C
ATOM   2550  O   GLU B 339      32.618  -4.419  21.255  1.00 15.00           O
ATOM   2551  N   GLN B 340      30.811  -5.671  21.653  1.00 15.00           N
ATOM   2552  CA  GLN B 340      31.557  -6.913  21.756  1.00 15.00           C
ATOM   2553  CB  GLN B 340      31.853  -7.245  23.228  1.00 15.00           C
ATOM   2554  CG  GLN B 340      32.945  -8.293  23.440  1.00 15.00           C
ATOM   2555  CD  GLN B 340      33.254  -8.568  24.911  1.00 15.00           C
ATOM   2556  OE1 GLN B 340      33.145  -7.688  25.768  1.00 15.00           O
ATOM   2557  NE2 GLN B 340      33.646  -9.801  25.214  1.00 15.00           N
ATOM   2558  C   GLN B 340      30.756  -8.036  21.114  1.00 15.00           C
ATOM   2559  O   GLN B 340      29.527  -7.965  21.042  1.00 15.00           O
ATOM   2560  N   LEU B 341      31.460  -9.055  20.636  1.00 15.00           N
ATOM   2561  CA  LEU B 341      30.825 -10.203  20.002  1.00 15.00           C
ATOM   2562  CB  LEU B 341      31.879 -11.101  19.337  1.00 15.00           C
ATOM   2563  CG  LEU B 341      31.355 -12.228  18.433  1.00 15.00           C
ATOM   2564  CD1 LEU B 341      30.783 -11.666  17.140  1.00 15.00           C
ATOM   2565  CD2 LEU B 341      32.452 -13.240  18.135  1.00 15.00           C
ATOM   2566  C   LEU B 341      30.039 -10.993  21.037  1.00 15.00           C
ATOM   2567  O   LEU B 341      30.564 -11.324  22.101  1.00 15.00           O
ATOM   2568  N   ARG B 342      28.784 -11.275  20.728  1.00 15.00           N
ATOM   2569  CA  ARG B 342      27.924 -12.018  21.638  1.00 15.00           C
ATOM   2570  CB  ARG B 342      26.458 -11.948  21.194  1.00 15.00           C
ATOM   2571  CG  ARG B 342      26.204 -12.426  19.774  1.00 15.00           C
ATOM   2572  CD  ARG B 342      24.717 -12.488  19.467  1.00 15.00           C
ATOM   2573  NE  ARG B 342      24.467 -13.092  18.163  1.00 15.00           N
ATOM   2574  CZ  ARG B 342      23.587 -14.066  17.933  1.00 15.00           C
ATOM   2575  NH1 ARG B 342      22.845 -14.556  18.924  1.00 15.00           N
ATOM   2576  NH2 ARG B 342      23.480 -14.573  16.712  1.00 15.00           N
ATOM   2577  C   ARG B 342      28.387 -13.468  21.790  1.00 15.00           C
ATOM   2578  O   ARG B 342      28.655 -14.152  20.802  1.00 15.00           O
ATOM   2579  N   PRO B 343      28.481 -13.955  23.042  1.00 15.00           N
ATOM   2580  CA  PRO B 343      28.919 -15.329  23.346  1.00 15.00           C
ATOM   2581  CB  PRO B 343      28.981 -15.362  24.881  1.00 15.00           C
ATOM   2582  CG  PRO B 343      28.995 -13.932  25.300  1.00 15.00           C
ATOM   2583  CD  PRO B 343      28.198 -13.193  24.267  1.00 15.00           C
ATOM   2584  C   PRO B 343      27.946 -16.399  22.844  1.00 15.00           C
ATOM   2585  O   PRO B 343      28.205 -17.592  22.976  1.00 15.00           O
ATOM   2586  N   SER B 344      26.832 -15.967  22.269  1.00 15.00           N
ATOM   2587  CA  SER B 344      25.833 -16.891  21.754  1.00 15.00           C
ATOM   2588  CB  SER B 344      24.436 -16.297  21.938  1.00 15.00           C
ATOM   2589  OG  SER B 344      24.395 -14.959  21.467  1.00 15.00           O
ATOM   2590  C   SER B 344      26.086 -17.206  20.281  1.00 15.00           C
ATOM   2591  O   SER B 344      25.267 -17.845  19.622  1.00 15.00           O
ATOM   2592  N   PHE B 345      27.214 -16.730  19.764  1.00 15.00           N
ATOM   2593  CA  PHE B 345      27.577 -16.967  18.376  1.00 15.00           C
ATOM   2594  CB  PHE B 345      28.686 -15.999  17.946  1.00 15.00           C
ATOM   2595  CG  PHE B 345      29.043 -16.059  16.485  1.00 15.00           C
ATOM   2596  CD1 PHE B 345      28.069 -16.269  15.521  1.00 15.00           C
ATOM   2597  CD2 PHE B 345      30.356 -15.900  16.079  1.00 15.00           C
ATOM   2598  CE1 PHE B 345      28.399 -16.319  14.180  1.00 15.00           C
ATOM   2599  CE2 PHE B 345      30.694 -15.949  14.740  1.00 15.00           C
ATOM   2600  CZ  PHE B 345      29.714 -16.159  13.789  1.00 15.00           C
ATOM   2601  C   PHE B 345      28.020 -18.416  18.192  1.00 15.00           C
ATOM   2602  O   PHE B 345      28.703 -18.972  19.047  1.00 15.00           O
ATOM   2603  N   LEU B 346      27.630 -19.011  17.068  1.00 15.00           N
ATOM   2604  CA  LEU B 346      27.956 -20.404  16.757  1.00 15.00           C
ATOM   2605  CB  LEU B 346      27.472 -20.763  15.348  1.00 15.00           C
ATOM   2606  CG  LEU B 346      27.731 -22.201  14.887  1.00 15.00           C
ATOM   2607  CD1 LEU B 346      26.879 -23.186  15.675  1.00 15.00           C
ATOM   2608  CD2 LEU B 346      27.477 -22.341  13.394  1.00 15.00           C
ATOM   2609  C   LEU B 346      29.445 -20.726  16.901  1.00 15.00           C
ATOM   2610  O   LEU B 346      29.807 -21.795  17.387  1.00 15.00           O
ATOM   2611  N   LEU B 347      30.306 -19.800  16.497  1.00 15.00           N
ATOM   2612  CA  LEU B 347      31.747 -20.022  16.574  1.00 15.00           C
ATOM   2613  CB  LEU B 347      32.486 -19.150  15.554  1.00 15.00           C
ATOM   2614  CG  LEU B 347      32.167 -19.411  14.080  1.00 15.00           C
ATOM   2615  CD1 LEU B 347      32.912 -18.429  13.190  1.00 15.00           C
ATOM   2616  CD2 LEU B 347      32.510 -20.843  13.700  1.00 15.00           C
ATOM   2617  C   LEU B 347      32.290 -19.771  17.978  1.00 15.00           C
ATOM   2618  O   LEU B 347      33.468 -19.987  18.241  1.00 15.00           O
ATOM   2619  N   SER B 348      31.428 -19.316  18.874  1.00 15.00           N
ATOM   2620  CA  SER B 348      31.832 -19.036  20.243  1.00 15.00           C
ATOM   2621  CB  SER B 348      31.347 -17.644  20.654  1.00 15.00           C
ATOM   2622  OG  SER B 348      31.657 -16.689  19.646  1.00 15.00           O
ATOM   2623  C   SER B 348      31.309 -20.099  21.210  1.00 15.00           C
ATOM   2624  O   SER B 348      31.877 -20.306  22.283  1.00 15.00           O
ATOM   2625  N   SER B 349      30.229 -20.773  20.827  1.00 15.00           N
ATOM   2626  CA  SER B 349      29.647 -21.811  21.666  1.00 15.00           C
ATOM   2627  CB  SER B 349      28.128 -21.848  21.494  1.00 15.00           C
ATOM   2628  OG  SER B 349      27.769 -21.645  20.138  1.00 15.00           O
ATOM   2629  C   SER B 349      30.270 -23.171  21.357  1.00 15.00           C
ATOM   2630  O   SER B 349      30.016 -24.165  22.042  1.00 15.00           O
ATOM   2631  N   LEU B 350      31.079 -23.207  20.309  1.00 15.00           N
ATOM   2632  CA  LEU B 350      31.759 -24.426  19.915  1.00 15.00           C
ATOM   2633  CB  LEU B 350      31.892 -24.526  18.390  1.00 15.00           C
ATOM   2634  CG  LEU B 350      30.630 -24.929  17.617  1.00 15.00           C
ATOM   2635  CD1 LEU B 350      30.927 -25.039  16.129  1.00 15.00           C
ATOM   2636  CD2 LEU B 350      30.065 -26.239  18.147  1.00 15.00           C
ATOM   2637  C   LEU B 350      33.129 -24.486  20.572  1.00 15.00           C
ATOM   2638  O   LEU B 350      33.799 -23.466  20.728  1.00 15.00           O
ATOM   2639  N   ARG B 351      33.532 -25.679  20.975  1.00 15.00           N
ATOM   2640  CA  ARG B 351      34.823 -25.867  21.616  1.00 15.00           C
ATOM   2641  CB  ARG B 351      34.718 -26.875  22.771  1.00 15.00           C
ATOM   2642  CG  ARG B 351      33.979 -26.327  23.990  1.00 15.00           C
ATOM   2643  CD  ARG B 351      34.400 -27.032  25.275  1.00 15.00           C
ATOM   2644  NE  ARG B 351      33.773 -28.346  25.390  1.00 15.00           N
ATOM   2645  CZ  ARG B 351      33.552 -28.992  26.532  1.00 15.00           C
ATOM   2646  NH1 ARG B 351      33.924 -28.466  27.704  1.00 15.00           N
ATOM   2647  NH2 ARG B 351      32.938 -30.166  26.492  1.00 15.00           N
ATOM   2648  C   ARG B 351      35.860 -26.297  20.580  1.00 15.00           C
ATOM   2649  O   ARG B 351      35.518 -26.978  19.610  1.00 15.00           O
ATOM   2650  N   PRO B 352      37.131 -25.897  20.761  1.00 15.00           N
ATOM   2651  CA  PRO B 352      38.223 -26.221  19.819  1.00 15.00           C
ATOM   2652  CB  PRO B 352      39.398 -25.363  20.324  1.00 15.00           C
ATOM   2653  CG  PRO B 352      38.787 -24.376  21.269  1.00 15.00           C
ATOM   2654  CD  PRO B 352      37.612 -25.073  21.882  1.00 15.00           C
ATOM   2655  C   PRO B 352      38.609 -27.702  19.810  1.00 15.00           C
ATOM   2656  O   PRO B 352      39.782 -28.044  19.909  1.00 15.00           O
ATOM   2657  N   SER B 353      37.624 -28.572  19.682  1.00 15.00           N
ATOM   2658  CA  SER B 353      37.875 -29.999  19.654  1.00 15.00           C
ATOM   2659  CB  SER B 353      37.120 -30.692  20.792  1.00 15.00           C
ATOM   2660  OG  SER B 353      35.721 -30.460  20.707  1.00 15.00           O
ATOM   2661  C   SER B 353      37.461 -30.592  18.309  1.00 15.00           C
ATOM   2662  O   SER B 353      36.796 -29.934  17.504  1.00 15.00           O
ATOM   2663  N   LEU B 354      37.831 -31.846  18.080  1.00 15.00           N
ATOM   2664  CA  LEU B 354      37.493 -32.533  16.840  1.00 15.00           C
ATOM   2665  CB  LEU B 354      38.296 -33.830  16.728  1.00 15.00           C
ATOM   2666  CG  LEU B 354      38.588 -34.328  15.311  1.00 15.00           C
ATOM   2667  CD1 LEU B 354      39.114 -33.197  14.440  1.00 15.00           C
ATOM   2668  CD2 LEU B 354      39.584 -35.480  15.350  1.00 15.00           C
ATOM   2669  C   LEU B 354      35.995 -32.820  16.793  1.00 15.00           C
ATOM   2670  O   LEU B 354      35.416 -33.032  15.723  1.00 15.00           O
ATOM   2671  N   THR B 355      35.380 -32.814  17.966  1.00 15.00           N
ATOM   2672  CA  THR B 355      33.955 -33.054  18.093  1.00 15.00           C
ATOM   2673  CB  THR B 355      33.617 -33.483  19.529  1.00 15.00           C
ATOM   2674  OG1 THR B 355      34.637 -32.991  20.416  1.00 15.00           O
ATOM   2675  CG2 THR B 355      33.559 -35.000  19.630  1.00 15.00           C
ATOM   2676  C   THR B 355      33.192 -31.781  17.749  1.00 15.00           C
ATOM   2677  O   THR B 355      32.049 -31.827  17.289  1.00 15.00           O
ATOM   2678  N   GLY B 356      33.842 -30.644  17.980  1.00 15.00           N
ATOM   2679  CA  GLY B 356      33.241 -29.365  17.673  1.00 15.00           C
ATOM   2680  C   GLY B 356      33.239 -29.134  16.180  1.00 15.00           C
ATOM   2681  O   GLY B 356      32.236 -28.703  15.610  1.00 15.00           O
ATOM   2682  N   ALA B 357      34.366 -29.448  15.546  1.00 15.00           N
ATOM   2683  CA  ALA B 357      34.507 -29.304  14.103  1.00 15.00           C
ATOM   2684  CB  ALA B 357      35.924 -29.656  13.676  1.00 15.00           C
ATOM   2685  C   ALA B 357      33.501 -30.194  13.382  1.00 15.00           C
ATOM   2686  O   ALA B 357      32.996 -29.843  12.316  1.00 15.00           O
ATOM   2687  N   ARG B 358      33.206 -31.345  13.985  1.00 15.00           N
ATOM   2688  CA  ARG B 358      32.251 -32.289  13.417  1.00 15.00           C
ATOM   2689  CB  ARG B 358      32.199 -33.572  14.255  1.00 15.00           C
ATOM   2690  CG  ARG B 358      31.320 -34.665  13.662  1.00 15.00           C
ATOM   2691  CD  ARG B 358      30.689 -35.526  14.749  1.00 15.00           C
ATOM   2692  NE  ARG B 358      29.527 -36.275  14.259  1.00 15.00           N
ATOM   2693  CZ  ARG B 358      28.366 -35.706  13.915  1.00 15.00           C
ATOM   2694  NH1 ARG B 358      28.218 -34.393  14.011  1.00 15.00           N
ATOM   2695  NH2 ARG B 358      27.356 -36.444  13.467  1.00 15.00           N
ATOM   2696  C   ARG B 358      30.865 -31.659  13.343  1.00 15.00           C
ATOM   2697  O   ARG B 358      30.112 -31.901  12.406  1.00 15.00           O
ATOM   2698  N   ARG B 359      30.538 -30.844  14.339  1.00 15.00           N
ATOM   2699  CA  ARG B 359      29.245 -30.174  14.380  1.00 15.00           C
ATOM   2700  CB  ARG B 359      28.929 -29.688  15.793  1.00 15.00           C
ATOM   2701  CG  ARG B 359      28.487 -30.782  16.745  1.00 15.00           C
ATOM   2702  CD  ARG B 359      28.105 -30.202  18.096  1.00 15.00           C
ATOM   2703  NE  ARG B 359      27.883 -31.244  19.096  1.00 15.00           N
ATOM   2704  CZ  ARG B 359      28.743 -31.531  20.073  1.00 15.00           C
ATOM   2705  NH1 ARG B 359      29.882 -30.851  20.180  1.00 15.00           N
ATOM   2706  NH2 ARG B 359      28.466 -32.501  20.938  1.00 15.00           N
ATOM   2707  C   ARG B 359      29.226 -28.997  13.419  1.00 15.00           C
ATOM   2708  O   ARG B 359      28.225 -28.744  12.753  1.00 15.00           O
ATOM   2709  N   LEU B 360      30.345 -28.283  13.353  1.00 15.00           N
ATOM   2710  CA  LEU B 360      30.468 -27.129  12.474  1.00 15.00           C
ATOM   2711  CB  LEU B 360      31.868 -26.517  12.592  1.00 15.00           C
ATOM   2712  CG  LEU B 360      32.057 -25.127  11.978  1.00 15.00           C
ATOM   2713  CD1 LEU B 360      31.031 -24.149  12.533  1.00 15.00           C
ATOM   2714  CD2 LEU B 360      33.468 -24.621  12.231  1.00 15.00           C
ATOM   2715  C   LEU B 360      30.166 -27.510  11.027  1.00 15.00           C
ATOM   2716  O   LEU B 360      29.321 -26.898  10.379  1.00 15.00           O
ATOM   2717  N   VAL B 361      30.831 -28.550  10.538  1.00 15.00           N
ATOM   2718  CA  VAL B 361      30.629 -29.012   9.167  1.00 15.00           C
ATOM   2719  CB  VAL B 361      31.704 -30.049   8.748  1.00 15.00           C
ATOM   2720  CG1 VAL B 361      31.676 -31.278   9.644  1.00 15.00           C
ATOM   2721  CG2 VAL B 361      31.561 -30.441   7.285  1.00 15.00           C
ATOM   2722  C   VAL B 361      29.218 -29.582   8.974  1.00 15.00           C
ATOM   2723  O   VAL B 361      28.628 -29.469   7.895  1.00 15.00           O
ATOM   2724  N   GLU B 362      28.672 -30.151  10.042  1.00 15.00           N
ATOM   2725  CA  GLU B 362      27.340 -30.746  10.018  1.00 15.00           C
ATOM   2726  CB  GLU B 362      27.136 -31.591  11.281  1.00 15.00           C
ATOM   2727  CG  GLU B 362      25.822 -32.355  11.357  1.00 15.00           C
ATOM   2728  CD  GLU B 362      25.805 -33.333  12.517  1.00 15.00           C
ATOM   2729  OE1 GLU B 362      26.055 -32.904  13.662  1.00 15.00           O
ATOM   2730  OE2 GLU B 362      25.581 -34.540  12.290  1.00 15.00           O
ATOM   2731  C   GLU B 362      26.253 -29.677   9.910  1.00 15.00           C
ATOM   2732  O   GLU B 362      25.187 -29.920   9.357  1.00 15.00           O
ATOM   2733  N   THR B 363      26.535 -28.487  10.420  1.00 15.00           N
ATOM   2734  CA  THR B 363      25.564 -27.401  10.385  1.00 15.00           C
ATOM   2735  CB  THR B 363      25.655 -26.537  11.660  1.00 15.00           C
ATOM   2736  OG1 THR B 363      25.819 -27.386  12.804  1.00 15.00           O
ATOM   2737  CG2 THR B 363      24.394 -25.704  11.838  1.00 15.00           C
ATOM   2738  C   THR B 363      25.737 -26.508   9.152  1.00 15.00           C
ATOM   2739  O   THR B 363      24.791 -25.862   8.707  1.00 15.00           O
ATOM   2740  N   ILE B 364      26.941 -26.480   8.595  1.00 15.00           N
ATOM   2741  CA  ILE B 364      27.216 -25.638   7.434  1.00 15.00           C
ATOM   2742  CB  ILE B 364      28.702 -25.212   7.370  1.00 15.00           C
ATOM   2743  CG1 ILE B 364      29.074 -24.390   8.607  1.00 15.00           C
ATOM   2744  CG2 ILE B 364      28.989 -24.416   6.101  1.00 15.00           C
ATOM   2745  CD1 ILE B 364      30.554 -24.094   8.724  1.00 15.00           C
ATOM   2746  C   ILE B 364      26.808 -26.296   6.115  1.00 15.00           C
ATOM   2747  O   ILE B 364      26.237 -25.648   5.239  1.00 15.00           O
ATOM   2748  N   PHE B 365      27.091 -27.581   5.971  1.00 15.00           N
ATOM   2749  CA  PHE B 365      26.774 -28.274   4.730  1.00 15.00           C
ATOM   2750  CB  PHE B 365      27.996 -29.034   4.220  1.00 15.00           C
ATOM   2751  CG  PHE B 365      29.197 -28.159   4.028  1.00 15.00           C
ATOM   2752  CD1 PHE B 365      30.239 -28.180   4.938  1.00 15.00           C
ATOM   2753  CD2 PHE B 365      29.279 -27.306   2.943  1.00 15.00           C
ATOM   2754  CE1 PHE B 365      31.342 -27.368   4.768  1.00 15.00           C
ATOM   2755  CE2 PHE B 365      30.379 -26.492   2.766  1.00 15.00           C
ATOM   2756  CZ  PHE B 365      31.412 -26.522   3.680  1.00 15.00           C
ATOM   2757  C   PHE B 365      25.581 -29.208   4.853  1.00 15.00           C
ATOM   2758  O   PHE B 365      24.986 -29.599   3.842  1.00 15.00           O
ATOM   2759  N   LEU B 366      25.225 -29.560   6.078  1.00 15.00           N
ATOM   2760  CA  LEU B 366      24.108 -30.461   6.312  1.00 15.00           C
ATOM   2761  CB  LEU B 366      24.591 -31.750   6.984  1.00 15.00           C
ATOM   2762  CG  LEU B 366      25.609 -32.583   6.201  1.00 15.00           C
ATOM   2763  CD1 LEU B 366      26.135 -33.730   7.050  1.00 15.00           C
ATOM   2764  CD2 LEU B 366      24.997 -33.106   4.912  1.00 15.00           C
ATOM   2765  C   LEU B 366      23.022 -29.788   7.146  1.00 15.00           C
ATOM   2766  O   LEU B 366      22.925 -28.566   7.178  1.00 15.00           O
ATOM   2767  N   GLY B 367      22.207 -30.597   7.812  1.00 15.00           N
ATOM   2768  CA  GLY B 367      21.137 -30.065   8.632  1.00 15.00           C
ATOM   2769  C   GLY B 367      19.785 -30.588   8.197  1.00 15.00           C
ATOM   2770  O   GLY B 367      18.811 -30.529   8.948  1.00 15.00           O
ATOM   2771  N   SER B 368      19.734 -31.104   6.976  1.00 15.00           N
ATOM   2772  CA  SER B 368      18.518 -31.655   6.410  1.00 15.00           C
ATOM   2773  CB  SER B 368      18.787 -32.017   4.950  1.00 15.00           C
ATOM   2774  OG  SER B 368      20.182 -32.116   4.711  1.00 15.00           O
ATOM   2775  C   SER B 368      18.058 -32.893   7.183  1.00 15.00           C
ATOM   2776  O   SER B 368      18.669 -33.953   7.089  1.00 15.00           O
ATOM   2777  N   ARG B 369      16.967 -32.736   7.931  1.00 15.00           N
ATOM   2778  CA  ARG B 369      16.400 -33.814   8.742  1.00 15.00           C
ATOM   2779  CB  ARG B 369      15.964 -35.001   7.877  1.00 15.00           C
ATOM   2780  CG  ARG B 369      14.820 -34.679   6.929  1.00 15.00           C
ATOM   2781  CD  ARG B 369      14.368 -35.908   6.148  1.00 15.00           C
ATOM   2782  NE  ARG B 369      15.447 -36.494   5.355  1.00 15.00           N
ATOM   2783  CZ  ARG B 369      15.263 -37.156   4.223  1.00 15.00           C
ATOM   2784  NH1 ARG B 369      14.036 -37.308   3.723  1.00 15.00           N
ATOM   2785  NH2 ARG B 369      16.297 -37.738   3.636  1.00 15.00           N
ATOM   2786  C   ARG B 369      17.357 -34.277   9.841  1.00 15.00           C
ATOM   2787  O   ARG B 369      17.931 -35.360   9.746  1.00 15.00           O
ATOM   2788  N   PRO B 370      17.538 -33.472  10.902  1.00 15.00           N
ATOM   2789  CA  PRO B 370      18.425 -33.834  12.001  1.00 15.00           C
ATOM   2790  CB  PRO B 370      18.834 -32.469  12.547  1.00 15.00           C
ATOM   2791  CG  PRO B 370      17.646 -31.596  12.316  1.00 15.00           C
ATOM   2792  CD  PRO B 370      16.925 -32.143  11.104  1.00 15.00           C
ATOM   2793  C   PRO B 370      17.716 -34.653  13.083  1.00 15.00           C
ATOM   2794  O   PRO B 370      18.353 -35.421  13.796  1.00 15.00           O
ATOM   2795  N   TRP B 371      16.393 -34.480  13.187  1.00 15.00           N
ATOM   2796  CA  TRP B 371      15.575 -35.174  14.190  1.00 15.00           C
ATOM   2797  CB  TRP B 371      15.446 -36.667  13.879  1.00 15.00           C
ATOM   2798  CG  TRP B 371      14.590 -36.945  12.685  1.00 15.00           C
ATOM   2799  CD1 TRP B 371      15.020 -37.233  11.425  1.00 15.00           C
ATOM   2800  CD2 TRP B 371      13.157 -36.952  12.635  1.00 15.00           C
ATOM   2801  NE1 TRP B 371      13.946 -37.419  10.591  1.00 15.00           N
ATOM   2802  CE2 TRP B 371      12.790 -37.256  11.310  1.00 15.00           C
ATOM   2803  CE3 TRP B 371      12.150 -36.736  13.582  1.00 15.00           C
ATOM   2804  CZ2 TRP B 371      11.461 -37.348  10.906  1.00 15.00           C
ATOM   2805  CZ3 TRP B 371      10.829 -36.828  13.179  1.00 15.00           C
ATOM   2806  CH2 TRP B 371      10.497 -37.132  11.853  1.00 15.00           C
ATOM   2807  C   TRP B 371      16.104 -34.959  15.608  1.00 15.00           C
ATOM   2808  O   TRP B 371      16.027 -35.849  16.446  1.00 15.00           O
ATOM   2809  N   MET B 372      16.608 -33.758  15.862  1.00 15.00           N
ATOM   2810  CA  MET B 372      17.170 -33.395  17.166  1.00 15.00           C
ATOM   2811  CB  MET B 372      17.586 -31.920  17.199  1.00 15.00           C
ATOM   2812  CG  MET B 372      18.601 -31.579  18.280  1.00 15.00           C
ATOM   2813  SD  MET B 372      20.165 -32.450  18.071  1.00 15.00           S
ATOM   2814  CE  MET B 372      21.094 -31.809  19.460  1.00 15.00           C
ATOM   2815  C   MET B 372      16.273 -33.765  18.365  1.00 15.00           C
ATOM   2816  O   MET B 372      16.747 -34.402  19.308  1.00 15.00           O
ATOM   2817  N   PRO B 373      14.972 -33.380  18.371  1.00 15.00           N
ATOM   2818  CA  PRO B 373      14.056 -33.705  19.487  1.00 15.00           C
ATOM   2819  CB  PRO B 373      12.766 -32.946  19.131  1.00 15.00           C
ATOM   2820  CG  PRO B 373      13.186 -31.926  18.130  1.00 15.00           C
ATOM   2821  CD  PRO B 373      14.294 -32.563  17.351  1.00 15.00           C
ATOM   2822  C   PRO B 373      13.749 -35.201  19.614  1.00 15.00           C
ATOM   2823  O   PRO B 373      13.016 -35.612  20.515  1.00 15.00           O
ATOM   2824  N   GLY B 374      14.309 -36.006  18.723  1.00 15.00           N
ATOM   2825  CA  GLY B 374      14.068 -37.437  18.758  1.00 15.00           C
ATOM   2826  C   GLY B 374      15.305 -38.242  18.419  1.00 15.00           C
ATOM   2827  O   GLY B 374      15.210 -39.321  17.828  1.00 15.00           O
ATOM   2828  N   THR B 375      16.466 -37.708  18.784  1.00 15.00           N
ATOM   2829  CA  THR B 375      17.733 -38.374  18.522  1.00 15.00           C
ATOM   2830  CB  THR B 375      18.934 -37.392  18.605  1.00 15.00           C
ATOM   2831  OG1 THR B 375      20.164 -38.050  18.271  1.00 15.00           O
ATOM   2832  CG2 THR B 375      19.047 -36.747  19.976  1.00 15.00           C
ATOM   2833  C   THR B 375      17.945 -39.578  19.448  1.00 15.00           C
ATOM   2834  O   THR B 375      17.646 -39.526  20.646  1.00 15.00           O
ATOM   2835  N   PRO B 376      18.435 -40.698  18.890  1.00 15.00           N
ATOM   2836  CA  PRO B 376      18.709 -41.903  19.657  1.00 15.00           C
ATOM   2837  CB  PRO B 376      18.603 -43.000  18.598  1.00 15.00           C
ATOM   2838  CG  PRO B 376      19.032 -42.351  17.325  1.00 15.00           C
ATOM   2839  CD  PRO B 376      18.736 -40.878  17.459  1.00 15.00           C
ATOM   2840  C   PRO B 376      20.120 -41.877  20.237  1.00 15.00           C
ATOM   2841  O   PRO B 376      20.809 -40.857  20.180  1.00 15.00           O
ATOM   2842  N   ARG B 377      20.543 -43.002  20.797  1.00 15.00           N
ATOM   2843  CA  ARG B 377      21.880 -43.112  21.371  1.00 15.00           C
ATOM   2844  CB  ARG B 377      21.949 -44.278  22.365  1.00 15.00           C
ATOM   2845  CG  ARG B 377      21.643 -43.894  23.807  1.00 15.00           C
ATOM   2846  CD  ARG B 377      21.994 -45.006  24.790  1.00 15.00           C
ATOM   2847  NE  ARG B 377      21.733 -46.339  24.233  1.00 15.00           N
ATOM   2848  CZ  ARG B 377      20.659 -47.094  24.489  1.00 15.00           C
ATOM   2849  NH1 ARG B 377      19.709 -46.686  25.324  1.00 15.00           N
ATOM   2850  NH2 ARG B 377      20.577 -48.284  23.901  1.00 15.00           N
ATOM   2851  C   ARG B 377      22.934 -43.287  20.274  1.00 15.00           C
ATOM   2852  O   ARG B 377      24.129 -43.259  20.543  1.00 15.00           O
ATOM   2853  N   ARG B 378      22.486 -43.468  19.037  1.00 15.00           N
ATOM   2854  CA  ARG B 378      23.401 -43.637  17.920  1.00 15.00           C
ATOM   2855  CB  ARG B 378      22.942 -44.782  17.017  1.00 15.00           C
ATOM   2856  CG  ARG B 378      23.803 -44.962  15.778  1.00 15.00           C
ATOM   2857  CD  ARG B 378      22.949 -45.307  14.570  1.00 15.00           C
ATOM   2858  NE  ARG B 378      23.492 -44.749  13.333  1.00 15.00           N
ATOM   2859  CZ  ARG B 378      22.972 -44.974  12.126  1.00 15.00           C
ATOM   2860  NH1 ARG B 378      21.900 -45.743  12.002  1.00 15.00           N
ATOM   2861  NH2 ARG B 378      23.524 -44.430  11.044  1.00 15.00           N
ATOM   2862  C   ARG B 378      23.476 -42.347  17.116  1.00 15.00           C
ATOM   2863  O   ARG B 378      22.505 -41.957  16.473  1.00 15.00           O
ATOM   2864  N   LEU B 379      24.625 -41.698  17.158  1.00 15.00           N
ATOM   2865  CA  LEU B 379      24.833 -40.451  16.428  1.00 15.00           C
ATOM   2866  CB  LEU B 379      26.148 -39.806  16.868  1.00 15.00           C
ATOM   2867  CG  LEU B 379      26.216 -39.369  18.331  1.00 15.00           C
ATOM   2868  CD1 LEU B 379      27.606 -38.851  18.670  1.00 15.00           C
ATOM   2869  CD2 LEU B 379      25.160 -38.311  18.620  1.00 15.00           C
ATOM   2870  C   LEU B 379      24.842 -40.690  14.915  1.00 15.00           C
ATOM   2871  O   LEU B 379      25.219 -41.773  14.457  1.00 15.00           O
ATOM   2872  N   PRO B 380      24.421 -39.692  14.112  1.00 15.00           N
ATOM   2873  CA  PRO B 380      24.394 -39.823  12.655  1.00 15.00           C
ATOM   2874  CB  PRO B 380      23.699 -38.542  12.183  1.00 15.00           C
ATOM   2875  CG  PRO B 380      23.948 -37.564  13.275  1.00 15.00           C
ATOM   2876  CD  PRO B 380      23.945 -38.363  14.550  1.00 15.00           C
ATOM   2877  C   PRO B 380      25.801 -39.903  12.077  1.00 15.00           C
ATOM   2878  O   PRO B 380      26.743 -39.299  12.600  1.00 15.00           O
ATOM   2879  N   ARG B 381      25.942 -40.655  11.003  1.00 15.00           N
ATOM   2880  CA  ARG B 381      27.236 -40.821  10.362  1.00 15.00           C
ATOM   2881  CB  ARG B 381      27.421 -42.274   9.912  1.00 15.00           C
ATOM   2882  CG  ARG B 381      27.370 -43.296  11.042  1.00 15.00           C
ATOM   2883  CD  ARG B 381      28.102 -44.575  10.672  1.00 15.00           C
ATOM   2884  NE  ARG B 381      29.556 -44.400  10.717  1.00 15.00           N
ATOM   2885  CZ  ARG B 381      30.432 -45.286  10.245  1.00 15.00           C
ATOM   2886  NH1 ARG B 381      29.996 -46.407   9.681  1.00 15.00           N
ATOM   2887  NH2 ARG B 381      31.736 -45.040  10.333  1.00 15.00           N
ATOM   2888  C   ARG B 381      27.374 -39.887   9.169  1.00 15.00           C
ATOM   2889  O   ARG B 381      26.563 -39.934   8.244  1.00 15.00           O
ATOM   2890  N   LEU B 382      28.380 -39.021   9.216  1.00 15.00           N
ATOM   2891  CA  LEU B 382      28.641 -38.085   8.130  1.00 15.00           C
ATOM   2892  CB  LEU B 382      29.522 -36.930   8.624  1.00 15.00           C
ATOM   2893  CG  LEU B 382      28.792 -35.658   9.070  1.00 15.00           C
ATOM   2894  CD1 LEU B 382      27.855 -35.951  10.230  1.00 15.00           C
ATOM   2895  CD2 LEU B 382      29.787 -34.566   9.443  1.00 15.00           C
ATOM   2896  C   LEU B 382      29.335 -38.803   6.976  1.00 15.00           C
ATOM   2897  O   LEU B 382      30.169 -39.679   7.208  1.00 15.00           O
ATOM   2898  N   PRO B 383      28.981 -38.463   5.721  1.00 15.00           N
ATOM   2899  CA  PRO B 383      29.590 -39.073   4.528  1.00 15.00           C
ATOM   2900  CB  PRO B 383      28.998 -38.263   3.373  1.00 15.00           C
ATOM   2901  CG  PRO B 383      27.714 -37.730   3.907  1.00 15.00           C
ATOM   2902  CD  PRO B 383      27.944 -37.478   5.370  1.00 15.00           C
ATOM   2903  C   PRO B 383      31.113 -38.934   4.540  1.00 15.00           C
ATOM   2904  O   PRO B 383      31.648 -37.977   5.099  1.00 15.00           O
ATOM   2905  N   GLN B 384      31.801 -39.874   3.892  1.00 15.00           N
ATOM   2906  CA  GLN B 384      33.266 -39.882   3.860  1.00 15.00           C
ATOM   2907  CB  GLN B 384      33.818 -41.005   2.977  1.00 15.00           C
ATOM   2908  CG  GLN B 384      35.239 -41.420   3.343  1.00 15.00           C
ATOM   2909  CD  GLN B 384      35.780 -42.533   2.467  1.00 15.00           C
ATOM   2910  OE1 GLN B 384      35.020 -43.310   1.888  1.00 15.00           O
ATOM   2911  NE2 GLN B 384      37.099 -42.619   2.359  1.00 15.00           N
ATOM   2912  C   GLN B 384      33.896 -38.540   3.483  1.00 15.00           C
ATOM   2913  O   GLN B 384      34.870 -38.125   4.101  1.00 15.00           O
ATOM   2914  N   ARG B 385      33.340 -37.853   2.490  1.00 15.00           N
ATOM   2915  CA  ARG B 385      33.907 -36.573   2.056  1.00 15.00           C
ATOM   2916  CB  ARG B 385      33.421 -36.167   0.658  1.00 15.00           C
ATOM   2917  CG  ARG B 385      32.014 -35.595   0.603  1.00 15.00           C
ATOM   2918  CD  ARG B 385      31.471 -35.590  -0.820  1.00 15.00           C
ATOM   2919  NE  ARG B 385      32.337 -34.868  -1.754  1.00 15.00           N
ATOM   2920  CZ  ARG B 385      32.284 -35.010  -3.081  1.00 15.00           C
ATOM   2921  NH1 ARG B 385      31.413 -35.846  -3.634  1.00 15.00           N
ATOM   2922  NH2 ARG B 385      33.090 -34.309  -3.863  1.00 15.00           N
ATOM   2923  C   ARG B 385      33.714 -35.450   3.081  1.00 15.00           C
ATOM   2924  O   ARG B 385      34.455 -34.473   3.084  1.00 15.00           O
ATOM   2925  N   TYR B 386      32.732 -35.596   3.961  1.00 15.00           N
ATOM   2926  CA  TYR B 386      32.475 -34.583   4.981  1.00 15.00           C
ATOM   2927  CB  TYR B 386      30.985 -34.536   5.335  1.00 15.00           C
ATOM   2928  CG  TYR B 386      30.108 -33.987   4.231  1.00 15.00           C
ATOM   2929  CD1 TYR B 386      29.755 -32.645   4.201  1.00 15.00           C
ATOM   2930  CD2 TYR B 386      29.635 -34.808   3.217  1.00 15.00           C
ATOM   2931  CE1 TYR B 386      28.958 -32.138   3.194  1.00 15.00           C
ATOM   2932  CE2 TYR B 386      28.837 -34.310   2.205  1.00 15.00           C
ATOM   2933  CZ  TYR B 386      28.501 -32.974   2.199  1.00 15.00           C
ATOM   2934  OH  TYR B 386      27.709 -32.473   1.194  1.00 15.00           O
ATOM   2935  C   TYR B 386      33.304 -34.873   6.226  1.00 15.00           C
ATOM   2936  O   TYR B 386      33.640 -33.976   6.996  1.00 15.00           O
ATOM   2937  N   TRP B 387      33.646 -36.141   6.390  1.00 15.00           N
ATOM   2938  CA  TRP B 387      34.427 -36.603   7.527  1.00 15.00           C
ATOM   2939  CB  TRP B 387      34.246 -38.123   7.647  1.00 15.00           C
ATOM   2940  CG  TRP B 387      34.893 -38.757   8.841  1.00 15.00           C
ATOM   2941  CD1 TRP B 387      36.063 -39.461   8.859  1.00 15.00           C
ATOM   2942  CD2 TRP B 387      34.400 -38.765  10.186  1.00 15.00           C
ATOM   2943  NE1 TRP B 387      36.332 -39.901  10.131  1.00 15.00           N
ATOM   2944  CE2 TRP B 387      35.326 -39.488  10.965  1.00 15.00           C
ATOM   2945  CE3 TRP B 387      33.269 -38.228  10.808  1.00 15.00           C
ATOM   2946  CZ2 TRP B 387      35.153 -39.689  12.332  1.00 15.00           C
ATOM   2947  CZ3 TRP B 387      33.099 -38.430  12.165  1.00 15.00           C
ATOM   2948  CH2 TRP B 387      34.037 -39.152  12.913  1.00 15.00           C
ATOM   2949  C   TRP B 387      35.911 -36.253   7.368  1.00 15.00           C
ATOM   2950  O   TRP B 387      36.656 -36.198   8.352  1.00 15.00           O
ATOM   2951  N   GLN B 388      36.331 -35.993   6.136  1.00 15.00           N
ATOM   2952  CA  GLN B 388      37.731 -35.681   5.849  1.00 15.00           C
ATOM   2953  CB  GLN B 388      38.095 -36.082   4.417  1.00 15.00           C
ATOM   2954  CG  GLN B 388      37.939 -37.565   4.129  1.00 15.00           C
ATOM   2955  CD  GLN B 388      38.183 -37.911   2.673  1.00 15.00           C
ATOM   2956  OE1 GLN B 388      39.054 -37.343   2.019  1.00 15.00           O
ATOM   2957  NE2 GLN B 388      37.400 -38.840   2.152  1.00 15.00           N
ATOM   2958  C   GLN B 388      38.092 -34.214   6.086  1.00 15.00           C
ATOM   2959  O   GLN B 388      39.185 -33.914   6.560  1.00 15.00           O
ATOM   2960  N   MET B 389      37.175 -33.303   5.783  1.00 15.00           N
ATOM   2961  CA  MET B 389      37.444 -31.870   5.936  1.00 15.00           C
ATOM   2962  CB  MET B 389      36.602 -31.034   4.967  1.00 15.00           C
ATOM   2963  CG  MET B 389      35.101 -31.160   5.162  1.00 15.00           C
ATOM   2964  SD  MET B 389      34.177 -29.970   4.173  1.00 15.00           S
ATOM   2965  CE  MET B 389      32.943 -31.033   3.432  1.00 15.00           C
ATOM   2966  C   MET B 389      37.285 -31.362   7.371  1.00 15.00           C
ATOM   2967  O   MET B 389      37.249 -30.155   7.607  1.00 15.00           O
ATOM   2968  N   ARG B 390      37.223 -32.278   8.328  1.00 15.00           N
ATOM   2969  CA  ARG B 390      37.072 -31.906   9.735  1.00 15.00           C
ATOM   2970  CB  ARG B 390      36.815 -33.125  10.621  1.00 15.00           C
ATOM   2971  CG  ARG B 390      35.434 -33.735  10.463  1.00 15.00           C
ATOM   2972  CD  ARG B 390      35.282 -34.961  11.347  1.00 15.00           C
ATOM   2973  NE  ARG B 390      36.343 -35.938  11.103  1.00 15.00           N
ATOM   2974  CZ  ARG B 390      37.030 -36.555  12.065  1.00 15.00           C
ATOM   2975  NH1 ARG B 390      36.766 -36.300  13.342  1.00 15.00           N
ATOM   2976  NH2 ARG B 390      37.981 -37.427  11.746  1.00 15.00           N
ATOM   2977  C   ARG B 390      38.252 -31.079  10.273  1.00 15.00           C
ATOM   2978  O   ARG B 390      38.035 -30.022  10.864  1.00 15.00           O
ATOM   2979  N   PRO B 391      39.517 -31.540  10.091  1.00 15.00           N
ATOM   2980  CA  PRO B 391      40.701 -30.811  10.579  1.00 15.00           C
ATOM   2981  CB  PRO B 391      41.874 -31.585   9.975  1.00 15.00           C
ATOM   2982  CG  PRO B 391      41.348 -32.965   9.796  1.00 15.00           C
ATOM   2983  CD  PRO B 391      39.901 -32.805   9.430  1.00 15.00           C
ATOM   2984  C   PRO B 391      40.740 -29.353  10.121  1.00 15.00           C
ATOM   2985  O   PRO B 391      41.166 -28.475  10.870  1.00 15.00           O
ATOM   2986  N   LEU B 392      40.277 -29.099   8.902  1.00 15.00           N
ATOM   2987  CA  LEU B 392      40.269 -27.745   8.355  1.00 15.00           C
ATOM   2988  CB  LEU B 392      39.866 -27.751   6.879  1.00 15.00           C
ATOM   2989  CG  LEU B 392      40.947 -28.201   5.894  1.00 15.00           C
ATOM   2990  CD1 LEU B 392      40.411 -28.195   4.472  1.00 15.00           C
ATOM   2991  CD2 LEU B 392      42.178 -27.314   6.006  1.00 15.00           C
ATOM   2992  C   LEU B 392      39.358 -26.824   9.160  1.00 15.00           C
ATOM   2993  O   LEU B 392      39.671 -25.655   9.375  1.00 15.00           O
ATOM   2994  N   PHE B 393      38.232 -27.358   9.613  1.00 15.00           N
ATOM   2995  CA  PHE B 393      37.296 -26.572  10.405  1.00 15.00           C
ATOM   2996  CB  PHE B 393      35.888 -27.163  10.355  1.00 15.00           C
ATOM   2997  CG  PHE B 393      35.169 -26.832   9.079  1.00 15.00           C
ATOM   2998  CD1 PHE B 393      35.142 -27.732   8.027  1.00 15.00           C
ATOM   2999  CD2 PHE B 393      34.530 -25.612   8.927  1.00 15.00           C
ATOM   3000  CE1 PHE B 393      34.494 -27.422   6.848  1.00 15.00           C
ATOM   3001  CE2 PHE B 393      33.879 -25.296   7.752  1.00 15.00           C
ATOM   3002  CZ  PHE B 393      33.859 -26.202   6.711  1.00 15.00           C
ATOM   3003  C   PHE B 393      37.799 -26.420  11.833  1.00 15.00           C
ATOM   3004  O   PHE B 393      37.481 -25.448  12.518  1.00 15.00           O
ATOM   3005  N   LEU B 394      38.602 -27.385  12.269  1.00 15.00           N
ATOM   3006  CA  LEU B 394      39.186 -27.351  13.601  1.00 15.00           C
ATOM   3007  CB  LEU B 394      39.922 -28.664  13.891  1.00 15.00           C
ATOM   3008  CG  LEU B 394      40.653 -28.752  15.233  1.00 15.00           C
ATOM   3009  CD1 LEU B 394      39.669 -28.659  16.386  1.00 15.00           C
ATOM   3010  CD2 LEU B 394      41.466 -30.034  15.319  1.00 15.00           C
ATOM   3011  C   LEU B 394      40.153 -26.176  13.691  1.00 15.00           C
ATOM   3012  O   LEU B 394      40.188 -25.454  14.690  1.00 15.00           O
ATOM   3013  N   GLU B 395      40.920 -25.985  12.621  1.00 15.00           N
ATOM   3014  CA  GLU B 395      41.880 -24.893  12.544  1.00 15.00           C
ATOM   3015  CB  GLU B 395      42.686 -24.994  11.246  1.00 15.00           C
ATOM   3016  CG  GLU B 395      43.861 -24.032  11.158  1.00 15.00           C
ATOM   3017  CD  GLU B 395      44.396 -23.894   9.746  1.00 15.00           C
ATOM   3018  OE1 GLU B 395      44.257 -24.854   8.959  1.00 15.00           O
ATOM   3019  OE2 GLU B 395      44.945 -22.819   9.420  1.00 15.00           O
ATOM   3020  C   GLU B 395      41.146 -23.558  12.596  1.00 15.00           C
ATOM   3021  O   GLU B 395      41.543 -22.646  13.321  1.00 15.00           O
ATOM   3022  N   LEU B 396      40.053 -23.468  11.840  1.00 15.00           N
ATOM   3023  CA  LEU B 396      39.243 -22.256  11.795  1.00 15.00           C
ATOM   3024  CB  LEU B 396      38.058 -22.436  10.838  1.00 15.00           C
ATOM   3025  CG  LEU B 396      37.153 -21.216  10.631  1.00 15.00           C
ATOM   3026  CD1 LEU B 396      36.865 -21.009   9.152  1.00 15.00           C
ATOM   3027  CD2 LEU B 396      35.854 -21.372  11.408  1.00 15.00           C
ATOM   3028  C   LEU B 396      38.754 -21.884  13.193  1.00 15.00           C
ATOM   3029  O   LEU B 396      38.797 -20.718  13.585  1.00 15.00           O
ATOM   3030  N   LEU B 397      38.301 -22.888  13.941  1.00 15.00           N
ATOM   3031  CA  LEU B 397      37.819 -22.673  15.302  1.00 15.00           C
ATOM   3032  CB  LEU B 397      37.243 -23.967  15.885  1.00 15.00           C
ATOM   3033  CG  LEU B 397      35.877 -24.401  15.349  1.00 15.00           C
ATOM   3034  CD1 LEU B 397      35.484 -25.754  15.922  1.00 15.00           C
ATOM   3035  CD2 LEU B 397      34.819 -23.355  15.670  1.00 15.00           C
ATOM   3036  C   LEU B 397      38.939 -22.148  16.191  1.00 15.00           C
ATOM   3037  O   LEU B 397      38.733 -21.242  16.999  1.00 15.00           O
ATOM   3038  N   GLY B 398      40.129 -22.719  16.029  1.00 15.00           N
ATOM   3039  CA  GLY B 398      41.271 -22.291  16.812  1.00 15.00           C
ATOM   3040  C   GLY B 398      41.659 -20.859  16.504  1.00 15.00           C
ATOM   3041  O   GLY B 398      41.971 -20.085  17.408  1.00 15.00           O
ATOM   3042  N   ASN B 399      41.621 -20.509  15.222  1.00 15.00           N
ATOM   3043  CA  ASN B 399      41.963 -19.161  14.775  1.00 15.00           C
ATOM   3044  CB  ASN B 399      41.966 -19.084  13.243  1.00 15.00           C
ATOM   3045  CG  ASN B 399      43.113 -19.852  12.609  1.00 15.00           C
ATOM   3046  OD1 ASN B 399      44.184 -19.991  13.196  1.00 15.00           O
ATOM   3047  ND2 ASN B 399      42.897 -20.353  11.400  1.00 15.00           N
ATOM   3048  C   ASN B 399      40.993 -18.132  15.351  1.00 15.00           C
ATOM   3049  O   ASN B 399      41.401 -17.060  15.797  1.00 15.00           O
ATOM   3050  N   HIS B 400      39.707 -18.478  15.355  1.00 15.00           N
ATOM   3051  CA  HIS B 400      38.666 -17.596  15.878  1.00 15.00           C
ATOM   3052  CB  HIS B 400      37.281 -18.220  15.638  1.00 15.00           C
ATOM   3053  CG  HIS B 400      36.129 -17.440  16.205  1.00 15.00           C
ATOM   3054  ND1 HIS B 400      35.717 -17.617  17.505  1.00 15.00           N
ATOM   3055  CD2 HIS B 400      35.338 -16.510  15.613  1.00 15.00           C
ATOM   3056  CE1 HIS B 400      34.697 -16.803  17.679  1.00 15.00           C
ATOM   3057  NE2 HIS B 400      34.430 -16.112  16.561  1.00 15.00           N
ATOM   3058  C   HIS B 400      38.873 -17.328  17.369  1.00 15.00           C
ATOM   3059  O   HIS B 400      38.671 -16.210  17.847  1.00 15.00           O
ATOM   3060  N   ALA B 401      39.303 -18.356  18.091  1.00 15.00           N
ATOM   3061  CA  ALA B 401      39.526 -18.251  19.529  1.00 15.00           C
ATOM   3062  CB  ALA B 401      39.706 -19.633  20.139  1.00 15.00           C
ATOM   3063  C   ALA B 401      40.713 -17.352  19.874  1.00 15.00           C
ATOM   3064  O   ALA B 401      40.902 -16.981  21.032  1.00 15.00           O
ATOM   3065  N   GLN B 402      41.512 -17.004  18.874  1.00 15.00           N
ATOM   3066  CA  GLN B 402      42.674 -16.153  19.091  1.00 15.00           C
ATOM   3067  CB  GLN B 402      43.963 -16.900  18.745  1.00 15.00           C
ATOM   3068  CG  GLN B 402      44.355 -17.961  19.760  1.00 15.00           C
ATOM   3069  CD  GLN B 402      45.732 -18.539  19.500  1.00 15.00           C
ATOM   3070  OE1 GLN B 402      46.173 -18.645  18.358  1.00 15.00           O
ATOM   3071  NE2 GLN B 402      46.427 -18.911  20.564  1.00 15.00           N
ATOM   3072  C   GLN B 402      42.579 -14.861  18.288  1.00 15.00           C
ATOM   3073  O   GLN B 402      43.596 -14.248  17.959  1.00 15.00           O
ATOM   3074  N   CYS B 403      41.361 -14.441  17.984  1.00 15.00           N
ATOM   3075  CA  CYS B 403      41.150 -13.222  17.217  1.00 15.00           C
ATOM   3076  CB  CYS B 403      40.082 -13.444  16.146  1.00 15.00           C
ATOM   3077  SG  CYS B 403      40.178 -12.307  14.744  1.00 15.00           S
ATOM   3078  C   CYS B 403      40.773 -12.051  18.129  1.00 15.00           C
ATOM   3079  O   CYS B 403      39.653 -11.977  18.640  1.00 15.00           O
ATOM   3080  N   PRO B 404      41.712 -11.117  18.349  1.00 15.00           N
ATOM   3081  CA  PRO B 404      41.485  -9.951  19.203  1.00 15.00           C
ATOM   3082  CB  PRO B 404      42.904  -9.482  19.525  1.00 15.00           C
ATOM   3083  CG  PRO B 404      43.713  -9.885  18.338  1.00 15.00           C
ATOM   3084  CD  PRO B 404      43.075 -11.132  17.784  1.00 15.00           C
ATOM   3085  C   PRO B 404      40.697  -8.844  18.493  1.00 15.00           C
ATOM   3086  O   PRO B 404      41.255  -7.816  18.107  1.00 15.00           O
ATOM   3087  N   TYR B 405      39.396  -9.064  18.334  1.00 15.00           N
ATOM   3088  CA  TYR B 405      38.516  -8.096  17.678  1.00 15.00           C
ATOM   3089  CB  TYR B 405      37.084  -8.638  17.606  1.00 15.00           C
ATOM   3090  CG  TYR B 405      36.940  -9.968  16.903  1.00 15.00           C
ATOM   3091  CD1 TYR B 405      37.097 -10.069  15.529  1.00 15.00           C
ATOM   3092  CD2 TYR B 405      36.637 -11.123  17.614  1.00 15.00           C
ATOM   3093  CE1 TYR B 405      36.957 -11.281  14.882  1.00 15.00           C
ATOM   3094  CE2 TYR B 405      36.497 -12.340  16.975  1.00 15.00           C
ATOM   3095  CZ  TYR B 405      36.658 -12.412  15.608  1.00 15.00           C
ATOM   3096  OH  TYR B 405      36.525 -13.619  14.966  1.00 15.00           O
ATOM   3097  C   TYR B 405      38.499  -6.762  18.421  1.00 15.00           C
ATOM   3098  O   TYR B 405      38.353  -5.703  17.813  1.00 15.00           O
ATOM   3099  N   GLY B 406      38.663  -6.832  19.739  1.00 15.00           N
ATOM   3100  CA  GLY B 406      38.644  -5.640  20.569  1.00 15.00           C
ATOM   3101  C   GLY B 406      39.676  -4.601  20.171  1.00 15.00           C
ATOM   3102  O   GLY B 406      39.343  -3.431  19.992  1.00 15.00           O
ATOM   3103  N   VAL B 407      40.925  -5.023  20.022  1.00 15.00           N
ATOM   3104  CA  VAL B 407      41.996  -4.103  19.657  1.00 15.00           C
ATOM   3105  CB  VAL B 407      43.395  -4.659  20.021  1.00 15.00           C
ATOM   3106  CG1 VAL B 407      43.744  -5.891  19.198  1.00 15.00           C
ATOM   3107  CG2 VAL B 407      44.467  -3.587  19.885  1.00 15.00           C
ATOM   3108  C   VAL B 407      41.928  -3.723  18.177  1.00 15.00           C
ATOM   3109  O   VAL B 407      42.265  -2.600  17.800  1.00 15.00           O
ATOM   3110  N   LEU B 408      41.457  -4.651  17.349  1.00 15.00           N
ATOM   3111  CA  LEU B 408      41.346  -4.412  15.915  1.00 15.00           C
ATOM   3112  CB  LEU B 408      40.965  -5.698  15.179  1.00 15.00           C
ATOM   3113  CG  LEU B 408      42.038  -6.788  15.129  1.00 15.00           C
ATOM   3114  CD1 LEU B 408      41.477  -8.064  14.520  1.00 15.00           C
ATOM   3115  CD2 LEU B 408      43.252  -6.309  14.348  1.00 15.00           C
ATOM   3116  C   LEU B 408      40.335  -3.312  15.618  1.00 15.00           C
ATOM   3117  O   LEU B 408      40.561  -2.462  14.760  1.00 15.00           O
ATOM   3118  N   LEU B 409      39.226  -3.326  16.344  1.00 15.00           N
ATOM   3119  CA  LEU B 409      38.181  -2.330  16.161  1.00 15.00           C
ATOM   3120  CB  LEU B 409      36.949  -2.702  16.989  1.00 15.00           C
ATOM   3121  CG  LEU B 409      35.756  -1.750  16.888  1.00 15.00           C
ATOM   3122  CD1 LEU B 409      35.144  -1.799  15.496  1.00 15.00           C
ATOM   3123  CD2 LEU B 409      34.718  -2.079  17.948  1.00 15.00           C
ATOM   3124  C   LEU B 409      38.672  -0.940  16.554  1.00 15.00           C
ATOM   3125  O   LEU B 409      38.367   0.051  15.889  1.00 15.00           O
ATOM   3126  N   LYS B 410      39.453  -0.877  17.624  1.00 15.00           N
ATOM   3127  CA  LYS B 410      39.974   0.391  18.120  1.00 15.00           C
ATOM   3128  CB  LYS B 410      40.601   0.214  19.509  1.00 15.00           C
ATOM   3129  CG  LYS B 410      39.699  -0.447  20.541  1.00 15.00           C
ATOM   3130  CD  LYS B 410      38.866   0.566  21.314  1.00 15.00           C
ATOM   3131  CE  LYS B 410      38.053  -0.118  22.405  1.00 15.00           C
ATOM   3132  NZ  LYS B 410      37.407   0.858  23.328  1.00 15.00           N
ATOM   3133  C   LYS B 410      41.001   0.999  17.167  1.00 15.00           C
ATOM   3134  O   LYS B 410      41.113   2.220  17.072  1.00 15.00           O
ATOM   3135  N   THR B 411      41.735   0.151  16.456  1.00 15.00           N
ATOM   3136  CA  THR B 411      42.765   0.628  15.541  1.00 15.00           C
ATOM   3137  CB  THR B 411      44.026  -0.267  15.554  1.00 15.00           C
ATOM   3138  OG1 THR B 411      45.080   0.370  14.825  1.00 15.00           O
ATOM   3139  CG2 THR B 411      43.744  -1.632  14.940  1.00 15.00           C
ATOM   3140  C   THR B 411      42.261   0.824  14.111  1.00 15.00           C
ATOM   3141  O   THR B 411      42.927   1.470  13.300  1.00 15.00           O
ATOM   3142  N   HIS B 412      41.102   0.266  13.793  1.00 15.00           N
ATOM   3143  CA  HIS B 412      40.553   0.413  12.453  1.00 15.00           C
ATOM   3144  CB  HIS B 412      40.031  -0.916  11.901  1.00 15.00           C
ATOM   3145  CG  HIS B 412      41.102  -1.721  11.229  1.00 15.00           C
ATOM   3146  ND1 HIS B 412      41.286  -1.673   9.868  1.00 15.00           N
ATOM   3147  CD2 HIS B 412      42.035  -2.541  11.774  1.00 15.00           C
ATOM   3148  CE1 HIS B 412      42.319  -2.451   9.613  1.00 15.00           C
ATOM   3149  NE2 HIS B 412      42.806  -2.996  10.736  1.00 15.00           N
ATOM   3150  C   HIS B 412      39.502   1.513  12.384  1.00 15.00           C
ATOM   3151  O   HIS B 412      39.320   2.142  11.343  1.00 15.00           O
ATOM   3152  N   CYS B 413      38.823   1.761  13.495  1.00 15.00           N
ATOM   3153  CA  CYS B 413      37.806   2.805  13.534  1.00 15.00           C
ATOM   3154  CB  CYS B 413      36.405   2.202  13.658  1.00 15.00           C
ATOM   3155  SG  CYS B 413      35.885   1.272  12.205  1.00 15.00           S
ATOM   3156  C   CYS B 413      38.072   3.795  14.663  1.00 15.00           C
ATOM   3157  O   CYS B 413      37.462   3.712  15.734  1.00 15.00           O
ATOM   3158  N   PRO B 414      39.000   4.739  14.445  1.00 15.00           N
ATOM   3159  CA  PRO B 414      39.348   5.745  15.444  1.00 15.00           C
ATOM   3160  CB  PRO B 414      40.632   6.366  14.893  1.00 15.00           C
ATOM   3161  CG  PRO B 414      40.539   6.181  13.418  1.00 15.00           C
ATOM   3162  CD  PRO B 414      39.779   4.899  13.202  1.00 15.00           C
ATOM   3163  C   PRO B 414      38.262   6.804  15.597  1.00 15.00           C
ATOM   3164  O   PRO B 414      37.586   7.175  14.637  1.00 15.00           O
ATOM   3165  N   LEU B 415      38.114   7.299  16.809  1.00 15.00           N
ATOM   3166  CA  LEU B 415      37.116   8.307  17.091  1.00 15.00           C
ATOM   3167  CB  LEU B 415      36.438   8.004  18.422  1.00 15.00           C
ATOM   3168  CG  LEU B 415      35.673   6.681  18.478  1.00 15.00           C
ATOM   3169  CD1 LEU B 415      35.098   6.435  19.868  1.00 15.00           C
ATOM   3170  CD2 LEU B 415      34.575   6.657  17.427  1.00 15.00           C
ATOM   3171  C   LEU B 415      37.741   9.689  17.107  1.00 15.00           C
ATOM   3172  O   LEU B 415      38.644   9.962  17.907  1.00 15.00           O
ATOM   3173  N   ARG B 416      37.282  10.558  16.214  1.00 15.00           N
ATOM   3174  CA  ARG B 416      37.821  11.912  16.150  1.00 15.00           C
ATOM   3175  CB  ARG B 416      37.536  12.554  14.782  1.00 15.00           C
ATOM   3176  CG  ARG B 416      38.637  13.490  14.292  1.00 15.00           C
ATOM   3177  CD  ARG B 416      38.105  14.878  13.931  1.00 15.00           C
ATOM   3178  NE  ARG B 416      37.702  15.627  15.127  1.00 15.00           N
ATOM   3179  CZ  ARG B 416      37.755  16.956  15.247  1.00 15.00           C
ATOM   3180  NH1 ARG B 416      38.177  17.713  14.236  1.00 15.00           N
ATOM   3181  NH2 ARG B 416      37.368  17.524  16.385  1.00 15.00           N
ATOM   3182  C   ARG B 416      37.234  12.763  17.280  1.00 15.00           C
ATOM   3183  O   ARG B 416      37.362  13.990  17.295  1.00 15.00           O
ATOM   3184  N   ASP B 444      24.382  18.117  24.919  1.00 15.00           N
ATOM   3185  CA  ASP B 444      23.092  18.038  24.250  1.00 15.00           C
ATOM   3186  CB  ASP B 444      21.938  17.910  25.258  1.00 15.00           C
ATOM   3187  CG  ASP B 444      22.117  16.729  26.210  1.00 15.00           C
ATOM   3188  OD1 ASP B 444      23.100  15.965  26.045  1.00 15.00           O
ATOM   3189  OD2 ASP B 444      21.286  16.565  27.127  1.00 15.00           O
ATOM   3190  C   ASP B 444      22.900  19.194  23.262  1.00 15.00           C
ATOM   3191  O   ASP B 444      22.674  18.952  22.077  1.00 15.00           O
ATOM   3192  N   PRO B 445      23.017  20.472  23.707  1.00 15.00           N
ATOM   3193  CA  PRO B 445      22.876  21.627  22.804  1.00 15.00           C
ATOM   3194  CB  PRO B 445      22.932  22.836  23.742  1.00 15.00           C
ATOM   3195  CG  PRO B 445      23.645  22.345  24.954  1.00 15.00           C
ATOM   3196  CD  PRO B 445      23.272  20.896  25.100  1.00 15.00           C
ATOM   3197  C   PRO B 445      24.028  21.681  21.801  1.00 15.00           C
ATOM   3198  O   PRO B 445      23.938  22.338  20.768  1.00 15.00           O
ATOM   3199  N   ARG B 446      25.121  21.005  22.143  1.00 15.00           N
ATOM   3200  CA  ARG B 446      26.289  20.933  21.277  1.00 15.00           C
ATOM   3201  CB  ARG B 446      27.340  21.980  21.650  1.00 15.00           C
ATOM   3202  CG  ARG B 446      27.051  23.367  21.093  1.00 15.00           C
ATOM   3203  CD  ARG B 446      28.182  24.339  21.376  1.00 15.00           C
ATOM   3204  NE  ARG B 446      27.876  25.675  20.855  1.00 15.00           N
ATOM   3205  CZ  ARG B 446      28.703  26.721  20.923  1.00 15.00           C
ATOM   3206  NH1 ARG B 446      29.896  26.604  21.501  1.00 15.00           N
ATOM   3207  NH2 ARG B 446      28.326  27.892  20.418  1.00 15.00           N
ATOM   3208  C   ARG B 446      26.890  19.530  21.265  1.00 15.00           C
ATOM   3209  O   ARG B 446      27.634  19.170  20.355  1.00 15.00           O
ATOM   3210  N   ARG B 447      26.565  18.730  22.277  1.00 15.00           N
ATOM   3211  CA  ARG B 447      27.078  17.367  22.347  1.00 15.00           C
ATOM   3212  CB  ARG B 447      26.847  16.743  23.732  1.00 15.00           C
ATOM   3213  CG  ARG B 447      27.180  15.256  23.797  1.00 15.00           C
ATOM   3214  CD  ARG B 447      26.238  14.493  24.714  1.00 15.00           C
ATOM   3215  NE  ARG B 447      26.570  14.648  26.132  1.00 15.00           N
ATOM   3216  CZ  ARG B 447      26.844  13.633  26.952  1.00 15.00           C
ATOM   3217  NH1 ARG B 447      26.817  12.377  26.501  1.00 15.00           N
ATOM   3218  NH2 ARG B 447      27.078  13.876  28.233  1.00 15.00           N
ATOM   3219  C   ARG B 447      26.420  16.505  21.291  1.00 15.00           C
ATOM   3220  O   ARG B 447      27.067  15.641  20.697  1.00 15.00           O
ATOM   3221  N   LEU B 448      25.142  16.759  21.051  1.00 15.00           N
ATOM   3222  CA  LEU B 448      24.387  16.000  20.069  1.00 15.00           C
ATOM   3223  CB  LEU B 448      22.940  16.481  19.993  1.00 15.00           C
ATOM   3224  CG  LEU B 448      21.964  15.528  19.303  1.00 15.00           C
ATOM   3225  CD1 LEU B 448      20.697  15.367  20.124  1.00 15.00           C
ATOM   3226  CD2 LEU B 448      21.640  16.013  17.904  1.00 15.00           C
ATOM   3227  C   LEU B 448      25.044  16.059  18.695  1.00 15.00           C
ATOM   3228  O   LEU B 448      25.426  15.027  18.140  1.00 15.00           O
ATOM   3229  N   VAL B 449      25.196  17.264  18.162  1.00 15.00           N
ATOM   3230  CA  VAL B 449      25.807  17.444  16.852  1.00 15.00           C
ATOM   3231  CB  VAL B 449      25.722  18.908  16.357  1.00 15.00           C
ATOM   3232  CG1 VAL B 449      26.523  19.852  17.244  1.00 15.00           C
ATOM   3233  CG2 VAL B 449      26.153  19.023  14.903  1.00 15.00           C
ATOM   3234  C   VAL B 449      27.250  16.936  16.824  1.00 15.00           C
ATOM   3235  O   VAL B 449      27.722  16.456  15.794  1.00 15.00           O
ATOM   3236  N   GLN B 450      27.943  17.019  17.957  1.00 15.00           N
ATOM   3237  CA  GLN B 450      29.322  16.556  18.030  1.00 15.00           C
ATOM   3238  CB  GLN B 450      30.010  17.039  19.310  1.00 15.00           C
ATOM   3239  CG  GLN B 450      31.472  16.622  19.412  1.00 15.00           C
ATOM   3240  CD  GLN B 450      32.297  17.083  18.222  1.00 15.00           C
ATOM   3241  OE1 GLN B 450      33.102  16.329  17.677  1.00 15.00           O
ATOM   3242  NE2 GLN B 450      32.123  18.337  17.828  1.00 15.00           N
ATOM   3243  C   GLN B 450      29.396  15.032  17.918  1.00 15.00           C
ATOM   3244  O   GLN B 450      30.265  14.492  17.237  1.00 15.00           O
ATOM   3245  N   LEU B 451      28.470  14.344  18.581  1.00 15.00           N
ATOM   3246  CA  LEU B 451      28.433  12.888  18.542  1.00 15.00           C
ATOM   3247  CB  LEU B 451      27.489  12.332  19.611  1.00 15.00           C
ATOM   3248  CG  LEU B 451      27.996  12.384  21.056  1.00 15.00           C
ATOM   3249  CD1 LEU B 451      26.946  11.836  22.011  1.00 15.00           C
ATOM   3250  CD2 LEU B 451      29.301  11.616  21.197  1.00 15.00           C
ATOM   3251  C   LEU B 451      28.021  12.397  17.154  1.00 15.00           C
ATOM   3252  O   LEU B 451      28.429  11.322  16.715  1.00 15.00           O
ATOM   3253  N   LEU B 452      27.225  13.209  16.462  1.00 15.00           N
ATOM   3254  CA  LEU B 452      26.752  12.880  15.117  1.00 15.00           C
ATOM   3255  CB  LEU B 452      25.556  13.765  14.751  1.00 15.00           C
ATOM   3256  CG  LEU B 452      24.191  13.356  15.304  1.00 15.00           C
ATOM   3257  CD1 LEU B 452      23.155  14.416  14.969  1.00 15.00           C
ATOM   3258  CD2 LEU B 452      23.768  12.009  14.742  1.00 15.00           C
ATOM   3259  C   LEU B 452      27.846  13.084  14.069  1.00 15.00           C
ATOM   3260  O   LEU B 452      27.629  12.857  12.882  1.00 15.00           O
ATOM   3261  N   ARG B 453      29.016  13.520  14.508  1.00 15.00           N
ATOM   3262  CA  ARG B 453      30.127  13.770  13.601  1.00 15.00           C
ATOM   3263  CB  ARG B 453      30.812  15.079  13.994  1.00 15.00           C
ATOM   3264  CG  ARG B 453      29.985  16.322  13.729  1.00 15.00           C
ATOM   3265  CD  ARG B 453      30.251  16.865  12.339  1.00 15.00           C
ATOM   3266  NE  ARG B 453      31.656  17.232  12.166  1.00 15.00           N
ATOM   3267  CZ  ARG B 453      32.167  18.410  12.526  1.00 15.00           C
ATOM   3268  NH1 ARG B 453      31.387  19.335  13.079  1.00 15.00           N
ATOM   3269  NH2 ARG B 453      33.460  18.659  12.347  1.00 15.00           N
ATOM   3270  C   ARG B 453      31.156  12.649  13.651  1.00 15.00           C
ATOM   3271  O   ARG B 453      32.188  12.718  12.982  1.00 15.00           O
ATOM   3272  N   GLN B 454      30.871  11.615  14.429  1.00 15.00           N
ATOM   3273  CA  GLN B 454      31.807  10.511  14.596  1.00 15.00           C
ATOM   3274  CB  GLN B 454      32.247  10.427  16.065  1.00 15.00           C
ATOM   3275  CG  GLN B 454      32.764  11.748  16.630  1.00 15.00           C
ATOM   3276  CD  GLN B 454      33.229  11.654  18.075  1.00 15.00           C
ATOM   3277  OE1 GLN B 454      33.526  10.576  18.583  1.00 15.00           O
ATOM   3278  NE2 GLN B 454      33.320  12.795  18.741  1.00 15.00           N
ATOM   3279  C   GLN B 454      31.238   9.169  14.122  1.00 15.00           C
ATOM   3280  O   GLN B 454      30.893   8.309  14.931  1.00 15.00           O
ATOM   3281  N   HIS B 455      31.151   8.996  12.808  1.00 15.00           N
ATOM   3282  CA  HIS B 455      30.642   7.754  12.225  1.00 15.00           C
ATOM   3283  CB  HIS B 455      29.371   7.995  11.392  1.00 15.00           C
ATOM   3284  CG  HIS B 455      29.517   9.009  10.295  1.00 15.00           C
ATOM   3285  ND1 HIS B 455      29.521   8.641   8.968  1.00 15.00           N
ATOM   3286  CD2 HIS B 455      29.653  10.356  10.382  1.00 15.00           C
ATOM   3287  CE1 HIS B 455      29.659   9.760   8.284  1.00 15.00           C
ATOM   3288  NE2 HIS B 455      29.743  10.821   9.097  1.00 15.00           N
ATOM   3289  C   HIS B 455      31.721   7.065  11.389  1.00 15.00           C
ATOM   3290  O   HIS B 455      32.467   7.724  10.660  1.00 15.00           O
ATOM   3291  N   SER B 456      31.799   5.744  11.496  1.00 15.00           N
ATOM   3292  CA  SER B 456      32.795   4.971  10.767  1.00 15.00           C
ATOM   3293  CB  SER B 456      32.821   3.526  11.270  1.00 15.00           C
ATOM   3294  OG  SER B 456      32.817   3.475  12.687  1.00 15.00           O
ATOM   3295  C   SER B 456      32.544   4.993   9.262  1.00 15.00           C
ATOM   3296  O   SER B 456      31.427   4.758   8.796  1.00 15.00           O
ATOM   3297  N   SER B 457      33.590   5.282   8.507  1.00 15.00           N
ATOM   3298  CA  SER B 457      33.498   5.317   7.061  1.00 15.00           C
ATOM   3299  CB  SER B 457      34.667   6.127   6.503  1.00 15.00           C
ATOM   3300  OG  SER B 457      34.977   7.211   7.361  1.00 15.00           O
ATOM   3301  C   SER B 457      33.537   3.888   6.516  1.00 15.00           C
ATOM   3302  O   SER B 457      34.115   3.002   7.150  1.00 15.00           O
ATOM   3303  N   PRO B 458      32.926   3.642   5.340  1.00 15.00           N
ATOM   3304  CA  PRO B 458      32.899   2.309   4.718  1.00 15.00           C
ATOM   3305  CB  PRO B 458      32.292   2.562   3.328  1.00 15.00           C
ATOM   3306  CG  PRO B 458      32.319   4.044   3.148  1.00 15.00           C
ATOM   3307  CD  PRO B 458      32.208   4.628   4.525  1.00 15.00           C
ATOM   3308  C   PRO B 458      34.301   1.722   4.583  1.00 15.00           C
ATOM   3309  O   PRO B 458      34.505   0.520   4.734  1.00 15.00           O
ATOM   3310  N   TRP B 459      35.264   2.592   4.313  1.00 15.00           N
ATOM   3311  CA  TRP B 459      36.651   2.186   4.165  1.00 15.00           C
ATOM   3312  CB  TRP B 459      37.486   3.384   3.704  1.00 15.00           C
ATOM   3313  CG  TRP B 459      38.953   3.109   3.619  1.00 15.00           C
ATOM   3314  CD1 TRP B 459      39.586   2.309   2.714  1.00 15.00           C
ATOM   3315  CD2 TRP B 459      39.973   3.635   4.474  1.00 15.00           C
ATOM   3316  NE1 TRP B 459      40.937   2.302   2.955  1.00 15.00           N
ATOM   3317  CE2 TRP B 459      41.200   3.109   4.030  1.00 15.00           C
ATOM   3318  CE3 TRP B 459      39.967   4.501   5.573  1.00 15.00           C
ATOM   3319  CZ2 TRP B 459      42.411   3.419   4.645  1.00 15.00           C
ATOM   3320  CZ3 TRP B 459      41.169   4.807   6.182  1.00 15.00           C
ATOM   3321  CH2 TRP B 459      42.375   4.268   5.717  1.00 15.00           C
ATOM   3322  C   TRP B 459      37.200   1.626   5.478  1.00 15.00           C
ATOM   3323  O   TRP B 459      37.874   0.596   5.492  1.00 15.00           O
ATOM   3324  N   GLN B 460      36.874   2.297   6.578  1.00 15.00           N
ATOM   3325  CA  GLN B 460      37.339   1.891   7.899  1.00 15.00           C
ATOM   3326  CB  GLN B 460      37.053   2.987   8.924  1.00 15.00           C
ATOM   3327  CG  GLN B 460      37.847   4.265   8.710  1.00 15.00           C
ATOM   3328  CD  GLN B 460      37.419   5.375   9.648  1.00 15.00           C
ATOM   3329  OE1 GLN B 460      36.954   5.122  10.755  1.00 15.00           O
ATOM   3330  NE2 GLN B 460      37.569   6.612   9.208  1.00 15.00           N
ATOM   3331  C   GLN B 460      36.696   0.583   8.343  1.00 15.00           C
ATOM   3332  O   GLN B 460      37.384  -0.333   8.792  1.00 15.00           O
ATOM   3333  N   VAL B 461      35.376   0.497   8.213  1.00 15.00           N
ATOM   3334  CA  VAL B 461      34.658  -0.709   8.611  1.00 15.00           C
ATOM   3335  CB  VAL B 461      33.119  -0.530   8.612  1.00 15.00           C
ATOM   3336  CG1 VAL B 461      32.594  -0.158   7.236  1.00 15.00           C
ATOM   3337  CG2 VAL B 461      32.420  -1.774   9.143  1.00 15.00           C
ATOM   3338  C   VAL B 461      35.088  -1.914   7.772  1.00 15.00           C
ATOM   3339  O   VAL B 461      35.197  -3.028   8.286  1.00 15.00           O
ATOM   3340  N   TYR B 462      35.360  -1.684   6.487  1.00 15.00           N
ATOM   3341  CA  TYR B 462      35.805  -2.760   5.608  1.00 15.00           C
ATOM   3342  CB  TYR B 462      35.874  -2.304   4.146  1.00 15.00           C
ATOM   3343  CG  TYR B 462      36.578  -3.293   3.238  1.00 15.00           C
ATOM   3344  CD1 TYR B 462      36.031  -4.546   2.985  1.00 15.00           C
ATOM   3345  CD2 TYR B 462      37.795  -2.979   2.647  1.00 15.00           C
ATOM   3346  CE1 TYR B 462      36.676  -5.457   2.169  1.00 15.00           C
ATOM   3347  CE2 TYR B 462      38.445  -3.882   1.827  1.00 15.00           C
ATOM   3348  CZ  TYR B 462      37.882  -5.119   1.592  1.00 15.00           C
ATOM   3349  OH  TYR B 462      38.530  -6.020   0.779  1.00 15.00           O
ATOM   3350  C   TYR B 462      37.164  -3.269   6.068  1.00 15.00           C
ATOM   3351  O   TYR B 462      37.427  -4.475   6.055  1.00 15.00           O
ATOM   3352  N   GLY B 463      38.023  -2.339   6.478  1.00 15.00           N
ATOM   3353  CA  GLY B 463      39.338  -2.703   6.957  1.00 15.00           C
ATOM   3354  C   GLY B 463      39.239  -3.605   8.167  1.00 15.00           C
ATOM   3355  O   GLY B 463      39.926  -4.626   8.249  1.00 15.00           O
ATOM   3356  N   PHE B 464      38.363  -3.230   9.095  1.00 15.00           N
ATOM   3357  CA  PHE B 464      38.138  -4.003  10.310  1.00 15.00           C
ATOM   3358  CB  PHE B 464      37.098  -3.306  11.199  1.00 15.00           C
ATOM   3359  CG  PHE B 464      36.566  -4.163  12.316  1.00 15.00           C
ATOM   3360  CD1 PHE B 464      37.395  -4.577  13.346  1.00 15.00           C
ATOM   3361  CD2 PHE B 464      35.237  -4.556  12.332  1.00 15.00           C
ATOM   3362  CE1 PHE B 464      36.909  -5.367  14.370  1.00 15.00           C
ATOM   3363  CE2 PHE B 464      34.745  -5.345  13.354  1.00 15.00           C
ATOM   3364  CZ  PHE B 464      35.582  -5.752  14.375  1.00 15.00           C
ATOM   3365  C   PHE B 464      37.680  -5.419   9.976  1.00 15.00           C
ATOM   3366  O   PHE B 464      38.247  -6.398  10.467  1.00 15.00           O
ATOM   3367  N   VAL B 465      36.659  -5.518   9.130  1.00 15.00           N
ATOM   3368  CA  VAL B 465      36.118  -6.812   8.725  1.00 15.00           C
ATOM   3369  CB  VAL B 465      34.922  -6.658   7.758  1.00 15.00           C
ATOM   3370  CG1 VAL B 465      34.423  -8.018   7.286  1.00 15.00           C
ATOM   3371  CG2 VAL B 465      33.794  -5.886   8.426  1.00 15.00           C
ATOM   3372  C   VAL B 465      37.196  -7.681   8.079  1.00 15.00           C
ATOM   3373  O   VAL B 465      37.358  -8.853   8.431  1.00 15.00           O
ATOM   3374  N   ARG B 466      37.953  -7.094   7.158  1.00 15.00           N
ATOM   3375  CA  ARG B 466      39.007  -7.821   6.465  1.00 15.00           C
ATOM   3376  CB  ARG B 466      39.629  -6.973   5.353  1.00 15.00           C
ATOM   3377  CG  ARG B 466      40.682  -7.717   4.548  1.00 15.00           C
ATOM   3378  CD  ARG B 466      41.624  -6.767   3.831  1.00 15.00           C
ATOM   3379  NE  ARG B 466      42.797  -7.470   3.306  1.00 15.00           N
ATOM   3380  CZ  ARG B 466      44.056  -7.159   3.620  1.00 15.00           C
ATOM   3381  NH1 ARG B 466      44.306  -6.154   4.456  1.00 15.00           N
ATOM   3382  NH2 ARG B 466      45.063  -7.861   3.106  1.00 15.00           N
ATOM   3383  C   ARG B 466      40.096  -8.282   7.429  1.00 15.00           C
ATOM   3384  O   ARG B 466      40.612  -9.393   7.308  1.00 15.00           O
ATOM   3385  N   ALA B 467      40.435  -7.424   8.387  1.00 15.00           N
ATOM   3386  CA  ALA B 467      41.473  -7.728   9.369  1.00 15.00           C
ATOM   3387  CB  ALA B 467      41.747  -6.521  10.251  1.00 15.00           C
ATOM   3388  C   ALA B 467      41.113  -8.940  10.220  1.00 15.00           C
ATOM   3389  O   ALA B 467      41.996  -9.659  10.693  1.00 15.00           O
ATOM   3390  N   CYS B 468      39.821  -9.152  10.418  1.00 15.00           N
ATOM   3391  CA  CYS B 468      39.344 -10.280  11.200  1.00 15.00           C
ATOM   3392  CB  CYS B 468      37.979  -9.958  11.802  1.00 15.00           C
ATOM   3393  SG  CYS B 468      37.924  -8.395  12.710  1.00 15.00           S
ATOM   3394  C   CYS B 468      39.255 -11.534  10.336  1.00 15.00           C
ATOM   3395  O   CYS B 468      39.729 -12.601  10.723  1.00 15.00           O
ATOM   3396  N   LEU B 469      38.669 -11.390   9.151  1.00 15.00           N
ATOM   3397  CA  LEU B 469      38.504 -12.506   8.221  1.00 15.00           C
ATOM   3398  CB  LEU B 469      37.772 -12.024   6.964  1.00 15.00           C
ATOM   3399  CG  LEU B 469      37.303 -13.108   5.996  1.00 15.00           C
ATOM   3400  CD1 LEU B 469      36.305 -14.034   6.669  1.00 15.00           C
ATOM   3401  CD2 LEU B 469      36.701 -12.485   4.747  1.00 15.00           C
ATOM   3402  C   LEU B 469      39.855 -13.107   7.843  1.00 15.00           C
ATOM   3403  O   LEU B 469      39.984 -14.316   7.645  1.00 15.00           O
ATOM   3404  N   ARG B 470      40.860 -12.240   7.774  1.00 15.00           N
ATOM   3405  CA  ARG B 470      42.213 -12.635   7.418  1.00 15.00           C
ATOM   3406  CB  ARG B 470      43.069 -11.389   7.176  1.00 15.00           C
ATOM   3407  CG  ARG B 470      43.563 -11.233   5.744  1.00 15.00           C
ATOM   3408  CD  ARG B 470      45.021 -10.783   5.706  1.00 15.00           C
ATOM   3409  NE  ARG B 470      45.929 -11.791   6.278  1.00 15.00           N
ATOM   3410  CZ  ARG B 470      47.035 -11.514   6.973  1.00 15.00           C
ATOM   3411  NH1 ARG B 470      47.375 -10.254   7.200  1.00 15.00           N
ATOM   3412  NH2 ARG B 470      47.794 -12.503   7.433  1.00 15.00           N
ATOM   3413  C   ARG B 470      42.862 -13.499   8.492  1.00 15.00           C
ATOM   3414  O   ARG B 470      43.979 -13.973   8.314  1.00 15.00           O
ATOM   3415  N   ARG B 471      42.165 -13.685   9.606  1.00 15.00           N
ATOM   3416  CA  ARG B 471      42.681 -14.492  10.706  1.00 15.00           C
ATOM   3417  CB  ARG B 471      42.980 -13.618  11.927  1.00 15.00           C
ATOM   3418  CG  ARG B 471      43.681 -12.312  11.621  1.00 15.00           C
ATOM   3419  CD  ARG B 471      43.892 -11.517  12.896  1.00 15.00           C
ATOM   3420  NE  ARG B 471      44.375 -10.158  12.637  1.00 15.00           N
ATOM   3421  CZ  ARG B 471      45.381  -9.587  13.301  1.00 15.00           C
ATOM   3422  NH1 ARG B 471      46.015 -10.253  14.265  1.00 15.00           N
ATOM   3423  NH2 ARG B 471      45.755  -8.347  12.998  1.00 15.00           N
ATOM   3424  C   ARG B 471      41.656 -15.541  11.097  1.00 15.00           C
ATOM   3425  O   ARG B 471      41.691 -16.078  12.199  1.00 15.00           O
ATOM   3426  N   LEU B 472      40.739 -15.823  10.192  1.00 15.00           N
ATOM   3427  CA  LEU B 472      39.699 -16.796  10.464  1.00 15.00           C
ATOM   3428  CB  LEU B 472      38.318 -16.143  10.454  1.00 15.00           C
ATOM   3429  CG  LEU B 472      37.152 -17.080  10.774  1.00 15.00           C
ATOM   3430  CD1 LEU B 472      36.835 -17.068  12.259  1.00 15.00           C
ATOM   3431  CD2 LEU B 472      35.927 -16.737   9.946  1.00 15.00           C
ATOM   3432  C   LEU B 472      39.730 -17.956   9.484  1.00 15.00           C
ATOM   3433  O   LEU B 472      39.891 -19.107   9.885  1.00 15.00           O
ATOM   3434  N   VAL B 473      39.591 -17.651   8.200  1.00 15.00           N
ATOM   3435  CA  VAL B 473      39.576 -18.681   7.172  1.00 15.00           C
ATOM   3436  CB  VAL B 473      38.807 -18.231   5.916  1.00 15.00           C
ATOM   3437  CG1 VAL B 473      38.604 -19.401   4.963  1.00 15.00           C
ATOM   3438  CG2 VAL B 473      37.469 -17.619   6.299  1.00 15.00           C
ATOM   3439  C   VAL B 473      40.987 -19.111   6.781  1.00 15.00           C
ATOM   3440  O   VAL B 473      41.775 -18.309   6.274  1.00 15.00           O
ATOM   3441  N   PRO B 474      41.317 -20.390   7.023  1.00 15.00           N
ATOM   3442  CA  PRO B 474      42.629 -20.954   6.693  1.00 15.00           C
ATOM   3443  CB  PRO B 474      42.552 -22.391   7.228  1.00 15.00           C
ATOM   3444  CG  PRO B 474      41.407 -22.395   8.180  1.00 15.00           C
ATOM   3445  CD  PRO B 474      40.438 -21.386   7.651  1.00 15.00           C
ATOM   3446  C   PRO B 474      42.863 -20.988   5.184  1.00 15.00           C
ATOM   3447  O   PRO B 474      41.911 -21.069   4.399  1.00 15.00           O
ATOM   3448  N   PRO B 475      44.136 -20.951   4.757  1.00 15.00           N
ATOM   3449  CA  PRO B 475      44.497 -20.982   3.335  1.00 15.00           C
ATOM   3450  CB  PRO B 475      46.033 -20.949   3.345  1.00 15.00           C
ATOM   3451  CG  PRO B 475      46.423 -21.353   4.727  1.00 15.00           C
ATOM   3452  CD  PRO B 475      45.322 -20.874   5.626  1.00 15.00           C
ATOM   3453  C   PRO B 475      43.996 -22.250   2.648  1.00 15.00           C
ATOM   3454  O   PRO B 475      43.705 -22.248   1.451  1.00 15.00           O
ATOM   3455  N   GLY B 476      43.874 -23.325   3.422  1.00 15.00           N
ATOM   3456  CA  GLY B 476      43.406 -24.587   2.883  1.00 15.00           C
ATOM   3457  C   GLY B 476      41.945 -24.533   2.483  1.00 15.00           C
ATOM   3458  O   GLY B 476      41.514 -25.255   1.586  1.00 15.00           O
ATOM   3459  N   LEU B 477      41.184 -23.673   3.148  1.00 15.00           N
ATOM   3460  CA  LEU B 477      39.766 -23.527   2.850  1.00 15.00           C
ATOM   3461  CB  LEU B 477      38.987 -23.066   4.085  1.00 15.00           C
ATOM   3462  CG  LEU B 477      38.704 -24.136   5.144  1.00 15.00           C
ATOM   3463  CD1 LEU B 477      37.907 -23.550   6.299  1.00 15.00           C
ATOM   3464  CD2 LEU B 477      37.963 -25.314   4.531  1.00 15.00           C
ATOM   3465  C   LEU B 477      39.559 -22.561   1.691  1.00 15.00           C
ATOM   3466  O   LEU B 477      38.631 -22.719   0.899  1.00 15.00           O
ATOM   3467  N   TRP B 478      40.439 -21.568   1.594  1.00 15.00           N
ATOM   3468  CA  TRP B 478      40.363 -20.574   0.527  1.00 15.00           C
ATOM   3469  CB  TRP B 478      41.347 -19.428   0.785  1.00 15.00           C
ATOM   3470  CG  TRP B 478      40.830 -18.355   1.696  1.00 15.00           C
ATOM   3471  CD1 TRP B 478      41.471 -17.826   2.778  1.00 15.00           C
ATOM   3472  CD2 TRP B 478      39.572 -17.672   1.603  1.00 15.00           C
ATOM   3473  NE1 TRP B 478      40.694 -16.857   3.363  1.00 15.00           N
ATOM   3474  CE2 TRP B 478      39.523 -16.743   2.661  1.00 15.00           C
ATOM   3475  CE3 TRP B 478      38.484 -17.754   0.728  1.00 15.00           C
ATOM   3476  CZ2 TRP B 478      38.431 -15.905   2.869  1.00 15.00           C
ATOM   3477  CZ3 TRP B 478      37.401 -16.922   0.936  1.00 15.00           C
ATOM   3478  CH2 TRP B 478      37.383 -16.008   1.997  1.00 15.00           C
ATOM   3479  C   TRP B 478      40.662 -21.201  -0.831  1.00 15.00           C
ATOM   3480  O   TRP B 478      40.032 -20.868  -1.838  1.00 15.00           O
ATOM   3481  N   GLY B 479      41.632 -22.105  -0.855  1.00 15.00           N
ATOM   3482  CA  GLY B 479      42.006 -22.759  -2.091  1.00 15.00           C
ATOM   3483  C   GLY B 479      43.131 -22.027  -2.789  1.00 15.00           C
ATOM   3484  O   GLY B 479      44.262 -22.507  -2.834  1.00 15.00           O
ATOM   3485  N   SER B 480      42.826 -20.853  -3.318  1.00 15.00           N
ATOM   3486  CA  SER B 480      43.814 -20.049  -4.012  1.00 15.00           C
ATOM   3487  CB  SER B 480      43.654 -20.224  -5.523  1.00 15.00           C
ATOM   3488  OG  SER B 480      42.344 -19.873  -5.937  1.00 15.00           O
ATOM   3489  C   SER B 480      43.655 -18.580  -3.642  1.00 15.00           C
ATOM   3490  O   SER B 480      42.691 -18.203  -2.970  1.00 15.00           O
ATOM   3491  N   ARG B 481      44.599 -17.754  -4.082  1.00 15.00           N
ATOM   3492  CA  ARG B 481      44.544 -16.322  -3.810  1.00 15.00           C
ATOM   3493  CB  ARG B 481      45.869 -15.649  -4.159  1.00 15.00           C
ATOM   3494  CG  ARG B 481      46.990 -15.934  -3.180  1.00 15.00           C
ATOM   3495  CD  ARG B 481      47.863 -14.708  -2.990  1.00 15.00           C
ATOM   3496  NE  ARG B 481      49.191 -15.056  -2.491  1.00 15.00           N
ATOM   3497  CZ  ARG B 481      49.583 -14.874  -1.232  1.00 15.00           C
ATOM   3498  NH1 ARG B 481      48.746 -14.347  -0.341  1.00 15.00           N
ATOM   3499  NH2 ARG B 481      50.811 -15.226  -0.863  1.00 15.00           N
ATOM   3500  C   ARG B 481      43.421 -15.682  -4.612  1.00 15.00           C
ATOM   3501  O   ARG B 481      42.906 -14.625  -4.253  1.00 15.00           O
ATOM   3502  N   HIS B 482      43.058 -16.332  -5.711  1.00 15.00           N
ATOM   3503  CA  HIS B 482      41.991 -15.850  -6.570  1.00 15.00           C
ATOM   3504  CB  HIS B 482      41.895 -16.719  -7.830  1.00 15.00           C
ATOM   3505  CG  HIS B 482      40.665 -16.488  -8.651  1.00 15.00           C
ATOM   3506  ND1 HIS B 482      40.569 -15.432  -9.529  1.00 15.00           N
ATOM   3507  CD2 HIS B 482      39.513 -17.196  -8.678  1.00 15.00           C
ATOM   3508  CE1 HIS B 482      39.368 -15.521 -10.063  1.00 15.00           C
ATOM   3509  NE2 HIS B 482      38.697 -16.571  -9.576  1.00 15.00           N
ATOM   3510  C   HIS B 482      40.673 -15.841  -5.798  1.00 15.00           C
ATOM   3511  O   HIS B 482      39.984 -14.821  -5.743  1.00 15.00           O
ATOM   3512  N   ASN B 483      40.343 -16.980  -5.192  1.00 15.00           N
ATOM   3513  CA  ASN B 483      39.120 -17.105  -4.405  1.00 15.00           C
ATOM   3514  CB  ASN B 483      38.949 -18.534  -3.874  1.00 15.00           C
ATOM   3515  CG  ASN B 483      38.286 -19.480  -4.863  1.00 15.00           C
ATOM   3516  OD1 ASN B 483      37.765 -19.061  -5.897  1.00 15.00           O
ATOM   3517  ND2 ASN B 483      38.276 -20.765  -4.534  1.00 15.00           N
ATOM   3518  C   ASN B 483      39.139 -16.127  -3.236  1.00 15.00           C
ATOM   3519  O   ASN B 483      38.128 -15.490  -2.929  1.00 15.00           O
ATOM   3520  N   GLU B 484      40.303 -16.007  -2.602  1.00 15.00           N
ATOM   3521  CA  GLU B 484      40.495 -15.104  -1.468  1.00 15.00           C
ATOM   3522  CB  GLU B 484      41.971 -15.125  -1.038  1.00 15.00           C
ATOM   3523  CG  GLU B 484      42.352 -14.088   0.010  1.00 15.00           C
ATOM   3524  CD  GLU B 484      43.690 -13.428  -0.275  1.00 15.00           C
ATOM   3525  OE1 GLU B 484      44.493 -13.991  -1.061  1.00 15.00           O
ATOM   3526  OE2 GLU B 484      43.941 -12.338   0.285  1.00 15.00           O
ATOM   3527  C   GLU B 484      40.094 -13.674  -1.836  1.00 15.00           C
ATOM   3528  O   GLU B 484      39.171 -13.104  -1.258  1.00 15.00           O
ATOM   3529  N   ARG B 485      40.776 -13.119  -2.821  1.00 15.00           N
ATOM   3530  CA  ARG B 485      40.529 -11.756  -3.265  1.00 15.00           C
ATOM   3531  CB  ARG B 485      41.627 -11.315  -4.230  1.00 15.00           C
ATOM   3532  CG  ARG B 485      43.018 -11.446  -3.636  1.00 15.00           C
ATOM   3533  CD  ARG B 485      44.103 -10.984  -4.594  1.00 15.00           C
ATOM   3534  NE  ARG B 485      44.156  -9.525  -4.692  1.00 15.00           N
ATOM   3535  CZ  ARG B 485      44.856  -8.749  -3.848  1.00 15.00           C
ATOM   3536  NH1 ARG B 485      45.554  -9.284  -2.858  1.00 15.00           N
ATOM   3537  NH2 ARG B 485      44.856  -7.424  -4.010  1.00 15.00           N
ATOM   3538  C   ARG B 485      39.140 -11.569  -3.873  1.00 15.00           C
ATOM   3539  O   ARG B 485      38.570 -10.479  -3.808  1.00 15.00           O
ATOM   3540  N   ARG B 486      38.600 -12.623  -4.465  1.00 15.00           N
ATOM   3541  CA  ARG B 486      37.275 -12.563  -5.067  1.00 15.00           C
ATOM   3542  CB  ARG B 486      36.994 -13.827  -5.898  1.00 15.00           C
ATOM   3543  CG  ARG B 486      35.551 -14.005  -6.360  1.00 15.00           C
ATOM   3544  CD  ARG B 486      35.031 -12.789  -7.112  1.00 15.00           C
ATOM   3545  NE  ARG B 486      35.989 -12.289  -8.098  1.00 15.00           N
ATOM   3546  CZ  ARG B 486      35.723 -11.304  -8.951  1.00 15.00           C
ATOM   3547  NH1 ARG B 486      34.525 -10.728  -8.944  1.00 15.00           N
ATOM   3548  NH2 ARG B 486      36.662 -10.889  -9.797  1.00 15.00           N
ATOM   3549  C   ARG B 486      36.214 -12.356  -3.994  1.00 15.00           C
ATOM   3550  O   ARG B 486      35.339 -11.494  -4.127  1.00 15.00           O
ATOM   3551  N   PHE B 487      36.316 -13.125  -2.917  1.00 15.00           N
ATOM   3552  CA  PHE B 487      35.364 -13.024  -1.823  1.00 15.00           C
ATOM   3553  CB  PHE B 487      35.541 -14.178  -0.833  1.00 15.00           C
ATOM   3554  CG  PHE B 487      34.435 -14.277   0.183  1.00 15.00           C
ATOM   3555  CD1 PHE B 487      33.250 -14.924  -0.127  1.00 15.00           C
ATOM   3556  CD2 PHE B 487      34.577 -13.722   1.446  1.00 15.00           C
ATOM   3557  CE1 PHE B 487      32.229 -15.018   0.801  1.00 15.00           C
ATOM   3558  CE2 PHE B 487      33.560 -13.811   2.380  1.00 15.00           C
ATOM   3559  CZ  PHE B 487      32.383 -14.460   2.057  1.00 15.00           C
ATOM   3560  C   PHE B 487      35.490 -11.682  -1.111  1.00 15.00           C
ATOM   3561  O   PHE B 487      34.484 -11.063  -0.752  1.00 15.00           O
ATOM   3562  N   LEU B 488      36.728 -11.231  -0.919  1.00 15.00           N
ATOM   3563  CA  LEU B 488      36.980  -9.956  -0.257  1.00 15.00           C
ATOM   3564  CB  LEU B 488      38.476  -9.721  -0.047  1.00 15.00           C
ATOM   3565  CG  LEU B 488      39.029 -10.061   1.344  1.00 15.00           C
ATOM   3566  CD1 LEU B 488      38.203  -9.393   2.433  1.00 15.00           C
ATOM   3567  CD2 LEU B 488      39.092 -11.566   1.561  1.00 15.00           C
ATOM   3568  C   LEU B 488      36.346  -8.795  -1.023  1.00 15.00           C
ATOM   3569  O   LEU B 488      35.745  -7.899  -0.427  1.00 15.00           O
ATOM   3570  N   ARG B 489      36.472  -8.821  -2.348  1.00 15.00           N
ATOM   3571  CA  ARG B 489      35.891  -7.776  -3.183  1.00 15.00           C
ATOM   3572  CB  ARG B 489      36.297  -7.940  -4.649  1.00 15.00           C
ATOM   3573  CG  ARG B 489      35.731  -6.860  -5.561  1.00 15.00           C
ATOM   3574  CD  ARG B 489      36.142  -7.070  -7.009  1.00 15.00           C
ATOM   3575  NE  ARG B 489      37.524  -6.658  -7.263  1.00 15.00           N
ATOM   3576  CZ  ARG B 489      37.862  -5.535  -7.906  1.00 15.00           C
ATOM   3577  NH1 ARG B 489      36.918  -4.710  -8.352  1.00 15.00           N
ATOM   3578  NH2 ARG B 489      39.144  -5.243  -8.110  1.00 15.00           N
ATOM   3579  C   ARG B 489      34.371  -7.773  -3.048  1.00 15.00           C
ATOM   3580  O   ARG B 489      33.747  -6.715  -2.958  1.00 15.00           O
ATOM   3581  N   ASN B 490      33.782  -8.967  -3.027  1.00 15.00           N
ATOM   3582  CA  ASN B 490      32.336  -9.098  -2.887  1.00 15.00           C
ATOM   3583  CB  ASN B 490      31.880 -10.545  -3.101  1.00 15.00           C
ATOM   3584  CG  ASN B 490      31.745 -10.912  -4.568  1.00 15.00           C
ATOM   3585  OD1 ASN B 490      31.695 -10.042  -5.440  1.00 15.00           O
ATOM   3586  ND2 ASN B 490      31.678 -12.204  -4.852  1.00 15.00           N
ATOM   3587  C   ASN B 490      31.893  -8.598  -1.519  1.00 15.00           C
ATOM   3588  O   ASN B 490      30.805  -8.042  -1.371  1.00 15.00           O
ATOM   3589  N   THR B 491      32.755  -8.788  -0.527  1.00 15.00           N
ATOM   3590  CA  THR B 491      32.473  -8.343   0.829  1.00 15.00           C
ATOM   3591  CB  THR B 491      33.535  -8.867   1.819  1.00 15.00           C
ATOM   3592  OG1 THR B 491      33.593 -10.299   1.741  1.00 15.00           O
ATOM   3593  CG2 THR B 491      33.196  -8.459   3.246  1.00 15.00           C
ATOM   3594  C   THR B 491      32.417  -6.816   0.877  1.00 15.00           C
ATOM   3595  O   THR B 491      31.516  -6.237   1.483  1.00 15.00           O
ATOM   3596  N   LYS B 492      33.370  -6.170   0.209  1.00 15.00           N
ATOM   3597  CA  LYS B 492      33.415  -4.712   0.158  1.00 15.00           C
ATOM   3598  CB  LYS B 492      34.678  -4.255  -0.578  1.00 15.00           C
ATOM   3599  CG  LYS B 492      34.997  -2.778  -0.421  1.00 15.00           C
ATOM   3600  CD  LYS B 492      36.288  -2.422  -1.137  1.00 15.00           C
ATOM   3601  CE  LYS B 492      36.785  -1.044  -0.736  1.00 15.00           C
ATOM   3602  NZ  LYS B 492      38.065  -0.701  -1.414  1.00 15.00           N
ATOM   3603  C   LYS B 492      32.179  -4.191  -0.566  1.00 15.00           C
ATOM   3604  O   LYS B 492      31.596  -3.175  -0.188  1.00 15.00           O
ATOM   3605  N   LYS B 493      31.787  -4.921  -1.601  1.00 15.00           N
ATOM   3606  CA  LYS B 493      30.620  -4.587  -2.404  1.00 15.00           C
ATOM   3607  CB  LYS B 493      30.565  -5.534  -3.608  1.00 15.00           C
ATOM   3608  CG  LYS B 493      29.396  -5.324  -4.556  1.00 15.00           C
ATOM   3609  CD  LYS B 493      29.403  -6.379  -5.652  1.00 15.00           C
ATOM   3610  CE  LYS B 493      28.148  -6.311  -6.504  1.00 15.00           C
ATOM   3611  NZ  LYS B 493      28.080  -7.432  -7.480  1.00 15.00           N
ATOM   3612  C   LYS B 493      29.343  -4.707  -1.569  1.00 15.00           C
ATOM   3613  O   LYS B 493      28.368  -3.994  -1.798  1.00 15.00           O
ATOM   3614  N   PHE B 494      29.367  -5.613  -0.598  1.00 15.00           N
ATOM   3615  CA  PHE B 494      28.229  -5.839   0.285  1.00 15.00           C
ATOM   3616  CB  PHE B 494      28.351  -7.219   0.943  1.00 15.00           C
ATOM   3617  CG  PHE B 494      27.201  -7.599   1.835  1.00 15.00           C
ATOM   3618  CD1 PHE B 494      25.929  -7.773   1.316  1.00 15.00           C
ATOM   3619  CD2 PHE B 494      27.397  -7.792   3.192  1.00 15.00           C
ATOM   3620  CE1 PHE B 494      24.874  -8.133   2.131  1.00 15.00           C
ATOM   3621  CE2 PHE B 494      26.347  -8.150   4.015  1.00 15.00           C
ATOM   3622  CZ  PHE B 494      25.082  -8.321   3.484  1.00 15.00           C
ATOM   3623  C   PHE B 494      28.151  -4.750   1.353  1.00 15.00           C
ATOM   3624  O   PHE B 494      27.071  -4.268   1.686  1.00 15.00           O
ATOM   3625  N   ILE B 495      29.310  -4.362   1.874  1.00 15.00           N
ATOM   3626  CA  ILE B 495      29.391  -3.331   2.906  1.00 15.00           C
ATOM   3627  CB  ILE B 495      30.818  -3.253   3.509  1.00 15.00           C
ATOM   3628  CG1 ILE B 495      31.232  -4.602   4.111  1.00 15.00           C
ATOM   3629  CG2 ILE B 495      30.924  -2.148   4.552  1.00 15.00           C
ATOM   3630  CD1 ILE B 495      30.356  -5.070   5.254  1.00 15.00           C
ATOM   3631  C   ILE B 495      28.992  -1.962   2.347  1.00 15.00           C
ATOM   3632  O   ILE B 495      28.494  -1.101   3.071  1.00 15.00           O
ATOM   3633  N   SER B 496      29.193  -1.777   1.049  1.00 15.00           N
ATOM   3634  CA  SER B 496      28.863  -0.516   0.402  1.00 15.00           C
ATOM   3635  CB  SER B 496      29.853  -0.222  -0.731  1.00 15.00           C
ATOM   3636  OG  SER B 496      29.777   1.133  -1.143  1.00 15.00           O
ATOM   3637  C   SER B 496      27.425  -0.502  -0.119  1.00 15.00           C
ATOM   3638  O   SER B 496      27.031   0.405  -0.856  1.00 15.00           O
ATOM   3639  N   LEU B 497      26.641  -1.505   0.262  1.00 15.00           N
ATOM   3640  CA  LEU B 497      25.252  -1.579  -0.164  1.00 15.00           C
ATOM   3641  CB  LEU B 497      24.757  -3.028  -0.198  1.00 15.00           C
ATOM   3642  CG  LEU B 497      25.244  -3.887  -1.370  1.00 15.00           C
ATOM   3643  CD1 LEU B 497      24.699  -5.303  -1.256  1.00 15.00           C
ATOM   3644  CD2 LEU B 497      24.844  -3.265  -2.700  1.00 15.00           C
ATOM   3645  C   LEU B 497      24.371  -0.734   0.748  1.00 15.00           C
ATOM   3646  O   LEU B 497      24.637  -0.610   1.942  1.00 15.00           O
ATOM   3647  N   GLY B 498      23.325  -0.152   0.179  1.00 15.00           N
ATOM   3648  CA  GLY B 498      22.434   0.684   0.955  1.00 15.00           C
ATOM   3649  C   GLY B 498      21.260  -0.077   1.537  1.00 15.00           C
ATOM   3650  O   GLY B 498      21.345  -1.283   1.794  1.00 15.00           O
ATOM   3651  N   LYS B 499      20.158   0.629   1.741  1.00 15.00           N
ATOM   3652  CA  LYS B 499      18.957   0.026   2.296  1.00 15.00           C
ATOM   3653  CB  LYS B 499      18.075   1.094   2.953  1.00 15.00           C
ATOM   3654  CG  LYS B 499      16.905   0.536   3.750  1.00 15.00           C
ATOM   3655  CD  LYS B 499      15.864   1.606   4.036  1.00 15.00           C
ATOM   3656  CE  LYS B 499      15.879   2.023   5.497  1.00 15.00           C
ATOM   3657  NZ  LYS B 499      15.559   0.888   6.406  1.00 15.00           N
ATOM   3658  C   LYS B 499      18.185  -0.705   1.204  1.00 15.00           C
ATOM   3659  O   LYS B 499      18.252  -0.326   0.034  1.00 15.00           O
ATOM   3660  N   HIS B 500      17.470  -1.759   1.599  1.00 15.00           N
ATOM   3661  CA  HIS B 500      16.674  -2.570   0.670  1.00 15.00           C
ATOM   3662  CB  HIS B 500      15.596  -1.736  -0.043  1.00 15.00           C
ATOM   3663  CG  HIS B 500      14.674  -0.963   0.854  1.00 15.00           C
ATOM   3664  ND1 HIS B 500      14.033  -1.552   1.922  1.00 15.00           N
ATOM   3665  CD2 HIS B 500      14.303   0.340   0.779  1.00 15.00           C
ATOM   3666  CE1 HIS B 500      13.291  -0.604   2.466  1.00 15.00           C
ATOM   3667  NE2 HIS B 500      13.423   0.556   1.807  1.00 15.00           N
ATOM   3668  C   HIS B 500      17.563  -3.271  -0.359  1.00 15.00           C
ATOM   3669  O   HIS B 500      17.113  -3.620  -1.451  1.00 15.00           O
ATOM   3670  N   ALA B 501      18.822  -3.491   0.000  1.00 15.00           N
ATOM   3671  CA  ALA B 501      19.767  -4.139  -0.898  1.00 15.00           C
ATOM   3672  CB  ALA B 501      21.090  -3.390  -0.904  1.00 15.00           C
ATOM   3673  C   ALA B 501      19.980  -5.603  -0.526  1.00 15.00           C
ATOM   3674  O   ALA B 501      19.744  -6.006   0.617  1.00 15.00           O
ATOM   3675  N   LYS B 502      20.418  -6.395  -1.500  1.00 15.00           N
ATOM   3676  CA  LYS B 502      20.670  -7.812  -1.285  1.00 15.00           C
ATOM   3677  CB  LYS B 502      19.351  -8.589  -1.227  1.00 15.00           C
ATOM   3678  CG  LYS B 502      18.467  -8.421  -2.454  1.00 15.00           C
ATOM   3679  CD  LYS B 502      17.208  -9.263  -2.346  1.00 15.00           C
ATOM   3680  CE  LYS B 502      16.287  -8.751  -1.250  1.00 15.00           C
ATOM   3681  NZ  LYS B 502      15.341  -9.801  -0.786  1.00 15.00           N
ATOM   3682  C   LYS B 502      21.556  -8.385  -2.385  1.00 15.00           C
ATOM   3683  O   LYS B 502      21.522  -7.919  -3.524  1.00 15.00           O
ATOM   3684  N   LEU B 503      22.362  -9.374  -2.025  1.00 15.00           N
ATOM   3685  CA  LEU B 503      23.246 -10.048  -2.970  1.00 15.00           C
ATOM   3686  CB  LEU B 503      24.642 -10.224  -2.358  1.00 15.00           C
ATOM   3687  CG  LEU B 503      25.599  -9.032  -2.417  1.00 15.00           C
ATOM   3688  CD1 LEU B 503      26.879  -9.355  -1.663  1.00 15.00           C
ATOM   3689  CD2 LEU B 503      25.921  -8.673  -3.856  1.00 15.00           C
ATOM   3690  C   LEU B 503      22.682 -11.429  -3.265  1.00 15.00           C
ATOM   3691  O   LEU B 503      22.175 -12.089  -2.363  1.00 15.00           O
ATOM   3692  N   SER B 504      22.749 -11.866  -4.510  1.00 15.00           N
ATOM   3693  CA  SER B 504      22.249 -13.186  -4.855  1.00 15.00           C
ATOM   3694  CB  SER B 504      21.659 -13.208  -6.268  1.00 15.00           C
ATOM   3695  OG  SER B 504      22.665 -13.046  -7.249  1.00 15.00           O
ATOM   3696  C   SER B 504      23.366 -14.216  -4.719  1.00 15.00           C
ATOM   3697  O   SER B 504      24.546 -13.870  -4.784  1.00 15.00           O
ATOM   3698  N   LEU B 505      22.995 -15.473  -4.514  1.00 15.00           N
ATOM   3699  CA  LEU B 505      23.975 -16.543  -4.373  1.00 15.00           C
ATOM   3700  CB  LEU B 505      23.287 -17.875  -4.064  1.00 15.00           C
ATOM   3701  CG  LEU B 505      24.214 -19.059  -3.778  1.00 15.00           C
ATOM   3702  CD1 LEU B 505      25.036 -18.810  -2.522  1.00 15.00           C
ATOM   3703  CD2 LEU B 505      23.418 -20.348  -3.654  1.00 15.00           C
ATOM   3704  C   LEU B 505      24.833 -16.672  -5.628  1.00 15.00           C
ATOM   3705  O   LEU B 505      26.032 -16.949  -5.550  1.00 15.00           O
ATOM   3706  N   GLN B 506      24.217 -16.455  -6.782  1.00 15.00           N
ATOM   3707  CA  GLN B 506      24.924 -16.546  -8.052  1.00 15.00           C
ATOM   3708  CB  GLN B 506      23.929 -16.648  -9.210  1.00 15.00           C
ATOM   3709  CG  GLN B 506      23.118 -17.938  -9.189  1.00 15.00           C
ATOM   3710  CD  GLN B 506      21.971 -17.947 -10.181  1.00 15.00           C
ATOM   3711  OE1 GLN B 506      21.371 -16.916 -10.470  1.00 15.00           O
ATOM   3712  NE2 GLN B 506      21.657 -19.121 -10.706  1.00 15.00           N
ATOM   3713  C   GLN B 506      25.875 -15.364  -8.230  1.00 15.00           C
ATOM   3714  O   GLN B 506      26.922 -15.484  -8.863  1.00 15.00           O
ATOM   3715  N   GLU B 507      25.512 -14.232  -7.635  1.00 15.00           N
ATOM   3716  CA  GLU B 507      26.323 -13.021  -7.701  1.00 15.00           C
ATOM   3717  CB  GLU B 507      25.460 -11.812  -7.316  1.00 15.00           C
ATOM   3718  CG  GLU B 507      26.102 -10.454  -7.550  1.00 15.00           C
ATOM   3719  CD  GLU B 507      25.191  -9.299  -7.169  1.00 15.00           C
ATOM   3720  OE1 GLU B 507      24.134  -9.539  -6.553  1.00 15.00           O
ATOM   3721  OE2 GLU B 507      25.542  -8.135  -7.475  1.00 15.00           O
ATOM   3722  C   GLU B 507      27.522 -13.132  -6.754  1.00 15.00           C
ATOM   3723  O   GLU B 507      28.488 -12.378  -6.861  1.00 15.00           O
ATOM   3724  N   LEU B 508      27.449 -14.085  -5.833  1.00 15.00           N
ATOM   3725  CA  LEU B 508      28.509 -14.295  -4.854  1.00 15.00           C
ATOM   3726  CB  LEU B 508      27.893 -14.669  -3.501  1.00 15.00           C
ATOM   3727  CG  LEU B 508      28.862 -14.899  -2.338  1.00 15.00           C
ATOM   3728  CD1 LEU B 508      29.540 -13.598  -1.937  1.00 15.00           C
ATOM   3729  CD2 LEU B 508      28.136 -15.516  -1.154  1.00 15.00           C
ATOM   3730  C   LEU B 508      29.492 -15.379  -5.299  1.00 15.00           C
ATOM   3731  O   LEU B 508      30.693 -15.282  -5.048  1.00 15.00           O
ATOM   3732  N   THR B 509      28.980 -16.399  -5.975  1.00 15.00           N
ATOM   3733  CA  THR B 509      29.803 -17.516  -6.429  1.00 15.00           C
ATOM   3734  CB  THR B 509      28.985 -18.820  -6.420  1.00 15.00           C
ATOM   3735  OG1 THR B 509      27.698 -18.576  -7.004  1.00 15.00           O
ATOM   3736  CG2 THR B 509      28.795 -19.316  -4.994  1.00 15.00           C
ATOM   3737  C   THR B 509      30.365 -17.286  -7.833  1.00 15.00           C
ATOM   3738  O   THR B 509      30.937 -18.189  -8.445  1.00 15.00           O
ATOM   3739  N   TRP B 510      30.216 -16.069  -8.327  1.00 15.00           N
ATOM   3740  CA  TRP B 510      30.684 -15.725  -9.657  1.00 15.00           C
ATOM   3741  CB  TRP B 510      30.104 -14.381 -10.097  1.00 15.00           C
ATOM   3742  CG  TRP B 510      30.319 -14.080 -11.548  1.00 15.00           C
ATOM   3743  CD1 TRP B 510      29.823 -14.775 -12.612  1.00 15.00           C
ATOM   3744  CD2 TRP B 510      31.085 -13.003 -12.093  1.00 15.00           C
ATOM   3745  NE1 TRP B 510      30.234 -14.196 -13.788  1.00 15.00           N
ATOM   3746  CE2 TRP B 510      31.010 -13.105 -13.495  1.00 15.00           C
ATOM   3747  CE3 TRP B 510      31.826 -11.960 -11.529  1.00 15.00           C
ATOM   3748  CZ2 TRP B 510      31.649 -12.203 -14.340  1.00 15.00           C
ATOM   3749  CZ3 TRP B 510      32.459 -11.067 -12.370  1.00 15.00           C
ATOM   3750  CH2 TRP B 510      32.367 -11.194 -13.760  1.00 15.00           C
ATOM   3751  C   TRP B 510      32.210 -15.714  -9.754  1.00 15.00           C
ATOM   3752  O   TRP B 510      32.891 -14.992  -9.022  1.00 15.00           O
ATOM   3753  N   LYS B 511      32.727 -16.537 -10.666  1.00 15.00           N
ATOM   3754  CA  LYS B 511      34.163 -16.648 -10.926  1.00 15.00           C
ATOM   3755  CB  LYS B 511      34.799 -15.301 -11.297  1.00 15.00           C
ATOM   3756  CG  LYS B 511      34.618 -14.907 -12.756  1.00 15.00           C
ATOM   3757  CD  LYS B 511      35.514 -13.735 -13.137  1.00 15.00           C
ATOM   3758  CE  LYS B 511      36.985 -14.132 -13.154  1.00 15.00           C
ATOM   3759  NZ  LYS B 511      37.289 -15.128 -14.221  1.00 15.00           N
ATOM   3760  C   LYS B 511      34.947 -17.349  -9.819  1.00 15.00           C
ATOM   3761  O   LYS B 511      36.147 -17.133  -9.692  1.00 15.00           O
ATOM   3762  N   MET B 512      34.282 -18.189  -9.039  1.00 15.00           N
ATOM   3763  CA  MET B 512      34.955 -18.927  -7.974  1.00 15.00           C
ATOM   3764  CB  MET B 512      34.001 -19.184  -6.802  1.00 15.00           C
ATOM   3765  CG  MET B 512      33.510 -17.926  -6.099  1.00 15.00           C
ATOM   3766  SD  MET B 512      34.796 -17.094  -5.146  1.00 15.00           S
ATOM   3767  CE  MET B 512      35.128 -18.311  -3.876  1.00 15.00           C
ATOM   3768  C   MET B 512      35.469 -20.256  -8.526  1.00 15.00           C
ATOM   3769  O   MET B 512      34.731 -20.975  -9.203  1.00 15.00           O
ATOM   3770  N   SER B 513      36.726 -20.574  -8.258  1.00 15.00           N
ATOM   3771  CA  SER B 513      37.317 -21.812  -8.747  1.00 15.00           C
ATOM   3772  CB  SER B 513      38.803 -21.627  -9.041  1.00 15.00           C
ATOM   3773  OG  SER B 513      39.344 -20.570  -8.271  1.00 15.00           O
ATOM   3774  C   SER B 513      37.077 -22.982  -7.793  1.00 15.00           C
ATOM   3775  O   SER B 513      37.432 -22.929  -6.612  1.00 15.00           O
ATOM   3776  N   VAL B 514      36.460 -24.030  -8.323  1.00 15.00           N
ATOM   3777  CA  VAL B 514      36.139 -25.225  -7.553  1.00 15.00           C
ATOM   3778  CB  VAL B 514      34.915 -25.942  -8.167  1.00 15.00           C
ATOM   3779  CG1 VAL B 514      34.493 -27.137  -7.324  1.00 15.00           C
ATOM   3780  CG2 VAL B 514      33.757 -24.971  -8.347  1.00 15.00           C
ATOM   3781  C   VAL B 514      37.312 -26.207  -7.507  1.00 15.00           C
ATOM   3782  O   VAL B 514      37.572 -26.828  -6.478  1.00 15.00           O
ATOM   3783  N   ARG B 515      38.027 -26.332  -8.624  1.00 15.00           N
ATOM   3784  CA  ARG B 515      39.156 -27.264  -8.719  1.00 15.00           C
ATOM   3785  CB  ARG B 515      39.746 -27.294 -10.138  1.00 15.00           C
ATOM   3786  CG  ARG B 515      40.141 -25.933 -10.696  1.00 15.00           C
ATOM   3787  CD  ARG B 515      41.291 -26.045 -11.691  1.00 15.00           C
ATOM   3788  NE  ARG B 515      40.971 -26.913 -12.832  1.00 15.00           N
ATOM   3789  CZ  ARG B 515      41.862 -27.696 -13.449  1.00 15.00           C
ATOM   3790  NH1 ARG B 515      43.128 -27.718 -13.040  1.00 15.00           N
ATOM   3791  NH2 ARG B 515      41.487 -28.457 -14.475  1.00 15.00           N
ATOM   3792  C   ARG B 515      40.250 -26.987  -7.687  1.00 15.00           C
ATOM   3793  O   ARG B 515      40.913 -27.916  -7.213  1.00 15.00           O
ATOM   3794  N   ASP B 516      40.419 -25.715  -7.348  1.00 15.00           N
ATOM   3795  CA  ASP B 516      41.432 -25.278  -6.388  1.00 15.00           C
ATOM   3796  CB  ASP B 516      41.451 -23.744  -6.282  1.00 15.00           C
ATOM   3797  CG  ASP B 516      41.578 -23.018  -7.611  1.00 15.00           C
ATOM   3798  OD1 ASP B 516      41.491 -23.671  -8.675  1.00 15.00           O
ATOM   3799  OD2 ASP B 516      41.734 -21.778  -7.591  1.00 15.00           O
ATOM   3800  C   ASP B 516      41.177 -25.856  -5.002  1.00 15.00           C
ATOM   3801  O   ASP B 516      42.110 -26.194  -4.275  1.00 15.00           O
ATOM   3802  N   CYS B 517      39.910 -25.969  -4.638  1.00 15.00           N
ATOM   3803  CA  CYS B 517      39.541 -26.491  -3.334  1.00 15.00           C
ATOM   3804  CB  CYS B 517      38.101 -26.109  -2.998  1.00 15.00           C
ATOM   3805  SG  CYS B 517      37.722 -24.364  -3.279  1.00 15.00           S
ATOM   3806  C   CYS B 517      39.733 -28.002  -3.271  1.00 15.00           C
ATOM   3807  O   CYS B 517      38.924 -28.773  -3.791  1.00 15.00           O
ATOM   3808  N   ALA B 518      40.820 -28.422  -2.640  1.00 15.00           N
ATOM   3809  CA  ALA B 518      41.127 -29.838  -2.504  1.00 15.00           C
ATOM   3810  CB  ALA B 518      42.562 -30.028  -2.036  1.00 15.00           C
ATOM   3811  C   ALA B 518      40.155 -30.523  -1.551  1.00 15.00           C
ATOM   3812  O   ALA B 518      39.906 -31.721  -1.661  1.00 15.00           O
ATOM   3813  N   TRP B 519      39.579 -29.739  -0.645  1.00 15.00           N
ATOM   3814  CA  TRP B 519      38.639 -30.254   0.347  1.00 15.00           C
ATOM   3815  CB  TRP B 519      38.517 -29.291   1.533  1.00 15.00           C
ATOM   3816  CG  TRP B 519      38.113 -27.893   1.161  1.00 15.00           C
ATOM   3817  CD1 TRP B 519      38.916 -26.911   0.656  1.00 15.00           C
ATOM   3818  CD2 TRP B 519      36.806 -27.318   1.281  1.00 15.00           C
ATOM   3819  NE1 TRP B 519      38.189 -25.765   0.448  1.00 15.00           N
ATOM   3820  CE2 TRP B 519      36.892 -25.988   0.825  1.00 15.00           C
ATOM   3821  CE3 TRP B 519      35.572 -27.798   1.727  1.00 15.00           C
ATOM   3822  CZ2 TRP B 519      35.791 -25.135   0.802  1.00 15.00           C
ATOM   3823  CZ3 TRP B 519      34.482 -26.950   1.705  1.00 15.00           C
ATOM   3824  CH2 TRP B 519      34.598 -25.634   1.245  1.00 15.00           C
ATOM   3825  C   TRP B 519      37.264 -30.562  -0.245  1.00 15.00           C
ATOM   3826  O   TRP B 519      36.383 -31.065   0.445  1.00 15.00           O
ATOM   3827  N   LEU B 520      37.081 -30.265  -1.524  1.00 15.00           N
ATOM   3828  CA  LEU B 520      35.810 -30.529  -2.184  1.00 15.00           C
ATOM   3829  CB  LEU B 520      35.488 -29.430  -3.200  1.00 15.00           C
ATOM   3830  CG  LEU B 520      35.026 -28.090  -2.623  1.00 15.00           C
ATOM   3831  CD1 LEU B 520      34.831 -27.072  -3.734  1.00 15.00           C
ATOM   3832  CD2 LEU B 520      33.742 -28.264  -1.831  1.00 15.00           C
ATOM   3833  C   LEU B 520      35.831 -31.890  -2.868  1.00 15.00           C
ATOM   3834  O   LEU B 520      34.890 -32.264  -3.567  1.00 15.00           O
ATOM   3835  N   ARG B 521      36.899 -32.637  -2.644  1.00 15.00           N
ATOM   3836  CA  ARG B 521      37.057 -33.947  -3.253  1.00 15.00           C
ATOM   3837  CB  ARG B 521      38.525 -34.203  -3.586  1.00 15.00           C
ATOM   3838  CG  ARG B 521      39.004 -33.495  -4.839  1.00 15.00           C
ATOM   3839  CD  ARG B 521      40.515 -33.359  -4.847  1.00 15.00           C
ATOM   3840  NE  ARG B 521      41.019 -32.956  -6.159  1.00 15.00           N
ATOM   3841  CZ  ARG B 521      41.187 -31.687  -6.543  1.00 15.00           C
ATOM   3842  NH1 ARG B 521      40.891 -30.686  -5.720  1.00 15.00           N
ATOM   3843  NH2 ARG B 521      41.660 -31.420  -7.754  1.00 15.00           N
ATOM   3844  C   ARG B 521      36.525 -35.053  -2.347  1.00 15.00           C
ATOM   3845  O   ARG B 521      36.401 -34.873  -1.139  1.00 15.00           O
ATOM   3846  N   ARG B 522      36.195 -36.191  -2.946  1.00 15.00           N
ATOM   3847  CA  ARG B 522      35.689 -37.328  -2.192  1.00 15.00           C
ATOM   3848  CB  ARG B 522      34.711 -38.136  -3.051  1.00 15.00           C
ATOM   3849  CG  ARG B 522      33.920 -39.177  -2.276  1.00 15.00           C
ATOM   3850  CD  ARG B 522      33.947 -40.531  -2.973  1.00 15.00           C
ATOM   3851  NE  ARG B 522      33.247 -41.555  -2.198  1.00 15.00           N
ATOM   3852  CZ  ARG B 522      33.794 -42.226  -1.180  1.00 15.00           C
ATOM   3853  NH1 ARG B 522      35.049 -41.984  -0.818  1.00 15.00           N
ATOM   3854  NH2 ARG B 522      33.086 -43.136  -0.519  1.00 15.00           N
ATOM   3855  C   ARG B 522      36.850 -38.217  -1.748  1.00 15.00           C
ATOM   3856  O   ARG B 522      36.736 -38.993  -0.792  1.00 15.00           O
ATOM   3857  N   SER B 523      37.955 -38.106  -2.473  1.00 15.00           N
ATOM   3858  CA  SER B 523      39.159 -38.868  -2.196  1.00 15.00           C
ATOM   3859  CB  SER B 523      39.087 -40.245  -2.873  1.00 15.00           C
ATOM   3860  OG  SER B 523      37.972 -40.341  -3.750  1.00 15.00           O
ATOM   3861  C   SER B 523      40.370 -38.095  -2.703  1.00 15.00           C
ATOM   3862  O   SER B 523      40.237 -37.286  -3.624  1.00 15.00           O
ATOM   3863  N   PRO B 524      41.555 -38.330  -2.116  1.00 15.00           N
ATOM   3864  CA  PRO B 524      42.795 -37.650  -2.518  1.00 15.00           C
ATOM   3865  CB  PRO B 524      43.801 -38.034  -1.418  1.00 15.00           C
ATOM   3866  CG  PRO B 524      43.001 -38.676  -0.336  1.00 15.00           C
ATOM   3867  CD  PRO B 524      41.785 -39.257  -1.000  1.00 15.00           C
ATOM   3868  C   PRO B 524      43.309 -38.128  -3.875  1.00 15.00           C
ATOM   3869  O   PRO B 524      44.289 -37.606  -4.392  1.00 15.00           O
ATOM   3870  N   GLY B 525      42.647 -39.128  -4.433  1.00 15.00           N
ATOM   3871  CA  GLY B 525      43.042 -39.656  -5.716  1.00 15.00           C
ATOM   3872  C   GLY B 525      42.481 -38.832  -6.859  1.00 15.00           C
ATOM   3873  O   GLY B 525      41.447 -38.171  -6.711  1.00 15.00           O
ATOM   3874  N   VAL B 526      43.153 -38.870  -7.997  1.00 15.00           N
ATOM   3875  CA  VAL B 526      42.721 -38.121  -9.163  1.00 15.00           C
ATOM   3876  CB  VAL B 526      43.785 -37.070  -9.567  1.00 15.00           C
ATOM   3877  CG1 VAL B 526      45.091 -37.728  -9.992  1.00 15.00           C
ATOM   3878  CG2 VAL B 526      43.262 -36.128 -10.642  1.00 15.00           C
ATOM   3879  C   VAL B 526      42.424 -39.074 -10.323  1.00 15.00           C
ATOM   3880  O   VAL B 526      43.092 -40.095 -10.479  1.00 15.00           O
ATOM   3881  N   GLY B 527      41.404 -38.751 -11.109  1.00 15.00           N
ATOM   3882  CA  GLY B 527      41.032 -39.583 -12.235  1.00 15.00           C
ATOM   3883  C   GLY B 527      39.878 -38.978 -13.008  1.00 15.00           C
ATOM   3884  O   GLY B 527      39.560 -37.803 -12.823  1.00 15.00           O
ATOM   3885  N   CYS B 528      39.253 -39.774 -13.870  1.00 15.00           N
ATOM   3886  CA  CYS B 528      38.126 -39.308 -14.672  1.00 15.00           C
ATOM   3887  CB  CYS B 528      37.840 -40.303 -15.797  1.00 15.00           C
ATOM   3888  SG  CYS B 528      38.535 -41.952 -15.516  1.00 15.00           S
ATOM   3889  C   CYS B 528      36.881 -39.104 -13.808  1.00 15.00           C
ATOM   3890  O   CYS B 528      36.322 -40.062 -13.271  1.00 15.00           O
ATOM   3891  N   VAL B 529      36.454 -37.853 -13.680  1.00 15.00           N
ATOM   3892  CA  VAL B 529      35.285 -37.517 -12.879  1.00 15.00           C
ATOM   3893  CB  VAL B 529      35.641 -36.487 -11.782  1.00 15.00           C
ATOM   3894  CG1 VAL B 529      34.403 -36.071 -11.000  1.00 15.00           C
ATOM   3895  CG2 VAL B 529      36.702 -37.045 -10.846  1.00 15.00           C
ATOM   3896  C   VAL B 529      34.170 -36.948 -13.755  1.00 15.00           C
ATOM   3897  O   VAL B 529      34.360 -35.937 -14.432  1.00 15.00           O
ATOM   3898  N   PRO B 530      32.997 -37.604 -13.770  1.00 15.00           N
ATOM   3899  CA  PRO B 530      31.847 -37.146 -14.556  1.00 15.00           C
ATOM   3900  CB  PRO B 530      30.827 -38.279 -14.397  1.00 15.00           C
ATOM   3901  CG  PRO B 530      31.214 -38.965 -13.133  1.00 15.00           C
ATOM   3902  CD  PRO B 530      32.708 -38.848 -13.035  1.00 15.00           C
ATOM   3903  C   PRO B 530      31.276 -35.834 -14.011  1.00 15.00           C
ATOM   3904  O   PRO B 530      31.540 -35.454 -12.868  1.00 15.00           O
ATOM   3905  N   ALA B 531      30.461 -35.166 -14.821  1.00 15.00           N
ATOM   3906  CA  ALA B 531      29.862 -33.886 -14.439  1.00 15.00           C
ATOM   3907  CB  ALA B 531      29.181 -33.238 -15.635  1.00 15.00           C
ATOM   3908  C   ALA B 531      28.888 -34.012 -13.267  1.00 15.00           C
ATOM   3909  O   ALA B 531      28.472 -33.011 -12.688  1.00 15.00           O
ATOM   3910  N   ALA B 532      28.523 -35.240 -12.922  1.00 15.00           N
ATOM   3911  CA  ALA B 532      27.603 -35.476 -11.817  1.00 15.00           C
ATOM   3912  CB  ALA B 532      27.119 -36.918 -11.828  1.00 15.00           C
ATOM   3913  C   ALA B 532      28.265 -35.142 -10.484  1.00 15.00           C
ATOM   3914  O   ALA B 532      27.676 -34.472  -9.637  1.00 15.00           O
ATOM   3915  N   GLU B 533      29.503 -35.593 -10.323  1.00 15.00           N
ATOM   3916  CA  GLU B 533      30.258 -35.356  -9.100  1.00 15.00           C
ATOM   3917  CB  GLU B 533      31.411 -36.360  -9.000  1.00 15.00           C
ATOM   3918  CG  GLU B 533      31.777 -36.767  -7.581  1.00 15.00           C
ATOM   3919  CD  GLU B 533      33.007 -36.049  -7.067  1.00 15.00           C
ATOM   3920  OE1 GLU B 533      34.131 -36.479  -7.386  1.00 15.00           O
ATOM   3921  OE2 GLU B 533      32.856 -35.048  -6.341  1.00 15.00           O
ATOM   3922  C   GLU B 533      30.787 -33.924  -9.073  1.00 15.00           C
ATOM   3923  O   GLU B 533      30.930 -33.320  -8.010  1.00 15.00           O
ATOM   3924  N   HIS B 534      31.057 -33.382 -10.257  1.00 15.00           N
ATOM   3925  CA  HIS B 534      31.559 -32.018 -10.384  1.00 15.00           C
ATOM   3926  CB  HIS B 534      31.942 -31.719 -11.848  1.00 15.00           C
ATOM   3927  CG  HIS B 534      31.909 -30.268 -12.247  1.00 15.00           C
ATOM   3928  ND1 HIS B 534      31.225 -29.858 -13.366  1.00 15.00           N
ATOM   3929  CD2 HIS B 534      32.457 -29.184 -11.638  1.00 15.00           C
ATOM   3930  CE1 HIS B 534      31.362 -28.545 -13.413  1.00 15.00           C
ATOM   3931  NE2 HIS B 534      32.095 -28.095 -12.387  1.00 15.00           N
ATOM   3932  C   HIS B 534      30.540 -31.015  -9.845  1.00 15.00           C
ATOM   3933  O   HIS B 534      30.866 -30.193  -8.986  1.00 15.00           O
ATOM   3934  N   ARG B 535      29.304 -31.110 -10.329  1.00 15.00           N
ATOM   3935  CA  ARG B 535      28.239 -30.208  -9.897  1.00 15.00           C
ATOM   3936  CB  ARG B 535      26.950 -30.470 -10.676  1.00 15.00           C
ATOM   3937  CG  ARG B 535      26.986 -29.975 -12.111  1.00 15.00           C
ATOM   3938  CD  ARG B 535      25.626 -30.111 -12.777  1.00 15.00           C
ATOM   3939  NE  ARG B 535      25.169 -31.502 -12.828  1.00 15.00           N
ATOM   3940  CZ  ARG B 535      25.052 -32.207 -13.954  1.00 15.00           C
ATOM   3941  NH1 ARG B 535      25.361 -31.652 -15.122  1.00 15.00           N
ATOM   3942  NH2 ARG B 535      24.624 -33.466 -13.911  1.00 15.00           N
ATOM   3943  C   ARG B 535      27.981 -30.316  -8.397  1.00 15.00           C
ATOM   3944  O   ARG B 535      27.582 -29.344  -7.757  1.00 15.00           O
ATOM   3945  N   LEU B 536      28.216 -31.499  -7.838  1.00 15.00           N
ATOM   3946  CA  LEU B 536      28.011 -31.714  -6.413  1.00 15.00           C
ATOM   3947  CB  LEU B 536      28.135 -33.199  -6.059  1.00 15.00           C
ATOM   3948  CG  LEU B 536      27.855 -33.570  -4.599  1.00 15.00           C
ATOM   3949  CD1 LEU B 536      26.421 -33.228  -4.220  1.00 15.00           C
ATOM   3950  CD2 LEU B 536      28.139 -35.043  -4.356  1.00 15.00           C
ATOM   3951  C   LEU B 536      29.009 -30.891  -5.607  1.00 15.00           C
ATOM   3952  O   LEU B 536      28.670 -30.319  -4.574  1.00 15.00           O
ATOM   3953  N   ARG B 537      30.241 -30.820  -6.101  1.00 15.00           N
ATOM   3954  CA  ARG B 537      31.285 -30.057  -5.430  1.00 15.00           C
ATOM   3955  CB  ARG B 537      32.636 -30.260  -6.121  1.00 15.00           C
ATOM   3956  CG  ARG B 537      33.076 -31.710  -6.220  1.00 15.00           C
ATOM   3957  CD  ARG B 537      34.412 -31.832  -6.934  1.00 15.00           C
ATOM   3958  NE  ARG B 537      34.714 -33.213  -7.306  1.00 15.00           N
ATOM   3959  CZ  ARG B 537      35.831 -33.594  -7.924  1.00 15.00           C
ATOM   3960  NH1 ARG B 537      36.761 -32.697  -8.244  1.00 15.00           N
ATOM   3961  NH2 ARG B 537      36.018 -34.874  -8.216  1.00 15.00           N
ATOM   3962  C   ARG B 537      30.925 -28.577  -5.418  1.00 15.00           C
ATOM   3963  O   ARG B 537      31.128 -27.884  -4.419  1.00 15.00           O
ATOM   3964  N   GLU B 538      30.373 -28.106  -6.532  1.00 15.00           N
ATOM   3965  CA  GLU B 538      29.973 -26.711  -6.664  1.00 15.00           C
ATOM   3966  CB  GLU B 538      29.504 -26.418  -8.091  1.00 15.00           C
ATOM   3967  CG  GLU B 538      30.526 -26.802  -9.153  1.00 15.00           C
ATOM   3968  CD  GLU B 538      30.147 -26.341 -10.546  1.00 15.00           C
ATOM   3969  OE1 GLU B 538      30.992 -25.695 -11.206  1.00 15.00           O
ATOM   3970  OE2 GLU B 538      29.015 -26.635 -10.986  1.00 15.00           O
ATOM   3971  C   GLU B 538      28.898 -26.345  -5.640  1.00 15.00           C
ATOM   3972  O   GLU B 538      28.943 -25.269  -5.039  1.00 15.00           O
ATOM   3973  N   GLU B 539      27.950 -27.254  -5.426  1.00 15.00           N
ATOM   3974  CA  GLU B 539      26.879 -27.031  -4.460  1.00 15.00           C
ATOM   3975  CB  GLU B 539      25.875 -28.188  -4.497  1.00 15.00           C
ATOM   3976  CG  GLU B 539      24.602 -27.930  -3.706  1.00 15.00           C
ATOM   3977  CD  GLU B 539      24.169 -29.126  -2.885  1.00 15.00           C
ATOM   3978  OE1 GLU B 539      24.716 -29.321  -1.771  1.00 15.00           O
ATOM   3979  OE2 GLU B 539      23.274 -29.861  -3.339  1.00 15.00           O
ATOM   3980  C   GLU B 539      27.460 -26.889  -3.054  1.00 15.00           C
ATOM   3981  O   GLU B 539      27.063 -26.007  -2.286  1.00 15.00           O
ATOM   3982  N   ILE B 540      28.416 -27.756  -2.733  1.00 15.00           N
ATOM   3983  CA  ILE B 540      29.069 -27.736  -1.430  1.00 15.00           C
ATOM   3984  CB  ILE B 540      30.059 -28.913  -1.272  1.00 15.00           C
ATOM   3985  CG1 ILE B 540      29.340 -30.247  -1.501  1.00 15.00           C
ATOM   3986  CG2 ILE B 540      30.711 -28.895   0.104  1.00 15.00           C
ATOM   3987  CD1 ILE B 540      30.265 -31.446  -1.542  1.00 15.00           C
ATOM   3988  C   ILE B 540      29.801 -26.410  -1.218  1.00 15.00           C
ATOM   3989  O   ILE B 540      29.688 -25.789  -0.161  1.00 15.00           O
ATOM   3990  N   LEU B 541      30.531 -25.969  -2.239  1.00 15.00           N
ATOM   3991  CA  LEU B 541      31.273 -24.715  -2.163  1.00 15.00           C
ATOM   3992  CB  LEU B 541      32.154 -24.526  -3.402  1.00 15.00           C
ATOM   3993  CG  LEU B 541      33.062 -23.292  -3.398  1.00 15.00           C
ATOM   3994  CD1 LEU B 541      34.113 -23.397  -2.303  1.00 15.00           C
ATOM   3995  CD2 LEU B 541      33.716 -23.099  -4.758  1.00 15.00           C
ATOM   3996  C   LEU B 541      30.327 -23.529  -2.006  1.00 15.00           C
ATOM   3997  O   LEU B 541      30.604 -22.598  -1.248  1.00 15.00           O
ATOM   3998  N   ALA B 542      29.207 -23.576  -2.720  1.00 15.00           N
ATOM   3999  CA  ALA B 542      28.213 -22.510  -2.661  1.00 15.00           C
ATOM   4000  CB  ALA B 542      27.067 -22.796  -3.619  1.00 15.00           C
ATOM   4001  C   ALA B 542      27.691 -22.330  -1.240  1.00 15.00           C
ATOM   4002  O   ALA B 542      27.571 -21.205  -0.752  1.00 15.00           O
ATOM   4003  N   LYS B 543      27.401 -23.447  -0.577  1.00 15.00           N
ATOM   4004  CA  LYS B 543      26.898 -23.416   0.792  1.00 15.00           C
ATOM   4005  CB  LYS B 543      26.511 -24.821   1.271  1.00 15.00           C
ATOM   4006  CG  LYS B 543      25.216 -25.347   0.673  1.00 15.00           C
ATOM   4007  CD  LYS B 543      24.734 -26.600   1.390  1.00 15.00           C
ATOM   4008  CE  LYS B 543      25.451 -27.849   0.901  1.00 15.00           C
ATOM   4009  NZ  LYS B 543      24.523 -29.011   0.851  1.00 15.00           N
ATOM   4010  C   LYS B 543      27.916 -22.786   1.741  1.00 15.00           C
ATOM   4011  O   LYS B 543      27.555 -22.003   2.619  1.00 15.00           O
ATOM   4012  N   PHE B 544      29.189 -23.115   1.545  1.00 15.00           N
ATOM   4013  CA  PHE B 544      30.258 -22.578   2.380  1.00 15.00           C
ATOM   4014  CB  PHE B 544      31.596 -23.237   2.024  1.00 15.00           C
ATOM   4015  CG  PHE B 544      32.775 -22.684   2.778  1.00 15.00           C
ATOM   4016  CD1 PHE B 544      32.918 -22.919   4.136  1.00 15.00           C
ATOM   4017  CD2 PHE B 544      33.739 -21.929   2.128  1.00 15.00           C
ATOM   4018  CE1 PHE B 544      33.999 -22.412   4.832  1.00 15.00           C
ATOM   4019  CE2 PHE B 544      34.822 -21.419   2.818  1.00 15.00           C
ATOM   4020  CZ  PHE B 544      34.953 -21.661   4.172  1.00 15.00           C
ATOM   4021  C   PHE B 544      30.365 -21.064   2.220  1.00 15.00           C
ATOM   4022  O   PHE B 544      30.465 -20.327   3.204  1.00 15.00           O
ATOM   4023  N   LEU B 545      30.329 -20.609   0.975  1.00 15.00           N
ATOM   4024  CA  LEU B 545      30.431 -19.188   0.675  1.00 15.00           C
ATOM   4025  CB  LEU B 545      30.583 -18.963  -0.829  1.00 15.00           C
ATOM   4026  CG  LEU B 545      31.843 -19.552  -1.464  1.00 15.00           C
ATOM   4027  CD1 LEU B 545      31.841 -19.326  -2.965  1.00 15.00           C
ATOM   4028  CD2 LEU B 545      33.092 -18.962  -0.828  1.00 15.00           C
ATOM   4029  C   LEU B 545      29.237 -18.415   1.217  1.00 15.00           C
ATOM   4030  O   LEU B 545      29.392 -17.321   1.762  1.00 15.00           O
ATOM   4031  N   HIS B 546      28.047 -18.990   1.076  1.00 15.00           N
ATOM   4032  CA  HIS B 546      26.838 -18.343   1.562  1.00 15.00           C
ATOM   4033  CB  HIS B 546      25.579 -19.098   1.124  1.00 15.00           C
ATOM   4034  CG  HIS B 546      24.305 -18.378   1.455  1.00 15.00           C
ATOM   4035  ND1 HIS B 546      23.424 -18.873   2.386  1.00 15.00           N
ATOM   4036  CD2 HIS B 546      23.825 -17.204   0.968  1.00 15.00           C
ATOM   4037  CE1 HIS B 546      22.435 -18.000   2.451  1.00 15.00           C
ATOM   4038  NE2 HIS B 546      22.636 -16.974   1.611  1.00 15.00           N
ATOM   4039  C   HIS B 546      26.878 -18.198   3.079  1.00 15.00           C
ATOM   4040  O   HIS B 546      26.578 -17.129   3.611  1.00 15.00           O
ATOM   4041  N   TRP B 547      27.272 -19.268   3.766  1.00 15.00           N
ATOM   4042  CA  TRP B 547      27.355 -19.256   5.223  1.00 15.00           C
ATOM   4043  CB  TRP B 547      27.795 -20.626   5.758  1.00 15.00           C
ATOM   4044  CG  TRP B 547      27.936 -20.667   7.252  1.00 15.00           C
ATOM   4045  CD1 TRP B 547      26.942 -20.877   8.162  1.00 15.00           C
ATOM   4046  CD2 TRP B 547      29.141 -20.486   8.012  1.00 15.00           C
ATOM   4047  NE1 TRP B 547      27.449 -20.832   9.438  1.00 15.00           N
ATOM   4048  CE2 TRP B 547      28.797 -20.596   9.373  1.00 15.00           C
ATOM   4049  CE3 TRP B 547      30.476 -20.242   7.672  1.00 15.00           C
ATOM   4050  CZ2 TRP B 547      29.737 -20.469  10.394  1.00 15.00           C
ATOM   4051  CZ3 TRP B 547      31.407 -20.117   8.686  1.00 15.00           C
ATOM   4052  CH2 TRP B 547      31.034 -20.231  10.030  1.00 15.00           C
ATOM   4053  C   TRP B 547      28.314 -18.173   5.710  1.00 15.00           C
ATOM   4054  O   TRP B 547      27.979 -17.379   6.589  1.00 15.00           O
ATOM   4055  N   LEU B 548      29.500 -18.137   5.122  1.00 15.00           N
ATOM   4056  CA  LEU B 548      30.517 -17.167   5.502  1.00 15.00           C
ATOM   4057  CB  LEU B 548      31.796 -17.405   4.694  1.00 15.00           C
ATOM   4058  CG  LEU B 548      33.067 -16.720   5.205  1.00 15.00           C
ATOM   4059  CD1 LEU B 548      33.380 -17.163   6.627  1.00 15.00           C
ATOM   4060  CD2 LEU B 548      34.239 -17.018   4.283  1.00 15.00           C
ATOM   4061  C   LEU B 548      30.033 -15.726   5.321  1.00 15.00           C
ATOM   4062  O   LEU B 548      30.247 -14.875   6.187  1.00 15.00           O
ATOM   4063  N   MET B 549      29.353 -15.469   4.212  1.00 15.00           N
ATOM   4064  CA  MET B 549      28.868 -14.128   3.897  1.00 15.00           C
ATOM   4065  CB  MET B 549      28.611 -13.994   2.392  1.00 15.00           C
ATOM   4066  CG  MET B 549      27.937 -12.691   1.976  1.00 15.00           C
ATOM   4067  SD  MET B 549      29.062 -11.539   1.163  1.00 15.00           S
ATOM   4068  CE  MET B 549      30.094 -11.031   2.536  1.00 15.00           C
ATOM   4069  C   MET B 549      27.621 -13.711   4.681  1.00 15.00           C
ATOM   4070  O   MET B 549      27.585 -12.624   5.256  1.00 15.00           O
ATOM   4071  N   SER B 550      26.611 -14.569   4.721  1.00 15.00           N
ATOM   4072  CA  SER B 550      25.356 -14.222   5.385  1.00 15.00           C
ATOM   4073  CB  SER B 550      24.169 -14.936   4.731  1.00 15.00           C
ATOM   4074  OG  SER B 550      24.324 -16.345   4.768  1.00 15.00           O
ATOM   4075  C   SER B 550      25.355 -14.431   6.899  1.00 15.00           C
ATOM   4076  O   SER B 550      24.477 -13.919   7.589  1.00 15.00           O
ATOM   4077  N   VAL B 551      26.322 -15.167   7.424  1.00 15.00           N
ATOM   4078  CA  VAL B 551      26.357 -15.416   8.861  1.00 15.00           C
ATOM   4079  CB  VAL B 551      26.407 -16.926   9.193  1.00 15.00           C
ATOM   4080  CG1 VAL B 551      26.446 -17.151  10.699  1.00 15.00           C
ATOM   4081  CG2 VAL B 551      25.213 -17.644   8.580  1.00 15.00           C
ATOM   4082  C   VAL B 551      27.496 -14.682   9.567  1.00 15.00           C
ATOM   4083  O   VAL B 551      27.260 -13.729  10.310  1.00 15.00           O
ATOM   4084  N   TYR B 552      28.726 -15.111   9.313  1.00 15.00           N
ATOM   4085  CA  TYR B 552      29.901 -14.528   9.961  1.00 15.00           C
ATOM   4086  CB  TYR B 552      31.181 -15.243   9.520  1.00 15.00           C
ATOM   4087  CG  TYR B 552      32.436 -14.695  10.162  1.00 15.00           C
ATOM   4088  CD1 TYR B 552      32.704 -14.913  11.508  1.00 15.00           C
ATOM   4089  CD2 TYR B 552      33.349 -13.951   9.425  1.00 15.00           C
ATOM   4090  CE1 TYR B 552      33.845 -14.409  12.100  1.00 15.00           C
ATOM   4091  CE2 TYR B 552      34.494 -13.444  10.009  1.00 15.00           C
ATOM   4092  CZ  TYR B 552      34.736 -13.675  11.346  1.00 15.00           C
ATOM   4093  OH  TYR B 552      35.874 -13.172  11.930  1.00 15.00           O
ATOM   4094  C   TYR B 552      30.030 -13.018   9.758  1.00 15.00           C
ATOM   4095  O   TYR B 552      30.180 -12.268  10.725  1.00 15.00           O
ATOM   4096  N   VAL B 553      29.974 -12.578   8.508  1.00 15.00           N
ATOM   4097  CA  VAL B 553      30.114 -11.158   8.186  1.00 15.00           C
ATOM   4098  CB  VAL B 553      30.146 -10.923   6.660  1.00 15.00           C
ATOM   4099  CG1 VAL B 553      30.227  -9.438   6.335  1.00 15.00           C
ATOM   4100  CG2 VAL B 553      31.322 -11.665   6.040  1.00 15.00           C
ATOM   4101  C   VAL B 553      29.024 -10.301   8.836  1.00 15.00           C
ATOM   4102  O   VAL B 553      29.304  -9.225   9.370  1.00 15.00           O
ATOM   4103  N   VAL B 554      27.793 -10.790   8.813  1.00 15.00           N
ATOM   4104  CA  VAL B 554      26.670 -10.060   9.390  1.00 15.00           C
ATOM   4105  CB  VAL B 554      25.316 -10.681   8.978  1.00 15.00           C
ATOM   4106  CG1 VAL B 554      24.162 -10.040   9.737  1.00 15.00           C
ATOM   4107  CG2 VAL B 554      25.108 -10.537   7.477  1.00 15.00           C
ATOM   4108  C   VAL B 554      26.776  -9.985  10.914  1.00 15.00           C
ATOM   4109  O   VAL B 554      26.577  -8.921  11.508  1.00 15.00           O
ATOM   4110  N   GLU B 555      27.109 -11.112  11.535  1.00 15.00           N
ATOM   4111  CA  GLU B 555      27.243 -11.187  12.987  1.00 15.00           C
ATOM   4112  CB  GLU B 555      27.604 -12.612  13.404  1.00 15.00           C
ATOM   4113  CG  GLU B 555      27.518 -12.862  14.898  1.00 15.00           C
ATOM   4114  CD  GLU B 555      26.091 -12.869  15.401  1.00 15.00           C
ATOM   4115  OE1 GLU B 555      25.337 -13.800  15.052  1.00 15.00           O
ATOM   4116  OE2 GLU B 555      25.720 -11.955  16.163  1.00 15.00           O
ATOM   4117  C   GLU B 555      28.307 -10.215  13.487  1.00 15.00           C
ATOM   4118  O   GLU B 555      28.129  -9.550  14.511  1.00 15.00           O
ATOM   4119  N   LEU B 556      29.409 -10.132  12.749  1.00 15.00           N
ATOM   4120  CA  LEU B 556      30.509  -9.245  13.100  1.00 15.00           C
ATOM   4121  CB  LEU B 556      31.654  -9.408  12.094  1.00 15.00           C
ATOM   4122  CG  LEU B 556      33.015  -8.838  12.507  1.00 15.00           C
ATOM   4123  CD1 LEU B 556      33.663  -9.706  13.575  1.00 15.00           C
ATOM   4124  CD2 LEU B 556      33.927  -8.706  11.297  1.00 15.00           C
ATOM   4125  C   LEU B 556      30.045  -7.791  13.139  1.00 15.00           C
ATOM   4126  O   LEU B 556      30.441  -7.024  14.015  1.00 15.00           O
ATOM   4127  N   LEU B 557      29.177  -7.426  12.204  1.00 15.00           N
ATOM   4128  CA  LEU B 557      28.666  -6.066  12.129  1.00 15.00           C
ATOM   4129  CB  LEU B 557      28.021  -5.807  10.763  1.00 15.00           C
ATOM   4130  CG  LEU B 557      28.954  -5.885   9.548  1.00 15.00           C
ATOM   4131  CD1 LEU B 557      28.169  -5.724   8.254  1.00 15.00           C
ATOM   4132  CD2 LEU B 557      30.056  -4.843   9.645  1.00 15.00           C
ATOM   4133  C   LEU B 557      27.679  -5.765  13.259  1.00 15.00           C
ATOM   4134  O   LEU B 557      27.769  -4.725  13.911  1.00 15.00           O
ATOM   4135  N   ARG B 558      26.763  -6.696  13.516  1.00 15.00           N
ATOM   4136  CA  ARG B 558      25.747  -6.516  14.555  1.00 15.00           C
ATOM   4137  CB  ARG B 558      24.703  -7.638  14.491  1.00 15.00           C
ATOM   4138  CG  ARG B 558      24.049  -7.820  13.134  1.00 15.00           C
ATOM   4139  CD  ARG B 558      22.628  -8.339  13.272  1.00 15.00           C
ATOM   4140  NE  ARG B 558      21.665  -7.244  13.449  1.00 15.00           N
ATOM   4141  CZ  ARG B 558      20.520  -7.360  14.111  1.00 15.00           C
ATOM   4142  NH1 ARG B 558      20.203  -8.520  14.672  1.00 15.00           N
ATOM   4143  NH2 ARG B 558      19.713  -6.310  14.230  1.00 15.00           N
ATOM   4144  C   ARG B 558      26.332  -6.473  15.966  1.00 15.00           C
ATOM   4145  O   ARG B 558      25.688  -5.985  16.901  1.00 15.00           O
ATOM   4146  N   SER B 559      27.541  -6.974  16.121  1.00 15.00           N
ATOM   4147  CA  SER B 559      28.173  -7.026  17.428  1.00 15.00           C
ATOM   4148  CB  SER B 559      29.030  -8.285  17.549  1.00 15.00           C
ATOM   4149  OG  SER B 559      28.231  -9.442  17.390  1.00 15.00           O
ATOM   4150  C   SER B 559      28.981  -5.774  17.768  1.00 15.00           C
ATOM   4151  O   SER B 559      29.118  -5.427  18.940  1.00 15.00           O
ATOM   4152  N   PHE B 560      29.479  -5.070  16.761  1.00 15.00           N
ATOM   4153  CA  PHE B 560      30.296  -3.888  17.019  1.00 15.00           C
ATOM   4154  CB  PHE B 560      31.717  -4.094  16.479  1.00 15.00           C
ATOM   4155  CG  PHE B 560      32.421  -5.316  17.008  1.00 15.00           C
ATOM   4156  CD1 PHE B 560      32.456  -6.487  16.269  1.00 15.00           C
ATOM   4157  CD2 PHE B 560      33.054  -5.292  18.239  1.00 15.00           C
ATOM   4158  CE1 PHE B 560      33.106  -7.610  16.747  1.00 15.00           C
ATOM   4159  CE2 PHE B 560      33.706  -6.411  18.724  1.00 15.00           C
ATOM   4160  CZ  PHE B 560      33.732  -7.572  17.977  1.00 15.00           C
ATOM   4161  C   PHE B 560      29.710  -2.612  16.424  1.00 15.00           C
ATOM   4162  O   PHE B 560      30.086  -1.512  16.827  1.00 15.00           O
ATOM   4163  N   PHE B 561      28.779  -2.740  15.489  1.00 15.00           N
ATOM   4164  CA  PHE B 561      28.222  -1.563  14.841  1.00 15.00           C
ATOM   4165  CB  PHE B 561      28.710  -1.485  13.394  1.00 15.00           C
ATOM   4166  CG  PHE B 561      30.166  -1.159  13.258  1.00 15.00           C
ATOM   4167  CD1 PHE B 561      30.613   0.135  13.451  1.00 15.00           C
ATOM   4168  CD2 PHE B 561      31.086  -2.143  12.938  1.00 15.00           C
ATOM   4169  CE1 PHE B 561      31.952   0.445  13.328  1.00 15.00           C
ATOM   4170  CE2 PHE B 561      32.428  -1.840  12.813  1.00 15.00           C
ATOM   4171  CZ  PHE B 561      32.861  -0.543  13.008  1.00 15.00           C
ATOM   4172  C   PHE B 561      26.704  -1.500  14.851  1.00 15.00           C
ATOM   4173  O   PHE B 561      26.009  -2.511  14.988  1.00 15.00           O
ATOM   4174  N   TYR B 562      26.211  -0.280  14.718  1.00 15.00           N
ATOM   4175  CA  TYR B 562      24.791  -0.003  14.641  1.00 15.00           C
ATOM   4176  CB  TYR B 562      24.335   0.878  15.811  1.00 15.00           C
ATOM   4177  CG  TYR B 562      22.836   1.098  15.866  1.00 15.00           C
ATOM   4178  CD1 TYR B 562      22.034   0.337  16.705  1.00 15.00           C
ATOM   4179  CD2 TYR B 562      22.221   2.067  15.079  1.00 15.00           C
ATOM   4180  CE1 TYR B 562      20.666   0.528  16.757  1.00 15.00           C
ATOM   4181  CE2 TYR B 562      20.854   2.267  15.126  1.00 15.00           C
ATOM   4182  CZ  TYR B 562      20.082   1.495  15.966  1.00 15.00           C
ATOM   4183  OH  TYR B 562      18.719   1.688  16.015  1.00 15.00           O
ATOM   4184  C   TYR B 562      24.543   0.714  13.321  1.00 15.00           C
ATOM   4185  O   TYR B 562      24.874   1.893  13.172  1.00 15.00           O
ATOM   4186  N   VAL B 563      24.003  -0.006  12.354  1.00 15.00           N
ATOM   4187  CA  VAL B 563      23.742   0.565  11.044  1.00 15.00           C
ATOM   4188  CB  VAL B 563      24.060  -0.435   9.912  1.00 15.00           C
ATOM   4189  CG1 VAL B 563      24.239   0.295   8.592  1.00 15.00           C
ATOM   4190  CG2 VAL B 563      25.303  -1.250  10.244  1.00 15.00           C
ATOM   4191  C   VAL B 563      22.297   1.038  10.924  1.00 15.00           C
ATOM   4192  O   VAL B 563      21.359   0.292  11.226  1.00 15.00           O
ATOM   4193  N   THR B 564      22.131   2.281  10.497  1.00 15.00           N
ATOM   4194  CA  THR B 564      20.814   2.872  10.326  1.00 15.00           C
ATOM   4195  CB  THR B 564      20.316   3.536  11.636  1.00 15.00           C
ATOM   4196  OG1 THR B 564      18.960   3.983  11.489  1.00 15.00           O
ATOM   4197  CG2 THR B 564      21.201   4.713  12.028  1.00 15.00           C
ATOM   4198  C   THR B 564      20.843   3.901   9.196  1.00 15.00           C
ATOM   4199  O   THR B 564      21.918   4.353   8.786  1.00 15.00           O
ATOM   4200  N   GLU B 565      19.668   4.238   8.683  1.00 15.00           N
ATOM   4201  CA  GLU B 565      19.535   5.211   7.611  1.00 15.00           C
ATOM   4202  CB  GLU B 565      18.293   4.893   6.766  1.00 15.00           C
ATOM   4203  CG  GLU B 565      16.964   5.078   7.495  1.00 15.00           C
ATOM   4204  CD  GLU B 565      16.490   3.833   8.222  1.00 15.00           C
ATOM   4205  OE1 GLU B 565      15.298   3.767   8.588  1.00 15.00           O
ATOM   4206  OE2 GLU B 565      17.297   2.904   8.424  1.00 15.00           O
ATOM   4207  C   GLU B 565      19.423   6.621   8.188  1.00 15.00           C
ATOM   4208  O   GLU B 565      19.544   6.816   9.401  1.00 15.00           O
ATOM   4209  N   THR B 566      19.184   7.598   7.324  1.00 15.00           N
ATOM   4210  CA  THR B 566      19.046   8.980   7.754  1.00 15.00           C
ATOM   4211  CB  THR B 566      20.352   9.769   7.547  1.00 15.00           C
ATOM   4212  OG1 THR B 566      21.086   9.202   6.459  1.00 15.00           O
ATOM   4213  CG2 THR B 566      21.210   9.727   8.800  1.00 15.00           C
ATOM   4214  C   THR B 566      17.906   9.659   7.004  1.00 15.00           C
ATOM   4215  O   THR B 566      17.290   9.059   6.126  1.00 15.00           O
ATOM   4216  N   THR B 567      17.621  10.904   7.355  1.00 15.00           N
ATOM   4217  CA  THR B 567      16.550  11.644   6.708  1.00 15.00           C
ATOM   4218  CB  THR B 567      15.944  12.672   7.675  1.00 15.00           C
ATOM   4219  OG1 THR B 567      16.968  13.142   8.561  1.00 15.00           O
ATOM   4220  CG2 THR B 567      14.829  12.038   8.492  1.00 15.00           C
ATOM   4221  C   THR B 567      17.043  12.350   5.447  1.00 15.00           C
ATOM   4222  O   THR B 567      16.371  12.347   4.417  1.00 15.00           O
ATOM   4223  N   PHE B 568      18.222  12.954   5.537  1.00 15.00           N
ATOM   4224  CA  PHE B 568      18.804  13.665   4.404  1.00 15.00           C
ATOM   4225  CB  PHE B 568      19.744  14.796   4.857  1.00 15.00           C
ATOM   4226  CG  PHE B 568      20.836  14.392   5.816  1.00 15.00           C
ATOM   4227  CD1 PHE B 568      20.552  14.114   7.145  1.00 15.00           C
ATOM   4228  CD2 PHE B 568      22.153  14.310   5.390  1.00 15.00           C
ATOM   4229  CE1 PHE B 568      21.555  13.759   8.026  1.00 15.00           C
ATOM   4230  CE2 PHE B 568      23.161  13.954   6.267  1.00 15.00           C
ATOM   4231  CZ  PHE B 568      22.862  13.678   7.586  1.00 15.00           C
ATOM   4232  C   PHE B 568      19.491  12.719   3.419  1.00 15.00           C
ATOM   4233  O   PHE B 568      19.505  12.970   2.211  1.00 15.00           O
ATOM   4234  N   GLN B 569      20.051  11.629   3.928  1.00 15.00           N
ATOM   4235  CA  GLN B 569      20.724  10.657   3.078  1.00 15.00           C
ATOM   4236  CB  GLN B 569      22.040  10.183   3.697  1.00 15.00           C
ATOM   4237  CG  GLN B 569      23.060  11.295   3.914  1.00 15.00           C
ATOM   4238  CD  GLN B 569      23.573  11.905   2.618  1.00 15.00           C
ATOM   4239  OE1 GLN B 569      23.670  11.232   1.593  1.00 15.00           O
ATOM   4240  NE2 GLN B 569      23.912  13.186   2.658  1.00 15.00           N
ATOM   4241  C   GLN B 569      19.783   9.495   2.774  1.00 15.00           C
ATOM   4242  O   GLN B 569      19.701   8.529   3.529  1.00 15.00           O
ATOM   4243  N   LYS B 570      19.088   9.639   1.647  1.00 15.00           N
ATOM   4244  CA  LYS B 570      18.080   8.692   1.148  1.00 15.00           C
ATOM   4245  CB  LYS B 570      17.845   8.915  -0.350  1.00 15.00           C
ATOM   4246  CG  LYS B 570      17.742  10.396  -0.714  1.00 15.00           C
ATOM   4247  CD  LYS B 570      17.631  10.623  -2.215  1.00 15.00           C
ATOM   4248  CE  LYS B 570      18.310  11.924  -2.641  1.00 15.00           C
ATOM   4249  NZ  LYS B 570      17.734  13.123  -1.962  1.00 15.00           N
ATOM   4250  C   LYS B 570      18.314   7.214   1.500  1.00 15.00           C
ATOM   4251  O   LYS B 570      17.753   6.712   2.471  1.00 15.00           O
ATOM   4252  N   ASN B 571      19.115   6.510   0.713  1.00 15.00           N
ATOM   4253  CA  ASN B 571      19.382   5.101   0.989  1.00 15.00           C
ATOM   4254  CB  ASN B 571      19.100   4.229  -0.244  1.00 15.00           C
ATOM   4255  CG  ASN B 571      17.673   3.706  -0.308  1.00 15.00           C
ATOM   4256  OD1 ASN B 571      17.062   3.397   0.712  1.00 15.00           O
ATOM   4257  ND2 ASN B 571      17.130   3.607  -1.514  1.00 15.00           N
ATOM   4258  C   ASN B 571      20.820   4.906   1.456  1.00 15.00           C
ATOM   4259  O   ASN B 571      21.448   3.890   1.155  1.00 15.00           O
ATOM   4260  N   ARG B 572      21.322   5.875   2.212  1.00 15.00           N
ATOM   4261  CA  ARG B 572      22.686   5.826   2.723  1.00 15.00           C
ATOM   4262  CB  ARG B 572      23.349   7.204   2.626  1.00 15.00           C
ATOM   4263  CG  ARG B 572      24.644   7.231   1.823  1.00 15.00           C
ATOM   4264  CD  ARG B 572      25.561   8.356   2.290  1.00 15.00           C
ATOM   4265  NE  ARG B 572      26.708   7.844   3.042  1.00 15.00           N
ATOM   4266  CZ  ARG B 572      27.687   8.610   3.548  1.00 15.00           C
ATOM   4267  NH1 ARG B 572      27.659   9.933   3.397  1.00 15.00           N
ATOM   4268  NH2 ARG B 572      28.684   8.041   4.220  1.00 15.00           N
ATOM   4269  C   ARG B 572      22.697   5.352   4.170  1.00 15.00           C
ATOM   4270  O   ARG B 572      22.037   5.936   5.028  1.00 15.00           O
ATOM   4271  N   LEU B 573      23.428   4.278   4.428  1.00 15.00           N
ATOM   4272  CA  LEU B 573      23.529   3.737   5.769  1.00 15.00           C
ATOM   4273  CB  LEU B 573      23.615   2.207   5.729  1.00 15.00           C
ATOM   4274  CG  LEU B 573      22.445   1.465   5.070  1.00 15.00           C
ATOM   4275  CD1 LEU B 573      22.661  -0.042   5.140  1.00 15.00           C
ATOM   4276  CD2 LEU B 573      21.125   1.850   5.724  1.00 15.00           C
ATOM   4277  C   LEU B 573      24.741   4.315   6.487  1.00 15.00           C
ATOM   4278  O   LEU B 573      25.812   4.446   5.896  1.00 15.00           O
ATOM   4279  N   PHE B 574      24.554   4.691   7.743  1.00 15.00           N
ATOM   4280  CA  PHE B 574      25.632   5.245   8.550  1.00 15.00           C
ATOM   4281  CB  PHE B 574      25.147   6.472   9.329  1.00 15.00           C
ATOM   4282  CG  PHE B 574      25.179   7.771   8.564  1.00 15.00           C
ATOM   4283  CD1 PHE B 574      25.046   7.796   7.184  1.00 15.00           C
ATOM   4284  CD2 PHE B 574      25.338   8.974   9.235  1.00 15.00           C
ATOM   4285  CE1 PHE B 574      25.071   8.993   6.491  1.00 15.00           C
ATOM   4286  CE2 PHE B 574      25.365  10.174   8.549  1.00 15.00           C
ATOM   4287  CZ  PHE B 574      25.231  10.184   7.174  1.00 15.00           C
ATOM   4288  C   PHE B 574      26.128   4.184   9.524  1.00 15.00           C
ATOM   4289  O   PHE B 574      25.326   3.468  10.130  1.00 15.00           O
ATOM   4290  N   PHE B 575      27.440   4.074   9.672  1.00 15.00           N
ATOM   4291  CA  PHE B 575      28.022   3.086  10.572  1.00 15.00           C
ATOM   4292  CB  PHE B 575      29.224   2.397   9.920  1.00 15.00           C
ATOM   4293  CG  PHE B 575      28.875   1.531   8.739  1.00 15.00           C
ATOM   4294  CD1 PHE B 575      28.879   2.050   7.454  1.00 15.00           C
ATOM   4295  CD2 PHE B 575      28.545   0.197   8.915  1.00 15.00           C
ATOM   4296  CE1 PHE B 575      28.561   1.256   6.368  1.00 15.00           C
ATOM   4297  CE2 PHE B 575      28.226  -0.604   7.834  1.00 15.00           C
ATOM   4298  CZ  PHE B 575      28.233  -0.073   6.558  1.00 15.00           C
ATOM   4299  C   PHE B 575      28.429   3.717  11.901  1.00 15.00           C
ATOM   4300  O   PHE B 575      29.482   4.334  12.011  1.00 15.00           O
ATOM   4301  N   TYR B 576      27.587   3.564  12.912  1.00 15.00           N
ATOM   4302  CA  TYR B 576      27.879   4.112  14.230  1.00 15.00           C
ATOM   4303  CB  TYR B 576      26.646   4.813  14.820  1.00 15.00           C
ATOM   4304  CG  TYR B 576      26.425   6.216  14.294  1.00 15.00           C
ATOM   4305  CD1 TYR B 576      25.430   6.484  13.364  1.00 15.00           C
ATOM   4306  CD2 TYR B 576      27.222   7.270  14.723  1.00 15.00           C
ATOM   4307  CE1 TYR B 576      25.236   7.759  12.877  1.00 15.00           C
ATOM   4308  CE2 TYR B 576      27.033   8.551  14.244  1.00 15.00           C
ATOM   4309  CZ  TYR B 576      26.039   8.789  13.319  1.00 15.00           C
ATOM   4310  OH  TYR B 576      25.849  10.060  12.829  1.00 15.00           O
ATOM   4311  C   TYR B 576      28.362   3.017  15.171  1.00 15.00           C
ATOM   4312  O   TYR B 576      27.844   1.899  15.147  1.00 15.00           O
ATOM   4313  N   ARG B 577      29.368   3.328  15.984  1.00 15.00           N
ATOM   4314  CA  ARG B 577      29.895   2.363  16.937  1.00 15.00           C
ATOM   4315  CB  ARG B 577      31.318   2.724  17.352  1.00 15.00           C
ATOM   4316  CG  ARG B 577      32.357   1.758  16.825  1.00 15.00           C
ATOM   4317  CD  ARG B 577      33.408   1.456  17.871  1.00 15.00           C
ATOM   4318  NE  ARG B 577      34.651   2.180  17.644  1.00 15.00           N
ATOM   4319  CZ  ARG B 577      35.645   2.238  18.521  1.00 15.00           C
ATOM   4320  NH1 ARG B 577      35.537   1.642  19.706  1.00 15.00           N
ATOM   4321  NH2 ARG B 577      36.756   2.893  18.207  1.00 15.00           N
ATOM   4322  C   ARG B 577      28.968   2.298  18.144  1.00 15.00           C
ATOM   4323  O   ARG B 577      28.322   3.291  18.473  1.00 15.00           O
ATOM   4324  N   LYS B 578      28.902   1.145  18.800  1.00 15.00           N
ATOM   4325  CA  LYS B 578      28.002   0.970  19.936  1.00 15.00           C
ATOM   4326  CB  LYS B 578      27.934  -0.487  20.390  1.00 15.00           C
ATOM   4327  CG  LYS B 578      27.385  -1.404  19.308  1.00 15.00           C
ATOM   4328  CD  LYS B 578      26.774  -2.667  19.874  1.00 15.00           C
ATOM   4329  CE  LYS B 578      25.924  -3.355  18.822  1.00 15.00           C
ATOM   4330  NZ  LYS B 578      25.363  -4.644  19.300  1.00 15.00           N
ATOM   4331  C   LYS B 578      28.267   1.935  21.089  1.00 15.00           C
ATOM   4332  O   LYS B 578      27.337   2.555  21.603  1.00 15.00           O
ATOM   4333  N   SER B 579      29.528   2.101  21.463  1.00 15.00           N
ATOM   4334  CA  SER B 579      29.873   3.009  22.555  1.00 15.00           C
ATOM   4335  CB  SER B 579      31.333   2.838  22.982  1.00 15.00           C
ATOM   4336  OG  SER B 579      32.203   2.952  21.873  1.00 15.00           O
ATOM   4337  C   SER B 579      29.570   4.468  22.190  1.00 15.00           C
ATOM   4338  O   SER B 579      29.446   5.336  23.064  1.00 15.00           O
ATOM   4339  N   VAL B 580      29.447   4.738  20.894  1.00 15.00           N
ATOM   4340  CA  VAL B 580      29.138   6.082  20.425  1.00 15.00           C
ATOM   4341  CB  VAL B 580      29.787   6.397  19.056  1.00 15.00           C
ATOM   4342  CG1 VAL B 580      29.620   7.869  18.705  1.00 15.00           C
ATOM   4343  CG2 VAL B 580      31.260   6.014  19.050  1.00 15.00           C
ATOM   4344  C   VAL B 580      27.628   6.265  20.323  1.00 15.00           C
ATOM   4345  O   VAL B 580      27.082   7.258  20.805  1.00 15.00           O
ATOM   4346  N   TRP B 581      26.960   5.285  19.719  1.00 15.00           N
ATOM   4347  CA  TRP B 581      25.512   5.332  19.548  1.00 15.00           C
ATOM   4348  CB  TRP B 581      25.018   4.190  18.653  1.00 15.00           C
ATOM   4349  CG  TRP B 581      23.525   4.154  18.490  1.00 15.00           C
ATOM   4350  CD1 TRP B 581      22.659   3.281  19.081  1.00 15.00           C
ATOM   4351  CD2 TRP B 581      22.722   5.033  17.688  1.00 15.00           C
ATOM   4352  NE1 TRP B 581      21.369   3.561  18.702  1.00 15.00           N
ATOM   4353  CE2 TRP B 581      21.380   4.631  17.846  1.00 15.00           C
ATOM   4354  CE3 TRP B 581      23.006   6.120  16.855  1.00 15.00           C
ATOM   4355  CZ2 TRP B 581      20.326   5.276  17.201  1.00 15.00           C
ATOM   4356  CZ3 TRP B 581      21.957   6.758  16.216  1.00 15.00           C
ATOM   4357  CH2 TRP B 581      20.635   6.335  16.393  1.00 15.00           C
ATOM   4358  C   TRP B 581      24.789   5.314  20.892  1.00 15.00           C
ATOM   4359  O   TRP B 581      23.838   6.063  21.094  1.00 15.00           O
ATOM   4360  N   SER B 582      25.246   4.469  21.812  1.00 15.00           N
ATOM   4361  CA  SER B 582      24.629   4.379  23.130  1.00 15.00           C
ATOM   4362  CB  SER B 582      25.288   3.271  23.961  1.00 15.00           C
ATOM   4363  OG  SER B 582      24.456   2.867  25.036  1.00 15.00           O
ATOM   4364  C   SER B 582      24.726   5.722  23.851  1.00 15.00           C
ATOM   4365  O   SER B 582      23.843   6.097  24.626  1.00 15.00           O
ATOM   4366  N   LYS B 583      25.787   6.461  23.553  1.00 15.00           N
ATOM   4367  CA  LYS B 583      26.022   7.763  24.157  1.00 15.00           C
ATOM   4368  CB  LYS B 583      27.477   8.171  23.919  1.00 15.00           C
ATOM   4369  CG  LYS B 583      28.072   9.075  24.985  1.00 15.00           C
ATOM   4370  CD  LYS B 583      29.561   9.293  24.748  1.00 15.00           C
ATOM   4371  CE  LYS B 583      30.333   7.982  24.811  1.00 15.00           C
ATOM   4372  NZ  LYS B 583      31.771   8.161  24.470  1.00 15.00           N
ATOM   4373  C   LYS B 583      25.084   8.808  23.556  1.00 15.00           C
ATOM   4374  O   LYS B 583      24.607   9.707  24.251  1.00 15.00           O
ATOM   4375  N   LEU B 584      24.824   8.668  22.263  1.00 15.00           N
ATOM   4376  CA  LEU B 584      23.955   9.586  21.538  1.00 15.00           C
ATOM   4377  CB  LEU B 584      24.236   9.471  20.036  1.00 15.00           C
ATOM   4378  CG  LEU B 584      23.421  10.372  19.108  1.00 15.00           C
ATOM   4379  CD1 LEU B 584      23.842  11.826  19.257  1.00 15.00           C
ATOM   4380  CD2 LEU B 584      23.567   9.913  17.666  1.00 15.00           C
ATOM   4381  C   LEU B 584      22.484   9.287  21.822  1.00 15.00           C
ATOM   4382  O   LEU B 584      21.683  10.194  22.043  1.00 15.00           O
ATOM   4383  N   GLN B 585      22.140   8.006  21.829  1.00 15.00           N
ATOM   4384  CA  GLN B 585      20.772   7.573  22.083  1.00 15.00           C
ATOM   4385  CB  GLN B 585      20.676   6.046  21.987  1.00 15.00           C
ATOM   4386  CG  GLN B 585      19.271   5.496  22.172  1.00 15.00           C
ATOM   4387  CD  GLN B 585      19.240   3.986  22.320  1.00 15.00           C
ATOM   4388  OE1 GLN B 585      20.170   3.375  22.847  1.00 15.00           O
ATOM   4389  NE2 GLN B 585      18.164   3.372  21.858  1.00 15.00           N
ATOM   4390  C   GLN B 585      20.290   8.035  23.456  1.00 15.00           C
ATOM   4391  O   GLN B 585      19.131   8.412  23.626  1.00 15.00           O
ATOM   4392  N   SER B 586      21.197   8.026  24.425  1.00 15.00           N
ATOM   4393  CA  SER B 586      20.872   8.423  25.787  1.00 15.00           C
ATOM   4394  CB  SER B 586      22.057   8.168  26.716  1.00 15.00           C
ATOM   4395  OG  SER B 586      22.430   6.802  26.682  1.00 15.00           O
ATOM   4396  C   SER B 586      20.413   9.875  25.890  1.00 15.00           C
ATOM   4397  O   SER B 586      19.527  10.191  26.684  1.00 15.00           O
ATOM   4398  N   ILE B 587      21.000  10.754  25.089  1.00 15.00           N
ATOM   4399  CA  ILE B 587      20.631  12.164  25.130  1.00 15.00           C
ATOM   4400  CB  ILE B 587      21.772  13.093  24.658  1.00 15.00           C
ATOM   4401  CG1 ILE B 587      21.977  13.001  23.143  1.00 15.00           C
ATOM   4402  CG2 ILE B 587      23.062  12.753  25.393  1.00 15.00           C
ATOM   4403  CD1 ILE B 587      23.100  13.868  22.620  1.00 15.00           C
ATOM   4404  C   ILE B 587      19.349  12.418  24.343  1.00 15.00           C
ATOM   4405  O   ILE B 587      18.555  13.291  24.695  1.00 15.00           O
ATOM   4406  N   GLY B 588      19.141  11.625  23.295  1.00 15.00           N
ATOM   4407  CA  GLY B 588      17.949  11.765  22.482  1.00 15.00           C
ATOM   4408  C   GLY B 588      16.700  11.423  23.268  1.00 15.00           C
ATOM   4409  O   GLY B 588      15.688  12.121  23.178  1.00 15.00           O
ATOM   4410  N   ILE B 589      16.784  10.351  24.053  1.00 15.00           N
ATOM   4411  CA  ILE B 589      15.662   9.911  24.876  1.00 15.00           C
ATOM   4412  CB  ILE B 589      15.987   8.593  25.618  1.00 15.00           C
ATOM   4413  CG1 ILE B 589      16.298   7.478  24.615  1.00 15.00           C
ATOM   4414  CG2 ILE B 589      14.835   8.182  26.527  1.00 15.00           C
ATOM   4415  CD1 ILE B 589      16.951   6.261  25.235  1.00 15.00           C
ATOM   4416  C   ILE B 589      15.294  10.988  25.894  1.00 15.00           C
ATOM   4417  O   ILE B 589      14.117  11.223  26.162  1.00 15.00           O
ATOM   4418  N   ARG B 590      16.311  11.654  26.437  1.00 15.00           N
ATOM   4419  CA  ARG B 590      16.103  12.707  27.429  1.00 15.00           C
ATOM   4420  CB  ARG B 590      17.440  13.292  27.886  1.00 15.00           C
ATOM   4421  CG  ARG B 590      18.307  12.340  28.684  1.00 15.00           C
ATOM   4422  CD  ARG B 590      19.630  12.990  29.044  1.00 15.00           C
ATOM   4423  NE  ARG B 590      20.598  12.016  29.545  1.00 15.00           N
ATOM   4424  CZ  ARG B 590      21.913  12.125  29.376  1.00 15.00           C
ATOM   4425  NH1 ARG B 590      22.418  13.170  28.724  1.00 15.00           N
ATOM   4426  NH2 ARG B 590      22.724  11.187  29.861  1.00 15.00           N
ATOM   4427  C   ARG B 590      15.235  13.827  26.872  1.00 15.00           C
ATOM   4428  O   ARG B 590      14.283  14.268  27.519  1.00 15.00           O
ATOM   4429  N   GLN B 591      15.570  14.278  25.670  1.00 15.00           N
ATOM   4430  CA  GLN B 591      14.831  15.354  25.028  1.00 15.00           C
ATOM   4431  CB  GLN B 591      15.505  15.787  23.724  1.00 15.00           C
ATOM   4432  CG  GLN B 591      16.991  16.076  23.843  1.00 15.00           C
ATOM   4433  CD  GLN B 591      17.491  16.996  22.746  1.00 15.00           C
ATOM   4434  OE1 GLN B 591      16.874  17.118  21.683  1.00 15.00           O
ATOM   4435  NE2 GLN B 591      18.621  17.640  22.993  1.00 15.00           N
ATOM   4436  C   GLN B 591      13.394  14.946  24.744  1.00 15.00           C
ATOM   4437  O   GLN B 591      12.463  15.687  25.046  1.00 15.00           O
ATOM   4438  N   HIS B 592      13.221  13.757  24.178  1.00 15.00           N
ATOM   4439  CA  HIS B 592      11.896  13.256  23.831  1.00 15.00           C
ATOM   4440  CB  HIS B 592      12.004  11.982  22.987  1.00 15.00           C
ATOM   4441  CG  HIS B 592      10.735  11.617  22.281  1.00 15.00           C
ATOM   4442  ND1 HIS B 592      10.337  12.275  21.142  1.00 15.00           N
ATOM   4443  CD2 HIS B 592       9.810  10.676  22.597  1.00 15.00           C
ATOM   4444  CE1 HIS B 592       9.188  11.729  20.790  1.00 15.00           C
ATOM   4445  NE2 HIS B 592       8.831  10.758  21.642  1.00 15.00           N
ATOM   4446  C   HIS B 592      11.032  13.011  25.068  1.00 15.00           C
ATOM   4447  O   HIS B 592       9.827  13.272  25.052  1.00 15.00           O
ATOM   4448  N   LEU B 593      11.657  12.531  26.140  1.00 15.00           N
ATOM   4449  CA  LEU B 593      10.952  12.238  27.385  1.00 15.00           C
ATOM   4450  CB  LEU B 593      11.931  11.726  28.447  1.00 15.00           C
ATOM   4451  CG  LEU B 593      11.323  11.317  29.792  1.00 15.00           C
ATOM   4452  CD1 LEU B 593      10.650   9.957  29.689  1.00 15.00           C
ATOM   4453  CD2 LEU B 593      12.382  11.316  30.884  1.00 15.00           C
ATOM   4454  C   LEU B 593      10.201  13.456  27.916  1.00 15.00           C
ATOM   4455  O   LEU B 593       9.045  13.351  28.328  1.00 15.00           O
ATOM   4456  N   LYS B 594      10.850  14.613  27.883  1.00 15.00           N
ATOM   4457  CA  LYS B 594      10.238  15.835  28.385  1.00 15.00           C
ATOM   4458  CB  LYS B 594      11.213  16.611  29.275  1.00 15.00           C
ATOM   4459  CG  LYS B 594      12.476  17.081  28.570  1.00 15.00           C
ATOM   4460  CD  LYS B 594      13.172  18.174  29.365  1.00 15.00           C
ATOM   4461  CE  LYS B 594      12.295  19.412  29.478  1.00 15.00           C
ATOM   4462  NZ  LYS B 594      12.877  20.426  30.398  1.00 15.00           N
ATOM   4463  C   LYS B 594       9.701  16.727  27.268  1.00 15.00           C
ATOM   4464  O   LYS B 594       9.314  17.869  27.514  1.00 15.00           O
ATOM   4465  N   ARG B 595       9.687  16.215  26.046  1.00 15.00           N
ATOM   4466  CA  ARG B 595       9.181  16.981  24.910  1.00 15.00           C
ATOM   4467  CB  ARG B 595      10.048  16.761  23.666  1.00 15.00           C
ATOM   4468  CG  ARG B 595       9.541  17.458  22.411  1.00 15.00           C
ATOM   4469  CD  ARG B 595      10.552  17.369  21.277  1.00 15.00           C
ATOM   4470  NE  ARG B 595      11.762  18.150  21.559  1.00 15.00           N
ATOM   4471  CZ  ARG B 595      12.982  17.821  21.128  1.00 15.00           C
ATOM   4472  NH1 ARG B 595      13.157  16.726  20.395  1.00 15.00           N
ATOM   4473  NH2 ARG B 595      14.026  18.592  21.427  1.00 15.00           N
ATOM   4474  C   ARG B 595       7.738  16.605  24.614  1.00 15.00           C
ATOM   4475  O   ARG B 595       6.906  17.464  24.328  1.00 15.00           O
ATOM   4476  N   VAL B 596       7.450  15.314  24.692  1.00 15.00           N
ATOM   4477  CA  VAL B 596       6.109  14.812  24.423  1.00 15.00           C
ATOM   4478  CB  VAL B 596       6.140  13.709  23.340  1.00 15.00           C
ATOM   4479  CG1 VAL B 596       4.769  13.518  22.716  1.00 15.00           C
ATOM   4480  CG2 VAL B 596       7.161  14.048  22.265  1.00 15.00           C
ATOM   4481  C   VAL B 596       5.481  14.270  25.707  1.00 15.00           C
ATOM   4482  O   VAL B 596       4.396  13.688  25.690  1.00 15.00           O
ATOM   4483  N   GLN B 597       6.180  14.488  26.819  1.00 15.00           N
ATOM   4484  CA  GLN B 597       5.735  14.039  28.139  1.00 15.00           C
ATOM   4485  CB  GLN B 597       4.563  14.875  28.662  1.00 15.00           C
ATOM   4486  CG  GLN B 597       4.297  14.691  30.148  1.00 15.00           C
ATOM   4487  CD  GLN B 597       3.223  15.619  30.677  1.00 15.00           C
ATOM   4488  OE1 GLN B 597       2.288  15.981  29.968  1.00 15.00           O
ATOM   4489  NE2 GLN B 597       3.353  16.013  31.935  1.00 15.00           N
ATOM   4490  C   GLN B 597       5.411  12.545  28.166  1.00 15.00           C
ATOM   4491  O   GLN B 597       4.247  12.138  28.138  1.00 15.00           O
ATOM   4492  N   LEU B 598       6.456  11.736  28.216  1.00 15.00           N
ATOM   4493  CA  LEU B 598       6.310  10.288  28.248  1.00 15.00           C
ATOM   4494  CB  LEU B 598       7.416   9.631  27.412  1.00 15.00           C
ATOM   4495  CG  LEU B 598       7.130   9.382  25.926  1.00 15.00           C
ATOM   4496  CD1 LEU B 598       6.974  10.690  25.166  1.00 15.00           C
ATOM   4497  CD2 LEU B 598       8.239   8.540  25.313  1.00 15.00           C
ATOM   4498  C   LEU B 598       6.398   9.778  29.683  1.00 15.00           C
ATOM   4499  O   LEU B 598       7.413   9.969  30.354  1.00 15.00           O
ATOM   4500  N   ARG B 599       5.335   9.147  30.160  1.00 15.00           N
ATOM   4501  CA  ARG B 599       5.323   8.604  31.512  1.00 15.00           C
ATOM   4502  CB  ARG B 599       3.940   8.742  32.154  1.00 15.00           C
ATOM   4503  CG  ARG B 599       3.923   8.431  33.646  1.00 15.00           C
ATOM   4504  CD  ARG B 599       2.509   8.205  34.158  1.00 15.00           C
ATOM   4505  NE  ARG B 599       2.119   6.793  34.120  1.00 15.00           N
ATOM   4506  CZ  ARG B 599       1.048   6.328  33.471  1.00 15.00           C
ATOM   4507  NH1 ARG B 599       0.262   7.159  32.794  1.00 15.00           N
ATOM   4508  NH2 ARG B 599       0.743   5.038  33.518  1.00 15.00           N
ATOM   4509  C   ARG B 599       5.727   7.139  31.491  1.00 15.00           C
ATOM   4510  O   ARG B 599       5.212   6.362  30.685  1.00 15.00           O
ATOM   4511  N   GLU B 600       6.655   6.774  32.364  1.00 15.00           N
ATOM   4512  CA  GLU B 600       7.110   5.395  32.454  1.00 15.00           C
ATOM   4513  CB  GLU B 600       8.447   5.298  33.199  1.00 15.00           C
ATOM   4514  CG  GLU B 600       9.083   3.915  33.131  1.00 15.00           C
ATOM   4515  CD  GLU B 600      10.565   3.914  33.440  1.00 15.00           C
ATOM   4516  OE1 GLU B 600      11.243   4.927  33.162  1.00 15.00           O
ATOM   4517  OE2 GLU B 600      11.075   2.883  33.929  1.00 15.00           O
ATOM   4518  C   GLU B 600       6.052   4.537  33.137  1.00 15.00           C
ATOM   4519  O   GLU B 600       5.288   5.027  33.974  1.00 15.00           O
ATOM   4520  N   LEU B 601       5.992   3.272  32.752  1.00 15.00           N
ATOM   4521  CA  LEU B 601       5.036   2.338  33.329  1.00 15.00           C
ATOM   4522  CB  LEU B 601       4.245   1.604  32.236  1.00 15.00           C
ATOM   4523  CG  LEU B 601       3.037   2.333  31.640  1.00 15.00           C
ATOM   4524  CD1 LEU B 601       3.489   3.440  30.705  1.00 15.00           C
ATOM   4525  CD2 LEU B 601       2.129   1.353  30.909  1.00 15.00           C
ATOM   4526  C   LEU B 601       5.769   1.319  34.182  1.00 15.00           C
ATOM   4527  O   LEU B 601       6.821   0.816  33.788  1.00 15.00           O
ATOM   4528  N   SER B 602       5.216   1.018  35.341  1.00 15.00           N
ATOM   4529  CA  SER B 602       5.816   0.047  36.238  1.00 15.00           C
ATOM   4530  CB  SER B 602       5.255   0.228  37.651  1.00 15.00           C
ATOM   4531  OG  SER B 602       4.926   1.587  37.896  1.00 15.00           O
ATOM   4532  C   SER B 602       5.526  -1.364  35.732  1.00 15.00           C
ATOM   4533  O   SER B 602       4.654  -1.550  34.876  1.00 15.00           O
ATOM   4534  N   GLU B 603       6.237  -2.351  36.264  1.00 15.00           N
ATOM   4535  CA  GLU B 603       6.055  -3.743  35.858  1.00 15.00           C
ATOM   4536  CB  GLU B 603       6.954  -4.676  36.675  1.00 15.00           C
ATOM   4537  CG  GLU B 603       8.420  -4.268  36.706  1.00 15.00           C
ATOM   4538  CD  GLU B 603       8.763  -3.408  37.907  1.00 15.00           C
ATOM   4539  OE1 GLU B 603       7.937  -2.540  38.273  1.00 15.00           O
ATOM   4540  OE2 GLU B 603       9.850  -3.601  38.483  1.00 15.00           O
ATOM   4541  C   GLU B 603       4.594  -4.165  35.993  1.00 15.00           C
ATOM   4542  O   GLU B 603       4.080  -4.933  35.177  1.00 15.00           O
ATOM   4543  N   ALA B 604       3.928  -3.644  37.020  1.00 15.00           N
ATOM   4544  CA  ALA B 604       2.523  -3.952  37.264  1.00 15.00           C
ATOM   4545  CB  ALA B 604       2.064  -3.345  38.580  1.00 15.00           C
ATOM   4546  C   ALA B 604       1.654  -3.463  36.108  1.00 15.00           C
ATOM   4547  O   ALA B 604       0.785  -4.189  35.625  1.00 15.00           O
ATOM   4548  N   GLU B 605       1.903  -2.235  35.663  1.00 15.00           N
ATOM   4549  CA  GLU B 605       1.158  -1.657  34.555  1.00 15.00           C
ATOM   4550  CB  GLU B 605       1.526  -0.179  34.370  1.00 15.00           C
ATOM   4551  CG  GLU B 605       1.175   0.712  35.553  1.00 15.00           C
ATOM   4552  CD  GLU B 605       1.901   2.041  35.515  1.00 15.00           C
ATOM   4553  OE1 GLU B 605       1.385   2.990  34.894  1.00 15.00           O
ATOM   4554  OE2 GLU B 605       2.996   2.134  36.102  1.00 15.00           O
ATOM   4555  C   GLU B 605       1.442  -2.430  33.268  1.00 15.00           C
ATOM   4556  O   GLU B 605       0.532  -2.716  32.491  1.00 15.00           O
ATOM   4557  N   VAL B 606       2.710  -2.784  33.066  1.00 15.00           N
ATOM   4558  CA  VAL B 606       3.128  -3.524  31.880  1.00 15.00           C
ATOM   4559  CB  VAL B 606       4.655  -3.768  31.874  1.00 15.00           C
ATOM   4560  CG1 VAL B 606       5.060  -4.629  30.682  1.00 15.00           C
ATOM   4561  CG2 VAL B 606       5.406  -2.442  31.853  1.00 15.00           C
ATOM   4562  C   VAL B 606       2.389  -4.860  31.773  1.00 15.00           C
ATOM   4563  O   VAL B 606       1.844  -5.190  30.715  1.00 15.00           O
ATOM   4564  N   ARG B 607       2.383  -5.617  32.873  1.00 15.00           N
ATOM   4565  CA  ARG B 607       1.714  -6.917  32.926  1.00 15.00           C
ATOM   4566  CB  ARG B 607       1.819  -7.522  34.333  1.00 15.00           C
ATOM   4567  CG  ARG B 607       1.866  -9.047  34.366  1.00 15.00           C
ATOM   4568  CD  ARG B 607       1.291  -9.605  35.666  1.00 15.00           C
ATOM   4569  NE  ARG B 607      -0.110 -10.006  35.513  1.00 15.00           N
ATOM   4570  CZ  ARG B 607      -0.831 -10.604  36.454  1.00 15.00           C
ATOM   4571  NH1 ARG B 607      -0.286 -10.872  37.634  1.00 15.00           N
ATOM   4572  NH2 ARG B 607      -2.094 -10.925  36.214  1.00 15.00           N
ATOM   4573  C   ARG B 607       0.251  -6.793  32.511  1.00 15.00           C
ATOM   4574  O   ARG B 607      -0.183  -7.454  31.569  1.00 15.00           O
ATOM   4575  N   GLN B 608      -0.487  -5.918  33.196  1.00 15.00           N
ATOM   4576  CA  GLN B 608      -1.900  -5.687  32.907  1.00 15.00           C
ATOM   4577  CB  GLN B 608      -2.436  -4.604  33.858  1.00 15.00           C
ATOM   4578  CG  GLN B 608      -3.614  -3.804  33.331  1.00 15.00           C
ATOM   4579  CD  GLN B 608      -3.915  -2.572  34.165  1.00 15.00           C
ATOM   4580  OE1 GLN B 608      -3.761  -2.569  35.386  1.00 15.00           O
ATOM   4581  NE2 GLN B 608      -4.334  -1.503  33.504  1.00 15.00           N
ATOM   4582  C   GLN B 608      -2.117  -5.290  31.438  1.00 15.00           C
ATOM   4583  O   GLN B 608      -3.115  -5.660  30.822  1.00 15.00           O
ATOM   4584  N   HIS B 609      -1.166  -4.549  30.876  1.00 15.00           N
ATOM   4585  CA  HIS B 609      -1.256  -4.102  29.483  1.00 15.00           C
ATOM   4586  CB  HIS B 609      -0.260  -2.959  29.225  1.00 15.00           C
ATOM   4587  CG  HIS B 609      -0.450  -2.233  27.921  1.00 15.00           C
ATOM   4588  ND1 HIS B 609       0.059  -2.662  26.711  1.00 15.00           N
ATOM   4589  CD2 HIS B 609      -1.087  -1.065  27.658  1.00 15.00           C
ATOM   4590  CE1 HIS B 609      -0.276  -1.761  25.778  1.00 15.00           C
ATOM   4591  NE2 HIS B 609      -0.973  -0.772  26.302  1.00 15.00           N
ATOM   4592  C   HIS B 609      -0.997  -5.257  28.508  1.00 15.00           C
ATOM   4593  O   HIS B 609      -1.279  -5.152  27.318  1.00 15.00           O
ATOM   4594  N   ARG B 610      -0.466  -6.362  29.016  1.00 15.00           N
ATOM   4595  CA  ARG B 610      -0.159  -7.520  28.182  1.00 15.00           C
ATOM   4596  CB  ARG B 610       1.085  -8.231  28.716  1.00 15.00           C
ATOM   4597  CG  ARG B 610       2.357  -7.410  28.661  1.00 15.00           C
ATOM   4598  CD  ARG B 610       3.015  -7.511  27.299  1.00 15.00           C
ATOM   4599  NE  ARG B 610       4.438  -7.184  27.366  1.00 15.00           N
ATOM   4600  CZ  ARG B 610       5.404  -8.094  27.500  1.00 15.00           C
ATOM   4601  NH1 ARG B 610       5.100  -9.388  27.580  1.00 15.00           N
ATOM   4602  NH2 ARG B 610       6.674  -7.707  27.565  1.00 15.00           N
ATOM   4603  C   ARG B 610      -1.308  -8.515  28.175  1.00 15.00           C
ATOM   4604  O   ARG B 610      -1.433  -9.327  27.259  1.00 15.00           O
ATOM   4605  N   GLU B 611      -2.143  -8.440  29.195  1.00 15.00           N
ATOM   4606  CA  GLU B 611      -3.261  -9.360  29.337  1.00 15.00           C
ATOM   4607  CB  GLU B 611      -3.181 -10.056  30.699  1.00 15.00           C
ATOM   4608  CG  GLU B 611      -3.241  -9.102  31.884  1.00 15.00           C
ATOM   4609  CD  GLU B 611      -2.533  -9.640  33.110  1.00 15.00           C
ATOM   4610  OE1 GLU B 611      -1.291  -9.551  33.175  1.00 15.00           O
ATOM   4611  OE2 GLU B 611      -3.215 -10.144  34.025  1.00 15.00           O
ATOM   4612  C   GLU B 611      -4.596  -8.646  29.185  1.00 15.00           C
ATOM   4613  O   GLU B 611      -5.648  -9.184  29.540  1.00 15.00           O
ATOM   4614  N   ALA B 612      -4.551  -7.434  28.650  1.00 15.00           N
ATOM   4615  CA  ALA B 612      -5.757  -6.647  28.452  1.00 15.00           C
ATOM   4616  CB  ALA B 612      -5.406  -5.244  27.977  1.00 15.00           C
ATOM   4617  C   ALA B 612      -6.681  -7.328  27.454  1.00 15.00           C
ATOM   4618  O   ALA B 612      -6.319  -7.506  26.292  1.00 15.00           O
ATOM   4619  N   ARG B 613      -7.864  -7.730  27.924  1.00 15.00           N
ATOM   4620  CA  ARG B 613      -8.848  -8.386  27.062  1.00 15.00           C
ATOM   4621  CB  ARG B 613     -10.124  -8.756  27.822  1.00 15.00           C
ATOM   4622  CG  ARG B 613      -9.895  -9.828  28.874  1.00 15.00           C
ATOM   4623  CD  ARG B 613     -11.170 -10.169  29.622  1.00 15.00           C
ATOM   4624  NE  ARG B 613     -10.903 -11.058  30.753  1.00 15.00           N
ATOM   4625  CZ  ARG B 613     -11.828 -11.466  31.620  1.00 15.00           C
ATOM   4626  NH1 ARG B 613     -13.091 -11.067  31.488  1.00 15.00           N
ATOM   4627  NH2 ARG B 613     -11.488 -12.269  32.623  1.00 15.00           N
ATOM   4628  C   ARG B 613      -9.119  -7.555  25.807  1.00 15.00           C
ATOM   4629  O   ARG B 613      -8.991  -8.066  24.695  1.00 15.00           O
ATOM   4630  N   PRO B 614      -9.514  -6.269  25.949  1.00 15.00           N
ATOM   4631  CA  PRO B 614      -9.697  -5.394  24.792  1.00 15.00           C
ATOM   4632  CB  PRO B 614     -10.521  -4.231  25.352  1.00 15.00           C
ATOM   4633  CG  PRO B 614     -10.155  -4.170  26.795  1.00 15.00           C
ATOM   4634  CD  PRO B 614      -9.840  -5.580  27.216  1.00 15.00           C
ATOM   4635  C   PRO B 614      -8.316  -4.914  24.338  1.00 15.00           C
ATOM   4636  O   PRO B 614      -7.979  -3.737  24.472  1.00 15.00           O
ATOM   4637  N   ALA B 615      -7.532  -5.882  23.853  1.00 15.00           N
ATOM   4638  CA  ALA B 615      -6.154  -5.699  23.387  1.00 15.00           C
ATOM   4639  CB  ALA B 615      -5.789  -6.755  22.356  1.00 15.00           C
ATOM   4640  C   ALA B 615      -5.812  -4.302  22.884  1.00 15.00           C
ATOM   4641  O   ALA B 615      -6.545  -3.699  22.093  1.00 15.00           O
ATOM   4642  N   LEU B 616      -4.677  -3.808  23.354  1.00 15.00           N
ATOM   4643  CA  LEU B 616      -4.186  -2.498  22.978  1.00 15.00           C
ATOM   4644  CB  LEU B 616      -3.587  -1.783  24.195  1.00 15.00           C
ATOM   4645  CG  LEU B 616      -4.571  -1.036  25.097  1.00 15.00           C
ATOM   4646  CD1 LEU B 616      -5.541  -0.223  24.260  1.00 15.00           C
ATOM   4647  CD2 LEU B 616      -5.314  -1.992  26.016  1.00 15.00           C
ATOM   4648  C   LEU B 616      -3.138  -2.631  21.880  1.00 15.00           C
ATOM   4649  O   LEU B 616      -3.083  -3.645  21.184  1.00 15.00           O
ATOM   4650  N   LEU B 617      -2.305  -1.615  21.731  1.00 15.00           N
ATOM   4651  CA  LEU B 617      -1.271  -1.629  20.714  1.00 15.00           C
ATOM   4652  CB  LEU B 617      -1.570  -0.593  19.623  1.00 15.00           C
ATOM   4653  CG  LEU B 617      -2.675  -0.950  18.626  1.00 15.00           C
ATOM   4654  CD1 LEU B 617      -2.967   0.232  17.715  1.00 15.00           C
ATOM   4655  CD2 LEU B 617      -2.280  -2.171  17.807  1.00 15.00           C
ATOM   4656  C   LEU B 617       0.096  -1.358  21.323  1.00 15.00           C
ATOM   4657  O   LEU B 617       0.255  -0.445  22.134  1.00 15.00           O
ATOM   4658  N   THR B 618       1.073  -2.168  20.948  1.00 15.00           N
ATOM   4659  CA  THR B 618       2.435  -1.998  21.425  1.00 15.00           C
ATOM   4660  CB  THR B 618       3.019  -3.320  21.970  1.00 15.00           C
ATOM   4661  OG1 THR B 618       2.757  -4.391  21.054  1.00 15.00           O
ATOM   4662  CG2 THR B 618       2.419  -3.654  23.327  1.00 15.00           C
ATOM   4663  C   THR B 618       3.288  -1.504  20.267  1.00 15.00           C
ATOM   4664  O   THR B 618       3.003  -1.827  19.111  1.00 15.00           O
ATOM   4665  N   SER B 619       4.306  -0.711  20.557  1.00 15.00           N
ATOM   4666  CA  SER B 619       5.152  -0.192  19.505  1.00 15.00           C
ATOM   4667  CB  SER B 619       4.612   1.152  19.026  1.00 15.00           C
ATOM   4668  OG  SER B 619       4.123   1.919  20.113  1.00 15.00           O
ATOM   4669  C   SER B 619       6.609  -0.081  19.923  1.00 15.00           C
ATOM   4670  O   SER B 619       6.935  -0.051  21.110  1.00 15.00           O
ATOM   4671  N   ARG B 620       7.476  -0.036  18.929  1.00 15.00           N
ATOM   4672  CA  ARG B 620       8.908   0.078  19.151  1.00 15.00           C
ATOM   4673  CB  ARG B 620       9.658  -0.962  18.310  1.00 15.00           C
ATOM   4674  CG  ARG B 620       9.164  -2.383  18.509  1.00 15.00           C
ATOM   4675  CD  ARG B 620       9.448  -3.249  17.297  1.00 15.00           C
ATOM   4676  NE  ARG B 620      10.883  -3.368  17.035  1.00 15.00           N
ATOM   4677  CZ  ARG B 620      11.420  -4.222  16.163  1.00 15.00           C
ATOM   4678  NH1 ARG B 620      10.649  -5.034  15.436  1.00 15.00           N
ATOM   4679  NH2 ARG B 620      12.743  -4.303  16.061  1.00 15.00           N
ATOM   4680  C   ARG B 620       9.368   1.476  18.755  1.00 15.00           C
ATOM   4681  O   ARG B 620       8.940   2.009  17.722  1.00 15.00           O
ATOM   4682  N   LEU B 621      10.229   2.070  19.570  1.00 15.00           N
ATOM   4683  CA  LEU B 621      10.735   3.404  19.297  1.00 15.00           C
ATOM   4684  CB  LEU B 621      10.747   4.249  20.576  1.00 15.00           C
ATOM   4685  CG  LEU B 621      11.115   5.726  20.409  1.00 15.00           C
ATOM   4686  CD1 LEU B 621      10.097   6.437  19.529  1.00 15.00           C
ATOM   4687  CD2 LEU B 621      11.222   6.410  21.764  1.00 15.00           C
ATOM   4688  C   LEU B 621      12.126   3.346  18.683  1.00 15.00           C
ATOM   4689  O   LEU B 621      12.991   2.607  19.147  1.00 15.00           O
ATOM   4690  N   ARG B 622      12.325   4.116  17.626  1.00 15.00           N
ATOM   4691  CA  ARG B 622      13.607   4.174  16.949  1.00 15.00           C
ATOM   4692  CB  ARG B 622      13.568   3.363  15.649  1.00 15.00           C
ATOM   4693  CG  ARG B 622      14.875   3.377  14.869  1.00 15.00           C
ATOM   4694  CD  ARG B 622      14.917   2.287  13.812  1.00 15.00           C
ATOM   4695  NE  ARG B 622      13.877   2.453  12.798  1.00 15.00           N
ATOM   4696  CZ  ARG B 622      14.099   2.945  11.577  1.00 15.00           C
ATOM   4697  NH1 ARG B 622      15.314   3.329  11.220  1.00 15.00           N
ATOM   4698  NH2 ARG B 622      13.103   3.053  10.706  1.00 15.00           N
ATOM   4699  C   ARG B 622      13.966   5.624  16.663  1.00 15.00           C
ATOM   4700  O   ARG B 622      13.084   6.462  16.498  1.00 15.00           O
ATOM   4701  N   PHE B 623      15.253   5.922  16.619  1.00 15.00           N
ATOM   4702  CA  PHE B 623      15.704   7.277  16.362  1.00 15.00           C
ATOM   4703  CB  PHE B 623      16.588   7.772  17.508  1.00 15.00           C
ATOM   4704  CG  PHE B 623      15.841   8.009  18.789  1.00 15.00           C
ATOM   4705  CD1 PHE B 623      15.052   9.137  18.945  1.00 15.00           C
ATOM   4706  CD2 PHE B 623      15.928   7.106  19.837  1.00 15.00           C
ATOM   4707  CE1 PHE B 623      14.363   9.361  20.122  1.00 15.00           C
ATOM   4708  CE2 PHE B 623      15.242   7.324  21.016  1.00 15.00           C
ATOM   4709  CZ  PHE B 623      14.458   8.453  21.159  1.00 15.00           C
ATOM   4710  C   PHE B 623      16.456   7.370  15.042  1.00 15.00           C
ATOM   4711  O   PHE B 623      17.422   6.641  14.814  1.00 15.00           O
ATOM   4712  N   ILE B 624      15.990   8.252  14.173  1.00 15.00           N
ATOM   4713  CA  ILE B 624      16.621   8.466  12.879  1.00 15.00           C
ATOM   4714  CB  ILE B 624      15.587   8.441  11.727  1.00 15.00           C
ATOM   4715  CG1 ILE B 624      14.984   7.038  11.584  1.00 15.00           C
ATOM   4716  CG2 ILE B 624      16.220   8.890  10.414  1.00 15.00           C
ATOM   4717  CD1 ILE B 624      14.041   6.885  10.410  1.00 15.00           C
ATOM   4718  C   ILE B 624      17.360   9.803  12.890  1.00 15.00           C
ATOM   4719  O   ILE B 624      16.771  10.839  13.210  1.00 15.00           O
ATOM   4720  N   PRO B 625      18.663   9.791  12.575  1.00 15.00           N
ATOM   4721  CA  PRO B 625      19.487  11.004  12.559  1.00 15.00           C
ATOM   4722  CB  PRO B 625      20.903  10.488  12.265  1.00 15.00           C
ATOM   4723  CG  PRO B 625      20.849   9.021  12.528  1.00 15.00           C
ATOM   4724  CD  PRO B 625      19.443   8.597  12.221  1.00 15.00           C
ATOM   4725  C   PRO B 625      19.054  12.002  11.486  1.00 15.00           C
ATOM   4726  O   PRO B 625      18.572  11.623  10.411  1.00 15.00           O
ATOM   4727  N   LYS B 626      19.234  13.278  11.789  1.00 15.00           N
ATOM   4728  CA  LYS B 626      18.882  14.355  10.879  1.00 15.00           C
ATOM   4729  CB  LYS B 626      17.448  14.824  11.167  1.00 15.00           C
ATOM   4730  CG  LYS B 626      17.305  15.646  12.435  1.00 15.00           C
ATOM   4731  CD  LYS B 626      15.899  16.191  12.591  1.00 15.00           C
ATOM   4732  CE  LYS B 626      15.859  17.282  13.645  1.00 15.00           C
ATOM   4733  NZ  LYS B 626      14.466  17.697  13.956  1.00 15.00           N
ATOM   4734  C   LYS B 626      19.868  15.502  11.087  1.00 15.00           C
ATOM   4735  O   LYS B 626      20.682  15.436  12.009  1.00 15.00           O
ATOM   4736  N   PRO B 627      19.847  16.548  10.234  1.00 15.00           N
ATOM   4737  CA  PRO B 627      20.749  17.692  10.393  1.00 15.00           C
ATOM   4738  CB  PRO B 627      20.372  18.629   9.238  1.00 15.00           C
ATOM   4739  CG  PRO B 627      19.021  18.179   8.797  1.00 15.00           C
ATOM   4740  CD  PRO B 627      18.970  16.702   9.062  1.00 15.00           C
ATOM   4741  C   PRO B 627      20.519  18.373  11.739  1.00 15.00           C
ATOM   4742  O   PRO B 627      19.510  19.054  11.934  1.00 15.00           O
ATOM   4743  N   ASP B 628      21.452  18.147  12.661  1.00 15.00           N
ATOM   4744  CA  ASP B 628      21.388  18.700  14.014  1.00 15.00           C
ATOM   4745  CB  ASP B 628      21.605  20.214  14.045  1.00 15.00           C
ATOM   4746  CG  ASP B 628      22.025  20.701  15.419  1.00 15.00           C
ATOM   4747  OD1 ASP B 628      22.492  19.869  16.229  1.00 15.00           O
ATOM   4748  OD2 ASP B 628      21.902  21.917  15.683  1.00 15.00           O
ATOM   4749  C   ASP B 628      20.102  18.299  14.734  1.00 15.00           C
ATOM   4750  O   ASP B 628      19.132  19.058  14.802  1.00 15.00           O
ATOM   4751  N   GLY B 629      20.083  17.075  15.236  1.00 15.00           N
ATOM   4752  CA  GLY B 629      18.925  16.587  15.947  1.00 15.00           C
ATOM   4753  C   GLY B 629      18.608  15.149  15.607  1.00 15.00           C
ATOM   4754  O   GLY B 629      19.319  14.515  14.826  1.00 15.00           O
ATOM   4755  N   LEU B 630      17.537  14.636  16.189  1.00 15.00           N
ATOM   4756  CA  LEU B 630      17.111  13.265  15.954  1.00 15.00           C
ATOM   4757  CB  LEU B 630      17.458  12.403  17.174  1.00 15.00           C
ATOM   4758  CG  LEU B 630      18.439  11.246  16.951  1.00 15.00           C
ATOM   4759  CD1 LEU B 630      19.698  11.725  16.246  1.00 15.00           C
ATOM   4760  CD2 LEU B 630      18.792  10.588  18.277  1.00 15.00           C
ATOM   4761  C   LEU B 630      15.608  13.231  15.707  1.00 15.00           C
ATOM   4762  O   LEU B 630      14.888  14.151  16.107  1.00 15.00           O
ATOM   4763  N   ARG B 631      15.140  12.199  15.025  1.00 15.00           N
ATOM   4764  CA  ARG B 631      13.719  12.051  14.744  1.00 15.00           C
ATOM   4765  CB  ARG B 631      13.438  12.147  13.242  1.00 15.00           C
ATOM   4766  CG  ARG B 631      11.977  11.916  12.880  1.00 15.00           C
ATOM   4767  CD  ARG B 631      11.790  11.738  11.384  1.00 15.00           C
ATOM   4768  NE  ARG B 631      11.512  13.004  10.701  1.00 15.00           N
ATOM   4769  CZ  ARG B 631      11.299  13.106   9.388  1.00 15.00           C
ATOM   4770  NH1 ARG B 631      11.330  12.018   8.625  1.00 15.00           N
ATOM   4771  NH2 ARG B 631      11.040  14.291   8.840  1.00 15.00           N
ATOM   4772  C   ARG B 631      13.195  10.728  15.289  1.00 15.00           C
ATOM   4773  O   ARG B 631      13.689   9.658  14.923  1.00 15.00           O
ATOM   4774  N   PRO B 632      12.199  10.788  16.181  1.00 15.00           N
ATOM   4775  CA  PRO B 632      11.595   9.595  16.770  1.00 15.00           C
ATOM   4776  CB  PRO B 632      10.823  10.148  17.968  1.00 15.00           C
ATOM   4777  CG  PRO B 632      10.469  11.541  17.573  1.00 15.00           C
ATOM   4778  CD  PRO B 632      11.588  12.030  16.696  1.00 15.00           C
ATOM   4779  C   PRO B 632      10.643   8.904  15.796  1.00 15.00           C
ATOM   4780  O   PRO B 632       9.720   9.518  15.260  1.00 15.00           O
ATOM   4781  N   ILE B 633      10.882   7.628  15.562  1.00 15.00           N
ATOM   4782  CA  ILE B 633      10.056   6.845  14.662  1.00 15.00           C
ATOM   4783  CB  ILE B 633      10.869   6.325  13.455  1.00 15.00           C
ATOM   4784  CG1 ILE B 633      11.292   7.493  12.557  1.00 15.00           C
ATOM   4785  CG2 ILE B 633      10.084   5.289  12.658  1.00 15.00           C
ATOM   4786  CD1 ILE B 633      10.134   8.272  11.966  1.00 15.00           C
ATOM   4787  C   ILE B 633       9.430   5.683  15.417  1.00 15.00           C
ATOM   4788  O   ILE B 633      10.119   4.939  16.115  1.00 15.00           O
ATOM   4789  N   VAL B 634       8.124   5.548  15.282  1.00 15.00           N
ATOM   4790  CA  VAL B 634       7.387   4.494  15.954  1.00 15.00           C
ATOM   4791  CB  VAL B 634       6.092   5.057  16.584  1.00 15.00           C
ATOM   4792  CG1 VAL B 634       5.332   3.978  17.335  1.00 15.00           C
ATOM   4793  CG2 VAL B 634       6.408   6.226  17.506  1.00 15.00           C
ATOM   4794  C   VAL B 634       7.037   3.385  14.967  1.00 15.00           C
ATOM   4795  O   VAL B 634       6.624   3.656  13.841  1.00 15.00           O
ATOM   4796  N   ASN B 635       7.238   2.145  15.385  1.00 15.00           N
ATOM   4797  CA  ASN B 635       6.932   0.987  14.550  1.00 15.00           C
ATOM   4798  CB  ASN B 635       8.221   0.254  14.164  1.00 15.00           C
ATOM   4799  CG  ASN B 635       8.074  -0.579  12.901  1.00 15.00           C
ATOM   4800  OD1 ASN B 635       6.968  -0.852  12.442  1.00 15.00           O
ATOM   4801  ND2 ASN B 635       9.197  -0.994  12.334  1.00 15.00           N
ATOM   4802  C   ASN B 635       6.011   0.045  15.316  1.00 15.00           C
ATOM   4803  O   ASN B 635       6.143  -0.094  16.530  1.00 15.00           O
ATOM   4804  N   MET B 636       5.096  -0.606  14.614  1.00 15.00           N
ATOM   4805  CA  MET B 636       4.149  -1.513  15.253  1.00 15.00           C
ATOM   4806  CB  MET B 636       2.805  -1.500  14.517  1.00 15.00           C
ATOM   4807  CG  MET B 636       2.181  -0.118  14.385  1.00 15.00           C
ATOM   4808  SD  MET B 636       1.750   0.617  15.975  1.00 15.00           S
ATOM   4809  CE  MET B 636       1.569   2.338  15.511  1.00 15.00           C
ATOM   4810  C   MET B 636       4.703  -2.933  15.322  1.00 15.00           C
ATOM   4811  O   MET B 636       5.677  -3.263  14.642  1.00 15.00           O
ATOM   4812  N   ASP B 637       4.088  -3.765  16.154  1.00 15.00           N
ATOM   4813  CA  ASP B 637       4.517  -5.151  16.307  1.00 15.00           C
ATOM   4814  CB  ASP B 637       4.576  -5.556  17.784  1.00 15.00           C
ATOM   4815  CG  ASP B 637       5.669  -4.853  18.566  1.00 15.00           C
ATOM   4816  OD1 ASP B 637       6.863  -5.165  18.357  1.00 15.00           O
ATOM   4817  OD2 ASP B 637       5.339  -4.004  19.419  1.00 15.00           O
ATOM   4818  C   ASP B 637       3.575  -6.088  15.562  1.00 15.00           C
ATOM   4819  O   ASP B 637       2.470  -5.699  15.178  1.00 15.00           O
ATOM   4820  N   TYR B 638       4.010  -7.324  15.370  1.00 15.00           N
ATOM   4821  CA  TYR B 638       3.211  -8.319  14.671  1.00 15.00           C
ATOM   4822  CB  TYR B 638       3.913  -8.754  13.381  1.00 15.00           C
ATOM   4823  CG  TYR B 638       3.408  -8.067  12.131  1.00 15.00           C
ATOM   4824  CD1 TYR B 638       3.124  -8.799  10.986  1.00 15.00           C
ATOM   4825  CD2 TYR B 638       3.214  -6.691  12.092  1.00 15.00           C
ATOM   4826  CE1 TYR B 638       2.663  -8.184   9.839  1.00 15.00           C
ATOM   4827  CE2 TYR B 638       2.752  -6.066  10.949  1.00 15.00           C
ATOM   4828  CZ  TYR B 638       2.478  -6.818   9.826  1.00 15.00           C
ATOM   4829  OH  TYR B 638       2.017  -6.201   8.685  1.00 15.00           O
ATOM   4830  C   TYR B 638       2.955  -9.529  15.563  1.00 15.00           C
ATOM   4831  O   TYR B 638       3.786 -10.431  15.657  1.00 15.00           O
ATOM   4832  N   VAL B 639       1.812  -9.532  16.232  1.00 15.00           N
ATOM   4833  CA  VAL B 639       1.445 -10.632  17.114  1.00 15.00           C
ATOM   4834  CB  VAL B 639       1.114 -10.139  18.542  1.00 15.00           C
ATOM   4835  CG1 VAL B 639       0.886 -11.317  19.479  1.00 15.00           C
ATOM   4836  CG2 VAL B 639       2.219  -9.237  19.074  1.00 15.00           C
ATOM   4837  C   VAL B 639       0.238 -11.371  16.549  1.00 15.00           C
ATOM   4838  O   VAL B 639      -0.757 -10.751  16.178  1.00 15.00           O
ATOM   4839  N   VAL B 640       0.334 -12.691  16.473  1.00 15.00           N
ATOM   4840  CA  VAL B 640      -0.756 -13.506  15.951  1.00 15.00           C
ATOM   4841  CB  VAL B 640      -0.324 -14.298  14.698  1.00 15.00           C
ATOM   4842  CG1 VAL B 640       0.789 -15.282  15.032  1.00 15.00           C
ATOM   4843  CG2 VAL B 640      -1.514 -15.012  14.072  1.00 15.00           C
ATOM   4844  C   VAL B 640      -1.286 -14.469  17.012  1.00 15.00           C
ATOM   4845  O   VAL B 640      -2.419 -14.339  17.473  1.00 15.00           O
ATOM   4846  N   ALA B 651      -3.470 -10.666  17.431  1.00 15.00           N
ATOM   4847  CA  ALA B 651      -4.045 -11.202  16.206  1.00 15.00           C
ATOM   4848  CB  ALA B 651      -5.204 -12.134  16.534  1.00 15.00           C
ATOM   4849  C   ALA B 651      -4.500 -10.071  15.286  1.00 15.00           C
ATOM   4850  O   ALA B 651      -4.174  -8.907  15.515  1.00 15.00           O
ATOM   4851  N   GLU B 652      -5.278 -10.416  14.261  1.00 15.00           N
ATOM   4852  CA  GLU B 652      -5.782  -9.432  13.301  1.00 15.00           C
ATOM   4853  CB  GLU B 652      -6.377 -10.148  12.083  1.00 15.00           C
ATOM   4854  CG  GLU B 652      -6.630  -9.242  10.886  1.00 15.00           C
ATOM   4855  CD  GLU B 652      -7.830  -9.668  10.062  1.00 15.00           C
ATOM   4856  OE1 GLU B 652      -7.821  -9.442   8.836  1.00 15.00           O
ATOM   4857  OE2 GLU B 652      -8.787 -10.224  10.638  1.00 15.00           O
ATOM   4858  C   GLU B 652      -6.836  -8.525  13.943  1.00 15.00           C
ATOM   4859  O   GLU B 652      -7.327  -7.584  13.321  1.00 15.00           O
ATOM   4860  N   ARG B 653      -7.160  -8.815  15.203  1.00 15.00           N
ATOM   4861  CA  ARG B 653      -8.156  -8.058  15.957  1.00 15.00           C
ATOM   4862  CB  ARG B 653      -8.131  -8.452  17.440  1.00 15.00           C
ATOM   4863  CG  ARG B 653      -8.075  -9.948  17.713  1.00 15.00           C
ATOM   4864  CD  ARG B 653      -9.339 -10.665  17.258  1.00 15.00           C
ATOM   4865  NE  ARG B 653      -9.378 -12.044  17.753  1.00 15.00           N
ATOM   4866  CZ  ARG B 653      -9.451 -13.125  16.971  1.00 15.00           C
ATOM   4867  NH1 ARG B 653      -9.503 -12.998  15.646  1.00 15.00           N
ATOM   4868  NH2 ARG B 653      -9.452 -14.338  17.519  1.00 15.00           N
ATOM   4869  C   ARG B 653      -7.945  -6.548  15.832  1.00 15.00           C
ATOM   4870  O   ARG B 653      -8.825  -5.828  15.364  1.00 15.00           O
ATOM   4871  N   LEU B 654      -6.775  -6.078  16.239  1.00 15.00           N
ATOM   4872  CA  LEU B 654      -6.467  -4.652  16.188  1.00 15.00           C
ATOM   4873  CB  LEU B 654      -5.305  -4.310  17.127  1.00 15.00           C
ATOM   4874  CG  LEU B 654      -5.670  -4.023  18.588  1.00 15.00           C
ATOM   4875  CD1 LEU B 654      -6.515  -2.763  18.697  1.00 15.00           C
ATOM   4876  CD2 LEU B 654      -6.387  -5.210  19.212  1.00 15.00           C
ATOM   4877  C   LEU B 654      -6.160  -4.182  14.773  1.00 15.00           C
ATOM   4878  O   LEU B 654      -6.604  -3.112  14.357  1.00 15.00           O
ATOM   4879  N   THR B 655      -5.417  -4.997  14.035  1.00 15.00           N
ATOM   4880  CA  THR B 655      -5.028  -4.675  12.671  1.00 15.00           C
ATOM   4881  CB  THR B 655      -4.221  -5.836  12.072  1.00 15.00           C
ATOM   4882  OG1 THR B 655      -3.732  -6.652  13.148  1.00 15.00           O
ATOM   4883  CG2 THR B 655      -3.042  -5.306  11.270  1.00 15.00           C
ATOM   4884  C   THR B 655      -6.238  -4.376  11.783  1.00 15.00           C
ATOM   4885  O   THR B 655      -6.225  -3.423  10.998  1.00 15.00           O
ATOM   4886  N   SER B 656      -7.282  -5.182  11.912  1.00 15.00           N
ATOM   4887  CA  SER B 656      -8.485  -4.992  11.123  1.00 15.00           C
ATOM   4888  CB  SER B 656      -9.353  -6.256  11.133  1.00 15.00           C
ATOM   4889  OG  SER B 656     -10.482  -6.104  10.287  1.00 15.00           O
ATOM   4890  C   SER B 656      -9.290  -3.783  11.599  1.00 15.00           C
ATOM   4891  O   SER B 656      -9.797  -3.014  10.783  1.00 15.00           O
ATOM   4892  N   ARG B 657      -9.392  -3.603  12.914  1.00 15.00           N
ATOM   4893  CA  ARG B 657     -10.158  -2.489  13.471  1.00 15.00           C
ATOM   4894  CB  ARG B 657     -10.337  -2.626  14.985  1.00 15.00           C
ATOM   4895  CG  ARG B 657     -11.157  -3.834  15.413  1.00 15.00           C
ATOM   4896  CD  ARG B 657     -12.542  -3.845  14.775  1.00 15.00           C
ATOM   4897  NE  ARG B 657     -13.380  -2.732  15.229  1.00 15.00           N
ATOM   4898  CZ  ARG B 657     -13.977  -2.677  16.423  1.00 15.00           C
ATOM   4899  NH1 ARG B 657     -13.835  -3.674  17.293  1.00 15.00           N
ATOM   4900  NH2 ARG B 657     -14.718  -1.626  16.744  1.00 15.00           N
ATOM   4901  C   ARG B 657      -9.550  -1.135  13.120  1.00 15.00           C
ATOM   4902  O   ARG B 657     -10.271  -0.199  12.771  1.00 15.00           O
ATOM   4903  N   VAL B 658      -8.228  -1.032  13.210  1.00 15.00           N
ATOM   4904  CA  VAL B 658      -7.542   0.216  12.894  1.00 15.00           C
ATOM   4905  CB  VAL B 658      -6.041   0.161  13.262  1.00 15.00           C
ATOM   4906  CG1 VAL B 658      -5.306   1.395  12.754  1.00 15.00           C
ATOM   4907  CG2 VAL B 658      -5.875   0.035  14.769  1.00 15.00           C
ATOM   4908  C   VAL B 658      -7.718   0.561  11.416  1.00 15.00           C
ATOM   4909  O   VAL B 658      -7.979   1.712  11.063  1.00 15.00           O
ATOM   4910  N   LYS B 659      -7.601  -0.447  10.558  1.00 15.00           N
ATOM   4911  CA  LYS B 659      -7.764  -0.238   9.127  1.00 15.00           C
ATOM   4912  CB  LYS B 659      -7.295  -1.451   8.326  1.00 15.00           C
ATOM   4913  CG  LYS B 659      -5.783  -1.572   8.255  1.00 15.00           C
ATOM   4914  CD  LYS B 659      -5.339  -2.405   7.065  1.00 15.00           C
ATOM   4915  CE  LYS B 659      -3.833  -2.314   6.880  1.00 15.00           C
ATOM   4916  NZ  LYS B 659      -3.368  -3.073   5.690  1.00 15.00           N
ATOM   4917  C   LYS B 659      -9.206   0.119   8.790  1.00 15.00           C
ATOM   4918  O   LYS B 659      -9.459   0.954   7.923  1.00 15.00           O
ATOM   4919  N   ALA B 660     -10.146  -0.512   9.488  1.00 15.00           N
ATOM   4920  CA  ALA B 660     -11.562  -0.243   9.278  1.00 15.00           C
ATOM   4921  CB  ALA B 660     -12.420  -1.165  10.130  1.00 15.00           C
ATOM   4922  C   ALA B 660     -11.865   1.217   9.593  1.00 15.00           C
ATOM   4923  O   ALA B 660     -12.565   1.895   8.839  1.00 15.00           O
ATOM   4924  N   LEU B 661     -11.313   1.701  10.703  1.00 15.00           N
ATOM   4925  CA  LEU B 661     -11.506   3.088  11.108  1.00 15.00           C
ATOM   4926  CB  LEU B 661     -10.829   3.352  12.457  1.00 15.00           C
ATOM   4927  CG  LEU B 661     -10.852   4.800  12.959  1.00 15.00           C
ATOM   4928  CD1 LEU B 661     -12.279   5.267  13.208  1.00 15.00           C
ATOM   4929  CD2 LEU B 661     -10.010   4.945  14.218  1.00 15.00           C
ATOM   4930  C   LEU B 661     -10.945   4.020  10.041  1.00 15.00           C
ATOM   4931  O   LEU B 661     -11.543   5.048   9.720  1.00 15.00           O
ATOM   4932  N   PHE B 662      -9.799   3.637   9.485  1.00 15.00           N
ATOM   4933  CA  PHE B 662      -9.149   4.413   8.441  1.00 15.00           C
ATOM   4934  CB  PHE B 662      -7.830   3.750   8.029  1.00 15.00           C
ATOM   4935  CG  PHE B 662      -6.973   4.584   7.119  1.00 15.00           C
ATOM   4936  CD1 PHE B 662      -6.543   5.841   7.508  1.00 15.00           C
ATOM   4937  CD2 PHE B 662      -6.591   4.105   5.877  1.00 15.00           C
ATOM   4938  CE1 PHE B 662      -5.749   6.607   6.677  1.00 15.00           C
ATOM   4939  CE2 PHE B 662      -5.798   4.866   5.039  1.00 15.00           C
ATOM   4940  CZ  PHE B 662      -5.376   6.119   5.440  1.00 15.00           C
ATOM   4941  C   PHE B 662     -10.073   4.570   7.236  1.00 15.00           C
ATOM   4942  O   PHE B 662     -10.251   5.676   6.723  1.00 15.00           O
ATOM   4943  N   SER B 663     -10.678   3.466   6.798  1.00 15.00           N
ATOM   4944  CA  SER B 663     -11.592   3.506   5.663  1.00 15.00           C
ATOM   4945  CB  SER B 663     -12.035   2.097   5.248  1.00 15.00           C
ATOM   4946  OG  SER B 663     -11.969   1.185   6.332  1.00 15.00           O
ATOM   4947  C   SER B 663     -12.797   4.402   5.952  1.00 15.00           C
ATOM   4948  O   SER B 663     -13.224   5.179   5.097  1.00 15.00           O
ATOM   4949  N   VAL B 664     -13.324   4.310   7.171  1.00 15.00           N
ATOM   4950  CA  VAL B 664     -14.468   5.121   7.572  1.00 15.00           C
ATOM   4951  CB  VAL B 664     -14.991   4.721   8.970  1.00 15.00           C
ATOM   4952  CG1 VAL B 664     -16.114   5.647   9.416  1.00 15.00           C
ATOM   4953  CG2 VAL B 664     -15.467   3.276   8.964  1.00 15.00           C
ATOM   4954  C   VAL B 664     -14.098   6.603   7.565  1.00 15.00           C
ATOM   4955  O   VAL B 664     -14.853   7.442   7.069  1.00 15.00           O
ATOM   4956  N   LEU B 665     -12.918   6.912   8.092  1.00 15.00           N
ATOM   4957  CA  LEU B 665     -12.442   8.287   8.142  1.00 15.00           C
ATOM   4958  CB  LEU B 665     -11.151   8.378   8.961  1.00 15.00           C
ATOM   4959  CG  LEU B 665     -10.825   9.746   9.569  1.00 15.00           C
ATOM   4960  CD1 LEU B 665     -12.022  10.293  10.333  1.00 15.00           C
ATOM   4961  CD2 LEU B 665      -9.613   9.646  10.482  1.00 15.00           C
ATOM   4962  C   LEU B 665     -12.229   8.829   6.731  1.00 15.00           C
ATOM   4963  O   LEU B 665     -12.434  10.014   6.467  1.00 15.00           O
ATOM   4964  N   ASN B 666     -11.820   7.950   5.823  1.00 15.00           N
ATOM   4965  CA  ASN B 666     -11.599   8.339   4.437  1.00 15.00           C
ATOM   4966  CB  ASN B 666     -10.823   7.269   3.664  1.00 15.00           C
ATOM   4967  CG  ASN B 666      -9.343   7.234   4.011  1.00 15.00           C
ATOM   4968  OD1 ASN B 666      -8.650   6.268   3.714  1.00 15.00           O
ATOM   4969  ND2 ASN B 666      -8.852   8.285   4.651  1.00 15.00           N
ATOM   4970  C   ASN B 666     -12.923   8.641   3.748  1.00 15.00           C
ATOM   4971  O   ASN B 666     -13.011   9.571   2.947  1.00 15.00           O
ATOM   4972  N   TYR B 667     -13.947   7.852   4.070  1.00 15.00           N
ATOM   4973  CA  TYR B 667     -15.276   8.046   3.500  1.00 15.00           C
ATOM   4974  CB  TYR B 667     -16.249   6.966   3.997  1.00 15.00           C
ATOM   4975  CG  TYR B 667     -17.706   7.239   3.680  1.00 15.00           C
ATOM   4976  CD1 TYR B 667     -18.173   7.234   2.369  1.00 15.00           C
ATOM   4977  CD2 TYR B 667     -18.615   7.510   4.695  1.00 15.00           C
ATOM   4978  CE1 TYR B 667     -19.502   7.493   2.081  1.00 15.00           C
ATOM   4979  CE2 TYR B 667     -19.943   7.766   4.416  1.00 15.00           C
ATOM   4980  CZ  TYR B 667     -20.383   7.759   3.109  1.00 15.00           C
ATOM   4981  OH  TYR B 667     -21.706   8.029   2.836  1.00 15.00           O
ATOM   4982  C   TYR B 667     -15.798   9.441   3.833  1.00 15.00           C
ATOM   4983  O   TYR B 667     -16.260  10.164   2.952  1.00 15.00           O
ATOM   4984  N   GLU B 668     -15.703   9.819   5.105  1.00 15.00           N
ATOM   4985  CA  GLU B 668     -16.153  11.135   5.546  1.00 15.00           C
ATOM   4986  CB  GLU B 668     -16.032  11.269   7.066  1.00 15.00           C
ATOM   4987  CG  GLU B 668     -17.079  10.492   7.853  1.00 15.00           C
ATOM   4988  CD  GLU B 668     -18.491  10.995   7.620  1.00 15.00           C
ATOM   4989  OE1 GLU B 668     -18.668  12.207   7.373  1.00 15.00           O
ATOM   4990  OE2 GLU B 668     -19.435  10.183   7.689  1.00 15.00           O
ATOM   4991  C   GLU B 668     -15.350  12.238   4.858  1.00 15.00           C
ATOM   4992  O   GLU B 668     -15.895  13.273   4.478  1.00 15.00           O
ATOM   4993  N   ARG B 669     -14.055  11.995   4.683  1.00 15.00           N
ATOM   4994  CA  ARG B 669     -13.169  12.961   4.042  1.00 15.00           C
ATOM   4995  CB  ARG B 669     -11.712  12.498   4.145  1.00 15.00           C
ATOM   4996  CG  ARG B 669     -10.704  13.507   3.616  1.00 15.00           C
ATOM   4997  CD  ARG B 669      -9.297  12.930   3.571  1.00 15.00           C
ATOM   4998  NE  ARG B 669      -9.130  11.950   2.494  1.00 15.00           N
ATOM   4999  CZ  ARG B 669      -8.506  12.207   1.338  1.00 15.00           C
ATOM   5000  NH1 ARG B 669      -7.994  13.413   1.104  1.00 15.00           N
ATOM   5001  NH2 ARG B 669      -8.391  11.254   0.418  1.00 15.00           N
ATOM   5002  C   ARG B 669     -13.540  13.178   2.576  1.00 15.00           C
[truncated: 289,400 more chars]
