# Supplementary material for: Conformational plasticity and allosteric communication networks explain Shelterin protein TPP1 binding to human telomerase
Source: Commun Chem. 2023 Nov 7;6:242. doi: 10.1038/s42004-023-01040-y (PMC10630336; doi:10.1038/s42004-023-01040-y)
Supplement: Supplementary file 4 — Supplementary Data 1 [file 42004_2023_1040_MOESM4_ESM.zip › Nuove_TPP1_structures/LQ2.pdb]

HELIX    1   1 ILE X   99  GLY X  105  1                                   7
HELIX    2   2 ARG X  159  THR X  164  1                                   6
HELIX    3   3 LEU X  228  CYS X  237  1                                  10
SHEET    1   1 1 ARG X 113  VAL X 120  0
SHEET    2   2 1 ALA X 142  SER X 147  0
SHEET    3   3 1 SER X 152  VAL X 157  0
SHEET    4   4 1 ARG X 180  GLN X 192  0
SHEET    5   5 1 GLU X 201  LEU X 212  0
CRYST1   80.136   80.136   80.136  90.00  90.00  90.00 P 1           1
ATOM      1  N   GLN X  95     -10.720  15.930  -1.810  0.00  0.00           N
ATOM      2  CA  GLN X  95     -10.580  17.380  -1.860  0.00  0.00           C
ATOM      3  CB  GLN X  95     -11.010  17.870  -3.230  0.00  0.00           C
ATOM      4  CG  GLN X  95     -12.490  18.230  -3.410  0.00  0.00           C
ATOM      5  CD  GLN X  95     -12.730  18.740  -4.800  0.00  0.00           C
ATOM      6  OE1 GLN X  95     -11.920  18.620  -5.730  0.00  0.00           O
ATOM      7  NE2 GLN X  95     -13.890  19.400  -4.930  0.00  0.00           N
ATOM      8  C   GLN X  95     -11.190  18.080  -0.640  0.00  0.00           C
ATOM      9  O   GLN X  95     -10.720  19.110  -0.160  0.00  0.00           O
ATOM     10  N   ARG X  96     -12.230  17.490  -0.040  0.00  0.00           N
ATOM     11  CA  ARG X  96     -12.870  18.100   1.110  0.00  0.00           C
ATOM     12  CB  ARG X  96     -14.310  17.570   1.070  0.00  0.00           C
ATOM     13  CG  ARG X  96     -15.170  18.120   2.200  0.00  0.00           C
ATOM     14  CD  ARG X  96     -16.380  17.200   2.360  0.00  0.00           C
ATOM     15  NE  ARG X  96     -17.260  17.870   3.330  0.00  0.00           N
ATOM     16  CZ  ARG X  96     -17.190  17.820   4.670  0.00  0.00           C
ATOM     17  NH1 ARG X  96     -16.230  17.150   5.320  0.00  0.00           N
ATOM     18  NH2 ARG X  96     -18.050  18.480   5.450  0.00  0.00           N
ATOM     19  C   ARG X  96     -12.120  17.840   2.400  0.00  0.00           C
ATOM     20  O   ARG X  96     -11.940  16.690   2.800  0.00  0.00           O
ATOM     21  N   PRO X  97     -11.750  18.850   3.170  0.00  0.00           N
ATOM     22  CD  PRO X  97     -12.010  20.270   2.920  0.00  0.00           C
ATOM     23  CG  PRO X  97     -11.370  21.040   4.080  0.00  0.00           C
ATOM     24  CB  PRO X  97     -10.320  20.070   4.610  0.00  0.00           C
ATOM     25  CA  PRO X  97     -11.010  18.720   4.400  0.00  0.00           C
ATOM     26  C   PRO X  97     -11.850  18.190   5.560  0.00  0.00           C
ATOM     27  O   PRO X  97     -13.030  18.500   5.710  0.00  0.00           O
ATOM     28  N   TRP X  98     -11.180  17.560   6.530  0.00  0.00           N
ATOM     29  CA  TRP X  98     -11.870  16.930   7.650  0.00  0.00           C
ATOM     30  CB  TRP X  98     -12.040  15.440   7.400  0.00  0.00           C
ATOM     31  CG  TRP X  98     -10.840  14.670   6.970  0.00  0.00           C
ATOM     32  CD1 TRP X  98     -10.480  14.350   5.700  0.00  0.00           C
ATOM     33  NE1 TRP X  98      -9.320  13.620   5.630  0.00  0.00           N
ATOM     34  CE2 TRP X  98      -8.730  13.590   6.880  0.00  0.00           C
ATOM     35  CZ2 TRP X  98      -7.530  13.010   7.300  0.00  0.00           C
ATOM     36  CH2 TRP X  98      -7.260  13.030   8.670  0.00  0.00           C
ATOM     37  CZ3 TRP X  98      -8.260  13.450   9.580  0.00  0.00           C
ATOM     38  CE3 TRP X  98      -9.460  14.000   9.130  0.00  0.00           C
ATOM     39  CD2 TRP X  98      -9.760  14.050   7.750  0.00  0.00           C
ATOM     40  C   TRP X  98     -11.190  17.160   9.000  0.00  0.00           C
ATOM     41  O   TRP X  98     -11.770  17.030  10.080  0.00  0.00           O
ATOM     42  N   ILE X  99      -9.900  17.540   9.010  0.00  0.00           N
ATOM     43  CA  ILE X  99      -9.080  17.650  10.210  0.00  0.00           C
ATOM     44  CB  ILE X  99      -7.580  17.780   9.970  0.00  0.00           C
ATOM     45  CG2 ILE X  99      -6.800  18.010  11.260  0.00  0.00           C
ATOM     46  CG1 ILE X  99      -6.970  16.580   9.270  0.00  0.00           C
ATOM     47  CD  ILE X  99      -5.700  16.980   8.520  0.00  0.00           C
ATOM     48  C   ILE X  99      -9.640  18.670  11.200  0.00  0.00           C
ATOM     49  O   ILE X  99      -9.970  18.300  12.320  0.00  0.00           O
ATOM     50  N   ARG X 100      -9.890  19.900  10.730  0.00  0.00           N
ATOM     51  CA  ARG X 100     -10.590  20.890  11.520  0.00  0.00           C
ATOM     52  CB  ARG X 100     -10.540  22.160  10.680  0.00  0.00           C
ATOM     53  CG  ARG X 100     -10.520  23.470  11.460  0.00  0.00           C
ATOM     54  CD  ARG X 100      -9.870  24.620  10.690  0.00  0.00           C
ATOM     55  NE  ARG X 100     -10.450  25.910  11.070  0.00  0.00           N
ATOM     56  CZ  ARG X 100      -9.920  26.820  11.900  0.00  0.00           C
ATOM     57  NH1 ARG X 100      -8.740  26.720  12.520  0.00  0.00           N
ATOM     58  NH2 ARG X 100     -10.500  28.030  12.010  0.00  0.00           N
ATOM     59  C   ARG X 100     -11.960  20.510  12.070  0.00  0.00           C
ATOM     60  O   ARG X 100     -12.290  20.820  13.210  0.00  0.00           O
ATOM     61  N   GLU X 101     -12.840  19.850  11.310  0.00  0.00           N
ATOM     62  CA  GLU X 101     -14.160  19.390  11.710  0.00  0.00           C
ATOM     63  CB  GLU X 101     -15.130  19.370  10.540  0.00  0.00           C
ATOM     64  CG  GLU X 101     -15.010  18.230   9.530  0.00  0.00           C
ATOM     65  CD  GLU X 101     -16.080  18.400   8.470  0.00  0.00           C
ATOM     66  OE1 GLU X 101     -16.200  19.490   7.880  0.00  0.00           O
ATOM     67  OE2 GLU X 101     -16.740  17.380   8.140  0.00  0.00           O
ATOM     68  C   GLU X 101     -14.170  18.170  12.640  0.00  0.00           C
ATOM     69  O   GLU X 101     -15.200  18.000  13.270  0.00  0.00           O
ATOM     70  N   LEU X 102     -13.010  17.550  12.890  0.00  0.00           N
ATOM     71  CA  LEU X 102     -12.940  16.650  14.020  0.00  0.00           C
ATOM     72  CB  LEU X 102     -11.780  15.670  13.820  0.00  0.00           C
ATOM     73  CG  LEU X 102     -11.890  14.700  12.640  0.00  0.00           C
ATOM     74  CD1 LEU X 102     -10.560  13.990  12.340  0.00  0.00           C
ATOM     75  CD2 LEU X 102     -12.980  13.650  12.810  0.00  0.00           C
ATOM     76  C   LEU X 102     -12.830  17.350  15.370  0.00  0.00           C
ATOM     77  O   LEU X 102     -13.330  16.860  16.380  0.00  0.00           O
ATOM     78  N   ILE X 103     -12.140  18.490  15.320  0.00  0.00           N
ATOM     79  CA  ILE X 103     -11.730  19.280  16.470  0.00  0.00           C
ATOM     80  CB  ILE X 103     -10.460  20.060  16.140  0.00  0.00           C
ATOM     81  CG2 ILE X 103     -10.070  20.930  17.340  0.00  0.00           C
ATOM     82  CG1 ILE X 103      -9.300  19.140  15.750  0.00  0.00           C
ATOM     83  CD  ILE X 103      -8.090  19.840  15.160  0.00  0.00           C
ATOM     84  C   ILE X 103     -12.890  20.180  16.860  0.00  0.00           C
ATOM     85  O   ILE X 103     -13.370  20.110  18.000  0.00  0.00           O
ATOM     86  N   LEU X 104     -13.330  21.010  15.910  0.00  0.00           N
ATOM     87  CA  LEU X 104     -14.290  22.050  16.120  0.00  0.00           C
ATOM     88  CB  LEU X 104     -14.000  23.210  15.180  0.00  0.00           C
ATOM     89  CG  LEU X 104     -12.740  23.990  15.580  0.00  0.00           C
ATOM     90  CD1 LEU X 104     -12.350  25.060  14.560  0.00  0.00           C
ATOM     91  CD2 LEU X 104     -12.920  24.720  16.920  0.00  0.00           C
ATOM     92  C   LEU X 104     -15.740  21.630  15.840  0.00  0.00           C
ATOM     93  O   LEU X 104     -15.980  20.950  14.860  0.00  0.00           O
ATOM     94  N   GLY X 105     -16.710  22.170  16.600  0.00  0.00           N
ATOM     95  CA  GLY X 105     -18.100  21.770  16.550  0.00  0.00           C
ATOM     96  C   GLY X 105     -18.390  20.560  17.420  0.00  0.00           C
ATOM     97  O   GLY X 105     -17.730  20.130  18.370  0.00  0.00           O
ATOM     98  N   SER X 106     -19.610  20.060  17.200  0.00  0.00           N
ATOM     99  CA  SER X 106     -20.220  19.030  17.990  0.00  0.00           C
ATOM    100  CB  SER X 106     -21.040  19.580  19.170  0.00  0.00           C
ATOM    101  OG  SER X 106     -20.350  20.550  19.940  0.00  0.00           O
ATOM    102  C   SER X 106     -21.160  18.110  17.220  0.00  0.00           C
ATOM    103  O   SER X 106     -22.030  17.450  17.800  0.00  0.00           O
ATOM    104  N   GLU X 107     -21.000  18.060  15.900  0.00  0.00           N
ATOM    105  CA  GLU X 107     -21.910  17.400  15.000  0.00  0.00           C
ATOM    106  CB  GLU X 107     -22.980  18.410  14.570  0.00  0.00           C
ATOM    107  CG  GLU X 107     -22.530  19.530  13.640  0.00  0.00           C
ATOM    108  CD  GLU X 107     -21.430  20.440  14.180  0.00  0.00           C
ATOM    109  OE1 GLU X 107     -21.540  20.880  15.340  0.00  0.00           O
ATOM    110  OE2 GLU X 107     -20.420  20.640  13.460  0.00  0.00           O
ATOM    111  C   GLU X 107     -21.260  16.610  13.880  0.00  0.00           C
ATOM    112  O   GLU X 107     -21.930  15.990  13.060  0.00  0.00           O
ATOM    113  N   THR X 108     -19.930  16.530  13.870  0.00  0.00           N
ATOM    114  CA  THR X 108     -19.200  15.820  12.840  0.00  0.00           C
ATOM    115  CB  THR X 108     -17.710  16.020  13.020  0.00  0.00           C
ATOM    116  CG2 THR X 108     -16.860  15.270  12.000  0.00  0.00           C
ATOM    117  OG1 THR X 108     -17.570  17.430  12.980  0.00  0.00           O
ATOM    118  C   THR X 108     -19.390  14.320  12.950  0.00  0.00           C
ATOM    119  O   THR X 108     -19.140  13.690  13.980  0.00  0.00           O
ATOM    120  N   PRO X 109     -19.740  13.600  11.870  0.00  0.00           N
ATOM    121  CD  PRO X 109     -20.050  14.090  10.550  0.00  0.00           C
ATOM    122  CG  PRO X 109     -20.500  12.900   9.690  0.00  0.00           C
ATOM    123  CB  PRO X 109     -20.920  11.840  10.690  0.00  0.00           C
ATOM    124  CA  PRO X 109     -20.050  12.180  11.900  0.00  0.00           C
ATOM    125  C   PRO X 109     -18.860  11.230  11.870  0.00  0.00           C
ATOM    126  O   PRO X 109     -17.940  11.550  11.110  0.00  0.00           O
ATOM    127  N   SER X 110     -18.820  10.180  12.700  0.00  0.00           N
ATOM    128  CA  SER X 110     -17.840   9.110  12.570  0.00  0.00           C
ATOM    129  CB  SER X 110     -18.160   8.030  13.590  0.00  0.00           C
ATOM    130  OG  SER X 110     -17.960   8.340  14.950  0.00  0.00           O
ATOM    131  C   SER X 110     -17.920   8.460  11.200  0.00  0.00           C
ATOM    132  O   SER X 110     -18.970   8.040  10.740  0.00  0.00           O
ATOM    133  N   SER X 111     -16.840   8.510  10.430  0.00  0.00           N
ATOM    134  CA  SER X 111     -16.790   8.380   8.990  0.00  0.00           C
ATOM    135  CB  SER X 111     -17.190   9.650   8.240  0.00  0.00           C
ATOM    136  OG  SER X 111     -18.300  10.350   8.730  0.00  0.00           O
ATOM    137  C   SER X 111     -15.400   7.910   8.600  0.00  0.00           C
ATOM    138  O   SER X 111     -14.430   8.270   9.270  0.00  0.00           O
ATOM    139  N   PRO X 112     -15.230   7.200   7.480  0.00  0.00           N
ATOM    140  CD  PRO X 112     -16.230   6.560   6.650  0.00  0.00           C
ATOM    141  CG  PRO X 112     -15.490   5.680   5.640  0.00  0.00           C
ATOM    142  CB  PRO X 112     -14.000   5.790   6.000  0.00  0.00           C
ATOM    143  CA  PRO X 112     -13.870   6.900   7.060  0.00  0.00           C
ATOM    144  C   PRO X 112     -13.420   8.210   6.440  0.00  0.00           C
ATOM    145  O   PRO X 112     -14.160   8.900   5.730  0.00  0.00           O
ATOM    146  N   ARG X 113     -12.150   8.530   6.670  0.00  0.00           N
ATOM    147  CA  ARG X 113     -11.350   9.640   6.180  0.00  0.00           C
ATOM    148  CB  ARG X 113     -11.010  10.580   7.330  0.00  0.00           C
ATOM    149  CG  ARG X 113     -12.080  11.060   8.310  0.00  0.00           C
ATOM    150  CD  ARG X 113     -13.130  11.970   7.710  0.00  0.00           C
ATOM    151  NE  ARG X 113     -14.110  12.450   8.690  0.00  0.00           N
ATOM    152  CZ  ARG X 113     -15.230  13.130   8.420  0.00  0.00           C
ATOM    153  NH1 ARG X 113     -15.400  13.730   7.230  0.00  0.00           N
ATOM    154  NH2 ARG X 113     -16.290  13.240   9.250  0.00  0.00           N
ATOM    155  C   ARG X 113     -10.160   9.250   5.300  0.00  0.00           C
ATOM    156  O   ARG X 113      -9.510   8.240   5.570  0.00  0.00           O
ATOM    157  N   ALA X 114      -9.970  10.080   4.280  0.00  0.00           N
ATOM    158  CA  ALA X 114      -8.810  10.040   3.400  0.00  0.00           C
ATOM    159  CB  ALA X 114      -9.340   9.730   2.000  0.00  0.00           C
ATOM    160  C   ALA X 114      -7.870  11.230   3.470  0.00  0.00           C
ATOM    161  O   ALA X 114      -8.270  12.400   3.470  0.00  0.00           O
ATOM    162  N   GLY X 115      -6.580  11.040   3.700  0.00  0.00           N
ATOM    163  CA  GLY X 115      -5.500  11.980   3.880  0.00  0.00           C
ATOM    164  C   GLY X 115      -4.050  11.560   3.650  0.00  0.00           C
ATOM    165  O   GLY X 115      -3.810  10.350   3.760  0.00  0.00           O
ATOM    166  N   GLN X 116      -3.140  12.450   3.270  0.00  0.00           N
ATOM    167  CA  GLN X 116      -1.830  12.100   2.760  0.00  0.00           C
ATOM    168  CB  GLN X 116      -1.380  13.150   1.750  0.00  0.00           C
ATOM    169  CG  GLN X 116       0.100  13.140   1.350  0.00  0.00           C
ATOM    170  CD  GLN X 116       0.440  14.170   0.270  0.00  0.00           C
ATOM    171  OE1 GLN X 116       0.560  15.340   0.640  0.00  0.00           O
ATOM    172  NE2 GLN X 116       0.660  13.890  -1.010  0.00  0.00           N
ATOM    173  C   GLN X 116      -0.930  11.870   3.970  0.00  0.00           C
ATOM    174  O   GLN X 116      -0.850  12.740   4.820  0.00  0.00           O
ATOM    175  N   LEU X 117      -0.090  10.820   3.950  0.00  0.00           N
ATOM    176  CA  LEU X 117       1.140  10.690   4.690  0.00  0.00           C
ATOM    177  CB  LEU X 117       1.660   9.270   4.430  0.00  0.00           C
ATOM    178  CG  LEU X 117       2.970   8.870   5.090  0.00  0.00           C
ATOM    179  CD1 LEU X 117       2.950   8.950   6.610  0.00  0.00           C
ATOM    180  CD2 LEU X 117       3.360   7.410   4.820  0.00  0.00           C
ATOM    181  C   LEU X 117       2.240  11.680   4.330  0.00  0.00           C
ATOM    182  O   LEU X 117       2.670  11.640   3.180  0.00  0.00           O
ATOM    183  N   LEU X 118       2.850  12.440   5.250  0.00  0.00           N
ATOM    184  CA  LEU X 118       3.890  13.410   5.010  0.00  0.00           C
ATOM    185  CB  LEU X 118       3.380  14.750   5.590  0.00  0.00           C
ATOM    186  CG  LEU X 118       2.070  15.260   5.000  0.00  0.00           C
ATOM    187  CD1 LEU X 118       1.630  16.510   5.770  0.00  0.00           C
ATOM    188  CD2 LEU X 118       2.190  15.690   3.550  0.00  0.00           C
ATOM    189  C   LEU X 118       5.280  13.070   5.560  0.00  0.00           C
ATOM    190  O   LEU X 118       6.290  13.470   5.000  0.00  0.00           O
ATOM    191  N   GLU X 119       5.230  12.380   6.690  0.00  0.00           N
ATOM    192  CA  GLU X 119       6.370  12.090   7.550  0.00  0.00           C
ATOM    193  CB  GLU X 119       6.890  13.210   8.450  0.00  0.00           C
ATOM    194  CG  GLU X 119       8.390  13.250   8.700  0.00  0.00           C
ATOM    195  CD  GLU X 119       8.740  14.480   9.520  0.00  0.00           C
ATOM    196  OE1 GLU X 119       9.110  15.470   8.840  0.00  0.00           O
ATOM    197  OE2 GLU X 119       8.690  14.470  10.760  0.00  0.00           O
ATOM    198  C   GLU X 119       6.110  10.880   8.430  0.00  0.00           C
ATOM    199  O   GLU X 119       4.980  10.780   8.880  0.00  0.00           O
ATOM    200  N   VAL X 120       7.190  10.200   8.810  0.00  0.00           N
ATOM    201  CA  VAL X 120       7.130   9.040   9.690  0.00  0.00           C
ATOM    202  CB  VAL X 120       7.650   7.840   8.920  0.00  0.00           C
ATOM    203  CG1 VAL X 120       7.640   6.620   9.830  0.00  0.00           C
ATOM    204  CG2 VAL X 120       6.760   7.570   7.690  0.00  0.00           C
ATOM    205  C   VAL X 120       7.940   9.410  10.920  0.00  0.00           C
ATOM    206  O   VAL X 120       9.160   9.450  10.770  0.00  0.00           O
ATOM    207  N   LEU X 121       7.300   9.740  12.040  0.00  0.00           N
ATOM    208  CA  LEU X 121       8.060  10.110  13.220  0.00  0.00           C
ATOM    209  CB  LEU X 121       7.200  10.950  14.150  0.00  0.00           C
ATOM    210  CG  LEU X 121       6.700  12.340  13.790  0.00  0.00           C
ATOM    211  CD1 LEU X 121       5.480  12.300  12.870  0.00  0.00           C
ATOM    212  CD2 LEU X 121       6.150  13.070  15.010  0.00  0.00           C
ATOM    213  C   LEU X 121       8.540   8.860  13.940  0.00  0.00           C
ATOM    214  O   LEU X 121       9.720   8.840  14.290  0.00  0.00           O
ATOM    215  N   GLN X 122       7.700   7.810  13.960  0.00  0.00           N
ATOM    216  CA  GLN X 122       7.890   6.480  14.480  0.00  0.00           C
ATOM    217  CB  GLN X 122       7.480   6.140  15.910  0.00  0.00           C
ATOM    218  CG  GLN X 122       8.350   6.660  17.070  0.00  0.00           C
ATOM    219  CD  GLN X 122       9.770   6.160  17.230  0.00  0.00           C
ATOM    220  OE1 GLN X 122      10.330   5.390  16.460  0.00  0.00           O
ATOM    221  NE2 GLN X 122      10.350   6.520  18.380  0.00  0.00           N
ATOM    222  C   GLN X 122       7.130   5.470  13.630  0.00  0.00           C
ATOM    223  O   GLN X 122       5.940   5.540  13.310  0.00  0.00           O
ATOM    224  N   ASP X 123       7.940   4.540  13.120  0.00  0.00           N
ATOM    225  CA  ASP X 123       7.400   3.320  12.530  0.00  0.00           C
ATOM    226  CB  ASP X 123       8.470   2.920  11.530  0.00  0.00           C
ATOM    227  CG  ASP X 123       7.870   2.300  10.270  0.00  0.00           C
ATOM    228  OD1 ASP X 123       8.270   2.660   9.150  0.00  0.00           O
ATOM    229  OD2 ASP X 123       7.130   1.290  10.350  0.00  0.00           O
ATOM    230  C   ASP X 123       7.140   2.250  13.570  0.00  0.00           C
ATOM    231  O   ASP X 123       7.530   2.390  14.730  0.00  0.00           O
ATOM    232  N   ALA X 124       6.660   1.060  13.170  0.00  0.00           N
ATOM    233  CA  ALA X 124       6.360  -0.090  14.010  0.00  0.00           C
ATOM    234  CB  ALA X 124       5.420  -0.980  13.190  0.00  0.00           C
ATOM    235  C   ALA X 124       7.590  -0.770  14.580  0.00  0.00           C
ATOM    236  O   ALA X 124       7.480  -1.900  15.030  0.00  0.00           O
ATOM    237  N   GLU X 125       8.810  -0.220  14.540  0.00  0.00           N
ATOM    238  CA  GLU X 125      10.030  -0.810  15.100  0.00  0.00           C
ATOM    239  CB  GLU X 125      11.220  -0.310  14.300  0.00  0.00           C
ATOM    240  CG  GLU X 125      11.460   1.190  14.430  0.00  0.00           C
ATOM    241  CD  GLU X 125      12.690   1.630  13.650  0.00  0.00           C
ATOM    242  OE1 GLU X 125      13.720   0.930  13.750  0.00  0.00           O
ATOM    243  OE2 GLU X 125      12.670   2.790  13.180  0.00  0.00           O
ATOM    244  C   GLU X 125      10.150  -0.510  16.590  0.00  0.00           C
ATOM    245  O   GLU X 125       9.870   0.580  17.080  0.00  0.00           O
ATOM    246  N   ALA X 126      10.580  -1.610  17.200  0.00  0.00           N
ATOM    247  CA  ALA X 126      10.390  -1.790  18.630  0.00  0.00           C
ATOM    248  CB  ALA X 126       9.180  -2.700  18.890  0.00  0.00           C
ATOM    249  C   ALA X 126      11.620  -2.210  19.410  0.00  0.00           C
ATOM    250  O   ALA X 126      12.580  -2.710  18.840  0.00  0.00           O
ATOM    251  N   ALA X 127      11.700  -1.910  20.700  0.00  0.00           N
ATOM    252  CA  ALA X 127      12.860  -2.230  21.520  0.00  0.00           C
ATOM    253  CB  ALA X 127      12.810  -1.230  22.670  0.00  0.00           C
ATOM    254  C   ALA X 127      13.070  -3.700  21.850  0.00  0.00           C
ATOM    255  O   ALA X 127      12.140  -4.490  21.830  0.00  0.00           O
ATOM    256  N   VAL X 128      14.330  -4.130  22.040  0.00  0.00           N
ATOM    257  CA  VAL X 128      14.770  -5.490  22.310  0.00  0.00           C
ATOM    258  CB  VAL X 128      16.270  -5.600  22.580  0.00  0.00           C
ATOM    259  CG1 VAL X 128      16.800  -4.680  23.670  0.00  0.00           C
ATOM    260  CG2 VAL X 128      16.690  -7.020  22.970  0.00  0.00           C
ATOM    261  C   VAL X 128      13.960  -6.160  23.390  0.00  0.00           C
ATOM    262  O   VAL X 128      13.790  -5.610  24.490  0.00  0.00           O
ATOM    263  N   ALA X 129      13.640  -7.440  23.210  0.00  0.00           N
ATOM    264  CA  ALA X 129      12.880  -8.350  24.040  0.00  0.00           C
ATOM    265  CB  ALA X 129      12.020  -9.200  23.100  0.00  0.00           C
ATOM    266  C   ALA X 129      13.810  -9.260  24.830  0.00  0.00           C
ATOM    267  O   ALA X 129      14.680  -9.950  24.320  0.00  0.00           O
ATOM    268  N   GLY X 130      13.610  -9.280  26.150  0.00  0.00           N
ATOM    269  CA  GLY X 130      14.580  -9.850  27.070  0.00  0.00           C
ATOM    270  C   GLY X 130      14.170 -11.260  27.530  0.00  0.00           C
ATOM    271  O   GLY X 130      13.510 -11.980  26.780  0.00  0.00           O
ATOM    272  N   PRO X 131      14.690 -11.680  28.680  0.00  0.00           N
ATOM    273  CD  PRO X 131      15.680 -11.030  29.490  0.00  0.00           C
ATOM    274  CG  PRO X 131      16.260 -12.000  30.510  0.00  0.00           C
ATOM    275  CB  PRO X 131      14.980 -12.810  30.650  0.00  0.00           C
ATOM    276  CA  PRO X 131      14.330 -12.950  29.290  0.00  0.00           C
ATOM    277  C   PRO X 131      12.860 -13.290  29.500  0.00  0.00           C
ATOM    278  O   PRO X 131      12.050 -12.380  29.330  0.00  0.00           O
ATOM    279  N   SER X 132      12.530 -14.570  29.690  0.00  0.00           N
ATOM    280  CA  SER X 132      11.150 -15.000  29.790  0.00  0.00           C
ATOM    281  CB  SER X 132      11.100 -16.530  29.890  0.00  0.00           C
ATOM    282  OG  SER X 132      11.820 -16.980  31.000  0.00  0.00           O
ATOM    283  C   SER X 132      10.220 -14.440  30.850  0.00  0.00           C
ATOM    284  O   SER X 132       9.000 -14.470  30.650  0.00  0.00           O
ATOM    285  N   HIS X 133      10.810 -13.730  31.820  0.00  0.00           N
ATOM    286  CA  HIS X 133      10.140 -13.030  32.880  0.00  0.00           C
ATOM    287  CB  HIS X 133      10.690 -13.460  34.240  0.00  0.00           C
ATOM    288  CG  HIS X 133      12.110 -13.000  34.470  0.00  0.00           C
ATOM    289  ND1 HIS X 133      13.100 -13.510  33.610  0.00  0.00           N
ATOM    290  CE1 HIS X 133      14.210 -13.170  34.280  0.00  0.00           C
ATOM    291  NE2 HIS X 133      14.040 -12.450  35.410  0.00  0.00           N
ATOM    292  CD2 HIS X 133      12.670 -12.300  35.510  0.00  0.00           C
ATOM    293  C   HIS X 133      10.230 -11.520  32.720  0.00  0.00           C
ATOM    294  O   HIS X 133       9.670 -10.800  33.540  0.00  0.00           O
ATOM    295  N   ALA X 134      10.970 -11.150  31.680  0.00  0.00           N
ATOM    296  CA  ALA X 134      11.080  -9.730  31.380  0.00  0.00           C
ATOM    297  CB  ALA X 134      12.310  -9.580  30.500  0.00  0.00           C
ATOM    298  C   ALA X 134       9.770  -9.240  30.760  0.00  0.00           C
ATOM    299  O   ALA X 134       9.190  -9.940  29.930  0.00  0.00           O
ATOM    300  N   PRO X 135       9.280  -8.040  31.050  0.00  0.00           N
ATOM    301  CD  PRO X 135       9.820  -7.100  32.010  0.00  0.00           C
ATOM    302  CG  PRO X 135       8.850  -5.930  32.110  0.00  0.00           C
ATOM    303  CB  PRO X 135       7.980  -6.110  30.860  0.00  0.00           C
ATOM    304  CA  PRO X 135       8.110  -7.550  30.370  0.00  0.00           C
ATOM    305  C   PRO X 135       8.140  -7.620  28.850  0.00  0.00           C
ATOM    306  O   PRO X 135       9.180  -7.470  28.200  0.00  0.00           O
ATOM    307  N   ASP X 136       6.950  -7.850  28.290  0.00  0.00           N
ATOM    308  CA  ASP X 136       6.770  -7.670  26.870  0.00  0.00           C
ATOM    309  CB  ASP X 136       5.340  -8.060  26.510  0.00  0.00           C
ATOM    310  CG  ASP X 136       5.050  -7.950  25.010  0.00  0.00           C
ATOM    311  OD1 ASP X 136       3.980  -7.520  24.590  0.00  0.00           O
ATOM    312  OD2 ASP X 136       5.920  -8.360  24.220  0.00  0.00           O
ATOM    313  C   ASP X 136       7.110  -6.260  26.410  0.00  0.00           C
ATOM    314  O   ASP X 136       6.800  -5.260  27.040  0.00  0.00           O
ATOM    315  N   THR X 137       7.720  -6.170  25.230  0.00  0.00           N
ATOM    316  CA  THR X 137       8.090  -4.920  24.600  0.00  0.00           C
ATOM    317  CB  THR X 137       9.570  -4.840  24.270  0.00  0.00           C
ATOM    318  CG2 THR X 137      10.390  -5.240  25.490  0.00  0.00           C
ATOM    319  OG1 THR X 137       9.920  -5.730  23.230  0.00  0.00           O
ATOM    320  C   THR X 137       7.350  -4.630  23.300  0.00  0.00           C
ATOM    321  O   THR X 137       7.630  -3.590  22.700  0.00  0.00           O
ATOM    322  N   SER X 138       6.450  -5.520  22.880  0.00  0.00           N
ATOM    323  CA  SER X 138       5.940  -5.450  21.540  0.00  0.00           C
ATOM    324  CB  SER X 138       5.540  -6.860  21.090  0.00  0.00           C
ATOM    325  OG  SER X 138       4.480  -7.410  21.860  0.00  0.00           O
ATOM    326  C   SER X 138       4.800  -4.450  21.320  0.00  0.00           C
ATOM    327  O   SER X 138       4.240  -4.350  20.220  0.00  0.00           O
ATOM    328  N   ASP X 139       4.540  -3.610  22.320  0.00  0.00           N
ATOM    329  CA  ASP X 139       3.400  -2.720  22.380  0.00  0.00           C
ATOM    330  CB  ASP X 139       3.160  -2.230  23.810  0.00  0.00           C
ATOM    331  CG  ASP X 139       4.420  -1.810  24.520  0.00  0.00           C
ATOM    332  OD1 ASP X 139       4.700  -0.620  24.750  0.00  0.00           O
ATOM    333  OD2 ASP X 139       5.130  -2.770  24.920  0.00  0.00           O
ATOM    334  C   ASP X 139       3.380  -1.580  21.360  0.00  0.00           C
ATOM    335  O   ASP X 139       2.310  -1.250  20.870  0.00  0.00           O
ATOM    336  N   VAL X 140       4.500  -1.040  20.880  0.00  0.00           N
ATOM    337  CA  VAL X 140       4.530   0.210  20.150  0.00  0.00           C
ATOM    338  CB  VAL X 140       5.920   0.850  20.070  0.00  0.00           C
ATOM    339  CG1 VAL X 140       6.320   1.470  21.410  0.00  0.00           C
ATOM    340  CG2 VAL X 140       6.980  -0.070  19.480  0.00  0.00           C
ATOM    341  C   VAL X 140       3.990   0.130  18.730  0.00  0.00           C
ATOM    342  O   VAL X 140       4.480  -0.600  17.870  0.00  0.00           O
ATOM    343  N   GLY X 141       2.920   0.860  18.420  0.00  0.00           N
ATOM    344  CA  GLY X 141       2.450   1.160  17.060  0.00  0.00           C
ATOM    345  C   GLY X 141       3.290   2.220  16.370  0.00  0.00           C
ATOM    346  O   GLY X 141       4.510   2.240  16.520  0.00  0.00           O
ATOM    347  N   ALA X 142       2.590   3.030  15.580  0.00  0.00           N
ATOM    348  CA  ALA X 142       3.250   3.960  14.680  0.00  0.00           C
ATOM    349  CB  ALA X 142       3.090   3.540  13.220  0.00  0.00           C
ATOM    350  C   ALA X 142       2.830   5.420  14.880  0.00  0.00           C
ATOM    351  O   ALA X 142       1.770   5.690  15.410  0.00  0.00           O
ATOM    352  N   THR X 143       3.680   6.380  14.520  0.00  0.00           N
ATOM    353  CA  THR X 143       3.560   7.800  14.790  0.00  0.00           C
ATOM    354  CB  THR X 143       4.310   8.370  15.990  0.00  0.00           C
ATOM    355  CG2 THR X 143       4.150   9.840  16.320  0.00  0.00           C
ATOM    356  OG1 THR X 143       4.020   7.700  17.180  0.00  0.00           O
ATOM    357  C   THR X 143       3.850   8.640  13.540  0.00  0.00           C
ATOM    358  O   THR X 143       4.960   8.580  13.010  0.00  0.00           O
ATOM    359  N   LEU X 144       2.870   9.380  13.030  0.00  0.00           N
ATOM    360  CA  LEU X 144       2.940   9.820  11.650  0.00  0.00           C
ATOM    361  CB  LEU X 144       2.060   8.930  10.800  0.00  0.00           C
ATOM    362  CG  LEU X 144       2.310   7.430  10.720  0.00  0.00           C
ATOM    363  CD1 LEU X 144       1.240   6.800   9.810  0.00  0.00           C
ATOM    364  CD2 LEU X 144       3.720   6.960  10.390  0.00  0.00           C
ATOM    365  C   LEU X 144       2.560  11.280  11.560  0.00  0.00           C
ATOM    366  O   LEU X 144       1.820  11.790  12.410  0.00  0.00           O
ATOM    367  N   LEU X 145       2.990  11.930  10.480  0.00  0.00           N
ATOM    368  CA  LEU X 145       2.450  13.240  10.180  0.00  0.00           C
ATOM    369  CB  LEU X 145       3.580  14.210   9.880  0.00  0.00           C
ATOM    370  CG  LEU X 145       3.130  15.650   9.690  0.00  0.00           C
ATOM    371  CD1 LEU X 145       2.760  16.220  11.060  0.00  0.00           C
ATOM    372  CD2 LEU X 145       4.280  16.470   9.130  0.00  0.00           C
ATOM    373  C   LEU X 145       1.520  13.100   8.970  0.00  0.00           C
ATOM    374  O   LEU X 145       1.980  12.670   7.920  0.00  0.00           O
ATOM    375  N   VAL X 146       0.270  13.500   9.110  0.00  0.00           N
ATOM    376  CA  VAL X 146      -0.770  13.360   8.090  0.00  0.00           C
ATOM    377  CB  VAL X 146      -1.740  12.240   8.500  0.00  0.00           C
ATOM    378  CG1 VAL X 146      -1.090  10.900   8.810  0.00  0.00           C
ATOM    379  CG2 VAL X 146      -2.590  12.600   9.710  0.00  0.00           C
ATOM    380  C   VAL X 146      -1.450  14.670   7.710  0.00  0.00           C
ATOM    381  O   VAL X 146      -1.300  15.660   8.410  0.00  0.00           O
ATOM    382  N   SER X 147      -2.140  14.650   6.570  0.00  0.00           N
ATOM    383  CA  SER X 147      -2.770  15.770   5.910  0.00  0.00           C
ATOM    384  CB  SER X 147      -2.040  15.970   4.600  0.00  0.00           C
ATOM    385  OG  SER X 147      -2.270  17.300   4.170  0.00  0.00           O
ATOM    386  C   SER X 147      -4.230  15.480   5.610  0.00  0.00           C
ATOM    387  O   SER X 147      -4.540  14.300   5.500  0.00  0.00           O
ATOM    388  N   ASP X 148      -5.000  16.540   5.310  0.00  0.00           N
ATOM    389  CA  ASP X 148      -6.170  16.490   4.440  0.00  0.00           C
ATOM    390  CB  ASP X 148      -7.440  16.670   5.240  0.00  0.00           C
ATOM    391  CG  ASP X 148      -7.630  18.080   5.750  0.00  0.00           C
ATOM    392  OD1 ASP X 148      -6.790  18.980   5.510  0.00  0.00           O
ATOM    393  OD2 ASP X 148      -8.610  18.360   6.470  0.00  0.00           O
ATOM    394  C   ASP X 148      -6.060  17.410   3.240  0.00  0.00           C
ATOM    395  O   ASP X 148      -7.040  17.510   2.500  0.00  0.00           O
ATOM    396  N   GLY X 149      -4.930  18.070   3.040  0.00  0.00           N
ATOM    397  CA  GLY X 149      -4.720  19.040   1.990  0.00  0.00           C
ATOM    398  C   GLY X 149      -5.170  20.470   2.290  0.00  0.00           C
ATOM    399  O   GLY X 149      -5.010  21.320   1.410  0.00  0.00           O
ATOM    400  N   THR X 150      -5.720  20.750   3.470  0.00  0.00           N
ATOM    401  CA  THR X 150      -5.910  22.090   3.960  0.00  0.00           C
ATOM    402  CB  THR X 150      -7.380  22.430   4.050  0.00  0.00           C
ATOM    403  CG2 THR X 150      -7.630  23.830   4.580  0.00  0.00           C
ATOM    404  OG1 THR X 150      -7.920  22.480   2.740  0.00  0.00           O
ATOM    405  C   THR X 150      -5.330  22.230   5.360  0.00  0.00           C
ATOM    406  O   THR X 150      -4.600  23.190   5.610  0.00  0.00           O
ATOM    407  N   HIS X 151      -5.330  21.230   6.240  0.00  0.00           N
ATOM    408  CA  HIS X 151      -4.480  21.120   7.390  0.00  0.00           C
ATOM    409  CB  HIS X 151      -5.180  21.440   8.700  0.00  0.00           C
ATOM    410  CG  HIS X 151      -5.790  22.800   8.760  0.00  0.00           C
ATOM    411  ND1 HIS X 151      -7.080  23.220   8.400  0.00  0.00           N
ATOM    412  CE1 HIS X 151      -7.150  24.510   8.690  0.00  0.00           C
ATOM    413  NE2 HIS X 151      -6.070  25.000   9.340  0.00  0.00           N
ATOM    414  CD2 HIS X 151      -5.220  23.910   9.330  0.00  0.00           C
ATOM    415  C   HIS X 151      -3.740  19.790   7.500  0.00  0.00           C
ATOM    416  O   HIS X 151      -3.910  18.810   6.780  0.00  0.00           O
ATOM    417  N   SER X 152      -2.810  19.690   8.470  0.00  0.00           N
ATOM    418  CA  SER X 152      -2.090  18.530   8.920  0.00  0.00           C
ATOM    419  CB  SER X 152      -0.670  18.510   8.370  0.00  0.00           C
ATOM    420  OG  SER X 152       0.150  19.590   8.770  0.00  0.00           O
ATOM    421  C   SER X 152      -2.040  18.430  10.450  0.00  0.00           C
ATOM    422  O   SER X 152      -2.340  19.410  11.120  0.00  0.00           O
ATOM    423  N   VAL X 153      -1.830  17.180  10.850  0.00  0.00           N
ATOM    424  CA  VAL X 153      -1.900  16.660  12.210  0.00  0.00           C
ATOM    425  CB  VAL X 153      -3.360  16.490  12.600  0.00  0.00           C
ATOM    426  CG1 VAL X 153      -3.980  15.230  12.000  0.00  0.00           C
ATOM    427  CG2 VAL X 153      -3.510  16.360  14.120  0.00  0.00           C
ATOM    428  C   VAL X 153      -0.920  15.510  12.440  0.00  0.00           C
ATOM    429  O   VAL X 153      -0.560  14.830  11.500  0.00  0.00           O
ATOM    430  N   ARG X 154      -0.570  15.240  13.710  0.00  0.00           N
ATOM    431  CA  ARG X 154       0.140  14.070  14.170  0.00  0.00           C
ATOM    432  CB  ARG X 154       1.070  14.400  15.320  0.00  0.00           C
ATOM    433  CG  ARG X 154       1.520  13.250  16.210  0.00  0.00           C
ATOM    434  CD  ARG X 154       2.300  13.830  17.390  0.00  0.00           C
ATOM    435  NE  ARG X 154       2.370  13.020  18.610  0.00  0.00           N
ATOM    436  CZ  ARG X 154       1.770  13.280  19.780  0.00  0.00           C
ATOM    437  NH1 ARG X 154       1.040  14.390  19.920  0.00  0.00           N
ATOM    438  NH2 ARG X 154       1.800  12.370  20.770  0.00  0.00           N
ATOM    439  C   ARG X 154      -0.850  12.950  14.500  0.00  0.00           C
ATOM    440  O   ARG X 154      -1.920  13.170  15.070  0.00  0.00           O
ATOM    441  N   CYS X 155      -0.520  11.730  14.100  0.00  0.00           N
ATOM    442  CA  CYS X 155      -1.390  10.570  14.000  0.00  0.00           C
ATOM    443  CB  CYS X 155      -1.770  10.320  12.540  0.00  0.00           C
ATOM    444  SG  CYS X 155      -2.680   8.760  12.430  0.00  0.00           S
ATOM    445  C   CYS X 155      -0.750   9.400  14.710  0.00  0.00           C
ATOM    446  O   CYS X 155       0.370   9.090  14.330  0.00  0.00           O
ATOM    447  N   LEU X 156      -1.370   8.860  15.760  0.00  0.00           N
ATOM    448  CA  LEU X 156      -1.000   7.710  16.550  0.00  0.00           C
ATOM    449  CB  LEU X 156      -1.150   7.960  18.050  0.00  0.00           C
ATOM    450  CG  LEU X 156       0.000   8.720  18.720  0.00  0.00           C
ATOM    451  CD1 LEU X 156       0.110  10.120  18.120  0.00  0.00           C
ATOM    452  CD2 LEU X 156      -0.290   8.870  20.200  0.00  0.00           C
ATOM    453  C   LEU X 156      -1.700   6.470  16.010  0.00  0.00           C
ATOM    454  O   LEU X 156      -2.830   6.270  16.420  0.00  0.00           O
ATOM    455  N   VAL X 157      -1.090   5.670  15.130  0.00  0.00           N
ATOM    456  CA  VAL X 157      -1.680   4.440  14.650  0.00  0.00           C
ATOM    457  CB  VAL X 157      -1.070   4.130  13.280  0.00  0.00           C
ATOM    458  CG1 VAL X 157      -2.000   3.180  12.530  0.00  0.00           C
ATOM    459  CG2 VAL X 157      -0.740   5.280  12.340  0.00  0.00           C
ATOM    460  C   VAL X 157      -1.400   3.330  15.650  0.00  0.00           C
ATOM    461  O   VAL X 157      -0.250   3.030  15.940  0.00  0.00           O
ATOM    462  N   THR X 158      -2.470   2.810  16.300  0.00  0.00           N
ATOM    463  CA  THR X 158      -2.380   1.970  17.480  0.00  0.00           C
ATOM    464  CB  THR X 158      -3.670   1.780  18.270  0.00  0.00           C
ATOM    465  CG2 THR X 158      -4.050   3.020  19.060  0.00  0.00           C
ATOM    466  OG1 THR X 158      -4.720   1.500  17.350  0.00  0.00           O
ATOM    467  C   THR X 158      -1.830   0.590  17.160  0.00  0.00           C
ATOM    468  O   THR X 158      -1.780   0.100  16.040  0.00  0.00           O
ATOM    469  N   ARG X 159      -1.430  -0.180  18.180  0.00  0.00           N
ATOM    470  CA  ARG X 159      -1.010  -1.560  18.230  0.00  0.00           C
ATOM    471  CB  ARG X 159      -0.930  -1.970  19.690  0.00  0.00           C
ATOM    472  CG  ARG X 159      -0.860  -3.470  20.040  0.00  0.00           C
ATOM    473  CD  ARG X 159       0.440  -4.180  19.730  0.00  0.00           C
ATOM    474  NE  ARG X 159       0.760  -4.390  18.310  0.00  0.00           N
ATOM    475  CZ  ARG X 159       1.810  -3.810  17.720  0.00  0.00           C
ATOM    476  NH1 ARG X 159       2.540  -2.870  18.320  0.00  0.00           N
ATOM    477  NH2 ARG X 159       2.160  -4.130  16.460  0.00  0.00           N
ATOM    478  C   ARG X 159      -1.990  -2.440  17.450  0.00  0.00           C
ATOM    479  O   ARG X 159      -1.610  -3.150  16.520  0.00  0.00           O
ATOM    480  N   GLU X 160      -3.280  -2.280  17.750  0.00  0.00           N
ATOM    481  CA  GLU X 160      -4.340  -2.970  17.030  0.00  0.00           C
ATOM    482  CB  GLU X 160      -5.580  -2.980  17.920  0.00  0.00           C
ATOM    483  CG  GLU X 160      -6.600  -4.060  17.550  0.00  0.00           C
ATOM    484  CD  GLU X 160      -7.770  -4.110  18.520  0.00  0.00           C
ATOM    485  OE1 GLU X 160      -7.670  -4.820  19.550  0.00  0.00           O
ATOM    486  OE2 GLU X 160      -8.800  -3.510  18.180  0.00  0.00           O
ATOM    487  C   GLU X 160      -4.680  -2.510  15.620  0.00  0.00           C
ATOM    488  O   GLU X 160      -4.960  -3.420  14.830  0.00  0.00           O
ATOM    489  N   ALA X 161      -4.520  -1.220  15.340  0.00  0.00           N
ATOM    490  CA  ALA X 161      -4.690  -0.750  13.980  0.00  0.00           C
ATOM    491  CB  ALA X 161      -4.530   0.770  14.030  0.00  0.00           C
ATOM    492  C   ALA X 161      -3.690  -1.460  13.090  0.00  0.00           C
ATOM    493  O   ALA X 161      -4.080  -1.870  12.010  0.00  0.00           O
ATOM    494  N   LEU X 162      -2.460  -1.650  13.590  0.00  0.00           N
ATOM    495  CA  LEU X 162      -1.360  -2.340  12.940  0.00  0.00           C
ATOM    496  CB  LEU X 162      -0.020  -2.120  13.630  0.00  0.00           C
ATOM    497  CG  LEU X 162       0.620  -0.730  13.740  0.00  0.00           C
ATOM    498  CD1 LEU X 162       2.130  -0.920  13.730  0.00  0.00           C
ATOM    499  CD2 LEU X 162       0.180   0.030  12.490  0.00  0.00           C
ATOM    500  C   LEU X 162      -1.700  -3.800  12.690  0.00  0.00           C
ATOM    501  O   LEU X 162      -1.820  -4.190  11.530  0.00  0.00           O
ATOM    502  N   ASP X 163      -2.030  -4.530  13.760  0.00  0.00           N
ATOM    503  CA  ASP X 163      -2.180  -5.970  13.720  0.00  0.00           C
ATOM    504  CB  ASP X 163      -2.030  -6.540  15.130  0.00  0.00           C
ATOM    505  CG  ASP X 163      -0.740  -6.220  15.870  0.00  0.00           C
ATOM    506  OD1 ASP X 163       0.400  -6.150  15.340  0.00  0.00           O
ATOM    507  OD2 ASP X 163      -0.900  -6.210  17.100  0.00  0.00           O
ATOM    508  C   ASP X 163      -3.460  -6.410  13.050  0.00  0.00           C
ATOM    509  O   ASP X 163      -3.580  -7.610  12.820  0.00  0.00           O
ATOM    510  N   THR X 164      -4.450  -5.550  12.760  0.00  0.00           N
ATOM    511  CA  THR X 164      -5.660  -5.790  11.990  0.00  0.00           C
ATOM    512  CB  THR X 164      -6.930  -5.270  12.640  0.00  0.00           C
ATOM    513  CG2 THR X 164      -7.180  -5.910  14.000  0.00  0.00           C
ATOM    514  OG1 THR X 164      -6.800  -3.900  12.930  0.00  0.00           O
ATOM    515  C   THR X 164      -5.620  -5.260  10.550  0.00  0.00           C
ATOM    516  O   THR X 164      -6.370  -5.750   9.730  0.00  0.00           O
ATOM    517  N   SER X 165      -4.690  -4.400  10.110  0.00  0.00           N
ATOM    518  CA  SER X 165      -4.520  -4.030   8.720  0.00  0.00           C
ATOM    519  CB  SER X 165      -3.620  -2.790   8.710  0.00  0.00           C
ATOM    520  OG  SER X 165      -3.930  -2.010   7.570  0.00  0.00           O
ATOM    521  C   SER X 165      -3.910  -5.230   7.990  0.00  0.00           C
ATOM    522  O   SER X 165      -3.200  -6.060   8.520  0.00  0.00           O
ATOM    523  N   ASP X 166      -4.100  -5.120   6.670  0.00  0.00           N
ATOM    524  CA  ASP X 166      -3.750  -6.080   5.650  0.00  0.00           C
ATOM    525  CB  ASP X 166      -4.810  -6.130   4.580  0.00  0.00           C
ATOM    526  CG  ASP X 166      -4.630  -7.160   3.480  0.00  0.00           C
ATOM    527  OD1 ASP X 166      -4.880  -8.360   3.740  0.00  0.00           O
ATOM    528  OD2 ASP X 166      -4.190  -6.850   2.340  0.00  0.00           O
ATOM    529  C   ASP X 166      -2.340  -5.880   5.090  0.00  0.00           C
ATOM    530  O   ASP X 166      -2.000  -4.830   4.560  0.00  0.00           O
ATOM    531  N   TRP X 167      -1.480  -6.900   5.160  0.00  0.00           N
ATOM    532  CA  TRP X 167      -0.090  -6.760   4.790  0.00  0.00           C
ATOM    533  CB  TRP X 167       0.750  -6.700   6.060  0.00  0.00           C
ATOM    534  CG  TRP X 167       0.260  -5.730   7.080  0.00  0.00           C
ATOM    535  CD1 TRP X 167      -0.420  -6.020   8.210  0.00  0.00           C
ATOM    536  NE1 TRP X 167      -0.520  -4.890   9.010  0.00  0.00           N
ATOM    537  CE2 TRP X 167       0.210  -3.850   8.470  0.00  0.00           C
ATOM    538  CZ2 TRP X 167       0.520  -2.570   8.920  0.00  0.00           C
ATOM    539  CH2 TRP X 167       1.240  -1.640   8.170  0.00  0.00           C
ATOM    540  CZ3 TRP X 167       1.780  -2.140   6.980  0.00  0.00           C
ATOM    541  CE3 TRP X 167       1.590  -3.470   6.580  0.00  0.00           C
ATOM    542  CD2 TRP X 167       0.730  -4.350   7.250  0.00  0.00           C
ATOM    543  C   TRP X 167       0.300  -7.860   3.810  0.00  0.00           C
ATOM    544  O   TRP X 167       1.460  -7.960   3.450  0.00  0.00           O
ATOM    545  N   GLU X 168      -0.570  -8.770   3.370  0.00  0.00           N
ATOM    546  CA  GLU X 168      -0.170  -9.710   2.340  0.00  0.00           C
ATOM    547  CB  GLU X 168      -1.290 -10.740   2.150  0.00  0.00           C
ATOM    548  CG  GLU X 168      -1.010 -11.800   1.110  0.00  0.00           C
ATOM    549  CD  GLU X 168      -2.240 -12.700   1.040  0.00  0.00           C
ATOM    550  OE1 GLU X 168      -2.970 -12.680   0.040  0.00  0.00           O
ATOM    551  OE2 GLU X 168      -2.590 -13.420   2.010  0.00  0.00           O
ATOM    552  C   GLU X 168       0.210  -8.940   1.090  0.00  0.00           C
ATOM    553  O   GLU X 168      -0.500  -8.000   0.720  0.00  0.00           O
ATOM    554  N   GLU X 169       1.290  -9.380   0.430  0.00  0.00           N
ATOM    555  CA  GLU X 169       1.750  -8.750  -0.780  0.00  0.00           C
ATOM    556  CB  GLU X 169       0.850  -9.000  -1.980  0.00  0.00           C
ATOM    557  CG  GLU X 169       1.070 -10.460  -2.390  0.00  0.00           C
ATOM    558  CD  GLU X 169       0.480 -10.760  -3.750  0.00  0.00           C
ATOM    559  OE1 GLU X 169      -0.750 -10.890  -3.900  0.00  0.00           O
ATOM    560  OE2 GLU X 169       1.300 -10.800  -4.700  0.00  0.00           O
ATOM    561  C   GLU X 169       2.160  -7.280  -0.710  0.00  0.00           C
ATOM    562  O   GLU X 169       2.310  -6.630  -1.740  0.00  0.00           O
ATOM    563  N   LYS X 170       2.480  -6.800   0.480  0.00  0.00           N
ATOM    564  CA  LYS X 170       3.090  -5.520   0.840  0.00  0.00           C
ATOM    565  CB  LYS X 170       1.840  -4.750   1.280  0.00  0.00           C
ATOM    566  CG  LYS X 170       0.850  -4.390   0.180  0.00  0.00           C
ATOM    567  CD  LYS X 170      -0.370  -3.570   0.580  0.00  0.00           C
ATOM    568  CE  LYS X 170      -1.280  -4.370   1.510  0.00  0.00           C
ATOM    569  NZ  LYS X 170      -1.910  -5.520   0.820  0.00  0.00           N
ATOM    570  C   LYS X 170       4.210  -5.560   1.860  0.00  0.00           C
ATOM    571  O   LYS X 170       4.430  -6.570   2.540  0.00  0.00           O
ATOM    572  N   GLU X 171       4.870  -4.430   2.110  0.00  0.00           N
ATOM    573  CA  GLU X 171       5.820  -4.190   3.180  0.00  0.00           C
ATOM    574  CB  GLU X 171       6.880  -3.230   2.650  0.00  0.00           C
ATOM    575  CG  GLU X 171       7.910  -4.050   1.870  0.00  0.00           C
ATOM    576  CD  GLU X 171       8.960  -3.120   1.280  0.00  0.00           C
ATOM    577  OE1 GLU X 171      10.110  -3.420   1.690  0.00  0.00           O
ATOM    578  OE2 GLU X 171       8.700  -2.080   0.640  0.00  0.00           O
ATOM    579  C   GLU X 171       5.120  -3.630   4.410  0.00  0.00           C
ATOM    580  O   GLU X 171       4.270  -2.750   4.400  0.00  0.00           O
ATOM    581  N   PHE X 172       5.580  -4.050   5.590  0.00  0.00           N
ATOM    582  CA  PHE X 172       5.160  -3.550   6.890  0.00  0.00           C
ATOM    583  CB  PHE X 172       5.320  -4.820   7.730  0.00  0.00           C
ATOM    584  CG  PHE X 172       5.010  -4.690   9.200  0.00  0.00           C
ATOM    585  CD1 PHE X 172       3.700  -4.620   9.700  0.00  0.00           C
ATOM    586  CE1 PHE X 172       3.420  -4.600  11.070  0.00  0.00           C
ATOM    587  CZ  PHE X 172       4.510  -4.270  11.900  0.00  0.00           C
ATOM    588  CE2 PHE X 172       5.820  -4.360  11.420  0.00  0.00           C
ATOM    589  CD2 PHE X 172       6.100  -4.520  10.060  0.00  0.00           C
ATOM    590  C   PHE X 172       5.940  -2.410   7.510  0.00  0.00           C
ATOM    591  O   PHE X 172       7.150  -2.260   7.520  0.00  0.00           O
ATOM    592  N   GLY X 173       5.150  -1.400   7.900  0.00  0.00           N
ATOM    593  CA  GLY X 173       5.560  -0.050   8.260  0.00  0.00           C
ATOM    594  C   GLY X 173       5.000   1.040   7.360  0.00  0.00           C
ATOM    595  O   GLY X 173       3.900   0.940   6.800  0.00  0.00           O
ATOM    596  N   PHE X 174       5.790   2.130   7.390  0.00  0.00           N
ATOM    597  CA  PHE X 174       5.490   3.340   6.650  0.00  0.00           C
ATOM    598  CB  PHE X 174       4.990   4.370   7.660  0.00  0.00           C
ATOM    599  CG  PHE X 174       3.640   3.980   8.200  0.00  0.00           C
ATOM    600  CD1 PHE X 174       2.500   4.120   7.390  0.00  0.00           C
ATOM    601  CE1 PHE X 174       1.280   3.640   7.840  0.00  0.00           C
ATOM    602  CZ  PHE X 174       1.210   2.940   9.050  0.00  0.00           C
ATOM    603  CE2 PHE X 174       2.360   2.870   9.840  0.00  0.00           C
ATOM    604  CD2 PHE X 174       3.600   3.360   9.460  0.00  0.00           C
ATOM    605  C   PHE X 174       6.690   3.880   5.880  0.00  0.00           C
ATOM    606  O   PHE X 174       6.350   4.360   4.800  0.00  0.00           O
ATOM    607  N   ARG X 175       7.960   3.800   6.290  0.00  0.00           N
ATOM    608  CA  ARG X 175       9.040   4.560   5.700  0.00  0.00           C
ATOM    609  CB  ARG X 175      10.300   4.400   6.520  0.00  0.00           C
ATOM    610  CG  ARG X 175      10.210   5.070   7.890  0.00  0.00           C
ATOM    611  CD  ARG X 175      11.650   5.220   8.340  0.00  0.00           C
ATOM    612  NE  ARG X 175      11.580   6.060   9.520  0.00  0.00           N
ATOM    613  CZ  ARG X 175      11.550   5.620  10.790  0.00  0.00           C
ATOM    614  NH1 ARG X 175      11.700   4.330  11.100  0.00  0.00           N
ATOM    615  NH2 ARG X 175      11.440   6.460  11.830  0.00  0.00           N
ATOM    616  C   ARG X 175       9.280   4.110   4.260  0.00  0.00           C
ATOM    617  O   ARG X 175       9.410   2.910   4.010  0.00  0.00           O
ATOM    618  N   GLY X 176       9.370   5.050   3.330  0.00  0.00           N
ATOM    619  CA  GLY X 176       9.350   4.890   1.890  0.00  0.00           C
ATOM    620  C   GLY X 176       8.050   5.200   1.130  0.00  0.00           C
ATOM    621  O   GLY X 176       8.080   5.090  -0.090  0.00  0.00           O
ATOM    622  N   THR X 177       6.970   5.560   1.840  0.00  0.00           N
ATOM    623  CA  THR X 177       5.650   5.640   1.240  0.00  0.00           C
ATOM    624  CB  THR X 177       4.710   4.520   1.700  0.00  0.00           C
ATOM    625  CG2 THR X 177       5.390   3.180   1.470  0.00  0.00           C
ATOM    626  OG1 THR X 177       4.360   4.510   3.080  0.00  0.00           O
ATOM    627  C   THR X 177       4.960   6.990   1.290  0.00  0.00           C
ATOM    628  O   THR X 177       3.750   7.060   1.060  0.00  0.00           O
ATOM    629  N   GLU X 178       5.710   8.060   1.610  0.00  0.00           N
ATOM    630  CA  GLU X 178       5.170   9.400   1.720  0.00  0.00           C
ATOM    631  CB  GLU X 178       6.280  10.260   2.340  0.00  0.00           C
ATOM    632  CG  GLU X 178       6.750   9.900   3.740  0.00  0.00           C
ATOM    633  CD  GLU X 178       8.000   9.010   3.700  0.00  0.00           C
ATOM    634  OE1 GLU X 178       8.090   7.990   2.990  0.00  0.00           O
ATOM    635  OE2 GLU X 178       8.910   9.510   4.380  0.00  0.00           O
ATOM    636  C   GLU X 178       4.670   9.910   0.370  0.00  0.00           C
ATOM    637  O   GLU X 178       5.190   9.550  -0.690  0.00  0.00           O
ATOM    638  N   GLY X 179       3.610  10.700   0.520  0.00  0.00           N
ATOM    639  CA  GLY X 179       2.880  11.220  -0.620  0.00  0.00           C
ATOM    640  C   GLY X 179       1.640  10.400  -0.970  0.00  0.00           C
ATOM    641  O   GLY X 179       0.650  10.950  -1.460  0.00  0.00           O
ATOM    642  N   ARG X 180       1.570   9.140  -0.580  0.00  0.00           N
ATOM    643  CA  ARG X 180       0.420   8.240  -0.640  0.00  0.00           C
ATOM    644  CB  ARG X 180       0.840   6.790  -0.410  0.00  0.00           C
ATOM    645  CG  ARG X 180       1.840   6.410  -1.490  0.00  0.00           C
ATOM    646  CD  ARG X 180       1.960   4.890  -1.390  0.00  0.00           C
ATOM    647  NE  ARG X 180       3.150   4.400  -2.090  0.00  0.00           N
ATOM    648  CZ  ARG X 180       3.670   3.200  -1.810  0.00  0.00           C
ATOM    649  NH1 ARG X 180       3.190   2.290  -0.970  0.00  0.00           N
ATOM    650  NH2 ARG X 180       4.920   2.960  -2.290  0.00  0.00           N
ATOM    651  C   ARG X 180      -0.690   8.630   0.320  0.00  0.00           C
ATOM    652  O   ARG X 180      -0.490   9.310   1.330  0.00  0.00           O
ATOM    653  N   LEU X 181      -1.910   8.230  -0.060  0.00  0.00           N
ATOM    654  CA  LEU X 181      -3.080   8.370   0.780  0.00  0.00           C
ATOM    655  CB  LEU X 181      -4.430   8.430   0.040  0.00  0.00           C
ATOM    656  CG  LEU X 181      -4.710   9.660  -0.800  0.00  0.00           C
ATOM    657  CD1 LEU X 181      -4.610  11.000  -0.080  0.00  0.00           C
ATOM    658  CD2 LEU X 181      -3.760   9.740  -1.990  0.00  0.00           C
ATOM    659  C   LEU X 181      -3.090   7.260   1.810  0.00  0.00           C
ATOM    660  O   LEU X 181      -2.630   6.150   1.540  0.00  0.00           O
ATOM    661  N   LEU X 182      -3.510   7.670   3.000  0.00  0.00           N
ATOM    662  CA  LEU X 182      -3.890   6.810   4.100  0.00  0.00           C
ATOM    663  CB  LEU X 182      -3.150   7.080   5.400  0.00  0.00           C
ATOM    664  CG  LEU X 182      -1.660   6.770   5.380  0.00  0.00           C
ATOM    665  CD1 LEU X 182      -0.900   7.340   6.570  0.00  0.00           C
ATOM    666  CD2 LEU X 182      -1.330   5.290   5.200  0.00  0.00           C
ATOM    667  C   LEU X 182      -5.420   6.850   4.200  0.00  0.00           C
ATOM    668  O   LEU X 182      -6.080   7.870   4.370  0.00  0.00           O
ATOM    669  N   LEU X 183      -6.040   5.670   4.170  0.00  0.00           N
ATOM    670  CA  LEU X 183      -7.460   5.480   4.440  0.00  0.00           C
ATOM    671  CB  LEU X 183      -7.990   4.360   3.550  0.00  0.00           C
ATOM    672  CG  LEU X 183      -9.390   3.900   3.950  0.00  0.00           C
ATOM    673  CD1 LEU X 183     -10.520   4.920   3.910  0.00  0.00           C
ATOM    674  CD2 LEU X 183      -9.810   2.710   3.080  0.00  0.00           C
ATOM    675  C   LEU X 183      -7.520   5.120   5.920  0.00  0.00           C
ATOM    676  O   LEU X 183      -7.010   4.090   6.340  0.00  0.00           O
ATOM    677  N   LEU X 184      -8.170   6.030   6.640  0.00  0.00           N
ATOM    678  CA  LEU X 184      -8.380   6.010   8.070  0.00  0.00           C
ATOM    679  CB  LEU X 184      -8.060   7.380   8.690  0.00  0.00           C
ATOM    680  CG  LEU X 184      -6.640   7.840   8.350  0.00  0.00           C
ATOM    681  CD1 LEU X 184      -6.480   9.310   8.650  0.00  0.00           C
ATOM    682  CD2 LEU X 184      -5.590   6.980   9.070  0.00  0.00           C
ATOM    683  C   LEU X 184      -9.810   5.560   8.330  0.00  0.00           C
ATOM    684  O   LEU X 184     -10.670   6.440   8.480  0.00  0.00           O
ATOM    685  N   GLN X 185     -10.000   4.250   8.460  0.00  0.00           N
ATOM    686  CA  GLN X 185     -11.330   3.710   8.600  0.00  0.00           C
ATOM    687  CB  GLN X 185     -11.290   2.220   8.290  0.00  0.00           C
ATOM    688  CG  GLN X 185     -10.920   1.750   6.890  0.00  0.00           C
ATOM    689  CD  GLN X 185     -10.310   0.370   6.660  0.00  0.00           C
ATOM    690  OE1 GLN X 185      -9.270   0.050   7.240  0.00  0.00           O
ATOM    691  NE2 GLN X 185     -10.840  -0.510   5.820  0.00  0.00           N
ATOM    692  C   GLN X 185     -11.950   3.990   9.960  0.00  0.00           C
ATOM    693  O   GLN X 185     -13.170   4.140   9.930  0.00  0.00           O
ATOM    694  N   ASP X 186     -11.220   4.140  11.070  0.00  0.00           N
ATOM    695  CA  ASP X 186     -11.660   4.760  12.320  0.00  0.00           C
ATOM    696  CB  ASP X 186     -12.240   3.580  13.100  0.00  0.00           C
ATOM    697  CG  ASP X 186     -12.970   4.010  14.360  0.00  0.00           C
ATOM    698  OD1 ASP X 186     -13.530   3.140  15.080  0.00  0.00           O
ATOM    699  OD2 ASP X 186     -13.070   5.220  14.630  0.00  0.00           O
ATOM    700  C   ASP X 186     -10.610   5.520  13.110  0.00  0.00           C
ATOM    701  O   ASP X 186      -9.580   4.950  13.480  0.00  0.00           O
ATOM    702  N   CYS X 187     -10.820   6.810  13.400  0.00  0.00           N
ATOM    703  CA  CYS X 187      -9.970   7.690  14.180  0.00  0.00           C
ATOM    704  CB  CYS X 187      -8.910   8.230  13.230  0.00  0.00           C
ATOM    705  SG  CYS X 187      -9.440   9.290  11.850  0.00  0.00           S
ATOM    706  C   CYS X 187     -10.730   8.810  14.890  0.00  0.00           C
ATOM    707  O   CYS X 187     -11.860   9.110  14.560  0.00  0.00           O
ATOM    708  N   GLY X 188     -10.090   9.540  15.800  0.00  0.00           N
ATOM    709  CA  GLY X 188     -10.630  10.440  16.790  0.00  0.00           C
ATOM    710  C   GLY X 188      -9.540  11.340  17.370  0.00  0.00           C
ATOM    711  O   GLY X 188      -8.400  10.910  17.520  0.00  0.00           O
ATOM    712  N   VAL X 189      -9.910  12.570  17.690  0.00  0.00           N
ATOM    713  CA  VAL X 189      -8.970  13.480  18.310  0.00  0.00           C
ATOM    714  CB  VAL X 189      -9.300  14.930  17.980  0.00  0.00           C
ATOM    715  CG1 VAL X 189      -9.000  15.200  16.500  0.00  0.00           C
ATOM    716  CG2 VAL X 189     -10.710  15.480  18.180  0.00  0.00           C
ATOM    717  C   VAL X 189      -8.700  13.360  19.810  0.00  0.00           C
ATOM    718  O   VAL X 189      -9.690  13.170  20.500  0.00  0.00           O
ATOM    719  N   HIS X 190      -7.500  13.680  20.270  0.00  0.00           N
ATOM    720  CA  HIS X 190      -7.210  13.780  21.690  0.00  0.00           C
ATOM    721  CB  HIS X 190      -6.570  12.480  22.190  0.00  0.00           C
ATOM    722  CG  HIS X 190      -6.450  12.290  23.670  0.00  0.00           C
ATOM    723  ND1 HIS X 190      -7.110  12.990  24.690  0.00  0.00           N
ATOM    724  CE1 HIS X 190      -6.640  12.500  25.830  0.00  0.00           C
ATOM    725  NE2 HIS X 190      -5.820  11.450  25.650  0.00  0.00           N
ATOM    726  CD2 HIS X 190      -5.610  11.400  24.290  0.00  0.00           C
ATOM    727  C   HIS X 190      -6.280  14.940  21.950  0.00  0.00           C
ATOM    728  O   HIS X 190      -5.880  15.560  20.970  0.00  0.00           O
ATOM    729  N   VAL X 191      -5.930  15.300  23.200  0.00  0.00           N
ATOM    730  CA  VAL X 191      -5.240  16.520  23.580  0.00  0.00           C
ATOM    731  CB  VAL X 191      -6.250  17.560  24.010  0.00  0.00           C
ATOM    732  CG1 VAL X 191      -7.220  18.130  22.980  0.00  0.00           C
ATOM    733  CG2 VAL X 191      -7.120  17.060  25.170  0.00  0.00           C
ATOM    734  C   VAL X 191      -4.170  16.320  24.640  0.00  0.00           C
ATOM    735  O   VAL X 191      -4.290  15.370  25.410  0.00  0.00           O
ATOM    736  N   GLN X 192      -3.060  17.070  24.650  0.00  0.00           N
ATOM    737  CA  GLN X 192      -1.880  17.070  25.490  0.00  0.00           C
ATOM    738  CB  GLN X 192      -0.760  16.180  24.960  0.00  0.00           C
ATOM    739  CG  GLN X 192      -0.300  16.660  23.590  0.00  0.00           C
ATOM    740  CD  GLN X 192       0.810  15.730  23.110  0.00  0.00           C
ATOM    741  OE1 GLN X 192       0.590  14.630  22.620  0.00  0.00           O
ATOM    742  NE2 GLN X 192       2.060  16.180  23.220  0.00  0.00           N
ATOM    743  C   GLN X 192      -1.360  18.460  25.830  0.00  0.00           C
ATOM    744  O   GLN X 192      -1.250  19.290  24.930  0.00  0.00           O
ATOM    745  N   VAL X 193      -0.940  18.670  27.080  0.00  0.00           N
ATOM    746  CA  VAL X 193      -0.370  19.910  27.570  0.00  0.00           C
ATOM    747  CB  VAL X 193      -0.490  20.160  29.050  0.00  0.00           C
ATOM    748  CG1 VAL X 193      -1.950  20.250  29.470  0.00  0.00           C
ATOM    749  CG2 VAL X 193       0.250  19.020  29.760  0.00  0.00           C
ATOM    750  C   VAL X 193       1.100  20.040  27.120  0.00  0.00           C
ATOM    751  O   VAL X 193       1.650  19.110  26.560  0.00  0.00           O
ATOM    752  N   ALA X 194       1.610  21.260  27.160  0.00  0.00           N
ATOM    753  CA  ALA X 194       2.970  21.580  26.770  0.00  0.00           C
ATOM    754  CB  ALA X 194       3.180  23.090  26.850  0.00  0.00           C
ATOM    755  C   ALA X 194       4.020  20.830  27.600  0.00  0.00           C
ATOM    756  O   ALA X 194       3.770  20.520  28.760  0.00  0.00           O
ATOM    757  N   GLU X 195       5.210  20.580  27.050  0.00  0.00           N
ATOM    758  CA  GLU X 195       6.340  20.180  27.850  0.00  0.00           C
ATOM    759  CB  GLU X 195       6.570  18.710  27.520  0.00  0.00           C
ATOM    760  CG  GLU X 195       7.530  18.200  28.590  0.00  0.00           C
ATOM    761  CD  GLU X 195       8.210  16.910  28.130  0.00  0.00           C
ATOM    762  OE1 GLU X 195       9.420  16.950  27.830  0.00  0.00           O
ATOM    763  OE2 GLU X 195       7.550  15.850  28.150  0.00  0.00           O
ATOM    764  C   GLU X 195       7.490  21.050  27.410  0.00  0.00           C
ATOM    765  O   GLU X 195       8.030  20.860  26.320  0.00  0.00           O
ATOM    766  N   GLY X 196       7.960  22.000  28.220  0.00  0.00           N
ATOM    767  CA  GLY X 196       9.100  22.860  27.970  0.00  0.00           C
ATOM    768  C   GLY X 196       9.000  23.820  26.790  0.00  0.00           C
ATOM    769  O   GLY X 196       8.070  24.640  26.850  0.00  0.00           O
ATOM    770  N   GLY X 197       9.820  23.660  25.750  0.00  0.00           N
ATOM    771  CA  GLY X 197       9.800  24.320  24.470  0.00  0.00           C
ATOM    772  C   GLY X 197       8.780  23.800  23.470  0.00  0.00           C
ATOM    773  O   GLY X 197       8.480  24.490  22.510  0.00  0.00           O
ATOM    774  N   ALA X 198       8.110  22.670  23.780  0.00  0.00           N
ATOM    775  CA  ALA X 198       7.160  21.980  22.930  0.00  0.00           C
ATOM    776  CB  ALA X 198       7.420  20.480  22.930  0.00  0.00           C
ATOM    777  C   ALA X 198       5.740  22.370  23.320  0.00  0.00           C
ATOM    778  O   ALA X 198       5.450  22.300  24.510  0.00  0.00           O
ATOM    779  N   PRO X 199       4.850  22.810  22.420  0.00  0.00           N
ATOM    780  CD  PRO X 199       5.150  22.890  21.000  0.00  0.00           C
ATOM    781  CG  PRO X 199       3.870  23.460  20.410  0.00  0.00           C
ATOM    782  CB  PRO X 199       3.330  24.370  21.520  0.00  0.00           C
ATOM    783  CA  PRO X 199       3.610  23.470  22.730  0.00  0.00           C
ATOM    784  C   PRO X 199       2.460  22.500  22.990  0.00  0.00           C
ATOM    785  O   PRO X 199       2.600  21.320  22.670  0.00  0.00           O
ATOM    786  N   ALA X 200       1.370  22.970  23.620  0.00  0.00           N
ATOM    787  CA  ALA X 200       0.190  22.140  23.780  0.00  0.00           C
ATOM    788  CB  ALA X 200      -0.740  22.880  24.730  0.00  0.00           C
ATOM    789  C   ALA X 200      -0.490  21.880  22.450  0.00  0.00           C
ATOM    790  O   ALA X 200      -0.380  22.620  21.480  0.00  0.00           O
ATOM    791  N   GLU X 201      -1.110  20.710  22.260  0.00  0.00           N
ATOM    792  CA  GLU X 201      -1.400  20.070  21.000  0.00  0.00           C
ATOM    793  CB  GLU X 201      -0.240  19.160  20.620  0.00  0.00           C
ATOM    794  CG  GLU X 201      -0.360  18.630  19.180  0.00  0.00           C
ATOM    795  CD  GLU X 201       0.860  17.750  18.880  0.00  0.00           C
ATOM    796  OE1 GLU X 201       0.770  16.650  18.320  0.00  0.00           O
ATOM    797  OE2 GLU X 201       1.940  18.280  19.190  0.00  0.00           O
ATOM    798  C   GLU X 201      -2.740  19.350  21.110  0.00  0.00           C
ATOM    799  O   GLU X 201      -3.020  18.600  22.030  0.00  0.00           O
ATOM    800  N   PHE X 202      -3.460  19.420  19.990  0.00  0.00           N
ATOM    801  CA  PHE X 202      -4.380  18.450  19.440  0.00  0.00           C
ATOM    802  CB  PHE X 202      -5.620  19.000  18.760  0.00  0.00           C
ATOM    803  CG  PHE X 202      -6.740  19.520  19.630  0.00  0.00           C
ATOM    804  CD1 PHE X 202      -7.850  18.710  19.850  0.00  0.00           C
ATOM    805  CE1 PHE X 202      -8.970  19.240  20.500  0.00  0.00           C
ATOM    806  CZ  PHE X 202      -8.960  20.570  20.960  0.00  0.00           C
ATOM    807  CE2 PHE X 202      -7.900  21.430  20.630  0.00  0.00           C
ATOM    808  CD2 PHE X 202      -6.810  20.890  19.930  0.00  0.00           C
ATOM    809  C   PHE X 202      -3.720  17.500  18.420  0.00  0.00           C
ATOM    810  O   PHE X 202      -3.100  17.960  17.470  0.00  0.00           O
ATOM    811  N   TYR X 203      -3.890  16.200  18.610  0.00  0.00           N
ATOM    812  CA  TYR X 203      -3.430  15.130  17.740  0.00  0.00           C
ATOM    813  CB  TYR X 203      -2.240  14.420  18.380  0.00  0.00           C
ATOM    814  CG  TYR X 203      -2.460  13.900  19.770  0.00  0.00           C
ATOM    815  CD1 TYR X 203      -2.540  14.680  20.930  0.00  0.00           C
ATOM    816  CE1 TYR X 203      -2.630  14.100  22.200  0.00  0.00           C
ATOM    817  CZ  TYR X 203      -2.770  12.710  22.340  0.00  0.00           C
ATOM    818  OH  TYR X 203      -2.790  12.110  23.580  0.00  0.00           O
ATOM    819  CE2 TYR X 203      -2.910  11.920  21.190  0.00  0.00           C
ATOM    820  CD2 TYR X 203      -2.750  12.540  19.950  0.00  0.00           C
ATOM    821  C   TYR X 203      -4.580  14.180  17.460  0.00  0.00           C
ATOM    822  O   TYR X 203      -5.630  14.220  18.120  0.00  0.00           O
ATOM    823  N   LEU X 204      -4.380  13.270  16.510  0.00  0.00           N
ATOM    824  CA  LEU X 204      -5.270  12.240  16.010  0.00  0.00           C
ATOM    825  CB  LEU X 204      -5.320  12.570  14.530  0.00  0.00           C
ATOM    826  CG  LEU X 204      -6.260  11.750  13.620  0.00  0.00           C
ATOM    827  CD1 LEU X 204      -7.740  12.070  13.830  0.00  0.00           C
ATOM    828  CD2 LEU X 204      -5.920  12.090  12.170  0.00  0.00           C
ATOM    829  C   LEU X 204      -4.730  10.850  16.360  0.00  0.00           C
ATOM    830  O   LEU X 204      -3.570  10.490  16.460  0.00  0.00           O
ATOM    831  N   GLN X 205      -5.680   9.980  16.690  0.00  0.00           N
ATOM    832  CA  GLN X 205      -5.440   8.570  16.970  0.00  0.00           C
ATOM    833  CB  GLN X 205      -5.690   8.350  18.450  0.00  0.00           C
ATOM    834  CG  GLN X 205      -5.010   9.300  19.450  0.00  0.00           C
ATOM    835  CD  GLN X 205      -5.010   8.920  20.930  0.00  0.00           C
ATOM    836  OE1 GLN X 205      -4.020   8.550  21.560  0.00  0.00           O
ATOM    837  NE2 GLN X 205      -6.180   8.860  21.580  0.00  0.00           N
ATOM    838  C   GLN X 205      -6.300   7.550  16.250  0.00  0.00           C
ATOM    839  O   GLN X 205      -7.510   7.760  16.110  0.00  0.00           O
ATOM    840  N   VAL X 206      -5.740   6.430  15.810  0.00  0.00           N
ATOM    841  CA  VAL X 206      -6.410   5.570  14.840  0.00  0.00           C
ATOM    842  CB  VAL X 206      -5.530   5.450  13.590  0.00  0.00           C
ATOM    843  CG1 VAL X 206      -5.960   4.430  12.550  0.00  0.00           C
ATOM    844  CG2 VAL X 206      -5.250   6.790  12.900  0.00  0.00           C
ATOM    845  C   VAL X 206      -6.570   4.190  15.460  0.00  0.00           C
ATOM    846  O   VAL X 206      -5.630   3.670  16.050  0.00  0.00           O
ATOM    847  N   ASP X 207      -7.710   3.550  15.170  0.00  0.00           N
ATOM    848  CA  ASP X 207      -8.020   2.200  15.600  0.00  0.00           C
ATOM    849  CB  ASP X 207      -9.340   2.250  16.350  0.00  0.00           C
ATOM    850  CG  ASP X 207      -9.740   1.030  17.170  0.00  0.00           C
ATOM    851  OD1 ASP X 207      -8.830   0.310  17.660  0.00  0.00           O
ATOM    852  OD2 ASP X 207     -10.940   0.880  17.490  0.00  0.00           O
ATOM    853  C   ASP X 207      -8.000   1.210  14.450  0.00  0.00           C
ATOM    854  O   ASP X 207      -7.600   0.060  14.640  0.00  0.00           O
ATOM    855  N   ARG X 208      -8.320   1.570  13.200  0.00  0.00           N
ATOM    856  CA  ARG X 208      -8.300   0.740  12.020  0.00  0.00           C
ATOM    857  CB  ARG X 208      -9.720   0.230  11.770  0.00  0.00           C
ATOM    858  CG  ARG X 208     -10.120  -0.860  12.750  0.00  0.00           C
ATOM    859  CD  ARG X 208      -9.350  -2.170  12.630  0.00  0.00           C
ATOM    860  NE  ARG X 208      -9.800  -3.190  13.580  0.00  0.00           N
ATOM    861  CZ  ARG X 208      -9.520  -3.230  14.890  0.00  0.00           C
ATOM    862  NH1 ARG X 208      -8.900  -2.290  15.600  0.00  0.00           N
ATOM    863  NH2 ARG X 208      -9.890  -4.290  15.640  0.00  0.00           N
ATOM    864  C   ARG X 208      -7.810   1.610  10.860  0.00  0.00           C
ATOM    865  O   ARG X 208      -8.150   2.790  10.840  0.00  0.00           O
ATOM    866  N   PHE X 209      -7.150   0.990   9.890  0.00  0.00           N
ATOM    867  CA  PHE X 209      -6.600   1.630   8.720  0.00  0.00           C
ATOM    868  CB  PHE X 209      -5.430   2.550   9.030  0.00  0.00           C
ATOM    869  CG  PHE X 209      -4.060   1.900   9.050  0.00  0.00           C
ATOM    870  CD1 PHE X 209      -3.760   0.950  10.050  0.00  0.00           C
ATOM    871  CE1 PHE X 209      -2.600   0.190   9.920  0.00  0.00           C
ATOM    872  CZ  PHE X 209      -1.750   0.370   8.820  0.00  0.00           C
ATOM    873  CE2 PHE X 209      -2.160   1.220   7.780  0.00  0.00           C
ATOM    874  CD2 PHE X 209      -3.270   2.060   7.900  0.00  0.00           C
ATOM    875  C   PHE X 209      -6.210   0.680   7.610  0.00  0.00           C
ATOM    876  O   PHE X 209      -6.110  -0.530   7.800  0.00  0.00           O
ATOM    877  N   SER X 210      -6.060   1.210   6.390  0.00  0.00           N
ATOM    878  CA  SER X 210      -5.680   0.520   5.160  0.00  0.00           C
ATOM    879  CB  SER X 210      -6.900   0.290   4.270  0.00  0.00           C
ATOM    880  OG  SER X 210      -7.820  -0.660   4.750  0.00  0.00           O
ATOM    881  C   SER X 210      -4.710   1.360   4.330  0.00  0.00           C
ATOM    882  O   SER X 210      -4.810   2.580   4.140  0.00  0.00           O
ATOM    883  N   LEU X 211      -3.710   0.670   3.770  0.00  0.00           N
ATOM    884  CA  LEU X 211      -2.790   1.280   2.840  0.00  0.00           C
ATOM    885  CB  LEU X 211      -1.640   0.280   2.770  0.00  0.00           C
ATOM    886  CG  LEU X 211      -0.890  -0.130   4.030  0.00  0.00           C
ATOM    887  CD1 LEU X 211       0.190  -1.180   3.830  0.00  0.00           C
ATOM    888  CD2 LEU X 211      -0.150   1.110   4.540  0.00  0.00           C
ATOM    889  C   LEU X 211      -3.430   1.420   1.460  0.00  0.00           C
ATOM    890  O   LEU X 211      -4.050   0.490   0.960  0.00  0.00           O
ATOM    891  N   LEU X 212      -3.170   2.580   0.830  0.00  0.00           N
ATOM    892  CA  LEU X 212      -3.530   2.700  -0.570  0.00  0.00           C
ATOM    893  CB  LEU X 212      -4.530   3.850  -0.580  0.00  0.00           C
ATOM    894  CG  LEU X 212      -5.870   3.630   0.100  0.00  0.00           C
ATOM    895  CD1 LEU X 212      -6.580   4.960  -0.130  0.00  0.00           C
ATOM    896  CD2 LEU X 212      -6.610   2.510  -0.630  0.00  0.00           C
ATOM    897  C   LEU X 212      -2.410   2.910  -1.570  0.00  0.00           C
ATOM    898  O   LEU X 212      -1.340   3.430  -1.230  0.00  0.00           O
ATOM    899  N   PRO X 213      -2.480   2.490  -2.840  0.00  0.00           N
ATOM    900  CD  PRO X 213      -3.570   1.670  -3.320  0.00  0.00           C
ATOM    901  CG  PRO X 213      -3.300   1.290  -4.760  0.00  0.00           C
ATOM    902  CB  PRO X 213      -1.780   1.440  -4.720  0.00  0.00           C
ATOM    903  CA  PRO X 213      -1.410   2.600  -3.810  0.00  0.00           C
ATOM    904  C   PRO X 213      -1.400   3.960  -4.460  0.00  0.00           C
ATOM    905  O   PRO X 213      -0.480   4.250  -5.250  0.00  0.00           O
ATOM    906  N   THR X 214      -2.400   4.790  -4.190  0.00  0.00           N
ATOM    907  CA  THR X 214      -2.600   6.110  -4.760  0.00  0.00           C
ATOM    908  CB  THR X 214      -3.980   6.600  -4.340  0.00  0.00           C
ATOM    909  CG2 THR X 214      -4.460   7.840  -5.090  0.00  0.00           C
ATOM    910  OG1 THR X 214      -4.940   5.620  -4.700  0.00  0.00           O
ATOM    911  C   THR X 214      -1.560   7.120  -4.250  0.00  0.00           C
ATOM    912  O   THR X 214      -1.460   7.340  -3.050  0.00  0.00           O
ATOM    913  N   GLU X 215      -0.670   7.680  -5.070  0.00  0.00           N
ATOM    914  CA  GLU X 215       0.420   8.510  -4.570  0.00  0.00           C
ATOM    915  CB  GLU X 215       1.800   7.980  -4.980  0.00  0.00           C
ATOM    916  CG  GLU X 215       2.880   8.800  -4.300  0.00  0.00           C
ATOM    917  CD  GLU X 215       4.250   8.180  -4.620  0.00  0.00           C
ATOM    918  OE1 GLU X 215       4.520   7.120  -4.020  0.00  0.00           O
ATOM    919  OE2 GLU X 215       5.050   8.780  -5.360  0.00  0.00           O
ATOM    920  C   GLU X 215       0.230   9.880  -5.180  0.00  0.00           C
ATOM    921  O   GLU X 215       0.090  10.050  -6.380  0.00  0.00           O
ATOM    922  N   GLN X 216       0.190  10.940  -4.370  0.00  0.00           N
ATOM    923  CA  GLN X 216       0.160  12.350  -4.750  0.00  0.00           C
ATOM    924  CB  GLN X 216      -1.000  13.070  -4.070  0.00  0.00           C
ATOM    925  CG  GLN X 216      -2.360  12.680  -4.630  0.00  0.00           C
ATOM    926  CD  GLN X 216      -3.540  13.530  -4.140  0.00  0.00           C
ATOM    927  OE1 GLN X 216      -3.380  14.370  -3.280  0.00  0.00           O
ATOM    928  NE2 GLN X 216      -4.720  13.390  -4.730  0.00  0.00           N
ATOM    929  C   GLN X 216       1.420  13.140  -4.430  0.00  0.00           C
ATOM    930  O   GLN X 216       2.110  12.760  -3.490  0.00  0.00           O
ATOM    931  N   PRO X 217       1.740  14.280  -5.060  0.00  0.00           N
ATOM    932  CD  PRO X 217       1.000  14.880  -6.160  0.00  0.00           C
ATOM    933  CG  PRO X 217       1.600  16.260  -6.320  0.00  0.00           C
ATOM    934  CB  PRO X 217       2.870  16.330  -5.490  0.00  0.00           C
ATOM    935  CA  PRO X 217       2.900  15.050  -4.660  0.00  0.00           C
ATOM    936  C   PRO X 217       2.760  15.420  -3.190  0.00  0.00           C
ATOM    937  O   PRO X 217       1.800  16.040  -2.790  0.00  0.00           O
ATOM    938  N   ARG X 218       3.800  14.980  -2.460  0.00  0.00           N
ATOM    939  CA  ARG X 218       3.910  15.430  -1.090  0.00  0.00           C
ATOM    940  CB  ARG X 218       4.890  14.620  -0.250  0.00  0.00           C
ATOM    941  CG  ARG X 218       5.350  15.200   1.090  0.00  0.00           C
ATOM    942  CD  ARG X 218       6.270  14.350   1.950  0.00  0.00           C
ATOM    943  NE  ARG X 218       7.590  14.130   1.360  0.00  0.00           N
ATOM    944  CZ  ARG X 218       8.590  13.550   2.060  0.00  0.00           C
ATOM    945  NH1 ARG X 218       8.480  13.030   3.280  0.00  0.00           N
ATOM    946  NH2 ARG X 218       9.750  13.290   1.430  0.00  0.00           N
ATOM    947  C   ARG X 218       4.030  16.940  -0.920  0.00  0.00           C
ATOM    948  O   ARG X 218       4.690  17.670  -1.670  0.00  0.00           O
ATOM    949  N   LEU X 219       3.360  17.410   0.130  0.00  0.00           N
ATOM    950  CA  LEU X 219       2.920  18.770   0.320  0.00  0.00           C
ATOM    951  CB  LEU X 219       1.750  18.980  -0.620  0.00  0.00           C
ATOM    952  CG  LEU X 219       1.070  20.350  -0.560  0.00  0.00           C
ATOM    953  CD1 LEU X 219       2.000  21.530  -0.800  0.00  0.00           C
ATOM    954  CD2 LEU X 219      -0.180  20.560  -1.390  0.00  0.00           C
ATOM    955  C   LEU X 219       2.650  19.090   1.790  0.00  0.00           C
ATOM    956  O   LEU X 219       1.630  18.780   2.400  0.00  0.00           O
ATOM    957  N   ARG X 220       3.570  19.740   2.480  0.00  0.00           N
ATOM    958  CA  ARG X 220       3.410  19.980   3.910  0.00  0.00           C
ATOM    959  CB  ARG X 220       4.740  20.070   4.660  0.00  0.00           C
ATOM    960  CG  ARG X 220       5.630  18.820   4.710  0.00  0.00           C
ATOM    961  CD  ARG X 220       7.050  19.220   5.080  0.00  0.00           C
ATOM    962  NE  ARG X 220       7.900  18.030   5.040  0.00  0.00           N
ATOM    963  CZ  ARG X 220       8.220  17.310   6.130  0.00  0.00           C
ATOM    964  NH1 ARG X 220       7.640  17.510   7.310  0.00  0.00           N
ATOM    965  NH2 ARG X 220       9.130  16.320   6.040  0.00  0.00           N
ATOM    966  C   ARG X 220       2.560  21.250   4.060  0.00  0.00           C
ATOM    967  O   ARG X 220       3.140  22.320   4.050  0.00  0.00           O
ATOM    968  N   VAL X 221       1.240  21.130   4.150  0.00  0.00           N
ATOM    969  CA  VAL X 221       0.300  22.160   4.540  0.00  0.00           C
ATOM    970  CB  VAL X 221      -1.140  21.760   4.200  0.00  0.00           C
ATOM    971  CG1 VAL X 221      -1.340  21.750   2.700  0.00  0.00           C
ATOM    972  CG2 VAL X 221      -1.640  20.440   4.760  0.00  0.00           C
ATOM    973  C   VAL X 221       0.510  22.550   6.000  0.00  0.00           C
ATOM    974  O   VAL X 221       1.160  21.720   6.650  0.00  0.00           O
ATOM    975  N   PRO X 222       0.160  23.730   6.490  0.00  0.00           N
ATOM    976  CD  PRO X 222      -0.710  24.720   5.890  0.00  0.00           C
ATOM    977  CG  PRO X 222      -0.960  25.830   6.910  0.00  0.00           C
ATOM    978  CB  PRO X 222       0.130  25.610   7.950  0.00  0.00           C
ATOM    979  CA  PRO X 222       0.370  24.110   7.880  0.00  0.00           C
ATOM    980  C   PRO X 222      -0.500  23.340   8.880  0.00  0.00           C
ATOM    981  O   PRO X 222      -1.420  22.610   8.570  0.00  0.00           O
ATOM    982  N   GLY X 223      -0.070  23.310  10.140  0.00  0.00           N
ATOM    983  CA  GLY X 223      -0.630  22.500  11.210  0.00  0.00           C
ATOM    984  C   GLY X 223      -2.000  23.030  11.640  0.00  0.00           C
ATOM    985  O   GLY X 223      -2.210  24.230  11.780  0.00  0.00           O
ATOM    986  N   CYS X 224      -2.960  22.110  11.880  0.00  0.00           N
ATOM    987  CA  CYS X 224      -4.140  22.500  12.620  0.00  0.00           C
ATOM    988  CB  CYS X 224      -4.980  21.240  12.870  0.00  0.00           C
ATOM    989  SG  CYS X 224      -4.220  20.030  13.960  0.00  0.00           S
ATOM    990  C   CYS X 224      -4.000  23.410  13.840  0.00  0.00           C
ATOM    991  O   CYS X 224      -4.790  24.290  14.100  0.00  0.00           O
ATOM    992  N   ASN X 225      -3.070  23.030  14.730  0.00  0.00           N
ATOM    993  CA  ASN X 225      -2.710  23.820  15.890  0.00  0.00           C
ATOM    994  CB  ASN X 225      -1.890  22.970  16.860  0.00  0.00           C
ATOM    995  CG  ASN X 225      -2.620  21.740  17.370  0.00  0.00           C
ATOM    996  OD1 ASN X 225      -3.500  21.750  18.220  0.00  0.00           O
ATOM    997  ND2 ASN X 225      -2.120  20.590  16.900  0.00  0.00           N
ATOM    998  C   ASN X 225      -1.980  25.130  15.630  0.00  0.00           C
ATOM    999  O   ASN X 225      -1.700  25.920  16.540  0.00  0.00           O
ATOM   1000  N   GLN X 226      -1.660  25.410  14.370  0.00  0.00           N
ATOM   1001  CA  GLN X 226      -1.000  26.650  14.010  0.00  0.00           C
ATOM   1002  CB  GLN X 226      -0.120  26.500  12.770  0.00  0.00           C
ATOM   1003  CG  GLN X 226       1.080  25.590  13.030  0.00  0.00           C
ATOM   1004  CD  GLN X 226       1.840  25.110  11.810  0.00  0.00           C
ATOM   1005  OE1 GLN X 226       1.710  25.660  10.720  0.00  0.00           O
ATOM   1006  NE2 GLN X 226       2.570  23.990  11.940  0.00  0.00           N
ATOM   1007  C   GLN X 226      -2.010  27.760  13.770  0.00  0.00           C
ATOM   1008  O   GLN X 226      -1.560  28.900  13.640  0.00  0.00           O
ATOM   1009  N   ASP X 227      -3.320  27.520  13.730  0.00  0.00           N
ATOM   1010  CA  ASP X 227      -4.350  28.540  13.850  0.00  0.00           C
ATOM   1011  CB  ASP X 227      -5.640  27.940  13.300  0.00  0.00           C
ATOM   1012  CG  ASP X 227      -5.490  27.730  11.800  0.00  0.00           C
ATOM   1013  OD1 ASP X 227      -5.820  28.580  10.940  0.00  0.00           O
ATOM   1014  OD2 ASP X 227      -5.110  26.640  11.350  0.00  0.00           O
ATOM   1015  C   ASP X 227      -4.520  29.040  15.270  0.00  0.00           C
ATOM   1016  O   ASP X 227      -4.480  28.300  16.250  0.00  0.00           O
ATOM   1017  N   LEU X 228      -4.700  30.350  15.450  0.00  0.00           N
ATOM   1018  CA  LEU X 228      -4.890  30.900  16.770  0.00  0.00           C
ATOM   1019  CB  LEU X 228      -4.680  32.410  16.720  0.00  0.00           C
ATOM   1020  CG  LEU X 228      -4.690  33.210  18.020  0.00  0.00           C
ATOM   1021  CD1 LEU X 228      -3.680  32.710  19.040  0.00  0.00           C
ATOM   1022  CD2 LEU X 228      -4.500  34.690  17.670  0.00  0.00           C
ATOM   1023  C   LEU X 228      -6.220  30.510  17.410  0.00  0.00           C
ATOM   1024  O   LEU X 228      -6.370  30.540  18.620  0.00  0.00           O
ATOM   1025  N   ASP X 229      -7.290  30.270  16.650  0.00  0.00           N
ATOM   1026  CA  ASP X 229      -8.640  29.920  17.060  0.00  0.00           C
ATOM   1027  CB  ASP X 229      -9.620  30.330  15.970  0.00  0.00           C
ATOM   1028  CG  ASP X 229      -9.360  29.650  14.630  0.00  0.00           C
ATOM   1029  OD1 ASP X 229      -8.910  28.490  14.520  0.00  0.00           O
ATOM   1030  OD2 ASP X 229      -9.570  30.340  13.620  0.00  0.00           O
ATOM   1031  C   ASP X 229      -8.710  28.500  17.600  0.00  0.00           C
ATOM   1032  O   ASP X 229      -9.510  28.250  18.500  0.00  0.00           O
ATOM   1033  N   VAL X 230      -7.900  27.560  17.120  0.00  0.00           N
ATOM   1034  CA  VAL X 230      -7.740  26.270  17.780  0.00  0.00           C
ATOM   1035  CB  VAL X 230      -7.210  25.240  16.790  0.00  0.00           C
ATOM   1036  CG1 VAL X 230      -6.860  23.880  17.390  0.00  0.00           C
ATOM   1037  CG2 VAL X 230      -8.070  24.940  15.570  0.00  0.00           C
ATOM   1038  C   VAL X 230      -6.780  26.360  18.960  0.00  0.00           C
ATOM   1039  O   VAL X 230      -7.010  25.620  19.900  0.00  0.00           O
ATOM   1040  N   GLN X 231      -5.740  27.200  18.980  0.00  0.00           N
ATOM   1041  CA  GLN X 231      -4.870  27.480  20.110  0.00  0.00           C
ATOM   1042  CB  GLN X 231      -3.810  28.490  19.680  0.00  0.00           C
ATOM   1043  CG  GLN X 231      -2.700  27.680  19.010  0.00  0.00           C
ATOM   1044  CD  GLN X 231      -1.600  28.550  18.430  0.00  0.00           C
ATOM   1045  OE1 GLN X 231      -0.610  28.920  19.060  0.00  0.00           O
ATOM   1046  NE2 GLN X 231      -1.570  28.780  17.120  0.00  0.00           N
ATOM   1047  C   GLN X 231      -5.680  28.100  21.240  0.00  0.00           C
ATOM   1048  O   GLN X 231      -5.500  27.730  22.400  0.00  0.00           O
ATOM   1049  N   LYS X 232      -6.830  28.720  20.940  0.00  0.00           N
ATOM   1050  CA  LYS X 232      -7.830  29.170  21.880  0.00  0.00           C
ATOM   1051  CB  LYS X 232      -8.650  30.370  21.460  0.00  0.00           C
ATOM   1052  CG  LYS X 232      -7.820  31.640  21.630  0.00  0.00           C
ATOM   1053  CD  LYS X 232      -8.470  32.820  20.910  0.00  0.00           C
ATOM   1054  CE  LYS X 232      -7.700  34.130  20.980  0.00  0.00           C
ATOM   1055  NZ  LYS X 232      -8.460  35.280  20.430  0.00  0.00           N
ATOM   1056  C   LYS X 232      -8.810  28.120  22.390  0.00  0.00           C
ATOM   1057  O   LYS X 232      -9.010  28.020  23.600  0.00  0.00           O
ATOM   1058  N   LYS X 233      -9.230  27.220  21.490  0.00  0.00           N
ATOM   1059  CA  LYS X 233     -10.030  26.070  21.840  0.00  0.00           C
ATOM   1060  CB  LYS X 233     -10.440  25.430  20.530  0.00  0.00           C
ATOM   1061  CG  LYS X 233     -11.510  24.330  20.610  0.00  0.00           C
ATOM   1062  CD  LYS X 233     -12.850  24.860  21.140  0.00  0.00           C
ATOM   1063  CE  LYS X 233     -13.850  23.740  20.860  0.00  0.00           C
ATOM   1064  NZ  LYS X 233     -15.250  24.200  20.750  0.00  0.00           N
ATOM   1065  C   LYS X 233      -9.370  25.150  22.860  0.00  0.00           C
ATOM   1066  O   LYS X 233     -10.000  24.430  23.630  0.00  0.00           O
ATOM   1067  N   LEU X 234      -8.040  25.110  22.900  0.00  0.00           N
ATOM   1068  CA  LEU X 234      -7.330  24.260  23.840  0.00  0.00           C
ATOM   1069  CB  LEU X 234      -5.830  24.260  23.550  0.00  0.00           C
ATOM   1070  CG  LEU X 234      -5.370  23.370  22.410  0.00  0.00           C
ATOM   1071  CD1 LEU X 234      -3.890  23.550  22.050  0.00  0.00           C
ATOM   1072  CD2 LEU X 234      -5.490  21.960  22.990  0.00  0.00           C
ATOM   1073  C   LEU X 234      -7.550  24.680  25.290  0.00  0.00           C
ATOM   1074  O   LEU X 234      -7.530  23.870  26.210  0.00  0.00           O
ATOM   1075  N   TYR X 235      -7.930  25.920  25.570  0.00  0.00           N
ATOM   1076  CA  TYR X 235      -8.370  26.380  26.870  0.00  0.00           C
ATOM   1077  CB  TYR X 235      -8.360  27.890  26.980  0.00  0.00           C
ATOM   1078  CG  TYR X 235      -7.050  28.540  26.610  0.00  0.00           C
ATOM   1079  CD1 TYR X 235      -7.100  29.510  25.580  0.00  0.00           C
ATOM   1080  CE1 TYR X 235      -5.930  30.230  25.340  0.00  0.00           C
ATOM   1081  CZ  TYR X 235      -4.700  29.910  25.950  0.00  0.00           C
ATOM   1082  OH  TYR X 235      -3.570  30.630  25.650  0.00  0.00           O
ATOM   1083  CE2 TYR X 235      -4.640  28.860  26.880  0.00  0.00           C
ATOM   1084  CD2 TYR X 235      -5.840  28.190  27.210  0.00  0.00           C
ATOM   1085  C   TYR X 235      -9.750  25.850  27.240  0.00  0.00           C
ATOM   1086  O   TYR X 235     -10.130  25.900  28.410  0.00  0.00           O
ATOM   1087  N   ASP X 236     -10.560  25.390  26.290  0.00  0.00           N
ATOM   1088  CA  ASP X 236     -11.860  24.790  26.520  0.00  0.00           C
ATOM   1089  CB  ASP X 236     -12.890  25.180  25.480  0.00  0.00           C
ATOM   1090  CG  ASP X 236     -12.940  26.670  25.140  0.00  0.00           C
ATOM   1091  OD1 ASP X 236     -12.620  27.110  24.020  0.00  0.00           O
ATOM   1092  OD2 ASP X 236     -13.420  27.430  26.020  0.00  0.00           O
ATOM   1093  C   ASP X 236     -11.720  23.290  26.670  0.00  0.00           C
ATOM   1094  O   ASP X 236     -12.660  22.730  27.260  0.00  0.00           O
ATOM   1095  N   CYS X 237     -10.620  22.660  26.220  0.00  0.00           N
ATOM   1096  CA  CYS X 237     -10.340  21.240  26.200  0.00  0.00           C
ATOM   1097  CB  CYS X 237     -10.130  20.730  24.770  0.00  0.00           C
ATOM   1098  SG  CYS X 237     -11.300  21.410  23.580  0.00  0.00           S
ATOM   1099  C   CYS X 237      -9.260  20.740  27.140  0.00  0.00           C
ATOM   1100  O   CYS X 237      -9.380  19.670  27.700  0.00  0.00           O
ATOM   1101  N   LEU X 238      -8.350  21.650  27.510  0.00  0.00           N
ATOM   1102  CA  LEU X 238      -7.420  21.470  28.610  0.00  0.00           C
ATOM   1103  CB  LEU X 238      -6.000  21.560  28.090  0.00  0.00           C
ATOM   1104  CG  LEU X 238      -5.620  20.560  27.000  0.00  0.00           C
ATOM   1105  CD1 LEU X 238      -4.170  20.770  26.540  0.00  0.00           C
ATOM   1106  CD2 LEU X 238      -5.720  19.140  27.520  0.00  0.00           C
ATOM   1107  C   LEU X 238      -7.680  22.510  29.690  0.00  0.00           C
ATOM   1108  O   LEU X 238      -7.640  23.720  29.550  0.00  0.00           O
ATOM   1109  N   GLU X 239      -7.820  22.060  30.940  0.00  0.00           N
ATOM   1110  CA  GLU X 239      -8.040  22.960  32.050  0.00  0.00           C
ATOM   1111  CB  GLU X 239      -8.890  22.210  33.090  0.00  0.00           C
ATOM   1112  CG  GLU X 239      -9.590  23.190  34.040  0.00  0.00           C
ATOM   1113  CD  GLU X 239     -10.070  22.410  35.260  0.00  0.00           C
ATOM   1114  OE1 GLU X 239      -9.270  21.840  36.030  0.00  0.00           O
ATOM   1115  OE2 GLU X 239     -11.300  22.360  35.440  0.00  0.00           O
ATOM   1116  C   GLU X 239      -6.720  23.440  32.630  0.00  0.00           C
ATOM   1117  O   GLU X 239      -6.600  24.560  33.150  0.00  0.00           O
ATOM   1118  N   GLU X 240      -5.690  22.610  32.480  0.00  0.00           N
ATOM   1119  CA  GLU X 240      -4.340  22.830  32.980  0.00  0.00           C
ATOM   1120  CB  GLU X 240      -3.700  21.450  33.150  0.00  0.00           C
ATOM   1121  CG  GLU X 240      -4.470  20.680  34.230  0.00  0.00           C
ATOM   1122  CD  GLU X 240      -3.670  19.410  34.500  0.00  0.00           C
ATOM   1123  OE1 GLU X 240      -3.260  19.210  35.660  0.00  0.00           O
ATOM   1124  OE2 GLU X 240      -3.500  18.590  33.570  0.00  0.00           O
ATOM   1125  C   GLU X 240      -3.560  23.630  31.940  0.00  0.00           C
ATOM   1126  O   GLU X 240      -2.340  23.660  32.040  0.00  0.00           O
ATOM   1127  N   HIS X 241      -4.140  24.300  30.960  0.00  0.00           N
ATOM   1128  CA  HIS X 241      -3.420  24.990  29.930  0.00  0.00           C
ATOM   1129  CB  HIS X 241      -3.650  24.270  28.600  0.00  0.00           C
ATOM   1130  CG  HIS X 241      -3.030  24.930  27.400  0.00  0.00           C
ATOM   1131  ND1 HIS X 241      -1.690  25.330  27.380  0.00  0.00           N
ATOM   1132  CE1 HIS X 241      -1.440  26.010  26.260  0.00  0.00           C
ATOM   1133  NE2 HIS X 241      -2.610  26.220  25.630  0.00  0.00           N
ATOM   1134  CD2 HIS X 241      -3.600  25.600  26.350  0.00  0.00           C
ATOM   1135  C   HIS X 241      -3.800  26.460  29.860  0.00  0.00           C
ATOM   1136  O   HIS X 241      -4.960  26.810  30.050  0.00  0.00           O
CONECT   42   43   40
CONECT   43   42   44   48
CONECT   44   43   45   46
CONECT   45   44
CONECT   46   44   47
CONECT   47   46
CONECT   48   43   49   50
CONECT   49   48
CONECT   78   79   76
CONECT   79   78   80   84
CONECT   80   79   81   82
CONECT   81   80
CONECT   82   80   83
CONECT   83   82
CONECT   84   79   85   86
CONECT   85   84
CONECT 1127 1128 1125
CONECT 1128 1127 1129 1135
CONECT 1129 1128 1130
CONECT 1130 1129 1131 1134
CONECT 1131 1130 1132
CONECT 1132 1131 1133
CONECT 1133 1132 1134
CONECT 1134 1130 1133
CONECT 1135 1128 1136
CONECT 1136 1135
END
