# Supplementary material for: Conformational plasticity and allosteric communication networks explain Shelterin protein TPP1 binding to human telomerase
Source: Commun Chem. 2023 Nov 7;6:242. doi: 10.1038/s42004-023-01040-y (PMC10630336; doi:10.1038/s42004-023-01040-y)
Supplement: Supplementary file 4 — Supplementary Data 1 [file 42004_2023_1040_MOESM4_ESM.zip › Nuove_TPP1_structures/TPP1-hTERT_L95Q.pdb]

HELIX    1   1 TRP C   98  LEU C  104  1                                   7
HELIX    2   2 THR C  158  THR C  164  1                                   7
HELIX    3   3 TRP C  167  GLU C  171  1                                   5
HELIX    4   4 GLY C  223  GLN C  226  1                                   4
HELIX    5   5 ASP C  227  HIS C  241  1                                  15
HELIX    6   6 CYS B    7  TYR B   18  1                                  12
HELIX    7   7 LEU B   24  GLY B   32  1                                   9
HELIX    8   8 PRO B   44  GLN B   53  1                                  10
HELIX    9   9 CYS B   76  GLY B   92  1                                  17
HELIX   10  10 ASN B   95  PHE B   99  1                                   5
HELIX   11  11 ASN B  125  GLY B  133  1                                   9
HELIX   12  12 SER B  134  GLY B  145  1                                  12
HELIX   13  13 ASP B  146  ARG B  155  1                                  10
HELIX   14  14 PRO B  174  LEU B  178  1                                   5
HELIX   15  15 LYS B  329  PHE B  331  1                                   3
HELIX   16  16 SER B  353  LEU B  366  1                                  14
HELIX   17  17 PRO B  383  GLN B  388  1                                   6
HELIX   18  18 MET B  389  GLN B  402  1                                  14
HELIX   19  19 PRO B  404  CYS B  413  1                                  10
HELIX   20  20 ARG B  446  ARG B  453  1                                   8
HELIX   21  21 SER B  457  ARG B  470  1                                  14
HELIX   22  22 PRO B  474  GLY B  479  1                                   6
HELIX   23  23 SER B  480  SER B  496  1                                  17
HELIX   24  24 LEU B  505  THR B  509  1                                   5
HELIX   25  25 CYS B  517  ARG B  521  1                                   5
HELIX   26  26 PRO B  530  SER B  550  1                                  21
HELIX   27  27 VAL B  551  PHE B  560  1                                  10
HELIX   28  28 LYS B  578  VAL B  596  1                                  19
HELIX   29  29 SER B  602  ARG B  610  1                                   9
HELIX   30  30 GLU B  652  ARG B  672  1                                  21
HELIX   31  31 PRO B  673  GLY B  677  1                                   5
HELIX   32  32 GLY B  682  ALA B  699  1                                  18
HELIX   33  33 PRO B  721  ILE B  733  1                                  13
HELIX   34  34 TYR B  772  SER B  784  1                                  13
HELIX   35  35 SER B  802  CYS B  814  1                                  13
HELIX   36  36 LEU B  837  PHE B  854  1                                  18
HELIX   37  37 GLY B  856  ASP B  860  1                                   5
HELIX   38  38 HIS B  876  GLY B  890  1                                  15
HELIX   39  39 TYR B  946  ALA B  950  1                                   5
HELIX   40  40 ILE B  954  LEU B  958  1                                   5
HELIX   41  41 LYS B  965  CYS B  982  1                                  18
HELIX   42  42 HIS B  983  ASP B  988  1                                   6
HELIX   43  43 SER B  993  LEU B 1017  1                                  25
HELIX   44  44 GLN B 1024  LYS B 1027  1                                   4
HELIX   45  45 ASN B 1028  ASN B 1051  1                                  24
HELIX   46  46 PRO B 1066  LEU B 1082  1                                  17
HELIX   47  47 HIS B 1085  LEU B 1107  1                                  23
HELIX   48  48 PRO B 1108  ALA B 1118  1                                  11
SHEET    1   1 1 ALA C 114  VAL C 120  0
SHEET    2   2 1 ALA C 142  SER C 147  0
SHEET    3   3 1 SER C 152  VAL C 157  0
SHEET    4   4 1 ARG C 180  VAL C 189  0
SHEET    5   5 1 LEU C 204  GLU C 215  0
SHEET    6   6 1 GLU B  20  PRO B  23  0
SHEET    7   7 1 CYS B  54  VAL B  58  0
SHEET    8   8 1 PHE B 101  ALA B 102  0
SHEET    9   9 1 ARG B 120  SER B 121  0
SHEET   10  10 1 ALA B 157  VAL B 162  0
SHEET   11  11 1 CYS B 166  CYS B 171  0
SHEET   12  12 1 TYR B 325  GLU B 327  0
SHEET   13  13 1 LYS B 502  SER B 504  0
SHEET   14  14 1 PHE B 561  THR B 564  0
SHEET   15  15 1 PHE B 574  ARG B 577  0
SHEET   16  16 1 LEU B 598  GLU B 600  0
SHEET   17  17 1 LEU B 617  LYS B 626  0
SHEET   18  18 1 GLY B 629  MET B 636  0
SHEET   19  19 1 TYR B 707  VAL B 713  0
SHEET   20  20 1 THR B 738  LYS B 749  0
SHEET   21  21 1 VAL B 755  THR B 765  0
SHEET   22  22 1 ALA B 789  ALA B 801  0
SHEET   23  23 1 HIS B 816  ILE B 820  0
SHEET   24  24 1 LYS B 823  GLN B 827  0
SHEET   25  25 1 LEU B 862  ARG B 865  0
SHEET   26  26 1 ASP B 869  THR B 874  0
SHEET   27  27 1 VAL B 898  VAL B 905  0
SHEET   28  28 1 VAL B 920  GLN B 921  0
SHEET   29  29 1 LEU B 927  TRP B 930  0
SHEET   30  30 1 LEU B 933  ASP B 936  0
SHEET   31  31 1 VAL B 942  SER B 944  0
CRYST1    1.000    1.000    1.000  90.00  90.00  90.00 P 1                      
ATOM      1  N   SER C  90      21.816   9.233  18.028  1.00 44.19           N
ATOM      2  CA  SER C  90      21.740   9.131  16.576  1.00 44.19           C
ATOM      3  CB  SER C  90      20.456   9.784  16.056  1.00 44.19           C
ATOM      4  OG  SER C  90      19.330   9.345  16.793  1.00 44.19           O
ATOM      5  C   SER C  90      22.958   9.770  15.914  1.00 44.19           C
ATOM      6  O   SER C  90      23.535  10.715  16.448  1.00 44.19           O
ATOM      7  N   GLY C  91      23.344   9.282  14.731  1.00 36.22           N
ATOM      8  CA  GLY C  91      24.497   9.884  14.149  1.00 36.22           C
ATOM      9  C   GLY C  91      25.465   8.787  13.920  1.00 36.22           C
ATOM     10  O   GLY C  91      25.077   7.624  13.833  1.00 36.22           O
ATOM     11  N   ARG C  92      26.762   9.140  13.814  1.00 42.32           N
ATOM     12  CA  ARG C  92      27.778   8.168  13.527  1.00 42.32           C
ATOM     13  CB  ARG C  92      29.072   8.748  12.909  1.00 42.32           C
ATOM     14  CG  ARG C  92      29.822   9.772  13.776  1.00 42.32           C
ATOM     15  CD  ARG C  92      31.264  10.006  13.309  1.00 42.32           C
ATOM     16  NE  ARG C  92      31.917  11.009  14.201  1.00 42.32           N
ATOM     17  CZ  ARG C  92      31.990  12.315  13.815  1.00 42.32           C
ATOM     18  NH1 ARG C  92      31.348  12.721  12.721  1.00 42.32           N
ATOM     19  NH2 ARG C  92      32.759  13.172  14.485  1.00 42.32           N
ATOM     20  C   ARG C  92      28.174   7.432  14.766  1.00 42.32           C
ATOM     21  O   ARG C  92      28.280   7.990  15.857  1.00 42.32           O
ATOM     22  N   LEU C  93      28.390   6.115  14.599  1.00 33.60           N
ATOM     23  CA  LEU C  93      28.877   5.295  15.662  1.00 33.60           C
ATOM     24  CB  LEU C  93      28.129   3.941  15.771  1.00 33.60           C
ATOM     25  CG  LEU C  93      28.393   3.119  17.056  1.00 33.60           C
ATOM     26  CD1 LEU C  93      27.904   3.862  18.309  1.00 33.60           C
ATOM     27  CD2 LEU C  93      27.832   1.692  16.943  1.00 33.60           C
ATOM     28  C   LEU C  93      30.303   5.063  15.260  1.00 33.60           C
ATOM     29  O   LEU C  93      30.649   5.267  14.097  1.00 33.60           O
ATOM     30  N   VAL C  94      31.175   4.688  16.221  1.00 41.71           N
ATOM     31  CA  VAL C  94      32.564   4.421  15.965  1.00 41.71           C
ATOM     32  CB  VAL C  94      33.471   4.853  17.089  1.00 41.71           C
ATOM     33  CG1 VAL C  94      33.407   6.386  17.198  1.00 41.71           C
ATOM     34  CG2 VAL C  94      33.056   4.128  18.384  1.00 41.71           C
ATOM     35  C   VAL C  94      32.716   2.944  15.757  1.00 41.71           C
ATOM     36  O   VAL C  94      31.871   2.151  16.173  1.00 41.71           O
ATOM     37  N   GLN C  95      33.797   2.550  15.051  1.00 50.13           N
ATOM     38  CA  GLN C  95      34.073   1.171  14.766  1.00 50.13           C
ATOM     39  C   GLN C  95      35.035   0.640  15.787  1.00 50.13           C
ATOM     40  O   GLN C  95      35.673   1.397  16.515  1.00 50.13           O
ATOM     41  CB  GLN C  95      34.698   0.939  13.378  1.00 50.13           C
ATOM     42  CG  GLN C  95      36.070   1.604  13.325  1.00 50.13           C
ATOM     43  CD  GLN C  95      36.724   1.405  11.965  1.00 50.13           C
ATOM     44  OE1 GLN C  95      36.100   0.880  11.044  1.00 50.13           O
ATOM     45  NE2 GLN C  95      37.981   1.825  11.840  1.00 50.13           N
ATOM     46  N   ARG C  96      35.126  -0.707  15.873  1.00 56.17           N
ATOM     47  CA  ARG C  96      36.068  -1.399  16.722  1.00 56.17           C
ATOM     48  CB  ARG C  96      35.553  -2.810  17.109  1.00 56.17           C
ATOM     49  CG  ARG C  96      36.213  -3.502  18.314  1.00 56.17           C
ATOM     50  CD  ARG C  96      37.468  -4.305  17.962  1.00 56.17           C
ATOM     51  NE  ARG C  96      37.904  -5.063  19.169  1.00 56.17           N
ATOM     52  CZ  ARG C  96      39.232  -5.225  19.439  1.00 56.17           C
ATOM     53  NH1 ARG C  96      40.175  -4.611  18.661  1.00 56.17           N
ATOM     54  NH2 ARG C  96      39.620  -6.104  20.408  1.00 56.17           N
ATOM     55  C   ARG C  96      37.305  -1.554  15.875  1.00 56.17           C
ATOM     56  O   ARG C  96      37.174  -1.813  14.677  1.00 56.17           O
ATOM     57  N   PRO C  97      38.514  -1.397  16.381  1.00 54.16           N
ATOM     58  CA  PRO C  97      39.662  -1.525  15.532  1.00 54.16           C
ATOM     59  CD  PRO C  97      38.814  -0.647  17.585  1.00 54.16           C
ATOM     60  CB  PRO C  97      40.847  -0.949  16.304  1.00 54.16           C
ATOM     61  CG  PRO C  97      40.337  -0.819  17.751  1.00 54.16           C
ATOM     62  C   PRO C  97      39.860  -2.939  15.108  1.00 54.16           C
ATOM     63  O   PRO C  97      40.000  -3.794  15.986  1.00 54.16           O
ATOM     64  N   TRP C  98      39.838  -3.187  13.773  1.00 58.95           N
ATOM     65  CA  TRP C  98      40.075  -4.525  13.254  1.00 58.95           C
ATOM     66  CB  TRP C  98      39.373  -4.709  11.899  1.00 58.95           C
ATOM     67  CG  TRP C  98      39.374  -3.470  11.047  1.00 58.95           C
ATOM     68  CD2 TRP C  98      40.334  -3.116  10.046  1.00 58.95           C
ATOM     69  CD1 TRP C  98      38.453  -2.464  11.065  1.00 58.95           C
ATOM     70  NE1 TRP C  98      38.786  -1.500  10.142  1.00 58.95           N
ATOM     71  CE2 TRP C  98      39.936  -1.878   9.503  1.00 58.95           C
ATOM     72  CE3 TRP C  98      41.496  -3.725   9.557  1.00 58.95           C
ATOM     73  CZ2 TRP C  98      40.657  -1.236   8.494  1.00 58.95           C
ATOM     74  CZ3 TRP C  98      42.204  -3.089   8.551  1.00 58.95           C
ATOM     75  CH2 TRP C  98      41.786  -1.855   8.035  1.00 58.95           C
ATOM     76  C   TRP C  98      41.545  -4.875  13.089  1.00 58.95           C
ATOM     77  O   TRP C  98      41.851  -6.039  12.812  1.00 58.95           O
ATOM     78  N   ILE C  99      42.462  -3.914  13.251  1.00 65.95           N
ATOM     79  CA  ILE C  99      43.891  -4.201  13.117  1.00 65.95           C
ATOM     80  CB  ILE C  99      44.703  -2.907  13.302  1.00 65.95           C
ATOM     81  CG1 ILE C  99      44.242  -1.841  12.312  1.00 65.95           C
ATOM     82  CG2 ILE C  99      46.193  -3.181  13.146  1.00 65.95           C
ATOM     83  CD1 ILE C  99      44.499  -2.202  10.879  1.00 65.95           C
ATOM     84  C   ILE C  99      44.307  -5.267  14.117  1.00 65.95           C
ATOM     85  O   ILE C  99      45.071  -6.186  13.795  1.00 65.95           O
ATOM     86  N   ARG C 100      43.798  -5.164  15.346  1.00 78.19           N
ATOM     87  CA  ARG C 100      44.078  -6.162  16.369  1.00 78.19           C
ATOM     88  CB  ARG C 100      43.419  -5.738  17.678  1.00 78.19           C
ATOM     89  CG  ARG C 100      43.824  -4.345  18.135  1.00 78.19           C
ATOM     90  CD  ARG C 100      45.303  -4.255  18.484  1.00 78.19           C
ATOM     91  NE  ARG C 100      45.661  -5.161  19.569  1.00 78.19           N
ATOM     92  CZ  ARG C 100      45.439  -4.904  20.853  1.00 78.19           C
ATOM     93  NH1 ARG C 100      44.857  -3.768  21.213  1.00 78.19           N
ATOM     94  NH2 ARG C 100      45.797  -5.782  21.780  1.00 78.19           N
ATOM     95  C   ARG C 100      43.579  -7.536  15.938  1.00 78.19           C
ATOM     96  O   ARG C 100      44.261  -8.546  16.150  1.00 78.19           O
ATOM     97  N   GLU C 101      42.394  -7.591  15.330  1.00 78.88           N
ATOM     98  CA  GLU C 101      41.817  -8.851  14.890  1.00 78.88           C
ATOM     99  CB  GLU C 101      40.289  -8.748  14.858  1.00 78.88           C
ATOM    100  CG  GLU C 101      39.620  -8.893  16.222  1.00 78.88           C
ATOM    101  CD  GLU C 101      39.934  -7.732  17.153  1.00 78.88           C
ATOM    102  OE1 GLU C 101      39.444  -6.614  16.888  1.00 78.88           O
ATOM    103  OE2 GLU C 101      40.669  -7.934  18.141  1.00 78.88           O
ATOM    104  C   GLU C 101      42.324  -9.289  13.521  1.00 78.88           C
ATOM    105  O   GLU C 101      42.024 -10.411  13.099  1.00 78.88           O
ATOM    106  N   LEU C 102      43.072  -8.437  12.823  1.00 60.74           N
ATOM    107  CA  LEU C 102      43.632  -8.784  11.523  1.00 60.74           C
ATOM    108  CB  LEU C 102      43.522  -7.588  10.567  1.00 60.74           C
ATOM    109  CG  LEU C 102      43.865  -7.764   9.085  1.00 60.74           C
ATOM    110  CD1 LEU C 102      42.976  -6.865   8.242  1.00 60.74           C
ATOM    111  CD2 LEU C 102      45.333  -7.461   8.804  1.00 60.74           C
ATOM    112  C   LEU C 102      45.080  -9.240  11.605  1.00 60.74           C
ATOM    113  O   LEU C 102      45.505 -10.055  10.776  1.00 60.74           O
ATOM    114  N   ILE C 103      45.853  -8.743  12.573  1.00 58.66           N
ATOM    115  CA  ILE C 103      47.220  -9.235  12.736  1.00 58.66           C
ATOM    116  CB  ILE C 103      48.014  -8.339  13.705  1.00 58.66           C
ATOM    117  CG1 ILE C 103      47.390  -8.347  15.105  1.00 58.66           C
ATOM    118  CG2 ILE C 103      48.117  -6.920  13.152  1.00 58.66           C
ATOM    119  CD1 ILE C 103      48.314  -7.829  16.190  1.00 58.66           C
ATOM    120  C   ILE C 103      47.210 -10.693  13.182  1.00 58.66           C
ATOM    121  O   ILE C 103      48.090 -11.476  12.806  1.00 58.66           O
ATOM    122  N   LEU C 104      46.225 -11.078  13.990  1.00 55.32           N
ATOM    123  CA  LEU C 104      45.968 -12.473  14.331  1.00 55.32           C
ATOM    124  CB  LEU C 104      45.925 -12.680  15.846  1.00 55.32           C
ATOM    125  CG  LEU C 104      47.235 -12.863  16.623  1.00 55.32           C
ATOM    126  CD1 LEU C 104      47.957 -14.139  16.194  1.00 55.32           C
ATOM    127  CD2 LEU C 104      48.149 -11.645  16.504  1.00 55.32           C
ATOM    128  C   LEU C 104      44.641 -12.853  13.686  1.00 55.32           C
ATOM    129  O   LEU C 104      43.574 -12.443  14.158  1.00 55.32           O
ATOM    130  N   GLY C 105      44.702 -13.639  12.613  1.00 43.73           N
ATOM    131  CA  GLY C 105      43.513 -13.958  11.847  1.00 43.73           C
ATOM    132  C   GLY C 105      42.582 -14.914  12.560  1.00 43.73           C
ATOM    133  O   GLY C 105      42.417 -16.065  12.141  1.00 43.73           O
ATOM    134  N   SER C 106      41.970 -14.445  13.648  1.00 44.78           N
ATOM    135  CA  SER C 106      41.099 -15.269  14.478  1.00 44.78           C
ATOM    136  CB  SER C 106      41.342 -14.947  15.957  1.00 44.78           C
ATOM    137  OG  SER C 106      40.918 -13.630  16.261  1.00 44.78           O
ATOM    138  C   SER C 106      39.624 -15.089  14.138  1.00 44.78           C
ATOM    139  O   SER C 106      38.955 -16.037  13.714  1.00 44.78           O
ATOM    140  N   GLU C 107      39.100 -13.873  14.312  1.00 50.14           N
ATOM    141  CA  GLU C 107      37.667 -13.645  14.163  1.00 50.14           C
ATOM    142  CB  GLU C 107      37.280 -12.316  14.818  1.00 50.14           C
ATOM    143  CG  GLU C 107      35.878 -12.298  15.413  1.00 50.14           C
ATOM    144  CD  GLU C 107      34.804 -11.985  14.384  1.00 50.14           C
ATOM    145  OE1 GLU C 107      35.114 -11.323  13.372  1.00 50.14           O
ATOM    146  OE2 GLU C 107      33.646 -12.407  14.591  1.00 50.14           O
ATOM    147  C   GLU C 107      37.231 -13.657  12.704  1.00 50.14           C
ATOM    148  O   GLU C 107      36.082 -14.004  12.412  1.00 50.14           O
ATOM    149  N   THR C 108      38.131 -13.289  11.788  1.00 49.12           N
ATOM    150  CA  THR C 108      37.855 -13.132  10.361  1.00 49.12           C
ATOM    151  CB  THR C 108      37.554 -14.486   9.708  1.00 49.12           C
ATOM    152  OG1 THR C 108      36.298 -14.985  10.186  1.00 49.12           O
ATOM    153  CG2 THR C 108      38.659 -15.487  10.025  1.00 49.12           C
ATOM    154  C   THR C 108      36.707 -12.155  10.125  1.00 49.12           C
ATOM    155  O   THR C 108      35.621 -12.559   9.687  1.00 49.12           O
ATOM    156  N   PRO C 109      36.905 -10.858  10.403  1.00 49.52           N
ATOM    157  CA  PRO C 109      35.882  -9.857  10.074  1.00 49.52           C
ATOM    158  CD  PRO C 109      38.056 -10.250  11.095  1.00 49.52           C
ATOM    159  CB  PRO C 109      36.145  -8.745  11.092  1.00 49.52           C
ATOM    160  CG  PRO C 109      37.614  -8.820  11.337  1.00 49.52           C
ATOM    161  C   PRO C 109      36.033  -9.354   8.649  1.00 49.52           C
ATOM    162  O   PRO C 109      35.521  -8.287   8.299  1.00 49.52           O
ATOM    163  N   SER C 110      36.755 -10.130   7.832  1.00 46.09           N
ATOM    164  CA  SER C 110      37.280  -9.652   6.554  1.00 46.09           C
ATOM    165  CB  SER C 110      37.930 -10.811   5.797  1.00 46.09           C
ATOM    166  OG  SER C 110      36.961 -11.728   5.325  1.00 46.09           O
ATOM    167  C   SER C 110      36.211  -8.987   5.692  1.00 46.09           C
ATOM    168  O   SER C 110      36.458  -7.939   5.085  1.00 46.09           O
ATOM    169  N   SER C 111      35.021  -9.587   5.604  1.00 46.38           N
ATOM    170  CA  SER C 111      34.031  -9.084   4.654  1.00 46.38           C
ATOM    171  CB  SER C 111      32.887 -10.096   4.512  1.00 46.38           C
ATOM    172  OG  SER C 111      31.884  -9.617   3.638  1.00 46.38           O
ATOM    173  C   SER C 111      33.535  -7.683   4.999  1.00 46.38           C
ATOM    174  O   SER C 111      33.646  -6.790   4.139  1.00 46.38           O
ATOM    175  N   PRO C 112      32.981  -7.400   6.205  1.00 45.53           N
ATOM    176  CA  PRO C 112      32.688  -5.998   6.539  1.00 45.53           C
ATOM    177  CD  PRO C 112      32.389  -8.319   7.198  1.00 45.53           C
ATOM    178  CB  PRO C 112      31.538  -6.114   7.543  1.00 45.53           C
ATOM    179  CG  PRO C 112      31.804  -7.395   8.232  1.00 45.53           C
ATOM    180  C   PRO C 112      33.891  -5.288   7.142  1.00 45.53           C
ATOM    181  O   PRO C 112      34.302  -5.593   8.265  1.00 45.53           O
ATOM    182  N   ARG C 113      34.460  -4.328   6.414  1.00 53.83           N
ATOM    183  CA  ARG C 113      35.573  -3.538   6.926  1.00 53.83           C
ATOM    184  CB  ARG C 113      36.933  -4.129   6.528  1.00 53.83           C
ATOM    185  CG  ARG C 113      37.281  -5.484   7.118  1.00 53.83           C
ATOM    186  CD  ARG C 113      38.690  -5.885   6.697  1.00 53.83           C
ATOM    187  NE  ARG C 113      39.083  -7.200   7.196  1.00 53.83           N
ATOM    188  CZ  ARG C 113      39.562  -7.438   8.412  1.00 53.83           C
ATOM    189  NH1 ARG C 113      39.714  -6.449   9.275  1.00 53.83           N
ATOM    190  NH2 ARG C 113      39.894  -8.674   8.761  1.00 53.83           N
ATOM    191  C   ARG C 113      35.459  -2.123   6.380  1.00 53.83           C
ATOM    192  O   ARG C 113      35.344  -1.936   5.166  1.00 53.83           O
ATOM    193  N   ALA C 114      35.499  -1.141   7.274  1.00 44.71           N
ATOM    194  CA  ALA C 114      35.491   0.257   6.875  1.00 44.71           C
ATOM    195  CB  ALA C 114      34.091   0.873   6.984  1.00 44.71           C
ATOM    196  C   ALA C 114      36.478   1.033   7.734  1.00 44.71           C
ATOM    197  O   ALA C 114      36.631   0.763   8.928  1.00 44.71           O
ATOM    198  N   GLY C 115      37.143   2.007   7.109  1.00 39.77           N
ATOM    199  CA  GLY C 115      38.094   2.862   7.789  1.00 39.77           C
ATOM    200  C   GLY C 115      37.951   4.288   7.297  1.00 39.77           C
ATOM    201  O   GLY C 115      37.068   4.594   6.493  1.00 39.77           O
ATOM    202  N   GLN C 116      38.828   5.158   7.789  1.00 47.95           N
ATOM    203  CA  GLN C 116      38.775   6.575   7.455  1.00 47.95           C
ATOM    204  CB  GLN C 116      38.482   7.409   8.703  1.00 47.95           C
ATOM    205  CG  GLN C 116      37.706   8.687   8.444  1.00 47.95           C
ATOM    206  CD  GLN C 116      38.596   9.884   8.250  1.00 47.95           C
ATOM    207  OE1 GLN C 116      39.818   9.789   8.345  1.00 47.95           O
ATOM    208  NE2 GLN C 116      37.987  11.034   7.998  1.00 47.95           N
ATOM    209  C   GLN C 116      40.104   6.974   6.828  1.00 47.95           C
ATOM    210  O   GLN C 116      41.165   6.719   7.407  1.00 47.95           O
ATOM    211  N   LEU C 117      40.047   7.583   5.647  1.00 50.79           N
ATOM    212  CA  LEU C 117      41.261   8.010   4.960  1.00 50.79           C
ATOM    213  CB  LEU C 117      40.970   8.241   3.476  1.00 50.79           C
ATOM    214  CG  LEU C 117      42.089   8.828   2.613  1.00 50.79           C
ATOM    215  CD1 LEU C 117      43.320   7.942   2.655  1.00 50.79           C
ATOM    216  CD2 LEU C 117      41.619   9.042   1.183  1.00 50.79           C
ATOM    217  C   LEU C 117      41.798   9.285   5.598  1.00 50.79           C
ATOM    218  O   LEU C 117      41.086  10.291   5.684  1.00 50.79           O
ATOM    219  N   LEU C 118      43.054   9.249   6.044  1.00 51.50           N
ATOM    220  CA  LEU C 118      43.672  10.444   6.610  1.00 51.50           C
ATOM    221  CB  LEU C 118      44.512  10.088   7.843  1.00 51.50           C
ATOM    222  CG  LEU C 118      43.736   9.743   9.115  1.00 51.50           C
ATOM    223  CD1 LEU C 118      44.694   9.489  10.269  1.00 51.50           C
ATOM    224  CD2 LEU C 118      42.766  10.858   9.463  1.00 51.50           C
ATOM    225  C   LEU C 118      44.537  11.197   5.610  1.00 51.50           C
ATOM    226  O   LEU C 118      44.524  12.431   5.602  1.00 51.50           O
ATOM    227  N   GLU C 119      45.282  10.490   4.766  1.00 52.77           N
ATOM    228  CA  GLU C 119      46.129  11.140   3.778  1.00 52.77           C
ATOM    229  CB  GLU C 119      47.413  11.681   4.418  1.00 52.77           C
ATOM    230  CG  GLU C 119      47.961  12.934   3.758  1.00 52.77           C
ATOM    231  CD  GLU C 119      48.974  12.619   2.676  1.00 52.77           C
ATOM    232  OE1 GLU C 119      49.519  11.495   2.684  1.00 52.77           O
ATOM    233  OE2 GLU C 119      49.227  13.494   1.820  1.00 52.77           O
ATOM    234  C   GLU C 119      46.451  10.148   2.671  1.00 52.77           C
ATOM    235  O   GLU C 119      46.377   8.930   2.862  1.00 52.77           O
ATOM    236  N   VAL C 120      46.814  10.685   1.509  1.00 53.76           N
ATOM    237  CA  VAL C 120      47.213   9.891   0.351  1.00 53.76           C
ATOM    238  CB  VAL C 120      46.293  10.149  -0.861  1.00 53.76           C
ATOM    239  CG1 VAL C 120      46.385  11.599  -1.345  1.00 53.76           C
ATOM    240  CG2 VAL C 120      46.634   9.193  -1.992  1.00 53.76           C
ATOM    241  C   VAL C 120      48.673  10.197   0.033  1.00 53.76           C
ATOM    242  O   VAL C 120      49.061  11.368  -0.082  1.00 53.76           O
ATOM    243  N   LEU C 121      49.486   9.148  -0.071  1.00 55.56           N
ATOM    244  CA  LEU C 121      50.913   9.314  -0.301  1.00 55.56           C
ATOM    245  CB  LEU C 121      51.710   8.266   0.483  1.00 55.56           C
ATOM    246  CG  LEU C 121      51.794   8.422   2.004  1.00 55.56           C
ATOM    247  CD1 LEU C 121      50.581   7.809   2.685  1.00 55.56           C
ATOM    248  CD2 LEU C 121      53.083   7.811   2.534  1.00 55.56           C
ATOM    249  C   LEU C 121      51.295   9.232  -1.771  1.00 55.56           C
ATOM    250  O   LEU C 121      52.364   9.725  -2.146  1.00 55.56           O
ATOM    251  N   GLN C 122      50.453   8.632  -2.607  1.00 59.85           N
ATOM    252  CA  GLN C 122      50.725   8.545  -4.035  1.00 59.85           C
ATOM    253  CB  GLN C 122      51.585   7.323  -4.370  1.00 59.85           C
ATOM    254  CG  GLN C 122      51.745   7.083  -5.862  1.00 59.85           C
ATOM    255  CD  GLN C 122      52.645   8.107  -6.514  1.00 59.85           C
ATOM    256  OE1 GLN C 122      53.668   8.497  -5.953  1.00 59.85           O
ATOM    257  NE2 GLN C 122      52.267   8.556  -7.705  1.00 59.85           N
ATOM    258  C   GLN C 122      49.406   8.486  -4.785  1.00 59.85           C
ATOM    259  O   GLN C 122      48.536   7.673  -4.455  1.00 59.85           O
ATOM    260  N   ASP C 123      49.266   9.346  -5.787  1.00 62.31           N
ATOM    261  CA  ASP C 123      48.038   9.413  -6.557  1.00 62.31           C
ATOM    262  CB  ASP C 123      47.992  10.708  -7.367  1.00 62.31           C
ATOM    263  CG  ASP C 123      47.907  11.939  -6.487  1.00 62.31           C
ATOM    264  OD1 ASP C 123      47.415  11.820  -5.345  1.00 62.31           O
ATOM    265  OD2 ASP C 123      48.323  13.029  -6.939  1.00 62.31           O
ATOM    266  C   ASP C 123      47.916   8.205  -7.480  1.00 62.31           C
ATOM    267  O   ASP C 123      48.894   7.518  -7.787  1.00 62.31           O
ATOM    268  N   ALA C 124      46.689   7.949  -7.922  1.00 58.47           N
ATOM    269  CA  ALA C 124      46.406   6.839  -8.831  1.00 58.47           C
ATOM    270  CB  ALA C 124      45.001   6.296  -8.599  1.00 58.47           C
ATOM    271  C   ALA C 124      46.589   7.336 -10.258  1.00 58.47           C
ATOM    272  O   ALA C 124      45.725   8.025 -10.807  1.00 58.47           O
ATOM    273  N   GLU C 125      47.726   6.996 -10.861  1.00 72.93           N
ATOM    274  CA  GLU C 125      47.991   7.398 -12.235  1.00 72.93           C
ATOM    275  CB  GLU C 125      49.430   7.063 -12.625  1.00 72.93           C
ATOM    276  CG  GLU C 125      50.492   7.677 -11.720  1.00 72.93           C
ATOM    277  CD  GLU C 125      50.732   9.148 -12.007  1.00 72.93           C
ATOM    278  OE1 GLU C 125      50.205   9.658 -13.019  1.00 72.93           O
ATOM    279  OE2 GLU C 125      51.451   9.797 -11.218  1.00 72.93           O
ATOM    280  C   GLU C 125      47.016   6.713 -13.182  1.00 72.93           C
ATOM    281  O   GLU C 125      46.659   5.545 -12.997  1.00 72.93           O
ATOM    282  N   ALA C 126      46.573   7.451 -14.196  1.00 63.31           N
ATOM    283  CA  ALA C 126      45.645   6.916 -15.185  1.00 63.31           C
ATOM    284  CB  ALA C 126      44.898   8.047 -15.889  1.00 63.31           C
ATOM    285  C   ALA C 126      46.410   6.068 -16.193  1.00 63.31           C
ATOM    286  O   ALA C 126      47.219   6.592 -16.968  1.00 63.31           O
ATOM    287  N   ALA C 127      46.155   4.762 -16.185  1.00 52.01           N
ATOM    288  CA  ALA C 127      46.778   3.833 -17.126  1.00 52.01           C
ATOM    289  CB  ALA C 127      47.157   2.526 -16.437  1.00 52.01           C
ATOM    290  C   ALA C 127      45.793   3.613 -18.267  1.00 52.01           C
ATOM    291  O   ALA C 127      44.888   2.782 -18.185  1.00 52.01           O
ATOM    292  N   VAL C 128      45.967   4.383 -19.337  1.00 48.11           N
ATOM    293  CA  VAL C 128      45.109   4.251 -20.506  1.00 48.11           C
ATOM    294  CB  VAL C 128      45.118   5.542 -21.342  1.00 48.11           C
ATOM    295  CG1 VAL C 128      44.467   6.680 -20.565  1.00 48.11           C
ATOM    296  CG2 VAL C 128      46.545   5.908 -21.735  1.00 48.11           C
ATOM    297  C   VAL C 128      45.545   3.047 -21.335  1.00 48.11           C
ATOM    298  O   VAL C 128      46.690   2.590 -21.268  1.00 48.11           O
ATOM    299  N   ALA C 129      44.610   2.524 -22.128  1.00 40.23           N
ATOM    300  CA  ALA C 129      44.900   1.376 -22.977  1.00 40.23           C
ATOM    301  CB  ALA C 129      43.613   0.833 -23.593  1.00 40.23           C
ATOM    302  C   ALA C 129      45.893   1.774 -24.066  1.00 40.23           C
ATOM    303  O   ALA C 129      45.629   2.683 -24.860  1.00 40.23           O
ATOM    304  N   GLY C 130      47.034   1.094 -24.102  1.00 38.57           N
ATOM    305  CA  GLY C 130      48.089   1.425 -25.029  1.00 38.57           C
ATOM    306  C   GLY C 130      49.165   2.269 -24.376  1.00 38.57           C
ATOM    307  O   GLY C 130      48.959   2.873 -23.320  1.00 38.57           O
ATOM    308  N   PRO C 131      50.341   2.320 -24.998  1.00 41.82           N
ATOM    309  CA  PRO C 131      51.453   3.076 -24.416  1.00 41.82           C
ATOM    310  CD  PRO C 131      50.725   1.654 -26.254  1.00 41.82           C
ATOM    311  CB  PRO C 131      52.660   2.657 -25.266  1.00 41.82           C
ATOM    312  CG  PRO C 131      52.193   1.474 -26.085  1.00 41.82           C
ATOM    313  C   PRO C 131      51.219   4.578 -24.500  1.00 41.82           C
ATOM    314  O   PRO C 131      50.469   5.077 -25.339  1.00 41.82           O
ATOM    315  N   SER C 132      51.879   5.297 -23.595  1.00 47.20           N
ATOM    316  CA  SER C 132      51.856   6.751 -23.584  1.00 47.20           C
ATOM    317  CB  SER C 132      50.744   7.297 -22.678  1.00 47.20           C
ATOM    318  OG  SER C 132      49.466   7.049 -23.238  1.00 47.20           O
ATOM    319  C   SER C 132      53.209   7.271 -23.122  1.00 47.20           C
ATOM    320  O   SER C 132      53.947   6.581 -22.413  1.00 47.20           O
ATOM    321  N   HIS C 133      53.536   8.495 -23.540  1.00 55.28           N
ATOM    322  CA  HIS C 133      54.828   9.077 -23.190  1.00 55.28           C
ATOM    323  ND1 HIS C 133      54.093  10.063 -26.344  1.00 55.28           N
ATOM    324  CG  HIS C 133      55.184  10.033 -25.503  1.00 55.28           C
ATOM    325  CB  HIS C 133      55.083  10.322 -24.037  1.00 55.28           C
ATOM    326  NE2 HIS C 133      55.774   9.520 -27.552  1.00 55.28           N
ATOM    327  CD2 HIS C 133      56.240   9.682 -26.272  1.00 55.28           C
ATOM    328  CE1 HIS C 133      54.475   9.755 -27.571  1.00 55.28           C
ATOM    329  C   HIS C 133      54.919   9.390 -21.702  1.00 55.28           C
ATOM    330  O   HIS C 133      56.019   9.406 -21.139  1.00 55.28           O
ATOM    331  N   ALA C 134      53.786   9.656 -21.059  1.00 54.06           N
ATOM    332  CA  ALA C 134      53.750   9.711 -19.608  1.00 54.06           C
ATOM    333  CB  ALA C 134      52.388  10.200 -19.123  1.00 54.06           C
ATOM    334  C   ALA C 134      54.044   8.325 -19.038  1.00 54.06           C
ATOM    335  O   ALA C 134      53.776   7.309 -19.688  1.00 54.06           O
ATOM    336  N   PRO C 135      54.599   8.244 -17.825  1.00 56.96           N
ATOM    337  CA  PRO C 135      55.009   6.933 -17.311  1.00 56.96           C
ATOM    338  CD  PRO C 135      55.044   9.341 -16.952  1.00 56.96           C
ATOM    339  CB  PRO C 135      55.806   7.283 -16.047  1.00 56.96           C
ATOM    340  CG  PRO C 135      56.177   8.721 -16.205  1.00 56.96           C
ATOM    341  C   PRO C 135      53.824   6.035 -16.990  1.00 56.96           C
ATOM    342  O   PRO C 135      53.146   6.212 -15.974  1.00 56.96           O
ATOM    343  N   ASP C 136      53.573   5.070 -17.872  1.00 60.97           N
ATOM    344  CA  ASP C 136      52.554   4.046 -17.646  1.00 60.97           C
ATOM    345  CB  ASP C 136      51.706   3.863 -18.903  1.00 60.97           C
ATOM    346  CG  ASP C 136      50.456   3.037 -18.654  1.00 60.97           C
ATOM    347  OD1 ASP C 136      50.299   2.507 -17.535  1.00 60.97           O
ATOM    348  OD2 ASP C 136      49.630   2.926 -19.583  1.00 60.97           O
ATOM    349  C   ASP C 136      53.240   2.748 -17.221  1.00 60.97           C
ATOM    350  O   ASP C 136      53.358   1.786 -17.981  1.00 60.97           O
ATOM    351  N   THR C 137      53.705   2.747 -15.969  1.00 66.93           N
ATOM    352  CA  THR C 137      54.421   1.588 -15.446  1.00 66.93           C
ATOM    353  CB  THR C 137      55.039   1.919 -14.087  1.00 66.93           C
ATOM    354  OG1 THR C 137      53.998   2.219 -13.146  1.00 66.93           O
ATOM    355  CG2 THR C 137      55.961   3.118 -14.204  1.00 66.93           C
ATOM    356  C   THR C 137      53.505   0.373 -15.329  1.00 66.93           C
ATOM    357  O   THR C 137      53.911  -0.749 -15.661  1.00 66.93           O
ATOM    358  N   SER C 138      52.272   0.580 -14.862  1.00 59.80           N
ATOM    359  CA  SER C 138      51.277  -0.481 -14.694  1.00 59.80           C
ATOM    360  CB  SER C 138      50.821  -1.047 -16.048  1.00 59.80           C
ATOM    361  OG  SER C 138      51.874  -1.722 -16.712  1.00 59.80           O
ATOM    362  C   SER C 138      51.783  -1.605 -13.797  1.00 59.80           C
ATOM    363  O   SER C 138      51.414  -2.770 -13.974  1.00 59.80           O
ATOM    364  N   ASP C 139      52.635  -1.272 -12.824  1.00 50.55           N
ATOM    365  CA  ASP C 139      53.161  -2.278 -11.909  1.00 50.55           C
ATOM    366  CB  ASP C 139      54.582  -2.692 -12.329  1.00 50.55           C
ATOM    367  CG  ASP C 139      54.881  -4.149 -12.018  1.00 50.55           C
ATOM    368  OD1 ASP C 139      53.962  -4.860 -11.559  1.00 50.55           O
ATOM    369  OD2 ASP C 139      56.031  -4.583 -12.238  1.00 50.55           O
ATOM    370  C   ASP C 139      53.186  -1.848 -10.450  1.00 50.55           C
ATOM    371  O   ASP C 139      53.431  -2.698  -9.590  1.00 50.55           O
ATOM    372  N   VAL C 140      52.945  -0.576 -10.134  1.00 44.96           N
ATOM    373  CA  VAL C 140      52.954  -0.082  -8.764  1.00 44.96           C
ATOM    374  CB  VAL C 140      54.067   0.962  -8.540  1.00 44.96           C
ATOM    375  CG1 VAL C 140      55.433   0.290  -8.539  1.00 44.96           C
ATOM    376  CG2 VAL C 140      54.018   2.043  -9.614  1.00 44.96           C
ATOM    377  C   VAL C 140      51.583   0.499  -8.450  1.00 44.96           C
ATOM    378  O   VAL C 140      51.021   1.252  -9.254  1.00 44.96           O
ATOM    379  N   GLY C 141      51.040   0.136  -7.286  1.00 43.69           N
ATOM    380  CA  GLY C 141      49.731   0.599  -6.875  1.00 43.69           C
ATOM    381  C   GLY C 141      49.765   1.962  -6.214  1.00 43.69           C
ATOM    382  O   GLY C 141      50.816   2.573  -6.011  1.00 43.69           O
ATOM    383  N   ALA C 142      48.575   2.447  -5.869  1.00 55.82           N
ATOM    384  CA  ALA C 142      48.408   3.760  -5.255  1.00 55.82           C
ATOM    385  CB  ALA C 142      47.146   4.449  -5.773  1.00 55.82           C
ATOM    386  C   ALA C 142      48.344   3.609  -3.740  1.00 55.82           C
ATOM    387  O   ALA C 142      47.550   2.816  -3.230  1.00 55.82           O
ATOM    388  N   THR C 143      49.177   4.365  -3.032  1.00 59.80           N
ATOM    389  CA  THR C 143      49.303   4.220  -1.590  1.00 59.80           C
ATOM    390  CB  THR C 143      50.733   4.528  -1.140  1.00 59.80           C
ATOM    391  OG1 THR C 143      51.075   5.868  -1.517  1.00 59.80           O
ATOM    392  CG2 THR C 143      51.706   3.554  -1.784  1.00 59.80           C
ATOM    393  C   THR C 143      48.322   5.136  -0.870  1.00 59.80           C
ATOM    394  O   THR C 143      48.187   6.314  -1.215  1.00 59.80           O
ATOM    395  N   LEU C 144      47.647   4.589   0.140  1.00 56.57           N
ATOM    396  CA  LEU C 144      46.716   5.329   0.975  1.00 56.57           C
ATOM    397  CB  LEU C 144      45.254   4.922   0.713  1.00 56.57           C
ATOM    398  CG  LEU C 144      44.378   5.778  -0.206  1.00 56.57           C
ATOM    399  CD1 LEU C 144      45.031   5.991  -1.563  1.00 56.57           C
ATOM    400  CD2 LEU C 144      42.998   5.159  -0.361  1.00 56.57           C
ATOM    401  C   LEU C 144      47.046   5.080   2.438  1.00 56.57           C
ATOM    402  O   LEU C 144      47.578   4.028   2.801  1.00 56.57           O
ATOM    403  N   LEU C 145      46.715   6.062   3.277  1.00 56.05           N
ATOM    404  CA  LEU C 145      46.851   5.963   4.728  1.00 56.05           C
ATOM    405  CB  LEU C 145      47.648   7.144   5.277  1.00 56.05           C
ATOM    406  CG  LEU C 145      47.981   7.192   6.771  1.00 56.05           C
ATOM    407  CD1 LEU C 145      49.169   6.296   7.100  1.00 56.05           C
ATOM    408  CD2 LEU C 145      48.235   8.622   7.213  1.00 56.05           C
ATOM    409  C   LEU C 145      45.442   5.918   5.313  1.00 56.05           C
ATOM    410  O   LEU C 145      44.732   6.933   5.319  1.00 56.05           O
ATOM    411  N   VAL C 146      45.033   4.740   5.794  1.00 55.57           N
ATOM    412  CA  VAL C 146      43.682   4.518   6.294  1.00 55.57           C
ATOM    413  CB  VAL C 146      42.945   3.437   5.468  1.00 55.57           C
ATOM    414  CG1 VAL C 146      43.670   2.100   5.541  1.00 55.57           C
ATOM    415  CG2 VAL C 146      41.504   3.295   5.939  1.00 55.57           C
ATOM    416  C   VAL C 146      43.761   4.136   7.767  1.00 55.57           C
ATOM    417  O   VAL C 146      44.626   3.354   8.178  1.00 55.57           O
ATOM    418  N   SER C 147      42.862   4.700   8.568  1.00 51.22           N
ATOM    419  CA  SER C 147      42.959   4.607  10.014  1.00 51.22           C
ATOM    420  CB  SER C 147      43.423   5.933  10.617  1.00 51.22           C
ATOM    421  OG  SER C 147      44.626   6.356  10.001  1.00 51.22           O
ATOM    422  C   SER C 147      41.628   4.189  10.622  1.00 51.22           C
ATOM    423  O   SER C 147      40.555   4.425  10.055  1.00 51.22           O
ATOM    424  N   ASP C 148      41.727   3.541  11.777  1.00 54.50           N
ATOM    425  CA  ASP C 148      40.601   3.080  12.566  1.00 54.50           C
ATOM    426  CB  ASP C 148      40.884   1.673  13.095  1.00 54.50           C
ATOM    427  CG  ASP C 148      40.634   0.606  12.056  1.00 54.50           C
ATOM    428  OD1 ASP C 148      40.727   0.928  10.851  1.00 54.50           O
ATOM    429  OD2 ASP C 148      40.357  -0.550  12.437  1.00 54.50           O
ATOM    430  C   ASP C 148      40.333   4.068  13.697  1.00 54.50           C
ATOM    431  O   ASP C 148      40.864   5.183  13.719  1.00 54.50           O
ATOM    432  N   GLY C 149      39.491   3.661  14.646  1.00 49.38           N
ATOM    433  CA  GLY C 149      39.232   4.503  15.801  1.00 49.38           C
ATOM    434  C   GLY C 149      40.477   4.766  16.627  1.00 49.38           C
ATOM    435  O   GLY C 149      40.675   5.874  17.131  1.00 49.38           O
ATOM    436  N   THR C 150      41.331   3.746  16.785  1.00 57.32           N
ATOM    437  CA  THR C 150      42.578   3.887  17.534  1.00 57.32           C
ATOM    438  CB  THR C 150      42.442   3.341  18.961  1.00 57.32           C
ATOM    439  OG1 THR C 150      41.955   1.991  18.920  1.00 57.32           O
ATOM    440  CG2 THR C 150      41.491   4.195  19.788  1.00 57.32           C
ATOM    441  C   THR C 150      43.744   3.184  16.837  1.00 57.32           C
ATOM    442  O   THR C 150      44.697   2.761  17.498  1.00 57.32           O
ATOM    443  N   HIS C 151      43.687   3.049  15.511  1.00 62.10           N
ATOM    444  CA  HIS C 151      44.754   2.390  14.768  1.00 62.10           C
ATOM    445  ND1 HIS C 151      46.380  -0.237  16.005  1.00 62.10           N
ATOM    446  CG  HIS C 151      45.055   0.126  15.877  1.00 62.10           C
ATOM    447  CB  HIS C 151      44.532   0.873  14.692  1.00 62.10           C
ATOM    448  NE2 HIS C 151      45.387  -0.944  17.768  1.00 62.10           N
ATOM    449  CD2 HIS C 151      44.436  -0.323  16.995  1.00 62.10           C
ATOM    450  CE1 HIS C 151      46.550  -0.879  17.147  1.00 62.10           C
ATOM    451  C   HIS C 151      44.847   2.988  13.372  1.00 62.10           C
ATOM    452  O   HIS C 151      43.873   3.527  12.840  1.00 62.10           O
ATOM    453  N   SER C 152      46.038   2.879  12.779  1.00 54.48           N
ATOM    454  CA  SER C 152      46.331   3.492  11.487  1.00 54.48           C
ATOM    455  CB  SER C 152      46.879   4.913  11.669  1.00 54.48           C
ATOM    456  OG  SER C 152      47.377   5.431  10.447  1.00 54.48           O
ATOM    457  C   SER C 152      47.338   2.637  10.735  1.00 54.48           C
ATOM    458  O   SER C 152      48.396   2.309  11.283  1.00 54.48           O
ATOM    459  N   VAL C 153      47.018   2.285   9.485  1.00 59.89           N
ATOM    460  CA  VAL C 153      47.865   1.450   8.641  1.00 59.89           C
ATOM    461  CB  VAL C 153      47.416  -0.038   8.688  1.00 59.89           C
ATOM    462  CG1 VAL C 153      48.225  -0.947   7.761  1.00 59.89           C
ATOM    463  CG2 VAL C 153      47.518  -0.572  10.109  1.00 59.89           C
ATOM    464  C   VAL C 153      47.815   2.036   7.230  1.00 59.89           C
ATOM    465  O   VAL C 153      47.042   2.955   6.944  1.00 59.89           O
ATOM    466  N   ARG C 154      48.694   1.544   6.358  1.00 69.31           N
ATOM    467  CA  ARG C 154      48.753   1.978   4.969  1.00 69.31           C
ATOM    468  CB  ARG C 154      50.123   2.589   4.635  1.00 69.31           C
ATOM    469  CG  ARG C 154      51.323   1.713   4.960  1.00 69.31           C
ATOM    470  CD  ARG C 154      52.621   2.437   4.616  1.00 69.31           C
ATOM    471  NE  ARG C 154      53.809   1.693   5.031  1.00 69.31           N
ATOM    472  CZ  ARG C 154      54.373   1.788   6.229  1.00 69.31           C
ATOM    473  NH1 ARG C 154      53.870   2.604   7.145  1.00 69.31           N
ATOM    474  NH2 ARG C 154      55.453   1.071   6.513  1.00 69.31           N
ATOM    475  C   ARG C 154      48.442   0.818   4.029  1.00 69.31           C
ATOM    476  O   ARG C 154      48.877  -0.322   4.248  1.00 69.31           O
ATOM    477  N   CYS C 155      47.690   1.133   2.978  1.00 72.76           N
ATOM    478  CA  CYS C 155      47.238   0.178   1.979  1.00 72.76           C
ATOM    479  CB  CYS C 155      45.704   0.075   1.964  1.00 72.76           C
ATOM    480  SG  CYS C 155      44.957  -0.574   3.474  1.00 72.76           S
ATOM    481  C   CYS C 155      47.731   0.602   0.601  1.00 72.76           C
ATOM    482  O   CYS C 155      48.094   1.757   0.378  1.00 72.76           O
ATOM    483  N   LEU C 156      47.740  -0.349  -0.327  1.00 65.44           N
ATOM    484  CA  LEU C 156      48.123  -0.079  -1.704  1.00 65.44           C
ATOM    485  CB  LEU C 156      49.526  -0.633  -2.018  1.00 65.44           C
ATOM    486  CG  LEU C 156      49.870  -2.124  -1.929  1.00 65.44           C
ATOM    487  CD1 LEU C 156      49.487  -2.883  -3.196  1.00 65.44           C
ATOM    488  CD2 LEU C 156      51.344  -2.296  -1.632  1.00 65.44           C
ATOM    489  C   LEU C 156      47.079  -0.656  -2.652  1.00 65.44           C
ATOM    490  O   LEU C 156      46.589  -1.774  -2.453  1.00 65.44           O
ATOM    491  N   VAL C 157      46.754   0.118  -3.683  1.00 56.24           N
ATOM    492  CA  VAL C 157      45.714  -0.215  -4.651  1.00 56.24           C
ATOM    493  CB  VAL C 157      44.855   1.017  -4.982  1.00 56.24           C
ATOM    494  CG1 VAL C 157      43.684   0.637  -5.876  1.00 56.24           C
ATOM    495  CG2 VAL C 157      44.387   1.712  -3.709  1.00 56.24           C
ATOM    496  C   VAL C 157      46.382  -0.752  -5.908  1.00 56.24           C
ATOM    497  O   VAL C 157      47.261  -0.092  -6.482  1.00 56.24           O
ATOM    498  N   THR C 158      45.969  -1.939  -6.341  1.00 55.24           N
ATOM    499  CA  THR C 158      46.445  -2.465  -7.609  1.00 55.24           C
ATOM    500  CB  THR C 158      46.358  -3.991  -7.640  1.00 55.24           C
ATOM    501  OG1 THR C 158      45.005  -4.406  -7.425  1.00 55.24           O
ATOM    502  CG2 THR C 158      47.255  -4.598  -6.572  1.00 55.24           C
ATOM    503  C   THR C 158      45.652  -1.852  -8.762  1.00 55.24           C
ATOM    504  O   THR C 158      44.609  -1.221  -8.574  1.00 55.24           O
ATOM    505  N   ARG C 159      46.177  -2.031  -9.973  1.00 53.07           N
ATOM    506  CA  ARG C 159      45.601  -1.365 -11.135  1.00 53.07           C
ATOM    507  CB  ARG C 159      46.579  -1.445 -12.307  1.00 53.07           C
ATOM    508  CG  ARG C 159      47.965  -0.883 -11.991  1.00 53.07           C
ATOM    509  CD  ARG C 159      47.956   0.633 -11.889  1.00 53.07           C
ATOM    510  NE  ARG C 159      47.763   1.088 -10.514  1.00 53.07           N
ATOM    511  CZ  ARG C 159      47.673   2.361 -10.149  1.00 53.07           C
ATOM    512  NH1 ARG C 159      47.752   3.324 -11.059  1.00 53.07           N
ATOM    513  NH2 ARG C 159      47.494   2.674  -8.873  1.00 53.07           N
ATOM    514  C   ARG C 159      44.250  -1.968 -11.508  1.00 53.07           C
ATOM    515  O   ARG C 159      43.275  -1.240 -11.734  1.00 53.07           O
ATOM    516  N   GLU C 160      44.172  -3.297 -11.564  1.00 51.21           N
ATOM    517  CA  GLU C 160      42.917  -3.945 -11.929  1.00 51.21           C
ATOM    518  CB  GLU C 160      43.154  -5.434 -12.196  1.00 51.21           C
ATOM    519  CG  GLU C 160      43.752  -6.198 -11.024  1.00 51.21           C
ATOM    520  CD  GLU C 160      45.267  -6.259 -11.075  1.00 51.21           C
ATOM    521  OE1 GLU C 160      45.872  -5.488 -11.846  1.00 51.21           O
ATOM    522  OE2 GLU C 160      45.852  -7.090 -10.346  1.00 51.21           O
ATOM    523  C   GLU C 160      41.848  -3.750 -10.861  1.00 51.21           C
ATOM    524  O   GLU C 160      40.656  -3.698 -11.184  1.00 51.21           O
ATOM    525  N   ALA C 161      42.250  -3.645  -9.589  1.00 51.38           N
ATOM    526  CA  ALA C 161      41.278  -3.452  -8.518  1.00 51.38           C
ATOM    527  CB  ALA C 161      41.980  -3.484  -7.159  1.00 51.38           C
ATOM    528  C   ALA C 161      40.513  -2.147  -8.692  1.00 51.38           C
ATOM    529  O   ALA C 161      39.295  -2.101  -8.491  1.00 51.38           O
ATOM    530  N   LEU C 162      41.214  -1.071  -9.060  1.00 54.76           N
ATOM    531  CA  LEU C 162      40.540   0.183  -9.371  1.00 54.76           C
ATOM    532  CB  LEU C 162      41.545   1.340  -9.303  1.00 54.76           C
ATOM    533  CG  LEU C 162      41.172   2.813  -9.544  1.00 54.76           C
ATOM    534  CD1 LEU C 162      42.275   3.692  -8.986  1.00 54.76           C
ATOM    535  CD2 LEU C 162      40.973   3.156 -11.017  1.00 54.76           C
ATOM    536  C   LEU C 162      39.856   0.134 -10.732  1.00 54.76           C
ATOM    537  O   LEU C 162      38.820   0.783 -10.919  1.00 54.76           O
ATOM    538  N   ASP C 163      40.410  -0.620 -11.683  1.00 61.60           N
ATOM    539  CA  ASP C 163      39.830  -0.659 -13.023  1.00 61.60           C
ATOM    540  CB  ASP C 163      40.762  -1.403 -13.976  1.00 61.60           C
ATOM    541  CG  ASP C 163      40.758  -0.815 -15.370  1.00 61.60           C
ATOM    542  OD1 ASP C 163      39.837  -0.033 -15.688  1.00 61.60           O
ATOM    543  OD2 ASP C 163      41.693  -1.118 -16.142  1.00 61.60           O
ATOM    544  C   ASP C 163      38.448  -1.303 -13.015  1.00 61.60           C
ATOM    545  O   ASP C 163      37.522  -0.806 -13.669  1.00 61.60           O
ATOM    546  N   THR C 164      38.284  -2.405 -12.287  1.00 54.57           N
ATOM    547  CA  THR C 164      36.985  -3.059 -12.175  1.00 54.57           C
ATOM    548  CB  THR C 164      37.160  -4.568 -11.955  1.00 54.57           C
ATOM    549  OG1 THR C 164      35.883  -5.214 -12.042  1.00 54.57           O
ATOM    550  CG2 THR C 164      37.761  -4.839 -10.587  1.00 54.57           C
ATOM    551  C   THR C 164      36.126  -2.484 -11.058  1.00 54.57           C
ATOM    552  O   THR C 164      35.004  -2.956 -10.854  1.00 54.57           O
ATOM    553  N   SER C 165      36.623  -1.487 -10.330  1.00 55.57           N
ATOM    554  CA  SER C 165      35.851  -0.897  -9.250  1.00 55.57           C
ATOM    555  CB  SER C 165      36.741  -0.005  -8.381  1.00 55.57           C
ATOM    556  OG  SER C 165      35.967   0.833  -7.543  1.00 55.57           O
ATOM    557  C   SER C 165      34.675  -0.099  -9.810  1.00 55.57           C
ATOM    558  O   SER C 165      34.644   0.272 -10.989  1.00 55.57           O
ATOM    559  N   ASP C 166      33.696   0.165  -8.950  1.00 53.61           N
ATOM    560  CA  ASP C 166      32.430   0.774  -9.351  1.00 53.61           C
ATOM    561  CB  ASP C 166      31.253  -0.160  -9.003  1.00 53.61           C
ATOM    562  CG  ASP C 166      31.325  -0.694  -7.582  1.00 53.61           C
ATOM    563  OD1 ASP C 166      32.277  -0.345  -6.850  1.00 53.61           O
ATOM    564  OD2 ASP C 166      30.430  -1.474  -7.200  1.00 53.61           O
ATOM    565  C   ASP C 166      32.276   2.149  -8.699  1.00 53.61           C
ATOM    566  O   ASP C 166      31.698   2.283  -7.619  1.00 53.61           O
ATOM    567  N   TRP C 167      32.789   3.178  -9.377  1.00 52.83           N
ATOM    568  CA  TRP C 167      32.593   4.562  -8.967  1.00 52.83           C
ATOM    569  CB  TRP C 167      33.369   4.870  -7.673  1.00 52.83           C
ATOM    570  CG  TRP C 167      34.860   4.849  -7.785  1.00 52.83           C
ATOM    571  CD2 TRP C 167      35.752   5.960  -7.631  1.00 52.83           C
ATOM    572  CD1 TRP C 167      35.649   3.749  -7.945  1.00 52.83           C
ATOM    573  NE1 TRP C 167      36.973   4.110  -7.961  1.00 52.83           N
ATOM    574  CE2 TRP C 167      37.064   5.463  -7.764  1.00 52.83           C
ATOM    575  CE3 TRP C 167      35.569   7.330  -7.420  1.00 52.83           C
ATOM    576  CZ2 TRP C 167      38.184   6.285  -7.690  1.00 52.83           C
ATOM    577  CZ3 TRP C 167      36.682   8.143  -7.343  1.00 52.83           C
ATOM    578  CH2 TRP C 167      37.972   7.619  -7.483  1.00 52.83           C
ATOM    579  C   TRP C 167      33.011   5.474 -10.109  1.00 52.83           C
ATOM    580  O   TRP C 167      34.074   5.287 -10.705  1.00 52.83           O
ATOM    581  N   GLU C 168      32.159   6.459 -10.407  1.00 49.65           N
ATOM    582  CA  GLU C 168      32.286   7.222 -11.648  1.00 49.65           C
ATOM    583  CB  GLU C 168      31.021   8.049 -11.887  1.00 49.65           C
ATOM    584  CG  GLU C 168      30.758   9.097 -10.820  1.00 49.65           C
ATOM    585  CD  GLU C 168      29.437   9.817 -11.018  1.00 49.65           C
ATOM    586  OE1 GLU C 168      28.889   9.760 -12.136  1.00 49.65           O
ATOM    587  OE2 GLU C 168      28.940  10.428 -10.047  1.00 49.65           O
ATOM    588  C   GLU C 168      33.511   8.126 -11.660  1.00 49.65           C
ATOM    589  O   GLU C 168      34.015   8.460 -12.740  1.00 49.65           O
ATOM    590  N   GLU C 169      34.002   8.543 -10.496  1.00 51.03           N
ATOM    591  CA  GLU C 169      35.066   9.535 -10.442  1.00 51.03           C
ATOM    592  CB  GLU C 169      34.892  10.422  -9.209  1.00 51.03           C
ATOM    593  CG  GLU C 169      33.628  11.262  -9.246  1.00 51.03           C
ATOM    594  CD  GLU C 169      33.565  12.160 -10.464  1.00 51.03           C
ATOM    595  OE1 GLU C 169      34.612  12.728 -10.842  1.00 51.03           O
ATOM    596  OE2 GLU C 169      32.467  12.288 -11.049  1.00 51.03           O
ATOM    597  C   GLU C 169      36.460   8.916 -10.459  1.00 51.03           C
ATOM    598  O   GLU C 169      37.412   9.542  -9.982  1.00 51.03           O
ATOM    599  N   LYS C 170      36.598   7.703 -11.002  1.00 52.40           N
ATOM    600  CA  LYS C 170      37.890   7.025 -11.019  1.00 52.40           C
ATOM    601  CB  LYS C 170      37.716   5.588 -11.509  1.00 52.40           C
ATOM    602  CG  LYS C 170      37.227   5.490 -12.940  1.00 52.40           C
ATOM    603  CD  LYS C 170      37.094   4.047 -13.395  1.00 52.40           C
ATOM    604  CE  LYS C 170      36.602   3.978 -14.833  1.00 52.40           C
ATOM    605  NZ  LYS C 170      36.462   2.580 -15.307  1.00 52.40           N
ATOM    606  C   LYS C 170      38.915   7.750 -11.881  1.00 52.40           C
ATOM    607  O   LYS C 170      40.119   7.602 -11.647  1.00 52.40           O
ATOM    608  N   GLU C 171      38.466   8.524 -12.871  1.00 61.12           N
ATOM    609  CA  GLU C 171      39.403   9.250 -13.719  1.00 61.12           C
ATOM    610  CB  GLU C 171      38.661   9.890 -14.892  1.00 61.12           C
ATOM    611  CG  GLU C 171      39.456  10.959 -15.625  1.00 61.12           C
ATOM    612  CD  GLU C 171      38.783  11.415 -16.902  1.00 61.12           C
ATOM    613  OE1 GLU C 171      37.687  10.900 -17.217  1.00 61.12           O
ATOM    614  OE2 GLU C 171      39.345  12.292 -17.588  1.00 61.12           O
ATOM    615  C   GLU C 171      40.162  10.307 -12.924  1.00 61.12           C
ATOM    616  O   GLU C 171      41.383  10.437 -13.063  1.00 61.12           O
ATOM    617  N   PHE C 172      39.455  11.061 -12.081  1.00 56.25           N
ATOM    618  CA  PHE C 172      40.100  12.118 -11.311  1.00 56.25           C
ATOM    619  CB  PHE C 172      39.042  12.989 -10.632  1.00 56.25           C
ATOM    620  CG  PHE C 172      39.618  14.121  -9.833  1.00 56.25           C
ATOM    621  CD1 PHE C 172      40.134  15.243 -10.462  1.00 56.25           C
ATOM    622  CD2 PHE C 172      39.624  14.072  -8.447  1.00 56.25           C
ATOM    623  CE1 PHE C 172      40.667  16.284  -9.724  1.00 56.25           C
ATOM    624  CE2 PHE C 172      40.151  15.111  -7.707  1.00 56.25           C
ATOM    625  CZ  PHE C 172      40.673  16.220  -8.346  1.00 56.25           C
ATOM    626  C   PHE C 172      41.082  11.557 -10.288  1.00 56.25           C
ATOM    627  O   PHE C 172      42.141  12.149 -10.050  1.00 56.25           O
ATOM    628  N   GLY C 173      40.752  10.429  -9.670  1.00 50.92           N
ATOM    629  CA  GLY C 173      41.621   9.822  -8.685  1.00 50.92           C
ATOM    630  C   GLY C 173      41.387  10.368  -7.288  1.00 50.92           C
ATOM    631  O   GLY C 173      40.646  11.328  -7.067  1.00 50.92           O
ATOM    632  N   PHE C 174      42.057   9.740  -6.322  1.00 51.42           N
ATOM    633  CA  PHE C 174      41.875  10.066  -4.911  1.00 51.42           C
ATOM    634  CB  PHE C 174      42.364   8.904  -4.041  1.00 51.42           C
ATOM    635  CG  PHE C 174      41.396   7.757  -3.956  1.00 51.42           C
ATOM    636  CD1 PHE C 174      40.146   7.835  -4.553  1.00 51.42           C
ATOM    637  CD2 PHE C 174      41.741   6.592  -3.295  1.00 51.42           C
ATOM    638  CE1 PHE C 174      39.259   6.778  -4.473  1.00 51.42           C
ATOM    639  CE2 PHE C 174      40.857   5.532  -3.218  1.00 51.42           C
ATOM    640  CZ  PHE C 174      39.616   5.625  -3.808  1.00 51.42           C
ATOM    641  C   PHE C 174      42.574  11.354  -4.496  1.00 51.42           C
ATOM    642  O   PHE C 174      42.706  11.609  -3.294  1.00 51.42           O
ATOM    643  N   ARG C 175      43.030  12.161  -5.457  1.00 47.98           N
ATOM    644  CA  ARG C 175      43.706  13.409  -5.122  1.00 47.98           C
ATOM    645  CB  ARG C 175      44.251  14.055  -6.397  1.00 47.98           C
ATOM    646  CG  ARG C 175      45.233  15.199  -6.180  1.00 47.98           C
ATOM    647  CD  ARG C 175      46.182  14.922  -5.019  1.00 47.98           C
ATOM    648  NE  ARG C 175      47.166  15.988  -4.830  1.00 47.98           N
ATOM    649  CZ  ARG C 175      46.877  17.226  -4.433  1.00 47.98           C
ATOM    650  NH1 ARG C 175      45.627  17.576  -4.163  1.00 47.98           N
ATOM    651  NH2 ARG C 175      47.851  18.118  -4.297  1.00 47.98           N
ATOM    652  C   ARG C 175      42.771  14.366  -4.391  1.00 47.98           C
ATOM    653  O   ARG C 175      43.158  14.991  -3.398  1.00 47.98           O
ATOM    654  N   GLY C 176      41.533  14.496  -4.871  1.00 46.51           N
ATOM    655  CA  GLY C 176      40.602  15.421  -4.249  1.00 46.51           C
ATOM    656  C   GLY C 176      40.072  14.933  -2.913  1.00 46.51           C
ATOM    657  O   GLY C 176      39.934  15.717  -1.971  1.00 46.51           O
ATOM    658  N   THR C 177      39.769  13.640  -2.811  1.00 51.36           N
ATOM    659  CA  THR C 177      39.153  13.114  -1.602  1.00 51.36           C
ATOM    660  CB  THR C 177      38.674  11.676  -1.820  1.00 51.36           C
ATOM    661  OG1 THR C 177      37.918  11.244  -0.680  1.00 51.36           O
ATOM    662  CG2 THR C 177      39.844  10.736  -2.024  1.00 51.36           C
ATOM    663  C   THR C 177      40.116  13.182  -0.420  1.00 51.36           C
ATOM    664  O   THR C 177      41.335  13.044  -0.565  1.00 51.36           O
ATOM    665  N   GLU C 178      39.547  13.410   0.762  1.00 53.70           N
ATOM    666  CA  GLU C 178      40.308  13.642   1.980  1.00 53.70           C
ATOM    667  CB  GLU C 178      41.040  14.990   1.924  1.00 53.70           C
ATOM    668  CG  GLU C 178      40.131  16.205   1.716  1.00 53.70           C
ATOM    669  CD  GLU C 178      39.617  16.804   3.015  1.00 53.70           C
ATOM    670  OE1 GLU C 178      40.239  16.574   4.073  1.00 53.70           O
ATOM    671  OE2 GLU C 178      38.593  17.513   2.975  1.00 53.70           O
ATOM    672  C   GLU C 178      39.360  13.599   3.169  1.00 53.70           C
ATOM    673  O   GLU C 178      38.255  14.142   3.103  1.00 53.70           O
ATOM    674  N   GLY C 179      39.794  12.946   4.243  1.00 50.28           N
ATOM    675  CA  GLY C 179      38.980  12.871   5.445  1.00 50.28           C
ATOM    676  C   GLY C 179      37.621  12.242   5.228  1.00 50.28           C
ATOM    677  O   GLY C 179      36.618  12.737   5.756  1.00 50.28           O
ATOM    678  N   ARG C 180      37.562  11.155   4.464  1.00 48.45           N
ATOM    679  CA  ARG C 180      36.304  10.516   4.117  1.00 48.45           C
ATOM    680  CB  ARG C 180      35.930  10.796   2.655  1.00 48.45           C
ATOM    681  CG  ARG C 180      35.228  12.131   2.458  1.00 48.45           C
ATOM    682  CD  ARG C 180      35.139  12.508   0.990  1.00 48.45           C
ATOM    683  NE  ARG C 180      34.926  11.345   0.135  1.00 48.45           N
ATOM    684  CZ  ARG C 180      34.378  11.403  -1.074  1.00 48.45           C
ATOM    685  NH1 ARG C 180      33.985  12.566  -1.571  1.00 48.45           N
ATOM    686  NH2 ARG C 180      34.221  10.296  -1.782  1.00 48.45           N
ATOM    687  C   ARG C 180      36.394   9.016   4.380  1.00 48.45           C
ATOM    688  O   ARG C 180      37.476   8.450   4.564  1.00 48.45           O
ATOM    689  N   LEU C 181      35.225   8.374   4.394  1.00 45.54           N
ATOM    690  CA  LEU C 181      35.124   6.964   4.737  1.00 45.54           C
ATOM    691  CB  LEU C 181      33.730   6.649   5.281  1.00 45.54           C
ATOM    692  CG  LEU C 181      33.467   6.913   6.770  1.00 45.54           C
ATOM    693  CD1 LEU C 181      34.391   6.056   7.621  1.00 45.54           C
ATOM    694  CD2 LEU C 181      33.596   8.389   7.145  1.00 45.54           C
ATOM    695  C   LEU C 181      35.424   6.079   3.534  1.00 45.54           C
ATOM    696  O   LEU C 181      34.980   6.351   2.413  1.00 45.54           O
ATOM    697  N   LEU C 182      36.180   5.008   3.775  1.00 44.61           N
ATOM    698  CA  LEU C 182      36.568   4.060   2.740  1.00 44.61           C
ATOM    699  CB  LEU C 182      38.065   4.169   2.431  1.00 44.61           C
ATOM    700  CG  LEU C 182      38.688   3.113   1.512  1.00 44.61           C
ATOM    701  CD1 LEU C 182      38.470   3.463   0.051  1.00 44.61           C
ATOM    702  CD2 LEU C 182      40.171   2.953   1.807  1.00 44.61           C
ATOM    703  C   LEU C 182      36.222   2.656   3.212  1.00 44.61           C
ATOM    704  O   LEU C 182      36.728   2.205   4.245  1.00 44.61           O
ATOM    705  N   LEU C 183      35.351   1.976   2.471  1.00 45.06           N
ATOM    706  CA  LEU C 183      35.033   0.584   2.755  1.00 45.06           C
ATOM    707  CB  LEU C 183      33.557   0.289   2.471  1.00 45.06           C
ATOM    708  CG  LEU C 183      32.995   0.418   1.048  1.00 45.06           C
ATOM    709  CD1 LEU C 183      33.152  -0.879   0.247  1.00 45.06           C
ATOM    710  CD2 LEU C 183      31.532   0.843   1.080  1.00 45.06           C
ATOM    711  C   LEU C 183      35.925  -0.310   1.906  1.00 45.06           C
ATOM    712  O   LEU C 183      36.236   0.020   0.759  1.00 45.06           O
ATOM    713  N   LEU C 184      36.342  -1.439   2.474  1.00 55.36           N
ATOM    714  CA  LEU C 184      37.161  -2.385   1.729  1.00 55.36           C
ATOM    715  CB  LEU C 184      38.656  -2.048   1.873  1.00 55.36           C
ATOM    716  CG  LEU C 184      39.376  -2.035   3.231  1.00 55.36           C
ATOM    717  CD1 LEU C 184      39.857  -3.417   3.664  1.00 55.36           C
ATOM    718  CD2 LEU C 184      40.529  -1.040   3.220  1.00 55.36           C
ATOM    719  C   LEU C 184      36.854  -3.794   2.209  1.00 55.36           C
ATOM    720  O   LEU C 184      36.812  -4.046   3.414  1.00 55.36           O
ATOM    721  N   GLN C 185      36.613  -4.700   1.261  1.00 58.70           N
ATOM    722  CA  GLN C 185      36.320  -6.092   1.576  1.00 58.70           C
ATOM    723  CB  GLN C 185      35.168  -6.609   0.710  1.00 58.70           C
ATOM    724  CG  GLN C 185      34.736  -8.020   1.071  1.00 58.70           C
ATOM    725  CD  GLN C 185      33.573  -8.509   0.244  1.00 58.70           C
ATOM    726  OE1 GLN C 185      32.999  -7.760  -0.545  1.00 58.70           O
ATOM    727  NE2 GLN C 185      33.228  -9.780   0.404  1.00 58.70           N
ATOM    728  C   GLN C 185      37.542  -6.988   1.391  1.00 58.70           C
ATOM    729  O   GLN C 185      37.985  -7.647   2.336  1.00 58.70           O
ATOM    730  N   ASP C 186      38.090  -7.023   0.180  1.00 58.28           N
ATOM    731  CA  ASP C 186      39.211  -7.901  -0.141  1.00 58.28           C
ATOM    732  CB  ASP C 186      39.132  -8.380  -1.586  1.00 58.28           C
ATOM    733  CG  ASP C 186      39.884  -9.678  -1.813  1.00 58.28           C
ATOM    734  OD1 ASP C 186      40.219 -10.356  -0.819  1.00 58.28           O
ATOM    735  OD2 ASP C 186      40.133 -10.025  -2.986  1.00 58.28           O
ATOM    736  C   ASP C 186      40.498  -7.137   0.131  1.00 58.28           C
ATOM    737  O   ASP C 186      40.874  -6.235  -0.624  1.00 58.28           O
ATOM    738  N   CYS C 187      41.171  -7.489   1.219  1.00 51.51           N
ATOM    739  CA  CYS C 187      42.433  -6.878   1.597  1.00 51.51           C
ATOM    740  CB  CYS C 187      42.278  -6.007   2.849  1.00 51.51           C
ATOM    741  SG  CYS C 187      41.588  -6.868   4.280  1.00 51.51           S
ATOM    742  C   CYS C 187      43.464  -7.968   1.834  1.00 51.51           C
ATOM    743  O   CYS C 187      43.165  -8.994   2.450  1.00 51.51           O
ATOM    744  N   GLY C 188      44.674  -7.741   1.331  1.00 53.08           N
ATOM    745  CA  GLY C 188      45.766  -8.690   1.456  1.00 53.08           C
ATOM    746  C   GLY C 188      46.870  -8.118   2.330  1.00 53.08           C
ATOM    747  O   GLY C 188      47.408  -7.048   2.048  1.00 53.08           O
ATOM    748  N   VAL C 189      47.192  -8.851   3.392  1.00 56.26           N
ATOM    749  CA  VAL C 189      48.238  -8.473   4.334  1.00 56.26           C
ATOM    750  CB  VAL C 189      47.762  -8.635   5.791  1.00 56.26           C
ATOM    751  CG1 VAL C 189      47.426 -10.089   6.105  1.00 56.26           C
ATOM    752  CG2 VAL C 189      48.805  -8.099   6.762  1.00 56.26           C
ATOM    753  C   VAL C 189      49.478  -9.311   4.043  1.00 56.26           C
ATOM    754  O   VAL C 189      49.385 -10.528   3.835  1.00 56.26           O
ATOM    755  N   HIS C 190      50.634  -8.655   3.983  1.00 63.43           N
ATOM    756  CA  HIS C 190      51.897  -9.329   3.699  1.00 63.43           C
ATOM    757  ND1 HIS C 190      51.110 -10.752   0.693  1.00 63.43           N
ATOM    758  CG  HIS C 190      51.232  -9.495   1.245  1.00 63.43           C
ATOM    759  CB  HIS C 190      52.306  -9.142   2.229  1.00 63.43           C
ATOM    760  NE2 HIS C 190      49.543  -9.564  -0.155  1.00 63.43           N
ATOM    761  CD2 HIS C 190      50.243  -8.750   0.702  1.00 63.43           C
ATOM    762  CE1 HIS C 190      50.085 -10.767  -0.141  1.00 63.43           C
ATOM    763  C   HIS C 190      52.957  -8.786   4.653  1.00 63.43           C
ATOM    764  O   HIS C 190      52.653  -8.089   5.628  1.00 63.43           O
ATOM    765  N   VAL C 191      54.213  -9.114   4.368  1.00 65.93           N
ATOM    766  CA  VAL C 191      55.356  -8.662   5.150  1.00 65.93           C
ATOM    767  CB  VAL C 191      55.984  -9.818   5.959  1.00 65.93           C
ATOM    768  CG1 VAL C 191      56.447 -10.940   5.035  1.00 65.93           C
ATOM    769  CG2 VAL C 191      57.137  -9.310   6.823  1.00 65.93           C
ATOM    770  C   VAL C 191      56.368  -8.029   4.204  1.00 65.93           C
ATOM    771  O   VAL C 191      56.607  -8.534   3.102  1.00 65.93           O
ATOM    772  N   GLN C 192      56.942  -6.905   4.623  1.00 65.06           N
ATOM    773  CA  GLN C 192      57.891  -6.159   3.807  1.00 65.06           C
ATOM    774  CB  GLN C 192      57.451  -4.700   3.649  1.00 65.06           C
ATOM    775  CG  GLN C 192      58.237  -3.926   2.599  1.00 65.06           C
ATOM    776  CD  GLN C 192      57.661  -2.546   2.334  1.00 65.06           C
ATOM    777  OE1 GLN C 192      56.636  -2.168   2.899  1.00 65.06           O
ATOM    778  NE2 GLN C 192      58.313  -1.792   1.455  1.00 65.06           N
ATOM    779  C   GLN C 192      59.279  -6.230   4.430  1.00 65.06           C
ATOM    780  O   GLN C 192      59.427  -6.128   5.652  1.00 65.06           O
ATOM    781  N   VAL C 193      60.290  -6.414   3.583  1.00 46.95           N
ATOM    782  CA  VAL C 193      61.677  -6.515   4.029  1.00 46.95           C
ATOM    783  CB  VAL C 193      62.521  -7.328   3.031  1.00 46.95           C
ATOM    784  CG1 VAL C 193      61.912  -8.705   2.818  1.00 46.95           C
ATOM    785  CG2 VAL C 193      62.639  -6.585   1.708  1.00 46.95           C
ATOM    786  C   VAL C 193      62.263  -5.121   4.225  1.00 46.95           C
ATOM    787  O   VAL C 193      61.660  -4.118   3.831  1.00 46.95           O
ATOM    788  N   ALA C 194      63.443  -5.055   4.841  1.00 45.81           N
ATOM    789  CA  ALA C 194      64.144  -3.793   5.058  1.00 45.81           C
ATOM    790  CB  ALA C 194      64.936  -3.835   6.363  1.00 45.81           C
ATOM    791  C   ALA C 194      65.058  -3.523   3.868  1.00 45.81           C
ATOM    792  O   ALA C 194      66.025  -4.259   3.638  1.00 45.81           O
ATOM    793  N   GLU C 195      64.757  -2.470   3.112  1.00 44.56           N
ATOM    794  CA  GLU C 195      65.530  -2.086   1.941  1.00 44.56           C
ATOM    795  CB  GLU C 195      64.638  -1.983   0.699  1.00 44.56           C
ATOM    796  CG  GLU C 195      65.228  -1.117  -0.402  1.00 44.56           C
ATOM    797  CD  GLU C 195      64.455  -1.209  -1.701  1.00 44.56           C
ATOM    798  OE1 GLU C 195      63.234  -0.955  -1.688  1.00 44.56           O
ATOM    799  OE2 GLU C 195      65.072  -1.534  -2.737  1.00 44.56           O
ATOM    800  C   GLU C 195      66.224  -0.755   2.198  1.00 44.56           C
ATOM    801  O   GLU C 195      65.573   0.224   2.577  1.00 44.56           O
ATOM    802  N   GLY C 196      67.535  -0.725   1.986  1.00 37.11           N
ATOM    803  CA  GLY C 196      68.303   0.498   2.175  1.00 37.11           C
ATOM    804  C   GLY C 196      68.264   1.037   3.588  1.00 37.11           C
ATOM    805  O   GLY C 196      68.212   2.258   3.781  1.00 37.11           O
ATOM    806  N   GLY C 197      68.294   0.155   4.580  1.00 36.42           N
ATOM    807  CA  GLY C 197      68.253   0.588   5.969  1.00 36.42           C
ATOM    808  C   GLY C 197      66.966   1.280   6.364  1.00 36.42           C
ATOM    809  O   GLY C 197      66.994   2.256   7.125  1.00 36.42           O
ATOM    810  N   ALA C 198      65.831   0.790   5.866  1.00 41.08           N
ATOM    811  CA  ALA C 198      64.529   1.338   6.206  1.00 41.08           C
ATOM    812  CB  ALA C 198      63.711   1.645   4.946  1.00 41.08           C
ATOM    813  C   ALA C 198      63.755   0.363   7.089  1.00 41.08           C
ATOM    814  O   ALA C 198      63.902  -0.856   6.952  1.00 41.08           O
ATOM    815  N   PRO C 199      62.931   0.863   8.009  1.00 50.91           N
ATOM    816  CA  PRO C 199      62.230  -0.037   8.932  1.00 50.91           C
ATOM    817  CD  PRO C 199      62.618   2.279   8.266  1.00 50.91           C
ATOM    818  CB  PRO C 199      61.551   0.921   9.916  1.00 50.91           C
ATOM    819  CG  PRO C 199      61.434   2.208   9.180  1.00 50.91           C
ATOM    820  C   PRO C 199      61.214  -0.909   8.211  1.00 50.91           C
ATOM    821  O   PRO C 199      60.661  -0.537   7.174  1.00 50.91           O
ATOM    822  N   ALA C 200      60.980  -2.089   8.775  1.00 60.76           N
ATOM    823  CA  ALA C 200      60.070  -3.075   8.212  1.00 60.76           C
ATOM    824  CB  ALA C 200      60.729  -4.454   8.144  1.00 60.76           C
ATOM    825  C   ALA C 200      58.797  -3.147   9.045  1.00 60.76           C
ATOM    826  O   ALA C 200      58.854  -3.181  10.278  1.00 60.76           O
ATOM    827  N   GLU C 201      57.651  -3.173   8.368  1.00 84.93           N
ATOM    828  CA  GLU C 201      56.352  -3.205   9.030  1.00 84.93           C
ATOM    829  CB  GLU C 201      55.812  -1.783   9.241  1.00 84.93           C
ATOM    830  CG  GLU C 201      56.417  -1.057  10.430  1.00 84.93           C
ATOM    831  CD  GLU C 201      55.937  -1.615  11.754  1.00 84.93           C
ATOM    832  OE1 GLU C 201      54.751  -1.996  11.840  1.00 84.93           O
ATOM    833  OE2 GLU C 201      56.746  -1.681  12.703  1.00 84.93           O
ATOM    834  C   GLU C 201      55.399  -4.053   8.193  1.00 84.93           C
ATOM    835  O   GLU C 201      55.820  -4.785   7.292  1.00 84.93           O
ATOM    836  N   PHE C 202      54.107  -3.962   8.508  1.00 87.40           N
ATOM    837  CA  PHE C 202      53.052  -4.590   7.726  1.00 87.40           C
ATOM    838  CB  PHE C 202      52.025  -5.281   8.624  1.00 87.40           C
ATOM    839  CG  PHE C 202      52.454  -6.633   9.124  1.00 87.40           C
ATOM    840  CD1 PHE C 202      53.683  -7.165   8.771  1.00 87.40           C
ATOM    841  CD2 PHE C 202      51.616  -7.377   9.936  1.00 87.40           C
ATOM    842  CE1 PHE C 202      54.069  -8.412   9.230  1.00 87.40           C
ATOM    843  CE2 PHE C 202      51.995  -8.617  10.400  1.00 87.40           C
ATOM    844  CZ  PHE C 202      53.221  -9.139  10.044  1.00 87.40           C
ATOM    845  C   PHE C 202      52.361  -3.545   6.861  1.00 87.40           C
ATOM    846  O   PHE C 202      52.000  -2.469   7.345  1.00 87.40           O
ATOM    847  N   TYR C 203      52.192  -3.867   5.582  1.00 77.34           N
ATOM    848  CA  TYR C 203      51.487  -3.035   4.618  1.00 77.34           C
ATOM    849  CB  TYR C 203      52.449  -2.518   3.544  1.00 77.34           C
ATOM    850  CG  TYR C 203      52.947  -3.599   2.610  1.00 77.34           C
ATOM    851  CD1 TYR C 203      53.934  -4.485   3.015  1.00 77.34           C
ATOM    852  CD2 TYR C 203      52.429  -3.737   1.331  1.00 77.34           C
ATOM    853  CE1 TYR C 203      54.394  -5.478   2.170  1.00 77.34           C
ATOM    854  CE2 TYR C 203      52.883  -4.729   0.479  1.00 77.34           C
ATOM    855  CZ  TYR C 203      53.867  -5.594   0.905  1.00 77.34           C
ATOM    856  OH  TYR C 203      54.326  -6.582   0.068  1.00 77.34           O
ATOM    857  C   TYR C 203      50.372  -3.853   3.983  1.00 77.34           C
ATOM    858  O   TYR C 203      50.533  -5.058   3.760  1.00 77.34           O
ATOM    859  N   LEU C 204      49.239  -3.211   3.699  1.00 65.33           N
ATOM    860  CA  LEU C 204      48.089  -3.919   3.162  1.00 65.33           C
ATOM    861  CB  LEU C 204      46.803  -3.474   3.859  1.00 65.33           C
ATOM    862  CG  LEU C 204      46.311  -4.303   5.049  1.00 65.33           C
ATOM    863  CD1 LEU C 204      45.767  -5.649   4.582  1.00 65.33           C
ATOM    864  CD2 LEU C 204      47.413  -4.494   6.082  1.00 65.33           C
ATOM    865  C   LEU C 204      47.966  -3.704   1.657  1.00 65.33           C
ATOM    866  O   LEU C 204      48.465  -2.723   1.108  1.00 65.33           O
ATOM    867  N   GLN C 205      47.294  -4.641   0.998  1.00 62.63           N
ATOM    868  CA  GLN C 205      47.000  -4.556  -0.428  1.00 62.63           C
ATOM    869  CB  GLN C 205      47.792  -5.601  -1.218  1.00 62.63           C
ATOM    870  CG  GLN C 205      47.286  -5.844  -2.629  1.00 62.63           C
ATOM    871  CD  GLN C 205      48.285  -6.605  -3.478  1.00 62.63           C
ATOM    872  OE1 GLN C 205      49.467  -6.686  -3.144  1.00 62.63           O
ATOM    873  NE2 GLN C 205      47.814  -7.170  -4.585  1.00 62.63           N
ATOM    874  C   GLN C 205      45.503  -4.751  -0.617  1.00 62.63           C
ATOM    875  O   GLN C 205      44.954  -5.776  -0.204  1.00 62.63           O
ATOM    876  N   VAL C 206      44.850  -3.778  -1.248  1.00 64.48           N
ATOM    877  CA  VAL C 206      43.398  -3.772  -1.399  1.00 64.48           C
ATOM    878  CB  VAL C 206      42.805  -2.392  -1.046  1.00 64.48           C
ATOM    879  CG1 VAL C 206      43.131  -2.030   0.395  1.00 64.48           C
ATOM    880  CG2 VAL C 206      43.326  -1.316  -1.989  1.00 64.48           C
ATOM    881  C   VAL C 206      43.035  -4.188  -2.816  1.00 64.48           C
ATOM    882  O   VAL C 206      43.651  -3.739  -3.793  1.00 64.48           O
ATOM    883  N   ASP C 207      42.046  -5.079  -2.930  1.00 67.41           N
ATOM    884  CA  ASP C 207      41.599  -5.596  -4.215  1.00 67.41           C
ATOM    885  CB  ASP C 207      41.929  -7.096  -4.330  1.00 67.41           C
ATOM    886  CG  ASP C 207      43.415  -7.383  -4.168  1.00 67.41           C
ATOM    887  OD1 ASP C 207      44.236  -6.465  -4.381  1.00 67.41           O
ATOM    888  OD2 ASP C 207      43.765  -8.529  -3.814  1.00 67.41           O
ATOM    889  C   ASP C 207      40.109  -5.395  -4.461  1.00 67.41           C
ATOM    890  O   ASP C 207      39.652  -5.625  -5.586  1.00 67.41           O
ATOM    891  N   ARG C 208      39.350  -4.970  -3.453  1.00 61.83           N
ATOM    892  CA  ARG C 208      37.919  -4.704  -3.595  1.00 61.83           C
ATOM    893  CB  ARG C 208      37.095  -5.983  -3.419  1.00 61.83           C
ATOM    894  CG  ARG C 208      35.587  -5.781  -3.529  1.00 61.83           C
ATOM    895  CD  ARG C 208      35.172  -5.261  -4.896  1.00 61.83           C
ATOM    896  NE  ARG C 208      33.724  -5.094  -4.992  1.00 61.83           N
ATOM    897  CZ  ARG C 208      33.110  -4.396  -5.943  1.00 61.83           C
ATOM    898  NH1 ARG C 208      33.821  -3.791  -6.885  1.00 61.83           N
ATOM    899  NH2 ARG C 208      31.789  -4.300  -5.954  1.00 61.83           N
ATOM    900  C   ARG C 208      37.534  -3.667  -2.555  1.00 61.83           C
ATOM    901  O   ARG C 208      37.617  -3.938  -1.354  1.00 61.83           O
ATOM    902  N   PHE C 209      37.116  -2.489  -3.008  1.00 56.73           N
ATOM    903  CA  PHE C 209      36.871  -1.383  -2.094  1.00 56.73           C
ATOM    904  CB  PHE C 209      38.183  -0.729  -1.655  1.00 56.73           C
ATOM    905  CG  PHE C 209      38.871   0.030  -2.752  1.00 56.73           C
ATOM    906  CD1 PHE C 209      39.668  -0.630  -3.677  1.00 56.73           C
ATOM    907  CD2 PHE C 209      38.730   1.405  -2.854  1.00 56.73           C
ATOM    908  CE1 PHE C 209      40.298   0.065  -4.685  1.00 56.73           C
ATOM    909  CE2 PHE C 209      39.361   2.106  -3.858  1.00 56.73           C
ATOM    910  CZ  PHE C 209      40.148   1.438  -4.776  1.00 56.73           C
ATOM    911  C   PHE C 209      35.965  -0.363  -2.771  1.00 56.73           C
ATOM    912  O   PHE C 209      35.716  -0.420  -3.977  1.00 56.73           O
ATOM    913  N   SER C 210      35.487   0.580  -1.965  1.00 46.69           N
ATOM    914  CA  SER C 210      34.682   1.693  -2.436  1.00 46.69           C
ATOM    915  CB  SER C 210      33.205   1.307  -2.584  1.00 46.69           C
ATOM    916  OG  SER C 210      32.506   2.256  -3.373  1.00 46.69           O
ATOM    917  C   SER C 210      34.837   2.851  -1.462  1.00 46.69           C
ATOM    918  O   SER C 210      35.336   2.688  -0.344  1.00 46.69           O
ATOM    919  N   LEU C 211      34.408   4.030  -1.900  1.00 42.20           N
ATOM    920  CA  LEU C 211      34.546   5.256  -1.126  1.00 42.20           C
ATOM    921  CB  LEU C 211      35.466   6.256  -1.848  1.00 42.20           C
ATOM    922  CG  LEU C 211      34.966   7.051  -3.058  1.00 42.20           C
ATOM    923  CD1 LEU C 211      35.969   8.129  -3.437  1.00 42.20           C
ATOM    924  CD2 LEU C 211      34.708   6.136  -4.243  1.00 42.20           C
ATOM    925  C   LEU C 211      33.172   5.858  -0.875  1.00 42.20           C
ATOM    926  O   LEU C 211      32.348   5.947  -1.793  1.00 42.20           O
ATOM    927  N   LEU C 212      32.918   6.248   0.371  1.00 42.18           N
ATOM    928  CA  LEU C 212      31.622   6.836   0.668  1.00 42.18           C
ATOM    929  CB  LEU C 212      31.183   6.489   2.088  1.00 42.18           C
ATOM    930  CG  LEU C 212      30.883   5.030   2.447  1.00 42.18           C
ATOM    931  CD1 LEU C 212      30.155   4.949   3.778  1.00 42.18           C
ATOM    932  CD2 LEU C 212      30.103   4.333   1.357  1.00 42.18           C
ATOM    933  C   LEU C 212      31.689   8.352   0.520  1.00 42.18           C
ATOM    934  O   LEU C 212      32.647   8.977   0.984  1.00 42.18           O
ATOM    935  N   PRO C 213      30.694   8.970  -0.119  1.00 43.40           N
ATOM    936  CA  PRO C 213      30.658  10.440  -0.160  1.00 43.40           C
ATOM    937  CD  PRO C 213      29.663   8.368  -0.976  1.00 43.40           C
ATOM    938  CB  PRO C 213      29.438  10.741  -1.044  1.00 43.40           C
ATOM    939  CG  PRO C 213      28.653   9.464  -1.087  1.00 43.40           C
ATOM    940  C   PRO C 213      30.527  11.084   1.211  1.00 43.40           C
ATOM    941  O   PRO C 213      30.765  12.291   1.333  1.00 43.40           O
ATOM    942  N   THR C 214      30.155  10.326   2.242  1.00 49.16           N
ATOM    943  CA  THR C 214      30.067  10.883   3.581  1.00 49.16           C
ATOM    944  CB  THR C 214      29.422   9.878   4.540  1.00 49.16           C
ATOM    945  OG1 THR C 214      29.166  10.508   5.802  1.00 49.16           O
ATOM    946  CG2 THR C 214      30.326   8.674   4.756  1.00 49.16           C
ATOM    947  C   THR C 214      31.450  11.285   4.088  1.00 49.16           C
ATOM    948  O   THR C 214      32.466  10.681   3.738  1.00 49.16           O
ATOM    949  N   GLU C 215      31.478  12.329   4.915  1.00 66.84           N
ATOM    950  CA  GLU C 215      32.720  12.921   5.388  1.00 66.84           C
ATOM    951  CB  GLU C 215      32.922  14.326   4.805  1.00 66.84           C
ATOM    952  CG  GLU C 215      34.084  15.097   5.415  1.00 66.84           C
ATOM    953  CD  GLU C 215      33.984  16.594   5.177  1.00 66.84           C
ATOM    954  OE1 GLU C 215      32.967  17.037   4.600  1.00 66.84           O
ATOM    955  OE2 GLU C 215      34.915  17.324   5.572  1.00 66.84           O
ATOM    956  C   GLU C 215      32.709  12.989   6.906  1.00 66.84           C
ATOM    957  O   GLU C 215      31.693  13.334   7.513  1.00 66.84           O
ATOM    958  N   GLN C 216      33.845  12.651   7.515  1.00 74.24           N
ATOM    959  CA  GLN C 216      33.984  12.703   8.959  1.00 74.24           C
ATOM    960  CB  GLN C 216      34.077  11.281   9.541  1.00 74.24           C
ATOM    961  CG  GLN C 216      33.968  11.196  11.055  1.00 74.24           C
ATOM    962  CD  GLN C 216      35.312  11.242  11.741  1.00 74.24           C
ATOM    963  OE1 GLN C 216      36.306  10.734  11.217  1.00 74.24           O
ATOM    964  NE2 GLN C 216      35.360  11.861  12.917  1.00 74.24           N
ATOM    965  C   GLN C 216      35.220  13.518   9.317  1.00 74.24           C
ATOM    966  O   GLN C 216      36.223  13.475   8.592  1.00 74.24           O
ATOM    967  N   PRO C 217      35.171  14.285  10.409  1.00 73.01           N
ATOM    968  CA  PRO C 217      36.322  15.122  10.776  1.00 73.01           C
ATOM    969  CD  PRO C 217      33.936  14.685  11.107  1.00 73.01           C
ATOM    970  CB  PRO C 217      35.881  15.786  12.086  1.00 73.01           C
ATOM    971  CG  PRO C 217      34.398  15.720  12.098  1.00 73.01           C
ATOM    972  C   PRO C 217      37.594  14.308  10.977  1.00 73.01           C
ATOM    973  O   PRO C 217      37.561  13.161  11.424  1.00 73.01           O
ATOM    974  N   ARG C 218      38.723  14.925  10.637  1.00 60.90           N
ATOM    975  CA  ARG C 218      40.014  14.266  10.764  1.00 60.90           C
ATOM    976  CB  ARG C 218      41.103  15.101  10.094  1.00 60.90           C
ATOM    977  CG  ARG C 218      40.945  15.234   8.590  1.00 60.90           C
ATOM    978  CD  ARG C 218      42.055  16.088   7.996  1.00 60.90           C
ATOM    979  NE  ARG C 218      41.874  16.317   6.566  1.00 60.90           N
ATOM    980  CZ  ARG C 218      42.628  17.140   5.842  1.00 60.90           C
ATOM    981  NH1 ARG C 218      43.616  17.813   6.416  1.00 60.90           N
ATOM    982  NH2 ARG C 218      42.395  17.288   4.546  1.00 60.90           N
ATOM    983  C   ARG C 218      40.363  14.038  12.234  1.00 60.90           C
ATOM    984  O   ARG C 218      39.792  14.644  13.144  1.00 60.90           O
ATOM    985  N   LEU C 219      41.320  13.139  12.458  1.00 42.89           N
ATOM    986  CA  LEU C 219      41.777  12.828  13.801  1.00 42.89           C
ATOM    987  CB  LEU C 219      40.950  11.699  14.433  1.00 42.89           C
ATOM    988  CG  LEU C 219      41.103  11.505  15.944  1.00 42.89           C
ATOM    989  CD1 LEU C 219      40.594  12.733  16.681  1.00 42.89           C
ATOM    990  CD2 LEU C 219      40.396  10.246  16.420  1.00 42.89           C
ATOM    991  C   LEU C 219      43.247  12.437  13.747  1.00 42.89           C
ATOM    992  O   LEU C 219      43.761  12.011  12.709  1.00 42.89           O
ATOM    993  N   ARG C 220      43.918  12.593  14.884  1.00 40.91           N
ATOM    994  CA  ARG C 220      45.320  12.235  15.043  1.00 40.91           C
ATOM    995  CB  ARG C 220      46.124  13.418  15.582  1.00 40.91           C
ATOM    996  CG  ARG C 220      46.191  14.607  14.638  1.00 40.91           C
ATOM    997  CD  ARG C 220      46.973  15.753  15.259  1.00 40.91           C
ATOM    998  NE  ARG C 220      46.959  16.941  14.414  1.00 40.91           N
ATOM    999  CZ  ARG C 220      47.419  18.130  14.790  1.00 40.91           C
ATOM   1000  NH1 ARG C 220      47.918  18.289  16.008  1.00 40.91           N
ATOM   1001  NH2 ARG C 220      47.365  19.159  13.959  1.00 40.91           N
ATOM   1002  C   ARG C 220      45.421  11.051  15.991  1.00 40.91           C
ATOM   1003  O   ARG C 220      44.854  11.081  17.088  1.00 40.91           O
ATOM   1004  N   VAL C 221      46.142  10.015  15.573  1.00 43.27           N
ATOM   1005  CA  VAL C 221      46.308   8.818  16.390  1.00 43.27           C
ATOM   1006  CB  VAL C 221      45.097   7.880  16.248  1.00 43.27           C
ATOM   1007  CG1 VAL C 221      45.038   7.275  14.846  1.00 43.27           C
ATOM   1008  CG2 VAL C 221      45.117   6.798  17.318  1.00 43.27           C
ATOM   1009  C   VAL C 221      47.608   8.125  15.997  1.00 43.27           C
ATOM   1010  O   VAL C 221      47.987   8.143  14.814  1.00 43.27           O
ATOM   1011  N   PRO C 222      48.349   7.547  16.944  1.00 44.72           N
ATOM   1012  CA  PRO C 222      49.486   6.703  16.570  1.00 44.72           C
ATOM   1013  CD  PRO C 222      48.303   7.788  18.397  1.00 44.72           C
ATOM   1014  CB  PRO C 222      50.095   6.304  17.923  1.00 44.72           C
ATOM   1015  CG  PRO C 222      49.026   6.601  18.940  1.00 44.72           C
ATOM   1016  C   PRO C 222      49.031   5.485  15.784  1.00 44.72           C
ATOM   1017  O   PRO C 222      47.950   4.939  16.009  1.00 44.72           O
ATOM   1018  N   GLY C 223      49.879   5.059  14.850  1.00 50.68           N
ATOM   1019  CA  GLY C 223      49.599   3.912  14.014  1.00 50.68           C
ATOM   1020  C   GLY C 223      50.004   2.607  14.672  1.00 50.68           C
ATOM   1021  O   GLY C 223      50.255   2.526  15.874  1.00 50.68           O
ATOM   1022  N   CYS C 224      50.062   1.557  13.846  1.00 64.42           N
ATOM   1023  CA  CYS C 224      50.425   0.236  14.345  1.00 64.42           C
ATOM   1024  CB  CYS C 224      50.147  -0.824  13.276  1.00 64.42           C
ATOM   1025  SG  CYS C 224      51.309  -0.825  11.888  1.00 64.42           S
ATOM   1026  C   CYS C 224      51.882   0.160  14.788  1.00 64.42           C
ATOM   1027  O   CYS C 224      52.224  -0.707  15.596  1.00 64.42           O
ATOM   1028  N   ASN C 225      52.736   1.058  14.292  1.00 65.85           N
ATOM   1029  CA  ASN C 225      54.148   1.033  14.660  1.00 65.85           C
ATOM   1030  CB  ASN C 225      54.923   2.033  13.799  1.00 65.85           C
ATOM   1031  CG  ASN C 225      56.399   1.705  13.713  1.00 65.85           C
ATOM   1032  OD1 ASN C 225      56.847   0.671  14.206  1.00 65.85           O
ATOM   1033  ND2 ASN C 225      57.163   2.586  13.077  1.00 65.85           N
ATOM   1034  C   ASN C 225      54.370   1.329  16.136  1.00 65.85           C
ATOM   1035  O   ASN C 225      55.454   1.045  16.657  1.00 65.85           O
ATOM   1036  N   GLN C 226      53.376   1.887  16.818  1.00 60.65           N
ATOM   1037  CA  GLN C 226      53.469   2.192  18.239  1.00 60.65           C
ATOM   1038  CB  GLN C 226      52.723   3.498  18.545  1.00 60.65           C
ATOM   1039  CG  GLN C 226      53.498   4.770  18.201  1.00 60.65           C
ATOM   1040  CD  GLN C 226      53.756   4.924  16.715  1.00 60.65           C
ATOM   1041  OE1 GLN C 226      52.933   4.536  15.885  1.00 60.65           O
ATOM   1042  NE2 GLN C 226      54.908   5.491  16.368  1.00 60.65           N
ATOM   1043  C   GLN C 226      52.922   1.076  19.123  1.00 60.65           C
ATOM   1044  O   GLN C 226      52.907   1.226  20.348  1.00 60.65           O
ATOM   1045  N   ASP C 227      52.479  -0.035  18.538  1.00 64.42           N
ATOM   1046  CA  ASP C 227      51.836  -1.120  19.271  1.00 64.42           C
ATOM   1047  CB  ASP C 227      50.625  -1.642  18.492  1.00 64.42           C
ATOM   1048  CG  ASP C 227      49.704  -2.495  19.344  1.00 64.42           C
ATOM   1049  OD1 ASP C 227      49.857  -2.486  20.584  1.00 64.42           O
ATOM   1050  OD2 ASP C 227      48.828  -3.177  18.771  1.00 64.42           O
ATOM   1051  C   ASP C 227      52.830  -2.247  19.512  1.00 64.42           C
ATOM   1052  O   ASP C 227      53.451  -2.747  18.568  1.00 64.42           O
ATOM   1053  N   LEU C 228      52.971  -2.654  20.781  1.00 65.44           N
ATOM   1054  CA  LEU C 228      53.893  -3.735  21.123  1.00 65.44           C
ATOM   1055  CB  LEU C 228      54.005  -3.878  22.641  1.00 65.44           C
ATOM   1056  CG  LEU C 228      54.747  -2.760  23.380  1.00 65.44           C
ATOM   1057  CD1 LEU C 228      53.772  -1.712  23.894  1.00 65.44           C
ATOM   1058  CD2 LEU C 228      55.589  -3.323  24.516  1.00 65.44           C
ATOM   1059  C   LEU C 228      53.468  -5.061  20.500  1.00 65.44           C
ATOM   1060  O   LEU C 228      54.318  -5.922  20.231  1.00 65.44           O
ATOM   1061  N   ASP C 229      52.165  -5.243  20.273  1.00 66.13           N
ATOM   1062  CA  ASP C 229      51.692  -6.444  19.594  1.00 66.13           C
ATOM   1063  CB  ASP C 229      50.167  -6.437  19.539  1.00 66.13           C
ATOM   1064  CG  ASP C 229      49.535  -6.600  20.906  1.00 66.13           C
ATOM   1065  OD1 ASP C 229      50.248  -7.010  21.846  1.00 66.13           O
ATOM   1066  OD2 ASP C 229      48.327  -6.311  21.041  1.00 66.13           O
ATOM   1067  C   ASP C 229      52.280  -6.537  18.192  1.00 66.13           C
ATOM   1068  O   ASP C 229      52.640  -7.628  17.726  1.00 66.13           O
ATOM   1069  N   VAL C 230      52.388  -5.397  17.507  1.00 60.74           N
ATOM   1070  CA  VAL C 230      52.992  -5.369  16.179  1.00 60.74           C
ATOM   1071  CB  VAL C 230      52.817  -3.974  15.548  1.00 60.74           C
ATOM   1072  CG1 VAL C 230      53.617  -3.867  14.262  1.00 60.74           C
ATOM   1073  CG2 VAL C 230      51.337  -3.709  15.286  1.00 60.74           C
ATOM   1074  C   VAL C 230      54.455  -5.780  16.249  1.00 60.74           C
ATOM   1075  O   VAL C 230      54.940  -6.537  15.402  1.00 60.74           O
ATOM   1076  N   GLN C 231      55.183  -5.291  17.260  1.00 61.01           N
ATOM   1077  CA  GLN C 231      56.581  -5.683  17.415  1.00 61.01           C
ATOM   1078  CB  GLN C 231      57.240  -4.886  18.541  1.00 61.01           C
ATOM   1079  CG  GLN C 231      57.811  -3.539  18.104  1.00 61.01           C
ATOM   1080  CD  GLN C 231      56.883  -2.381  18.390  1.00 61.01           C
ATOM   1081  OE1 GLN C 231      56.091  -2.422  19.326  1.00 61.01           O
ATOM   1082  NE2 GLN C 231      56.976  -1.333  17.580  1.00 61.01           N
ATOM   1083  C   GLN C 231      56.715  -7.179  17.670  1.00 61.01           C
ATOM   1084  O   GLN C 231      57.614  -7.829  17.122  1.00 61.01           O
ATOM   1085  N   LYS C 232      55.841  -7.747  18.506  1.00 60.24           N
ATOM   1086  CA  LYS C 232      55.925  -9.179  18.776  1.00 60.24           C
ATOM   1087  CB  LYS C 232      54.991  -9.564  19.924  1.00 60.24           C
ATOM   1088  CG  LYS C 232      55.235 -10.971  20.449  1.00 60.24           C
ATOM   1089  CD  LYS C 232      54.342 -11.301  21.629  1.00 60.24           C
ATOM   1090  CE  LYS C 232      54.825 -12.558  22.341  1.00 60.24           C
ATOM   1091  NZ  LYS C 232      55.032 -13.690  21.398  1.00 60.24           N
ATOM   1092  C   LYS C 232      55.606 -10.001  17.531  1.00 60.24           C
ATOM   1093  O   LYS C 232      56.267 -11.015  17.260  1.00 60.24           O
ATOM   1094  N   LYS C 233      54.600  -9.585  16.760  1.00 62.89           N
ATOM   1095  CA  LYS C 233      54.291 -10.274  15.511  1.00 62.89           C
ATOM   1096  CB  LYS C 233      53.009  -9.705  14.903  1.00 62.89           C
ATOM   1097  CG  LYS C 233      52.636 -10.306  13.559  1.00 62.89           C
ATOM   1098  CD  LYS C 233      52.402 -11.801  13.672  1.00 62.89           C
ATOM   1099  CE  LYS C 233      51.132 -12.103  14.443  1.00 62.89           C
ATOM   1100  NZ  LYS C 233      50.801 -13.553  14.424  1.00 62.89           N
ATOM   1101  C   LYS C 233      55.451 -10.169  14.527  1.00 62.89           C
ATOM   1102  O   LYS C 233      55.764 -11.134  13.816  1.00 62.89           O
ATOM   1103  N   LEU C 234      56.099  -9.005  14.476  1.00 61.25           N
ATOM   1104  CA  LEU C 234      57.273  -8.838  13.624  1.00 61.25           C
ATOM   1105  CB  LEU C 234      57.731  -7.381  13.648  1.00 61.25           C
ATOM   1106  CG  LEU C 234      58.419  -6.864  12.388  1.00 61.25           C
ATOM   1107  CD1 LEU C 234      57.572  -7.136  11.154  1.00 61.25           C
ATOM   1108  CD2 LEU C 234      58.720  -5.383  12.528  1.00 61.25           C
ATOM   1109  C   LEU C 234      58.407  -9.756  14.057  1.00 61.25           C
ATOM   1110  O   LEU C 234      59.105 -10.326  13.212  1.00 61.25           O
ATOM   1111  N   TYR C 235      58.619  -9.897  15.365  1.00 60.72           N
ATOM   1112  CA  TYR C 235      59.663 -10.796  15.845  1.00 60.72           C
ATOM   1113  CB  TYR C 235      59.835 -10.648  17.357  1.00 60.72           C
ATOM   1114  CG  TYR C 235      61.199 -11.079  17.858  1.00 60.72           C
ATOM   1115  CD1 TYR C 235      62.273 -10.198  17.841  1.00 60.72           C
ATOM   1116  CD2 TYR C 235      61.412 -12.364  18.344  1.00 60.72           C
ATOM   1117  CE1 TYR C 235      63.519 -10.583  18.295  1.00 60.72           C
ATOM   1118  CE2 TYR C 235      62.657 -12.756  18.801  1.00 60.72           C
ATOM   1119  CZ  TYR C 235      63.708 -11.862  18.773  1.00 60.72           C
ATOM   1120  OH  TYR C 235      64.950 -12.246  19.226  1.00 60.72           O
ATOM   1121  C   TYR C 235      59.348 -12.242  15.480  1.00 60.72           C
ATOM   1122  O   TYR C 235      60.242 -13.000  15.085  1.00 60.72           O
ATOM   1123  N   ASP C 236      58.078 -12.639  15.600  1.00 64.17           N
ATOM   1124  CA  ASP C 236      57.683 -13.986  15.194  1.00 64.17           C
ATOM   1125  CB  ASP C 236      56.212 -14.228  15.537  1.00 64.17           C
ATOM   1126  CG  ASP C 236      55.793 -15.676  15.341  1.00 64.17           C
ATOM   1127  OD1 ASP C 236      56.679 -16.540  15.174  1.00 64.17           O
ATOM   1128  OD2 ASP C 236      54.575 -15.948  15.353  1.00 64.17           O
ATOM   1129  C   ASP C 236      57.928 -14.212  13.705  1.00 64.17           C
ATOM   1130  O   ASP C 236      58.454 -15.257  13.305  1.00 64.17           O
ATOM   1131  N   CYS C 237      57.558 -13.240  12.868  1.00 66.66           N
ATOM   1132  CA  CYS C 237      57.797 -13.369  11.433  1.00 66.66           C
ATOM   1133  CB  CYS C 237      57.142 -12.209  10.682  1.00 66.66           C
ATOM   1134  SG  CYS C 237      55.345 -12.158  10.809  1.00 66.66           S
ATOM   1135  C   CYS C 237      59.290 -13.430  11.120  1.00 66.66           C
ATOM   1136  O   CYS C 237      59.722 -14.212  10.265  1.00 66.66           O
ATOM   1137  N   LEU C 238      60.090 -12.606  11.801  1.00 64.66           N
ATOM   1138  CA  LEU C 238      61.526 -12.593  11.555  1.00 64.66           C
ATOM   1139  CB  LEU C 238      62.170 -11.428  12.309  1.00 64.66           C
ATOM   1140  CG  LEU C 238      63.695 -11.319  12.287  1.00 64.66           C
ATOM   1141  CD1 LEU C 238      64.195 -11.168  10.862  1.00 64.66           C
ATOM   1142  CD2 LEU C 238      64.129 -10.137  13.132  1.00 64.66           C
ATOM   1143  C   LEU C 238      62.163 -13.918  11.951  1.00 64.66           C
ATOM   1144  O   LEU C 238      63.073 -14.407  11.269  1.00 64.66           O
ATOM   1145  N   GLU C 239      61.710 -14.510  13.057  1.00 73.34           N
ATOM   1146  CA  GLU C 239      62.162 -15.850  13.408  1.00 73.34           C
ATOM   1147  CB  GLU C 239      61.627 -16.245  14.786  1.00 73.34           C
ATOM   1148  CG  GLU C 239      61.773 -17.721  15.105  1.00 73.34           C
ATOM   1149  CD  GLU C 239      60.816 -18.183  16.185  1.00 73.34           C
ATOM   1150  OE1 GLU C 239      59.928 -17.393  16.570  1.00 73.34           O
ATOM   1151  OE2 GLU C 239      60.947 -19.337  16.642  1.00 73.34           O
ATOM   1152  C   GLU C 239      61.732 -16.861  12.350  1.00 73.34           C
ATOM   1153  O   GLU C 239      62.502 -17.763  11.992  1.00 73.34           O
ATOM   1154  N   GLU C 240      60.508 -16.721  11.830  1.00 74.96           N
ATOM   1155  CA  GLU C 240      60.032 -17.613  10.778  1.00 74.96           C
ATOM   1156  CB  GLU C 240      58.568 -17.312  10.459  1.00 74.96           C
ATOM   1157  CG  GLU C 240      57.568 -18.062  11.329  1.00 74.96           C
ATOM   1158  CD  GLU C 240      57.177 -19.408  10.747  1.00 74.96           C
ATOM   1159  OE1 GLU C 240      57.449 -19.647   9.552  1.00 74.96           O
ATOM   1160  OE2 GLU C 240      56.605 -20.232  11.490  1.00 74.96           O
ATOM   1161  C   GLU C 240      60.885 -17.497   9.520  1.00 74.96           C
ATOM   1162  O   GLU C 240      61.274 -18.511   8.926  1.00 74.96           O
ATOM   1163  N   HIS C 241      61.189 -16.273   9.097  1.00 74.11           N
ATOM   1164  CA  HIS C 241      61.990 -16.058   7.897  1.00 74.11           C
ATOM   1165  ND1 HIS C 241      58.983 -16.963   6.683  1.00 74.11           N
ATOM   1166  CG  HIS C 241      60.233 -16.672   6.173  1.00 74.11           C
ATOM   1167  CB  HIS C 241      61.106 -15.594   6.734  1.00 74.11           C
ATOM   1168  NE2 HIS C 241      59.301 -18.312   5.050  1.00 74.11           N
ATOM   1169  CD2 HIS C 241      60.425 -17.529   5.144  1.00 74.11           C
ATOM   1170  CE1 HIS C 241      58.447 -17.952   5.991  1.00 74.11           C
ATOM   1171  C   HIS C 241      63.103 -15.041   8.140  1.00 74.11           C
ATOM   1172  O   HIS C 241      63.929 -14.790   7.260  1.00 74.11           O
ATOM   1173  OXT HIS C 241      63.871 -14.764   7.179  1.00  0.00           O
TER    1174      HIS C 241
ATOM   1175  N   CYS B   7      11.657   8.249 -19.426  1.00 15.00           N
ATOM   1176  CA  CYS B   7      12.393   9.268 -20.160  1.00 15.00           C
ATOM   1177  CB  CYS B   7      13.302   8.630 -21.212  1.00 15.00           C
ATOM   1178  SG  CYS B   7      14.893   8.062 -20.574  1.00 15.00           S
ATOM   1179  C   CYS B   7      11.434  10.248 -20.815  1.00 15.00           C
ATOM   1180  O   CYS B   7      11.829  11.337 -21.240  1.00 15.00           O
ATOM   1181  N   ARG B   8      10.169   9.858 -20.885  1.00 15.00           N
ATOM   1182  CA  ARG B   8       9.149  10.704 -21.483  1.00 15.00           C
ATOM   1183  CB  ARG B   8       8.494  10.041 -22.700  1.00 15.00           C
ATOM   1184  CG  ARG B   8       7.713   8.770 -22.403  1.00 15.00           C
ATOM   1185  CD  ARG B   8       7.196   8.137 -23.685  1.00 15.00           C
ATOM   1186  NE  ARG B   8       8.271   7.520 -24.465  1.00 15.00           N
ATOM   1187  CZ  ARG B   8       8.652   7.929 -25.679  1.00 15.00           C
ATOM   1188  NH1 ARG B   8       8.049   8.964 -26.260  1.00 15.00           N
ATOM   1189  NH2 ARG B   8       9.633   7.295 -26.315  1.00 15.00           N
ATOM   1190  C   ARG B   8       8.115  11.127 -20.450  1.00 15.00           C
ATOM   1191  O   ARG B   8       7.641  12.263 -20.466  1.00 15.00           O
ATOM   1192  N   ALA B   9       7.779  10.226 -19.535  1.00 15.00           N
ATOM   1193  CA  ALA B   9       6.810  10.547 -18.502  1.00 15.00           C
ATOM   1194  CB  ALA B   9       6.248   9.291 -17.857  1.00 15.00           C
ATOM   1195  C   ALA B   9       7.434  11.464 -17.459  1.00 15.00           C
ATOM   1196  O   ALA B   9       6.747  12.294 -16.863  1.00 15.00           O
ATOM   1197  N   VAL B  10       8.741  11.321 -17.256  1.00 15.00           N
ATOM   1198  CA  VAL B  10       9.463  12.150 -16.294  1.00 15.00           C
ATOM   1199  CB  VAL B  10      10.928  11.696 -16.099  1.00 15.00           C
ATOM   1200  CG1 VAL B  10      10.984  10.422 -15.269  1.00 15.00           C
ATOM   1201  CG2 VAL B  10      11.620  11.489 -17.438  1.00 15.00           C
ATOM   1202  C   VAL B  10       9.412  13.629 -16.688  1.00 15.00           C
ATOM   1203  O   VAL B  10       9.235  14.499 -15.839  1.00 15.00           O
ATOM   1204  N   ARG B  11       9.527  13.902 -17.986  1.00 15.00           N
ATOM   1205  CA  ARG B  11       9.491  15.274 -18.486  1.00 15.00           C
ATOM   1206  CB  ARG B  11      10.067  15.346 -19.902  1.00 15.00           C
ATOM   1207  CG  ARG B  11      11.443  14.715 -20.034  1.00 15.00           C
ATOM   1208  CD  ARG B  11      11.955  14.782 -21.462  1.00 15.00           C
ATOM   1209  NE  ARG B  11      13.013  13.801 -21.702  1.00 15.00           N
ATOM   1210  CZ  ARG B  11      14.235  14.107 -22.140  1.00 15.00           C
ATOM   1211  NH1 ARG B  11      14.559  15.372 -22.391  1.00 15.00           N
ATOM   1212  NH2 ARG B  11      15.135  13.145 -22.324  1.00 15.00           N
ATOM   1213  C   ARG B  11       8.063  15.804 -18.464  1.00 15.00           C
ATOM   1214  O   ARG B  11       7.831  17.010 -18.367  1.00 15.00           O
ATOM   1215  N   SER B  12       7.114  14.882 -18.558  1.00 15.00           N
ATOM   1216  CA  SER B  12       5.701  15.215 -18.527  1.00 15.00           C
ATOM   1217  CB  SER B  12       4.874  13.970 -18.872  1.00 15.00           C
ATOM   1218  OG  SER B  12       3.486  14.187 -18.693  1.00 15.00           O
ATOM   1219  C   SER B  12       5.332  15.734 -17.141  1.00 15.00           C
ATOM   1220  O   SER B  12       4.573  16.692 -17.007  1.00 15.00           O
ATOM   1221  N   LEU B  13       5.891  15.093 -16.118  1.00 15.00           N
ATOM   1222  CA  LEU B  13       5.645  15.483 -14.738  1.00 15.00           C
ATOM   1223  CB  LEU B  13       6.161  14.408 -13.777  1.00 15.00           C
ATOM   1224  CG  LEU B  13       5.428  13.065 -13.804  1.00 15.00           C
ATOM   1225  CD1 LEU B  13       6.147  12.047 -12.931  1.00 15.00           C
ATOM   1226  CD2 LEU B  13       3.985  13.233 -13.355  1.00 15.00           C
ATOM   1227  C   LEU B  13       6.317  16.816 -14.439  1.00 15.00           C
ATOM   1228  O   LEU B  13       5.735  17.690 -13.800  1.00 15.00           O
ATOM   1229  N   LEU B  14       7.545  16.969 -14.917  1.00 15.00           N
ATOM   1230  CA  LEU B  14       8.301  18.199 -14.711  1.00 15.00           C
ATOM   1231  CB  LEU B  14       9.703  18.071 -15.311  1.00 15.00           C
ATOM   1232  CG  LEU B  14      10.607  17.011 -14.680  1.00 15.00           C
ATOM   1233  CD1 LEU B  14      11.927  16.917 -15.425  1.00 15.00           C
ATOM   1234  CD2 LEU B  14      10.837  17.311 -13.209  1.00 15.00           C
ATOM   1235  C   LEU B  14       7.579  19.398 -15.317  1.00 15.00           C
ATOM   1236  O   LEU B  14       7.589  20.490 -14.755  1.00 15.00           O
ATOM   1237  N   ARG B  15       6.934  19.180 -16.457  1.00 15.00           N
ATOM   1238  CA  ARG B  15       6.207  20.242 -17.143  1.00 15.00           C
ATOM   1239  CB  ARG B  15       5.903  19.840 -18.591  1.00 15.00           C
ATOM   1240  CG  ARG B  15       5.446  20.991 -19.476  1.00 15.00           C
ATOM   1241  CD  ARG B  15       5.072  20.514 -20.871  1.00 15.00           C
ATOM   1242  NE  ARG B  15       6.247  20.266 -21.714  1.00 15.00           N
ATOM   1243  CZ  ARG B  15       6.182  19.820 -22.972  1.00 15.00           C
ATOM   1244  NH1 ARG B  15       5.000  19.570 -23.531  1.00 15.00           N
ATOM   1245  NH2 ARG B  15       7.297  19.628 -23.675  1.00 15.00           N
ATOM   1246  C   ARG B  15       4.918  20.613 -16.407  1.00 15.00           C
ATOM   1247  O   ARG B  15       4.386  21.704 -16.587  1.00 15.00           O
ATOM   1248  N   SER B  16       4.415  19.703 -15.581  1.00 15.00           N
ATOM   1249  CA  SER B  16       3.189  19.958 -14.832  1.00 15.00           C
ATOM   1250  CB  SER B  16       2.346  18.684 -14.719  1.00 15.00           C
ATOM   1251  OG  SER B  16       3.132  17.576 -14.310  1.00 15.00           O
ATOM   1252  C   SER B  16       3.477  20.533 -13.446  1.00 15.00           C
ATOM   1253  O   SER B  16       2.559  20.908 -12.718  1.00 15.00           O
ATOM   1254  N   HIS B  17       4.752  20.599 -13.083  1.00 15.00           N
ATOM   1255  CA  HIS B  17       5.136  21.122 -11.776  1.00 15.00           C
ATOM   1256  CB  HIS B  17       5.860  20.051 -10.951  1.00 15.00           C
ATOM   1257  CG  HIS B  17       4.955  18.978 -10.418  1.00 15.00           C
ATOM   1258  ND1 HIS B  17       4.286  19.133  -9.227  1.00 15.00           N
ATOM   1259  CD2 HIS B  17       4.641  17.769 -10.949  1.00 15.00           C
ATOM   1260  CE1 HIS B  17       3.584  18.028  -9.058  1.00 15.00           C
ATOM   1261  NE2 HIS B  17       3.768  17.175 -10.074  1.00 15.00           N
ATOM   1262  C   HIS B  17       5.987  22.384 -11.894  1.00 15.00           C
ATOM   1263  O   HIS B  17       6.187  23.105 -10.916  1.00 15.00           O
ATOM   1264  N   TYR B  18       6.484  22.653 -13.092  1.00 15.00           N
ATOM   1265  CA  TYR B  18       7.315  23.826 -13.330  1.00 15.00           C
ATOM   1266  CB  TYR B  18       8.786  23.420 -13.474  1.00 15.00           C
ATOM   1267  CG  TYR B  18       9.362  22.795 -12.220  1.00 15.00           C
ATOM   1268  CD1 TYR B  18       9.708  23.579 -11.126  1.00 15.00           C
ATOM   1269  CD2 TYR B  18       9.551  21.421 -12.124  1.00 15.00           C
ATOM   1270  CE1 TYR B  18      10.224  23.015  -9.975  1.00 15.00           C
ATOM   1271  CE2 TYR B  18      10.068  20.849 -10.977  1.00 15.00           C
ATOM   1272  CZ  TYR B  18      10.402  21.650  -9.905  1.00 15.00           C
ATOM   1273  OH  TYR B  18      10.917  21.084  -8.760  1.00 15.00           O
ATOM   1274  C   TYR B  18       6.830  24.581 -14.562  1.00 15.00           C
ATOM   1275  O   TYR B  18       5.928  24.118 -15.256  1.00 15.00           O
ATOM   1276  N   ARG B  19       7.420  25.739 -14.836  1.00 15.00           N
ATOM   1277  CA  ARG B  19       7.013  26.535 -15.987  1.00 15.00           C
ATOM   1278  CB  ARG B  19       7.030  28.027 -15.653  1.00 15.00           C
ATOM   1279  CG  ARG B  19       6.320  28.900 -16.678  1.00 15.00           C
ATOM   1280  CD  ARG B  19       6.325  30.362 -16.258  1.00 15.00           C
ATOM   1281  NE  ARG B  19       7.680  30.894 -16.167  1.00 15.00           N
ATOM   1282  CZ  ARG B  19       8.113  31.693 -15.195  1.00 15.00           C
ATOM   1283  NH1 ARG B  19       7.298  32.071 -14.210  1.00 15.00           N
ATOM   1284  NH2 ARG B  19       9.369  32.114 -15.216  1.00 15.00           N
ATOM   1285  C   ARG B  19       7.905  26.249 -17.188  1.00 15.00           C
ATOM   1286  O   ARG B  19       7.435  25.802 -18.233  1.00 15.00           O
ATOM   1287  N   GLU B  20       9.194  26.510 -17.031  1.00 15.00           N
ATOM   1288  CA  GLU B  20      10.154  26.274 -18.098  1.00 15.00           C
ATOM   1289  CB  GLU B  20      10.991  27.530 -18.364  1.00 15.00           C
ATOM   1290  CG  GLU B  20      10.197  28.731 -18.856  1.00 15.00           C
ATOM   1291  CD  GLU B  20      10.816  30.049 -18.426  1.00 15.00           C
ATOM   1292  OE1 GLU B  20      10.101  30.869 -17.799  1.00 15.00           O
ATOM   1293  OE2 GLU B  20      12.019  30.259 -18.695  1.00 15.00           O
ATOM   1294  C   GLU B  20      11.067  25.109 -17.737  1.00 15.00           C
ATOM   1295  O   GLU B  20      11.681  25.099 -16.667  1.00 15.00           O
ATOM   1296  N   VAL B  21      11.131  24.121 -18.618  1.00 15.00           N
ATOM   1297  CA  VAL B  21      11.980  22.957 -18.406  1.00 15.00           C
ATOM   1298  CB  VAL B  21      11.166  21.668 -18.124  1.00 15.00           C
ATOM   1299  CG1 VAL B  21      10.034  21.489 -19.127  1.00 15.00           C
ATOM   1300  CG2 VAL B  21      12.069  20.441 -18.098  1.00 15.00           C
ATOM   1301  C   VAL B  21      12.912  22.763 -19.601  1.00 15.00           C
ATOM   1302  O   VAL B  21      12.460  22.579 -20.734  1.00 15.00           O
ATOM   1303  N   LEU B  22      14.211  22.823 -19.344  1.00 15.00           N
ATOM   1304  CA  LEU B  22      15.205  22.675 -20.395  1.00 15.00           C
ATOM   1305  CB  LEU B  22      15.508  24.038 -21.040  1.00 15.00           C
ATOM   1306  CG  LEU B  22      16.258  25.065 -20.178  1.00 15.00           C
ATOM   1307  CD1 LEU B  22      16.934  26.101 -21.061  1.00 15.00           C
ATOM   1308  CD2 LEU B  22      15.319  25.746 -19.193  1.00 15.00           C
ATOM   1309  C   LEU B  22      16.489  22.054 -19.847  1.00 15.00           C
ATOM   1310  O   LEU B  22      16.817  22.231 -18.675  1.00 15.00           O
ATOM   1311  N   PRO B  23      17.225  21.304 -20.687  1.00 15.00           N
ATOM   1312  CA  PRO B  23      18.487  20.663 -20.283  1.00 15.00           C
ATOM   1313  CB  PRO B  23      18.987  20.008 -21.575  1.00 15.00           C
ATOM   1314  CG  PRO B  23      17.767  19.839 -22.412  1.00 15.00           C
ATOM   1315  CD  PRO B  23      16.881  21.007 -22.088  1.00 15.00           C
ATOM   1316  C   PRO B  23      19.507  21.689 -19.786  1.00 15.00           C
ATOM   1317  O   PRO B  23      19.448  22.866 -20.161  1.00 15.00           O
ATOM   1318  N   LEU B  24      20.450  21.237 -18.962  1.00 15.00           N
ATOM   1319  CA  LEU B  24      21.471  22.120 -18.403  1.00 15.00           C
ATOM   1320  CB  LEU B  24      22.390  21.354 -17.443  1.00 15.00           C
ATOM   1321  CG  LEU B  24      23.375  22.197 -16.627  1.00 15.00           C
ATOM   1322  CD1 LEU B  24      23.336  21.795 -15.161  1.00 15.00           C
ATOM   1323  CD2 LEU B  24      24.787  22.061 -17.180  1.00 15.00           C
ATOM   1324  C   LEU B  24      22.286  22.802 -19.498  1.00 15.00           C
ATOM   1325  O   LEU B  24      22.641  23.975 -19.378  1.00 15.00           O
ATOM   1326  N   ALA B  25      22.556  22.067 -20.571  1.00 15.00           N
ATOM   1327  CA  ALA B  25      23.331  22.589 -21.694  1.00 15.00           C
ATOM   1328  CB  ALA B  25      23.519  21.515 -22.754  1.00 15.00           C
ATOM   1329  C   ALA B  25      22.694  23.841 -22.300  1.00 15.00           C
ATOM   1330  O   ALA B  25      23.386  24.813 -22.601  1.00 15.00           O
ATOM   1331  N   THR B  26      21.378  23.820 -22.474  1.00 15.00           N
ATOM   1332  CA  THR B  26      20.666  24.957 -23.044  1.00 15.00           C
ATOM   1333  CB  THR B  26      19.251  24.553 -23.485  1.00 15.00           C
ATOM   1334  OG1 THR B  26      18.955  23.252 -22.960  1.00 15.00           O
ATOM   1335  CG2 THR B  26      19.152  24.520 -25.002  1.00 15.00           C
ATOM   1336  C   THR B  26      20.571  26.108 -22.048  1.00 15.00           C
ATOM   1337  O   THR B  26      20.509  27.273 -22.434  1.00 15.00           O
ATOM   1338  N   PHE B  27      20.567  25.773 -20.764  1.00 15.00           N
ATOM   1339  CA  PHE B  27      20.473  26.776 -19.715  1.00 15.00           C
ATOM   1340  CB  PHE B  27      20.072  26.133 -18.384  1.00 15.00           C
ATOM   1341  CG  PHE B  27      19.795  27.120 -17.284  1.00 15.00           C
ATOM   1342  CD1 PHE B  27      18.644  27.893 -17.301  1.00 15.00           C
ATOM   1343  CD2 PHE B  27      20.683  27.274 -16.230  1.00 15.00           C
ATOM   1344  CE1 PHE B  27      18.384  28.799 -16.291  1.00 15.00           C
ATOM   1345  CE2 PHE B  27      20.429  28.179 -15.217  1.00 15.00           C
ATOM   1346  CZ  PHE B  27      19.278  28.942 -15.247  1.00 15.00           C
ATOM   1347  C   PHE B  27      21.784  27.539 -19.564  1.00 15.00           C
ATOM   1348  O   PHE B  27      21.798  28.770 -19.567  1.00 15.00           O
ATOM   1349  N   VAL B  28      22.886  26.804 -19.457  1.00 15.00           N
ATOM   1350  CA  VAL B  28      24.200  27.416 -19.296  1.00 15.00           C
ATOM   1351  CB  VAL B  28      25.291  26.378 -18.937  1.00 15.00           C
ATOM   1352  CG1 VAL B  28      25.576  25.434 -20.097  1.00 15.00           C
ATOM   1353  CG2 VAL B  28      26.564  27.062 -18.461  1.00 15.00           C
ATOM   1354  C   VAL B  28      24.600  28.228 -20.531  1.00 15.00           C
ATOM   1355  O   VAL B  28      25.301  29.233 -20.423  1.00 15.00           O
ATOM   1356  N   ARG B  29      24.123  27.809 -21.699  1.00 15.00           N
ATOM   1357  CA  ARG B  29      24.434  28.508 -22.942  1.00 15.00           C
ATOM   1358  CB  ARG B  29      24.168  27.622 -24.162  1.00 15.00           C
ATOM   1359  CG  ARG B  29      25.239  26.571 -24.407  1.00 15.00           C
ATOM   1360  CD  ARG B  29      24.892  25.687 -25.595  1.00 15.00           C
ATOM   1361  NE  ARG B  29      24.961  26.414 -26.865  1.00 15.00           N
ATOM   1362  CZ  ARG B  29      24.475  25.952 -28.019  1.00 15.00           C
ATOM   1363  NH1 ARG B  29      23.878  24.764 -28.067  1.00 15.00           N
ATOM   1364  NH2 ARG B  29      24.583  26.681 -29.126  1.00 15.00           N
ATOM   1365  C   ARG B  29      23.667  29.821 -23.049  1.00 15.00           C
ATOM   1366  O   ARG B  29      23.995  30.672 -23.871  1.00 15.00           O
ATOM   1367  N   ARG B  30      22.643  29.977 -22.215  1.00 15.00           N
ATOM   1368  CA  ARG B  30      21.846  31.198 -22.207  1.00 15.00           C
ATOM   1369  CB  ARG B  30      20.379  30.902 -21.874  1.00 15.00           C
ATOM   1370  CG  ARG B  30      19.583  30.287 -23.013  1.00 15.00           C
ATOM   1371  CD  ARG B  30      18.085  30.486 -22.816  1.00 15.00           C
ATOM   1372  NE  ARG B  30      17.610  29.950 -21.536  1.00 15.00           N
ATOM   1373  CZ  ARG B  30      16.413  30.230 -21.003  1.00 15.00           C
ATOM   1374  NH1 ARG B  30      15.569  31.037 -21.638  1.00 15.00           N
ATOM   1375  NH2 ARG B  30      16.063  29.706 -19.833  1.00 15.00           N
ATOM   1376  C   ARG B  30      22.411  32.184 -21.195  1.00 15.00           C
ATOM   1377  O   ARG B  30      22.071  33.365 -21.203  1.00 15.00           O
ATOM   1378  N   LEU B  31      23.270  31.681 -20.317  1.00 15.00           N
ATOM   1379  CA  LEU B  31      23.893  32.506 -19.292  1.00 15.00           C
ATOM   1380  CB  LEU B  31      23.881  31.784 -17.939  1.00 15.00           C
ATOM   1381  CG  LEU B  31      22.723  32.118 -16.993  1.00 15.00           C
ATOM   1382  CD1 LEU B  31      22.657  33.614 -16.724  1.00 15.00           C
ATOM   1383  CD2 LEU B  31      21.399  31.603 -17.540  1.00 15.00           C
ATOM   1384  C   LEU B  31      25.324  32.844 -19.686  1.00 15.00           C
ATOM   1385  O   LEU B  31      26.014  33.594 -18.994  1.00 15.00           O
ATOM   1386  N   GLY B  32      25.759  32.285 -20.804  1.00 15.00           N
ATOM   1387  CA  GLY B  32      27.101  32.527 -21.282  1.00 15.00           C
ATOM   1388  C   GLY B  32      27.150  33.696 -22.240  1.00 15.00           C
ATOM   1389  O   GLY B  32      26.229  33.884 -23.033  1.00 15.00           O
ATOM   1390  N   PRO B  33      28.222  34.502 -22.198  1.00 15.00           N
ATOM   1391  CA  PRO B  33      28.375  35.667 -23.076  1.00 15.00           C
ATOM   1392  CB  PRO B  33      29.513  36.449 -22.419  1.00 15.00           C
ATOM   1393  CG  PRO B  33      30.327  35.413 -21.726  1.00 15.00           C
ATOM   1394  CD  PRO B  33      29.365  34.347 -21.278  1.00 15.00           C
ATOM   1395  C   PRO B  33      28.758  35.275 -24.500  1.00 15.00           C
ATOM   1396  O   PRO B  33      28.997  36.133 -25.351  1.00 15.00           O
ATOM   1397  N   GLN B  34      28.818  33.977 -24.751  1.00 15.00           N
ATOM   1398  CA  GLN B  34      29.166  33.465 -26.059  1.00 15.00           C
ATOM   1399  CB  GLN B  34      30.665  33.634 -26.317  1.00 15.00           C
ATOM   1400  CG  GLN B  34      31.018  33.955 -27.759  1.00 15.00           C
ATOM   1401  CD  GLN B  34      32.490  34.268 -27.944  1.00 15.00           C
ATOM   1402  OE1 GLN B  34      33.153  34.763 -27.037  1.00 15.00           O
ATOM   1403  NE2 GLN B  34      33.009  33.984 -29.127  1.00 15.00           N
ATOM   1404  C   GLN B  34      28.783  31.996 -26.146  1.00 15.00           C
ATOM   1405  O   GLN B  34      28.543  31.349 -25.125  1.00 15.00           O
ATOM   1406  N   GLY B  35      28.708  31.480 -27.359  1.00 15.00           N
ATOM   1407  CA  GLY B  35      28.361  30.090 -27.551  1.00 15.00           C
ATOM   1408  C   GLY B  35      29.558  29.267 -27.966  1.00 15.00           C
ATOM   1409  O   GLY B  35      30.079  29.434 -29.069  1.00 15.00           O
ATOM   1410  N   TRP B  36      30.002  28.396 -27.077  1.00 15.00           N
ATOM   1411  CA  TRP B  36      31.141  27.540 -27.346  1.00 15.00           C
ATOM   1412  CB  TRP B  36      32.398  28.103 -26.669  1.00 15.00           C
ATOM   1413  CG  TRP B  36      32.324  28.137 -25.166  1.00 15.00           C
ATOM   1414  CD1 TRP B  36      32.549  27.096 -24.311  1.00 15.00           C
ATOM   1415  CD2 TRP B  36      32.010  29.267 -24.338  1.00 15.00           C
ATOM   1416  NE1 TRP B  36      32.377  27.498 -23.013  1.00 15.00           N
ATOM   1417  CE2 TRP B  36      32.048  28.826 -23.000  1.00 15.00           C
ATOM   1418  CE3 TRP B  36      31.694  30.603 -24.595  1.00 15.00           C
ATOM   1419  CZ2 TRP B  36      31.786  29.673 -21.927  1.00 15.00           C
ATOM   1420  CZ3 TRP B  36      31.437  31.443 -23.527  1.00 15.00           C
ATOM   1421  CH2 TRP B  36      31.481  30.974 -22.210  1.00 15.00           C
ATOM   1422  C   TRP B  36      30.871  26.130 -26.846  1.00 15.00           C
ATOM   1423  O   TRP B  36      29.851  25.876 -26.200  1.00 15.00           O
ATOM   1424  N   ARG B  37      31.786  25.216 -27.146  1.00 15.00           N
ATOM   1425  CA  ARG B  37      31.670  23.837 -26.708  1.00 15.00           C
ATOM   1426  CB  ARG B  37      31.824  22.865 -27.891  1.00 15.00           C
ATOM   1427  CG  ARG B  37      31.845  21.391 -27.468  1.00 15.00           C
ATOM   1428  CD  ARG B  37      30.992  20.494 -28.357  1.00 15.00           C
ATOM   1429  NE  ARG B  37      31.542  20.352 -29.716  1.00 15.00           N
ATOM   1430  CZ  ARG B  37      31.906  19.187 -30.250  1.00 15.00           C
ATOM   1431  NH1 ARG B  37      31.764  18.059 -29.548  1.00 15.00           N
ATOM   1432  NH2 ARG B  37      32.424  19.157 -31.470  1.00 15.00           N
ATOM   1433  C   ARG B  37      32.746  23.575 -25.663  1.00 15.00           C
ATOM   1434  O   ARG B  37      33.933  23.537 -25.980  1.00 15.00           O
ATOM   1435  N   LEU B  38      32.323  23.439 -24.414  1.00 15.00           N
ATOM   1436  CA  LEU B  38      33.247  23.200 -23.311  1.00 15.00           C
ATOM   1437  CB  LEU B  38      32.577  23.528 -21.966  1.00 15.00           C
ATOM   1438  CG  LEU B  38      31.220  22.874 -21.690  1.00 15.00           C
ATOM   1439  CD1 LEU B  38      31.386  21.654 -20.800  1.00 15.00           C
ATOM   1440  CD2 LEU B  38      30.255  23.870 -21.064  1.00 15.00           C
ATOM   1441  C   LEU B  38      33.776  21.773 -23.317  1.00 15.00           C
ATOM   1442  O   LEU B  38      34.869  21.519 -22.827  1.00 15.00           O
ATOM   1443  N   VAL B  39      32.992  20.863 -23.886  1.00 15.00           N
ATOM   1444  CA  VAL B  39      33.363  19.455 -23.951  1.00 15.00           C
ATOM   1445  CB  VAL B  39      32.160  18.572 -24.353  1.00 15.00           C
ATOM   1446  CG1 VAL B  39      32.567  17.107 -24.434  1.00 15.00           C
ATOM   1447  CG2 VAL B  39      31.005  18.758 -23.379  1.00 15.00           C
ATOM   1448  C   VAL B  39      34.502  19.231 -24.940  1.00 15.00           C
ATOM   1449  O   VAL B  39      34.303  19.295 -26.156  1.00 15.00           O
ATOM   1450  N   GLN B  40      35.693  18.994 -24.413  1.00 15.00           N
ATOM   1451  CA  GLN B  40      36.861  18.747 -25.241  1.00 15.00           C
ATOM   1452  CB  GLN B  40      37.992  19.714 -24.882  1.00 15.00           C
ATOM   1453  CG  GLN B  40      37.717  21.162 -25.251  1.00 15.00           C
ATOM   1454  CD  GLN B  40      38.949  22.033 -25.130  1.00 15.00           C
ATOM   1455  OE1 GLN B  40      40.074  21.573 -25.333  1.00 15.00           O
ATOM   1456  NE2 GLN B  40      38.748  23.298 -24.800  1.00 15.00           N
ATOM   1457  C   GLN B  40      37.337  17.305 -25.092  1.00 15.00           C
ATOM   1458  O   GLN B  40      36.572  16.420 -24.709  1.00 15.00           O
ATOM   1459  N   ARG B  41      38.609  17.076 -25.392  1.00 15.00           N
ATOM   1460  CA  ARG B  41      39.192  15.743 -25.295  1.00 15.00           C
ATOM   1461  CB  ARG B  41      40.153  15.494 -26.461  1.00 15.00           C
ATOM   1462  CG  ARG B  41      41.317  16.470 -26.525  1.00 15.00           C
ATOM   1463  CD  ARG B  41      42.089  16.334 -27.827  1.00 15.00           C
ATOM   1464  NE  ARG B  41      41.240  16.564 -29.000  1.00 15.00           N
ATOM   1465  CZ  ARG B  41      40.987  17.770 -29.518  1.00 15.00           C
ATOM   1466  NH1 ARG B  41      41.515  18.861 -28.969  1.00 15.00           N
ATOM   1467  NH2 ARG B  41      40.209  17.880 -30.591  1.00 15.00           N
ATOM   1468  C   ARG B  41      39.917  15.567 -23.966  1.00 15.00           C
ATOM   1469  O   ARG B  41      40.622  14.583 -23.757  1.00 15.00           O
ATOM   1470  N   GLY B  42      39.740  16.535 -23.078  1.00 15.00           N
ATOM   1471  CA  GLY B  42      40.376  16.477 -21.778  1.00 15.00           C
ATOM   1472  C   GLY B  42      39.358  16.560 -20.664  1.00 15.00           C
ATOM   1473  O   GLY B  42      39.707  16.770 -19.503  1.00 15.00           O
ATOM   1474  N   ASP B  43      38.094  16.394 -21.025  1.00 15.00           N
ATOM   1475  CA  ASP B  43      37.008  16.452 -20.060  1.00 15.00           C
ATOM   1476  CB  ASP B  43      35.764  17.106 -20.670  1.00 15.00           C
ATOM   1477  CG  ASP B  43      35.867  18.615 -20.729  1.00 15.00           C
ATOM   1478  OD1 ASP B  43      35.485  19.284 -19.741  1.00 15.00           O
ATOM   1479  OD2 ASP B  43      36.330  19.139 -21.765  1.00 15.00           O
ATOM   1480  C   ASP B  43      36.667  15.059 -19.563  1.00 15.00           C
ATOM   1481  O   ASP B  43      36.407  14.155 -20.362  1.00 15.00           O
ATOM   1482  N   PRO B  44      36.682  14.871 -18.234  1.00 15.00           N
ATOM   1483  CA  PRO B  44      36.372  13.583 -17.603  1.00 15.00           C
ATOM   1484  CB  PRO B  44      36.306  13.931 -16.112  1.00 15.00           C
ATOM   1485  CG  PRO B  44      37.183  15.124 -15.971  1.00 15.00           C
ATOM   1486  CD  PRO B  44      37.017  15.906 -17.242  1.00 15.00           C
ATOM   1487  C   PRO B  44      35.029  13.029 -18.069  1.00 15.00           C
ATOM   1488  O   PRO B  44      34.070  13.783 -18.283  1.00 15.00           O
ATOM   1489  N   ALA B  45      34.958  11.711 -18.206  1.00 15.00           N
ATOM   1490  CA  ALA B  45      33.742  11.051 -18.652  1.00 15.00           C
ATOM   1491  CB  ALA B  45      33.981   9.561 -18.845  1.00 15.00           C
ATOM   1492  C   ALA B  45      32.613  11.289 -17.661  1.00 15.00           C
ATOM   1493  O   ALA B  45      31.456  11.466 -18.051  1.00 15.00           O
ATOM   1494  N   ALA B  46      32.963  11.314 -16.380  1.00 15.00           N
ATOM   1495  CA  ALA B  46      31.988  11.539 -15.321  1.00 15.00           C
ATOM   1496  CB  ALA B  46      32.632  11.345 -13.956  1.00 15.00           C
ATOM   1497  C   ALA B  46      31.377  12.933 -15.433  1.00 15.00           C
ATOM   1498  O   ALA B  46      30.173  13.114 -15.245  1.00 15.00           O
ATOM   1499  N   PHE B  47      32.213  13.911 -15.765  1.00 15.00           N
ATOM   1500  CA  PHE B  47      31.760  15.288 -15.907  1.00 15.00           C
ATOM   1501  CB  PHE B  47      32.957  16.241 -15.997  1.00 15.00           C
ATOM   1502  CG  PHE B  47      32.584  17.676 -16.254  1.00 15.00           C
ATOM   1503  CD1 PHE B  47      31.966  18.432 -15.273  1.00 15.00           C
ATOM   1504  CD2 PHE B  47      32.854  18.268 -17.478  1.00 15.00           C
ATOM   1505  CE1 PHE B  47      31.623  19.750 -15.505  1.00 15.00           C
ATOM   1506  CE2 PHE B  47      32.514  19.585 -17.718  1.00 15.00           C
ATOM   1507  CZ  PHE B  47      31.898  20.328 -16.729  1.00 15.00           C
ATOM   1508  C   PHE B  47      30.872  15.436 -17.136  1.00 15.00           C
ATOM   1509  O   PHE B  47      29.794  16.028 -17.069  1.00 15.00           O
ATOM   1510  N   ARG B  48      31.326  14.876 -18.251  1.00 15.00           N
ATOM   1511  CA  ARG B  48      30.581  14.940 -19.502  1.00 15.00           C
ATOM   1512  CB  ARG B  48      31.368  14.257 -20.623  1.00 15.00           C
ATOM   1513  CG  ARG B  48      30.805  14.493 -22.014  1.00 15.00           C
ATOM   1514  CD  ARG B  48      31.681  13.853 -23.079  1.00 15.00           C
ATOM   1515  NE  ARG B  48      31.620  12.390 -23.041  1.00 15.00           N
ATOM   1516  CZ  ARG B  48      32.694  11.598 -23.078  1.00 15.00           C
ATOM   1517  NH1 ARG B  48      33.913  12.126 -23.150  1.00 15.00           N
ATOM   1518  NH2 ARG B  48      32.548  10.276 -23.049  1.00 15.00           N
ATOM   1519  C   ARG B  48      29.204  14.299 -19.353  1.00 15.00           C
ATOM   1520  O   ARG B  48      28.207  14.817 -19.859  1.00 15.00           O
ATOM   1521  N   ALA B  49      29.156  13.175 -18.646  1.00 15.00           N
ATOM   1522  CA  ALA B  49      27.904  12.464 -18.425  1.00 15.00           C
ATOM   1523  CB  ALA B  49      28.167  11.097 -17.813  1.00 15.00           C
ATOM   1524  C   ALA B  49      26.964  13.275 -17.540  1.00 15.00           C
ATOM   1525  O   ALA B  49      25.757  13.304 -17.768  1.00 15.00           O
ATOM   1526  N   LEU B  50      27.527  13.942 -16.538  1.00 15.00           N
ATOM   1527  CA  LEU B  50      26.740  14.755 -15.620  1.00 15.00           C
ATOM   1528  CB  LEU B  50      27.630  15.348 -14.523  1.00 15.00           C
ATOM   1529  CG  LEU B  50      26.940  16.280 -13.522  1.00 15.00           C
ATOM   1530  CD1 LEU B  50      26.023  15.498 -12.594  1.00 15.00           C
ATOM   1531  CD2 LEU B  50      27.966  17.074 -12.729  1.00 15.00           C
ATOM   1532  C   LEU B  50      26.008  15.869 -16.360  1.00 15.00           C
ATOM   1533  O   LEU B  50      24.813  16.070 -16.165  1.00 15.00           O
ATOM   1534  N   VAL B  51      26.731  16.573 -17.221  1.00 15.00           N
ATOM   1535  CA  VAL B  51      26.159  17.674 -17.990  1.00 15.00           C
ATOM   1536  CB  VAL B  51      27.251  18.429 -18.784  1.00 15.00           C
ATOM   1537  CG1 VAL B  51      26.661  19.606 -19.548  1.00 15.00           C
ATOM   1538  CG2 VAL B  51      28.362  18.898 -17.856  1.00 15.00           C
ATOM   1539  C   VAL B  51      25.080  17.183 -18.957  1.00 15.00           C
ATOM   1540  O   VAL B  51      24.043  17.827 -19.128  1.00 15.00           O
ATOM   1541  N   ALA B  52      25.319  16.029 -19.565  1.00 15.00           N
ATOM   1542  CA  ALA B  52      24.386  15.460 -20.533  1.00 15.00           C
ATOM   1543  CB  ALA B  52      25.084  14.415 -21.389  1.00 15.00           C
ATOM   1544  C   ALA B  52      23.132  14.870 -19.887  1.00 15.00           C
ATOM   1545  O   ALA B  52      22.095  14.744 -20.539  1.00 15.00           O
ATOM   1546  N   GLN B  53      23.220  14.500 -18.617  1.00 15.00           N
ATOM   1547  CA  GLN B  53      22.077  13.910 -17.924  1.00 15.00           C
ATOM   1548  CB  GLN B  53      22.487  12.626 -17.194  1.00 15.00           C
ATOM   1549  CG  GLN B  53      23.060  11.543 -18.097  1.00 15.00           C
ATOM   1550  CD  GLN B  53      22.016  10.897 -18.990  1.00 15.00           C
ATOM   1551  OE1 GLN B  53      21.422   9.881 -18.638  1.00 15.00           O
ATOM   1552  NE2 GLN B  53      21.785  11.483 -20.154  1.00 15.00           N
ATOM   1553  C   GLN B  53      21.419  14.884 -16.950  1.00 15.00           C
ATOM   1554  O   GLN B  53      20.497  14.513 -16.223  1.00 15.00           O
ATOM   1555  N   CYS B  54      21.877  16.128 -16.939  1.00 15.00           N
ATOM   1556  CA  CYS B  54      21.321  17.124 -16.033  1.00 15.00           C
ATOM   1557  CB  CYS B  54      22.433  17.836 -15.259  1.00 15.00           C
ATOM   1558  SG  CYS B  54      21.912  18.532 -13.674  1.00 15.00           S
ATOM   1559  C   CYS B  54      20.449  18.142 -16.766  1.00 15.00           C
ATOM   1560  O   CYS B  54      20.774  18.585 -17.871  1.00 15.00           O
ATOM   1561  N   LEU B  55      19.333  18.498 -16.145  1.00 15.00           N
ATOM   1562  CA  LEU B  55      18.410  19.473 -16.707  1.00 15.00           C
ATOM   1563  CB  LEU B  55      17.183  18.780 -17.308  1.00 15.00           C
ATOM   1564  CG  LEU B  55      16.380  17.879 -16.369  1.00 15.00           C
ATOM   1565  CD1 LEU B  55      15.081  18.554 -15.965  1.00 15.00           C
ATOM   1566  CD2 LEU B  55      16.109  16.532 -17.020  1.00 15.00           C
ATOM   1567  C   LEU B  55      18.005  20.484 -15.638  1.00 15.00           C
ATOM   1568  O   LEU B  55      18.068  20.188 -14.442  1.00 15.00           O
ATOM   1569  N   VAL B  56      17.585  21.669 -16.066  1.00 15.00           N
ATOM   1570  CA  VAL B  56      17.197  22.725 -15.139  1.00 15.00           C
ATOM   1571  CB  VAL B  56      18.073  23.987 -15.324  1.00 15.00           C
ATOM   1572  CG1 VAL B  56      17.816  24.995 -14.213  1.00 15.00           C
ATOM   1573  CG2 VAL B  56      19.549  23.622 -15.386  1.00 15.00           C
ATOM   1574  C   VAL B  56      15.730  23.109 -15.321  1.00 15.00           C
ATOM   1575  O   VAL B  56      15.261  23.306 -16.444  1.00 15.00           O
ATOM   1576  N   CYS B  57      15.012  23.205 -14.211  1.00 15.00           N
ATOM   1577  CA  CYS B  57      13.607  23.579 -14.232  1.00 15.00           C
ATOM   1578  CB  CYS B  57      12.743  22.442 -13.682  1.00 15.00           C
ATOM   1579  SG  CYS B  57      12.900  20.879 -14.573  1.00 15.00           S
ATOM   1580  C   CYS B  57      13.383  24.836 -13.399  1.00 15.00           C
ATOM   1581  O   CYS B  57      14.034  25.033 -12.369  1.00 15.00           O
ATOM   1582  N   VAL B  58      12.476  25.688 -13.848  1.00 15.00           N
ATOM   1583  CA  VAL B  58      12.169  26.914 -13.130  1.00 15.00           C
ATOM   1584  CB  VAL B  58      12.545  28.175 -13.952  1.00 15.00           C
ATOM   1585  CG1 VAL B  58      11.619  28.371 -15.140  1.00 15.00           C
ATOM   1586  CG2 VAL B  58      12.581  29.421 -13.080  1.00 15.00           C
ATOM   1587  C   VAL B  58      10.693  26.943 -12.726  1.00 15.00           C
ATOM   1588  O   VAL B  58       9.817  26.565 -13.512  1.00 15.00           O
ATOM   1589  N   PRO B  59      10.408  27.332 -11.469  1.00 15.00           N
ATOM   1590  CA  PRO B  59       9.039  27.424 -10.948  1.00 15.00           C
ATOM   1591  CB  PRO B  59       9.211  28.042  -9.552  1.00 15.00           C
ATOM   1592  CG  PRO B  59      10.613  28.549  -9.512  1.00 15.00           C
ATOM   1593  CD  PRO B  59      11.399  27.680 -10.444  1.00 15.00           C
ATOM   1594  C   PRO B  59       8.132  28.302 -11.814  1.00 15.00           C
ATOM   1595  O   PRO B  59       8.601  29.109 -12.618  1.00 15.00           O
ATOM   1596  N   TRP B  60       6.832  28.135 -11.635  1.00 15.00           N
ATOM   1597  CA  TRP B  60       5.842  28.879 -12.399  1.00 15.00           C
ATOM   1598  CB  TRP B  60       4.545  28.062 -12.456  1.00 15.00           C
ATOM   1599  CG  TRP B  60       3.461  28.646 -13.311  1.00 15.00           C
ATOM   1600  CD1 TRP B  60       3.527  28.940 -14.641  1.00 15.00           C
ATOM   1601  CD2 TRP B  60       2.135  28.987 -12.892  1.00 15.00           C
ATOM   1602  NE1 TRP B  60       2.330  29.454 -15.074  1.00 15.00           N
ATOM   1603  CE2 TRP B  60       1.457  29.491 -14.019  1.00 15.00           C
ATOM   1604  CE3 TRP B  60       1.457  28.918 -11.671  1.00 15.00           C
ATOM   1605  CZ2 TRP B  60       0.134  29.922 -13.962  1.00 15.00           C
ATOM   1606  CZ3 TRP B  60       0.145  29.346 -11.617  1.00 15.00           C
ATOM   1607  CH2 TRP B  60      -0.504  29.841 -12.755  1.00 15.00           C
ATOM   1608  C   TRP B  60       5.586  30.249 -11.775  1.00 15.00           C
ATOM   1609  O   TRP B  60       5.191  31.193 -12.464  1.00 15.00           O
ATOM   1610  N   ASP B  61       5.836  30.348 -10.479  1.00 15.00           N
ATOM   1611  CA  ASP B  61       5.619  31.578  -9.730  1.00 15.00           C
ATOM   1612  CB  ASP B  61       4.947  31.260  -8.384  1.00 15.00           C
ATOM   1613  CG  ASP B  61       5.733  30.273  -7.529  1.00 15.00           C
ATOM   1614  OD1 ASP B  61       6.461  29.423  -8.102  1.00 15.00           O
ATOM   1615  OD2 ASP B  61       5.630  30.347  -6.290  1.00 15.00           O
ATOM   1616  C   ASP B  61       6.913  32.366  -9.502  1.00 15.00           C
ATOM   1617  O   ASP B  61       7.008  33.539  -9.870  1.00 15.00           O
ATOM   1618  N   ALA B  62       7.905  31.718  -8.900  1.00 15.00           N
ATOM   1619  CA  ALA B  62       9.180  32.360  -8.594  1.00 15.00           C
ATOM   1620  CB  ALA B  62      10.049  31.464  -7.726  1.00 15.00           C
ATOM   1621  C   ALA B  62       9.938  32.825  -9.839  1.00 15.00           C
ATOM   1622  O   ALA B  62       9.762  32.290 -10.935  1.00 15.00           O
ATOM   1623  N   ARG B  63      10.794  33.824  -9.649  1.00 15.00           N
ATOM   1624  CA  ARG B  63      11.583  34.382 -10.739  1.00 15.00           C
ATOM   1625  CB  ARG B  63      11.143  35.823 -11.050  1.00 15.00           C
ATOM   1626  CG  ARG B  63      11.160  36.774  -9.857  1.00 15.00           C
ATOM   1627  CD  ARG B  63      12.415  37.638  -9.840  1.00 15.00           C
ATOM   1628  NE  ARG B  63      12.477  38.496  -8.652  1.00 15.00           N
ATOM   1629  CZ  ARG B  63      13.604  39.021  -8.164  1.00 15.00           C
ATOM   1630  NH1 ARG B  63      14.766  38.779  -8.761  1.00 15.00           N
ATOM   1631  NH2 ARG B  63      13.568  39.786  -7.076  1.00 15.00           N
ATOM   1632  C   ARG B  63      13.081  34.328 -10.437  1.00 15.00           C
ATOM   1633  O   ARG B  63      13.521  34.715  -9.348  1.00 15.00           O
ATOM   1634  N   PRO B  64      13.876  33.824 -11.392  1.00 15.00           N
ATOM   1635  CA  PRO B  64      15.328  33.735 -11.257  1.00 15.00           C
ATOM   1636  CB  PRO B  64      15.668  32.543 -12.152  1.00 15.00           C
ATOM   1637  CG  PRO B  64      14.622  32.543 -13.221  1.00 15.00           C
ATOM   1638  CD  PRO B  64      13.418  33.280 -12.682  1.00 15.00           C
ATOM   1639  C   PRO B  64      16.004  35.008 -11.776  1.00 15.00           C
ATOM   1640  O   PRO B  64      15.743  35.446 -12.896  1.00 15.00           O
ATOM   1641  N   PRO B  65      16.854  35.641 -10.954  1.00 15.00           N
ATOM   1642  CA  PRO B  65      17.549  36.866 -11.313  1.00 15.00           C
ATOM   1643  CB  PRO B  65      17.560  37.618  -9.978  1.00 15.00           C
ATOM   1644  CG  PRO B  65      17.459  36.560  -8.911  1.00 15.00           C
ATOM   1645  CD  PRO B  65      17.193  35.239  -9.594  1.00 15.00           C
ATOM   1646  C   PRO B  65      18.988  36.644 -11.792  1.00 15.00           C
ATOM   1647  O   PRO B  65      19.907  36.495 -10.984  1.00 15.00           O
ATOM   1648  N   PRO B  66      19.204  36.638 -13.115  1.00 15.00           N
ATOM   1649  CA  PRO B  66      20.535  36.468 -13.696  1.00 15.00           C
ATOM   1650  CB  PRO B  66      20.214  35.916 -15.086  1.00 15.00           C
ATOM   1651  CG  PRO B  66      18.904  36.537 -15.446  1.00 15.00           C
ATOM   1652  CD  PRO B  66      18.172  36.801 -14.153  1.00 15.00           C
ATOM   1653  C   PRO B  66      21.231  37.824 -13.806  1.00 15.00           C
ATOM   1654  O   PRO B  66      21.585  38.275 -14.893  1.00 15.00           O
ATOM   1655  N   ALA B  67      21.403  38.464 -12.651  1.00 15.00           N
ATOM   1656  CA  ALA B  67      22.017  39.784 -12.563  1.00 15.00           C
ATOM   1657  CB  ALA B  67      22.040  40.265 -11.118  1.00 15.00           C
ATOM   1658  C   ALA B  67      23.412  39.856 -13.183  1.00 15.00           C
ATOM   1659  O   ALA B  67      23.601  40.500 -14.213  1.00 15.00           O
ATOM   1660  N   ALA B  68      24.388  39.208 -12.559  1.00 15.00           N
ATOM   1661  CA  ALA B  68      25.750  39.245 -13.075  1.00 15.00           C
ATOM   1662  CB  ALA B  68      26.484  40.466 -12.537  1.00 15.00           C
ATOM   1663  C   ALA B  68      26.525  37.977 -12.742  1.00 15.00           C
ATOM   1664  O   ALA B  68      26.615  37.582 -11.582  1.00 15.00           O
ATOM   1665  N   PRO B  69      27.061  37.305 -13.769  1.00 15.00           N
ATOM   1666  CA  PRO B  69      27.860  36.105 -13.610  1.00 15.00           C
ATOM   1667  CB  PRO B  69      27.450  35.284 -14.841  1.00 15.00           C
ATOM   1668  CG  PRO B  69      26.894  36.270 -15.835  1.00 15.00           C
ATOM   1669  CD  PRO B  69      26.901  37.632 -15.185  1.00 15.00           C
ATOM   1670  C   PRO B  69      29.350  36.447 -13.680  1.00 15.00           C
ATOM   1671  O   PRO B  69      29.885  36.701 -14.760  1.00 15.00           O
ATOM   1672  N   SER B  70      30.017  36.473 -12.530  1.00 15.00           N
ATOM   1673  CA  SER B  70      31.438  36.806 -12.489  1.00 15.00           C
ATOM   1674  CB  SER B  70      31.924  36.980 -11.048  1.00 15.00           C
ATOM   1675  OG  SER B  70      31.824  35.766 -10.321  1.00 15.00           O
ATOM   1676  C   SER B  70      32.297  35.769 -13.205  1.00 15.00           C
ATOM   1677  O   SER B  70      33.375  36.096 -13.709  1.00 15.00           O
ATOM   1678  N   PHE B  71      31.818  34.521 -13.236  1.00 15.00           N
ATOM   1679  CA  PHE B  71      32.546  33.422 -13.871  1.00 15.00           C
ATOM   1680  CB  PHE B  71      32.686  33.646 -15.383  1.00 15.00           C
ATOM   1681  CG  PHE B  71      31.431  33.386 -16.168  1.00 15.00           C
ATOM   1682  CD1 PHE B  71      30.899  32.109 -16.246  1.00 15.00           C
ATOM   1683  CD2 PHE B  71      30.787  34.415 -16.834  1.00 15.00           C
ATOM   1684  CE1 PHE B  71      29.749  31.863 -16.971  1.00 15.00           C
ATOM   1685  CE2 PHE B  71      29.636  34.177 -17.562  1.00 15.00           C
ATOM   1686  CZ  PHE B  71      29.116  32.899 -17.630  1.00 15.00           C
ATOM   1687  C   PHE B  71      33.918  33.261 -13.225  1.00 15.00           C
ATOM   1688  O   PHE B  71      34.881  32.829 -13.858  1.00 15.00           O
ATOM   1689  N   ARG B  72      33.996  33.611 -11.949  1.00 15.00           N
ATOM   1690  CA  ARG B  72      35.240  33.530 -11.213  1.00 15.00           C
ATOM   1691  CB  ARG B  72      35.800  34.940 -10.992  1.00 15.00           C
ATOM   1692  CG  ARG B  72      37.245  34.982 -10.520  1.00 15.00           C
ATOM   1693  CD  ARG B  72      37.811  36.390 -10.599  1.00 15.00           C
ATOM   1694  NE  ARG B  72      37.816  36.900 -11.972  1.00 15.00           N
ATOM   1695  CZ  ARG B  72      38.914  37.024 -12.719  1.00 15.00           C
ATOM   1696  NH1 ARG B  72      40.100  36.675 -12.228  1.00 15.00           N
ATOM   1697  NH2 ARG B  72      38.825  37.499 -13.958  1.00 15.00           N
ATOM   1698  C   ARG B  72      35.022  32.835  -9.878  1.00 15.00           C
ATOM   1699  O   ARG B  72      33.894  32.750  -9.394  1.00 15.00           O
ATOM   1700  N   GLN B  73      36.102  32.328  -9.306  1.00 15.00           N
ATOM   1701  CA  GLN B  73      36.047  31.646  -8.026  1.00 15.00           C
ATOM   1702  CB  GLN B  73      36.876  30.363  -8.074  1.00 15.00           C
ATOM   1703  CG  GLN B  73      36.307  29.291  -8.986  1.00 15.00           C
ATOM   1704  CD  GLN B  73      37.141  28.026  -8.989  1.00 15.00           C
ATOM   1705  OE1 GLN B  73      38.367  28.069  -8.874  1.00 15.00           O
ATOM   1706  NE2 GLN B  73      36.481  26.890  -9.125  1.00 15.00           N
ATOM   1707  C   GLN B  73      36.581  32.559  -6.935  1.00 15.00           C
ATOM   1708  O   GLN B  73      37.555  33.287  -7.150  1.00 15.00           O
ATOM   1709  N   VAL B  74      35.930  32.540  -5.784  1.00 15.00           N
ATOM   1710  CA  VAL B  74      36.344  33.359  -4.657  1.00 15.00           C
ATOM   1711  CB  VAL B  74      35.171  34.204  -4.106  1.00 15.00           C
ATOM   1712  CG1 VAL B  74      35.643  35.119  -2.984  1.00 15.00           C
ATOM   1713  CG2 VAL B  74      34.519  35.013  -5.219  1.00 15.00           C
ATOM   1714  C   VAL B  74      36.891  32.475  -3.543  1.00 15.00           C
ATOM   1715  O   VAL B  74      37.949  32.754  -2.974  1.00 15.00           O
ATOM   1716  N   SER B  75      36.176  31.398  -3.254  1.00 15.00           N
ATOM   1717  CA  SER B  75      36.577  30.477  -2.206  1.00 15.00           C
ATOM   1718  CB  SER B  75      35.673  30.650  -0.982  1.00 15.00           C
ATOM   1719  OG  SER B  75      35.504  32.016  -0.645  1.00 15.00           O
ATOM   1720  C   SER B  75      36.520  29.030  -2.694  1.00 15.00           C
ATOM   1721  O   SER B  75      36.330  28.768  -3.881  1.00 15.00           O
ATOM   1722  N   CYS B  76      36.696  28.094  -1.771  1.00 15.00           N
ATOM   1723  CA  CYS B  76      36.659  26.678  -2.101  1.00 15.00           C
ATOM   1724  CB  CYS B  76      37.434  25.878  -1.053  1.00 15.00           C
ATOM   1725  SG  CYS B  76      38.967  26.664  -0.506  1.00 15.00           S
ATOM   1726  C   CYS B  76      35.216  26.183  -2.169  1.00 15.00           C
ATOM   1727  O   CYS B  76      34.335  26.728  -1.504  1.00 15.00           O
ATOM   1728  N   LEU B  77      34.991  25.133  -2.957  1.00 15.00           N
ATOM   1729  CA  LEU B  77      33.659  24.547  -3.127  1.00 15.00           C
ATOM   1730  CB  LEU B  77      33.755  23.273  -3.976  1.00 15.00           C
ATOM   1731  CG  LEU B  77      32.443  22.538  -4.267  1.00 15.00           C
ATOM   1732  CD1 LEU B  77      31.510  23.409  -5.094  1.00 15.00           C
ATOM   1733  CD2 LEU B  77      32.715  21.221  -4.976  1.00 15.00           C
ATOM   1734  C   LEU B  77      33.002  24.231  -1.783  1.00 15.00           C
ATOM   1735  O   LEU B  77      31.806  24.454  -1.596  1.00 15.00           O
ATOM   1736  N   LYS B  78      33.800  23.728  -0.847  1.00 15.00           N
ATOM   1737  CA  LYS B  78      33.305  23.373   0.477  1.00 15.00           C
ATOM   1738  CB  LYS B  78      34.403  22.691   1.303  1.00 15.00           C
ATOM   1739  CG  LYS B  78      34.841  21.339   0.747  1.00 15.00           C
ATOM   1740  CD  LYS B  78      36.119  20.838   1.410  1.00 15.00           C
ATOM   1741  CE  LYS B  78      35.849  20.240   2.784  1.00 15.00           C
ATOM   1742  NZ  LYS B  78      35.562  18.782   2.722  1.00 15.00           N
ATOM   1743  C   LYS B  78      32.709  24.575   1.219  1.00 15.00           C
ATOM   1744  O   LYS B  78      31.754  24.423   1.982  1.00 15.00           O
ATOM   1745  N   GLU B  79      33.257  25.765   0.983  1.00 15.00           N
ATOM   1746  CA  GLU B  79      32.757  26.975   1.633  1.00 15.00           C
ATOM   1747  CB  GLU B  79      33.814  28.089   1.614  1.00 15.00           C
ATOM   1748  CG  GLU B  79      33.491  29.292   2.499  1.00 15.00           C
ATOM   1749  CD  GLU B  79      32.773  30.409   1.757  1.00 15.00           C
ATOM   1750  OE1 GLU B  79      32.916  30.487   0.522  1.00 15.00           O
ATOM   1751  OE2 GLU B  79      32.069  31.214   2.411  1.00 15.00           O
ATOM   1752  C   GLU B  79      31.472  27.439   0.955  1.00 15.00           C
ATOM   1753  O   GLU B  79      30.488  27.757   1.623  1.00 15.00           O
ATOM   1754  N   LEU B  80      31.485  27.435  -0.375  1.00 15.00           N
ATOM   1755  CA  LEU B  80      30.331  27.852  -1.164  1.00 15.00           C
ATOM   1756  CB  LEU B  80      30.629  27.691  -2.661  1.00 15.00           C
ATOM   1757  CG  LEU B  80      29.602  28.276  -3.637  1.00 15.00           C
ATOM   1758  CD1 LEU B  80      30.299  28.779  -4.888  1.00 15.00           C
ATOM   1759  CD2 LEU B  80      28.547  27.242  -4.007  1.00 15.00           C
ATOM   1760  C   LEU B  80      29.090  27.052  -0.788  1.00 15.00           C
ATOM   1761  O   LEU B  80      28.044  27.622  -0.481  1.00 15.00           O
ATOM   1762  N   VAL B  81      29.216  25.730  -0.797  1.00 15.00           N
ATOM   1763  CA  VAL B  81      28.097  24.855  -0.465  1.00 15.00           C
ATOM   1764  CB  VAL B  81      28.453  23.364  -0.660  1.00 15.00           C
ATOM   1765  CG1 VAL B  81      27.270  22.474  -0.302  1.00 15.00           C
ATOM   1766  CG2 VAL B  81      28.898  23.105  -2.091  1.00 15.00           C
ATOM   1767  C   VAL B  81      27.620  25.094   0.966  1.00 15.00           C
ATOM   1768  O   VAL B  81      26.420  25.145   1.228  1.00 15.00           O
ATOM   1769  N   ALA B  82      28.564  25.281   1.883  1.00 15.00           N
ATOM   1770  CA  ALA B  82      28.224  25.508   3.283  1.00 15.00           C
ATOM   1771  CB  ALA B  82      29.459  25.454   4.166  1.00 15.00           C
ATOM   1772  C   ALA B  82      27.467  26.818   3.478  1.00 15.00           C
ATOM   1773  O   ALA B  82      26.509  26.880   4.253  1.00 15.00           O
ATOM   1774  N   ARG B  83      27.882  27.861   2.768  1.00 15.00           N
ATOM   1775  CA  ARG B  83      27.215  29.147   2.888  1.00 15.00           C
ATOM   1776  CB  ARG B  83      28.107  30.332   2.493  1.00 15.00           C
ATOM   1777  CG  ARG B  83      29.168  30.660   3.541  1.00 15.00           C
ATOM   1778  CD  ARG B  83      29.047  32.086   4.060  1.00 15.00           C
ATOM   1779  NE  ARG B  83      29.577  33.059   3.103  1.00 15.00           N
ATOM   1780  CZ  ARG B  83      29.222  34.345   3.074  1.00 15.00           C
ATOM   1781  NH1 ARG B  83      28.353  34.808   3.969  1.00 15.00           N
ATOM   1782  NH2 ARG B  83      29.722  35.149   2.139  1.00 15.00           N
ATOM   1783  C   ARG B  83      25.873  29.135   2.167  1.00 15.00           C
ATOM   1784  O   ARG B  83      24.948  29.835   2.568  1.00 15.00           O
ATOM   1785  N   VAL B  84      25.763  28.337   1.106  1.00 15.00           N
ATOM   1786  CA  VAL B  84      24.501  28.213   0.389  1.00 15.00           C
ATOM   1787  CB  VAL B  84      24.645  27.396  -0.923  1.00 15.00           C
ATOM   1788  CG1 VAL B  84      23.287  26.905  -1.419  1.00 15.00           C
ATOM   1789  CG2 VAL B  84      25.311  28.251  -1.992  1.00 15.00           C
ATOM   1790  C   VAL B  84      23.480  27.556   1.322  1.00 15.00           C
ATOM   1791  O   VAL B  84      22.327  27.986   1.408  1.00 15.00           O
ATOM   1792  N   LEU B  85      23.930  26.529   2.047  1.00 15.00           N
ATOM   1793  CA  LEU B  85      23.072  25.826   2.998  1.00 15.00           C
ATOM   1794  CB  LEU B  85      23.813  24.647   3.637  1.00 15.00           C
ATOM   1795  CG  LEU B  85      24.240  23.518   2.702  1.00 15.00           C
ATOM   1796  CD1 LEU B  85      25.023  22.464   3.466  1.00 15.00           C
ATOM   1797  CD2 LEU B  85      23.035  22.900   2.010  1.00 15.00           C
ATOM   1798  C   LEU B  85      22.612  26.785   4.090  1.00 15.00           C
ATOM   1799  O   LEU B  85      21.460  26.741   4.525  1.00 15.00           O
ATOM   1800  N   GLN B  86      23.524  27.654   4.526  1.00 15.00           N
ATOM   1801  CA  GLN B  86      23.215  28.638   5.554  1.00 15.00           C
ATOM   1802  CB  GLN B  86      24.447  29.473   5.917  1.00 15.00           C
ATOM   1803  CG  GLN B  86      24.125  30.659   6.819  1.00 15.00           C
ATOM   1804  CD  GLN B  86      25.302  31.584   7.051  1.00 15.00           C
ATOM   1805  OE1 GLN B  86      26.455  31.157   7.065  1.00 15.00           O
ATOM   1806  NE2 GLN B  86      25.017  32.867   7.223  1.00 15.00           N
ATOM   1807  C   GLN B  86      22.095  29.560   5.097  1.00 15.00           C
ATOM   1808  O   GLN B  86      21.076  29.690   5.773  1.00 15.00           O
ATOM   1809  N   ARG B  87      22.282  30.170   3.929  1.00 15.00           N
ATOM   1810  CA  ARG B  87      21.294  31.096   3.380  1.00 15.00           C
ATOM   1811  CB  ARG B  87      21.764  31.698   2.050  1.00 15.00           C
ATOM   1812  CG  ARG B  87      23.215  32.167   2.025  1.00 15.00           C
ATOM   1813  CD  ARG B  87      23.588  32.993   3.250  1.00 15.00           C
ATOM   1814  NE  ARG B  87      22.786  34.206   3.376  1.00 15.00           N
ATOM   1815  CZ  ARG B  87      22.964  35.306   2.654  1.00 15.00           C
ATOM   1816  NH1 ARG B  87      23.930  35.356   1.738  1.00 15.00           N
ATOM   1817  NH2 ARG B  87      22.177  36.357   2.852  1.00 15.00           N
ATOM   1818  C   ARG B  87      19.945  30.412   3.198  1.00 15.00           C
ATOM   1819  O   ARG B  87      18.895  31.040   3.329  1.00 15.00           O
ATOM   1820  N   LEU B  88      19.979  29.124   2.886  1.00 15.00           N
ATOM   1821  CA  LEU B  88      18.758  28.355   2.706  1.00 15.00           C
ATOM   1822  CB  LEU B  88      19.063  26.976   2.115  1.00 15.00           C
ATOM   1823  CG  LEU B  88      18.684  26.771   0.644  1.00 15.00           C
ATOM   1824  CD1 LEU B  88      17.186  26.949   0.446  1.00 15.00           C
ATOM   1825  CD2 LEU B  88      19.463  27.718  -0.257  1.00 15.00           C
ATOM   1826  C   LEU B  88      18.014  28.217   4.030  1.00 15.00           C
ATOM   1827  O   LEU B  88      16.791  28.355   4.085  1.00 15.00           O
ATOM   1828  N   CYS B  89      18.766  27.979   5.099  1.00 15.00           N
ATOM   1829  CA  CYS B  89      18.188  27.826   6.426  1.00 15.00           C
ATOM   1830  CB  CYS B  89      19.208  27.224   7.390  1.00 15.00           C
ATOM   1831  SG  CYS B  89      19.843  25.614   6.873  1.00 15.00           S
ATOM   1832  C   CYS B  89      17.671  29.160   6.949  1.00 15.00           C
ATOM   1833  O   CYS B  89      16.720  29.202   7.728  1.00 15.00           O
ATOM   1834  N   GLU B  90      18.301  30.247   6.507  1.00 15.00           N
ATOM   1835  CA  GLU B  90      17.889  31.587   6.908  1.00 15.00           C
ATOM   1836  CB  GLU B  90      18.870  32.639   6.365  1.00 15.00           C
ATOM   1837  CG  GLU B  90      20.290  32.537   6.913  1.00 15.00           C
ATOM   1838  CD  GLU B  90      21.271  33.442   6.183  1.00 15.00           C
ATOM   1839  OE1 GLU B  90      22.413  33.607   6.668  1.00 15.00           O
ATOM   1840  OE2 GLU B  90      20.909  33.980   5.112  1.00 15.00           O
ATOM   1841  C   GLU B  90      16.481  31.869   6.386  1.00 15.00           C
ATOM   1842  O   GLU B  90      15.720  32.627   6.983  1.00 15.00           O
ATOM   1843  N   ARG B  91      16.142  31.236   5.267  1.00 15.00           N
ATOM   1844  CA  ARG B  91      14.831  31.409   4.653  1.00 15.00           C
ATOM   1845  CB  ARG B  91      14.936  31.260   3.134  1.00 15.00           C
ATOM   1846  CG  ARG B  91      15.957  32.186   2.497  1.00 15.00           C
ATOM   1847  CD  ARG B  91      16.280  31.765   1.074  1.00 15.00           C
ATOM   1848  NE  ARG B  91      17.371  32.562   0.510  1.00 15.00           N
ATOM   1849  CZ  ARG B  91      18.106  32.192  -0.540  1.00 15.00           C
ATOM   1850  NH1 ARG B  91      17.869  31.033  -1.149  1.00 15.00           N
ATOM   1851  NH2 ARG B  91      19.082  32.984  -0.976  1.00 15.00           N
ATOM   1852  C   ARG B  91      13.808  30.416   5.207  1.00 15.00           C
ATOM   1853  O   ARG B  91      12.606  30.669   5.159  1.00 15.00           O
ATOM   1854  N   GLY B  92      14.288  29.287   5.725  1.00 15.00           N
ATOM   1855  CA  GLY B  92      13.395  28.274   6.269  1.00 15.00           C
ATOM   1856  C   GLY B  92      12.565  27.587   5.196  1.00 15.00           C
ATOM   1857  O   GLY B  92      11.539  26.973   5.487  1.00 15.00           O
ATOM   1858  N   ALA B  93      13.018  27.685   3.955  1.00 15.00           N
ATOM   1859  CA  ALA B  93      12.313  27.083   2.834  1.00 15.00           C
ATOM   1860  CB  ALA B  93      12.594  27.857   1.554  1.00 15.00           C
ATOM   1861  C   ALA B  93      12.696  25.618   2.665  1.00 15.00           C
ATOM   1862  O   ALA B  93      13.879  25.280   2.607  1.00 15.00           O
ATOM   1863  N   LYS B  94      11.687  24.755   2.594  1.00 15.00           N
ATOM   1864  CA  LYS B  94      11.907  23.326   2.420  1.00 15.00           C
ATOM   1865  CB  LYS B  94      10.582  22.560   2.523  1.00 15.00           C
ATOM   1866  CG  LYS B  94       9.937  22.601   3.901  1.00 15.00           C
ATOM   1867  CD  LYS B  94       8.533  22.008   3.881  1.00 15.00           C
ATOM   1868  CE  LYS B  94       8.547  20.539   3.480  1.00 15.00           C
ATOM   1869  NZ  LYS B  94       7.181  19.947   3.477  1.00 15.00           N
ATOM   1870  C   LYS B  94      12.567  23.047   1.073  1.00 15.00           C
ATOM   1871  O   LYS B  94      11.931  23.144   0.025  1.00 15.00           O
ATOM   1872  N   ASN B  95      13.847  22.716   1.114  1.00 15.00           N
ATOM   1873  CA  ASN B  95      14.612  22.426  -0.089  1.00 15.00           C
ATOM   1874  CB  ASN B  95      15.675  23.515  -0.285  1.00 15.00           C
ATOM   1875  CG  ASN B  95      16.288  23.525  -1.673  1.00 15.00           C
ATOM   1876  OD1 ASN B  95      17.154  22.711  -1.991  1.00 15.00           O
ATOM   1877  ND2 ASN B  95      15.852  24.459  -2.506  1.00 15.00           N
ATOM   1878  C   ASN B  95      15.289  21.071   0.066  1.00 15.00           C
ATOM   1879  O   ASN B  95      15.519  20.624   1.189  1.00 15.00           O
ATOM   1880  N   VAL B  96      15.602  20.419  -1.050  1.00 15.00           N
ATOM   1881  CA  VAL B  96      16.261  19.113  -1.017  1.00 15.00           C
ATOM   1882  CB  VAL B  96      16.457  18.533  -2.438  1.00 15.00           C
ATOM   1883  CG1 VAL B  96      17.152  17.179  -2.385  1.00 15.00           C
ATOM   1884  CG2 VAL B  96      15.120  18.410  -3.153  1.00 15.00           C
ATOM   1885  C   VAL B  96      17.612  19.206  -0.307  1.00 15.00           C
ATOM   1886  O   VAL B  96      18.013  18.296   0.419  1.00 15.00           O
ATOM   1887  N   LEU B  97      18.290  20.333  -0.491  1.00 15.00           N
ATOM   1888  CA  LEU B  97      19.597  20.560   0.119  1.00 15.00           C
ATOM   1889  CB  LEU B  97      20.263  21.800  -0.495  1.00 15.00           C
ATOM   1890  CG  LEU B  97      21.077  21.596  -1.780  1.00 15.00           C
ATOM   1891  CD1 LEU B  97      22.276  20.696  -1.532  1.00 15.00           C
ATOM   1892  CD2 LEU B  97      20.211  21.045  -2.899  1.00 15.00           C
ATOM   1893  C   LEU B  97      19.492  20.741   1.632  1.00 15.00           C
ATOM   1894  O   LEU B  97      20.478  20.589   2.350  1.00 15.00           O
ATOM   1895  N   ALA B  98      18.292  21.048   2.113  1.00 15.00           N
ATOM   1896  CA  ALA B  98      18.074  21.274   3.537  1.00 15.00           C
ATOM   1897  CB  ALA B  98      17.046  22.375   3.749  1.00 15.00           C
ATOM   1898  C   ALA B  98      17.660  20.003   4.275  1.00 15.00           C
ATOM   1899  O   ALA B  98      17.527  20.006   5.499  1.00 15.00           O
ATOM   1900  N   PHE B  99      17.452  18.918   3.537  1.00 15.00           N
ATOM   1901  CA  PHE B  99      17.055  17.656   4.152  1.00 15.00           C
ATOM   1902  CB  PHE B  99      16.640  16.625   3.098  1.00 15.00           C
ATOM   1903  CG  PHE B  99      15.213  16.758   2.648  1.00 15.00           C
ATOM   1904  CD1 PHE B  99      14.913  17.050   1.329  1.00 15.00           C
ATOM   1905  CD2 PHE B  99      14.171  16.591   3.546  1.00 15.00           C
ATOM   1906  CE1 PHE B  99      13.601  17.175   0.911  1.00 15.00           C
ATOM   1907  CE2 PHE B  99      12.857  16.713   3.136  1.00 15.00           C
ATOM   1908  CZ  PHE B  99      12.571  17.006   1.816  1.00 15.00           C
ATOM   1909  C   PHE B  99      18.166  17.103   5.039  1.00 15.00           C
ATOM   1910  O   PHE B  99      19.229  16.718   4.554  1.00 15.00           O
ATOM   1911  N   GLY B 100      17.917  17.092   6.343  1.00 15.00           N
ATOM   1912  CA  GLY B 100      18.898  16.587   7.285  1.00 15.00           C
ATOM   1913  C   GLY B 100      19.625  17.698   8.016  1.00 15.00           C
ATOM   1914  O   GLY B 100      20.463  17.439   8.886  1.00 15.00           O
ATOM   1915  N   PHE B 101      19.302  18.936   7.671  1.00 15.00           N
ATOM   1916  CA  PHE B 101      19.929  20.093   8.290  1.00 15.00           C
ATOM   1917  CB  PHE B 101      20.536  21.007   7.222  1.00 15.00           C
ATOM   1918  CG  PHE B 101      21.664  20.375   6.457  1.00 15.00           C
ATOM   1919  CD1 PHE B 101      22.976  20.548   6.864  1.00 15.00           C
ATOM   1920  CD2 PHE B 101      21.413  19.603   5.334  1.00 15.00           C
ATOM   1921  CE1 PHE B 101      24.017  19.965   6.167  1.00 15.00           C
ATOM   1922  CE2 PHE B 101      22.448  19.018   4.632  1.00 15.00           C
ATOM   1923  CZ  PHE B 101      23.752  19.199   5.049  1.00 15.00           C
ATOM   1924  C   PHE B 101      18.928  20.865   9.139  1.00 15.00           C
ATOM   1925  O   PHE B 101      17.718  20.763   8.932  1.00 15.00           O
ATOM   1926  N   ALA B 102      19.437  21.621  10.104  1.00 15.00           N
ATOM   1927  CA  ALA B 102      18.597  22.414  10.988  1.00 15.00           C
ATOM   1928  CB  ALA B 102      17.965  21.530  12.055  1.00 15.00           C
ATOM   1929  C   ALA B 102      19.413  23.522  11.640  1.00 15.00           C
ATOM   1930  O   ALA B 102      20.645  23.526  11.564  1.00 15.00           O
ATOM   1931  N   LEU B 103      18.726  24.455  12.283  1.00 15.00           N
ATOM   1932  CA  LEU B 103      19.385  25.564  12.957  1.00 15.00           C
ATOM   1933  CB  LEU B 103      18.489  26.809  12.965  1.00 15.00           C
ATOM   1934  CG  LEU B 103      18.417  27.622  11.666  1.00 15.00           C
ATOM   1935  CD1 LEU B 103      19.809  27.924  11.130  1.00 15.00           C
ATOM   1936  CD2 LEU B 103      17.563  26.919  10.620  1.00 15.00           C
ATOM   1937  C   LEU B 103      19.745  25.171  14.383  1.00 15.00           C
ATOM   1938  O   LEU B 103      19.159  24.243  14.943  1.00 15.00           O
ATOM   1939  N   LEU B 104      20.716  25.865  14.961  1.00 15.00           N
ATOM   1940  CA  LEU B 104      21.150  25.588  16.328  1.00 15.00           C
ATOM   1941  CB  LEU B 104      22.510  26.233  16.604  1.00 15.00           C
ATOM   1942  CG  LEU B 104      23.717  25.585  15.920  1.00 15.00           C
ATOM   1943  CD1 LEU B 104      24.951  26.460  16.073  1.00 15.00           C
ATOM   1944  CD2 LEU B 104      23.972  24.197  16.489  1.00 15.00           C
ATOM   1945  C   LEU B 104      20.121  26.065  17.349  1.00 15.00           C
ATOM   1946  O   LEU B 104      19.117  25.393  17.590  1.00 15.00           O
ATOM   1947  N   THR B 117      28.338  26.944   8.832  1.00 15.00           N
ATOM   1948  CA  THR B 117      28.885  26.981  10.182  1.00 15.00           C
ATOM   1949  CB  THR B 117      29.869  28.158  10.325  1.00 15.00           C
ATOM   1950  OG1 THR B 117      29.831  28.949   9.127  1.00 15.00           O
ATOM   1951  CG2 THR B 117      31.285  27.645  10.542  1.00 15.00           C
ATOM   1952  C   THR B 117      27.770  27.127  11.213  1.00 15.00           C
ATOM   1953  O   THR B 117      27.861  26.607  12.325  1.00 15.00           O
ATOM   1954  N   SER B 118      26.715  27.832  10.828  1.00 15.00           N
ATOM   1955  CA  SER B 118      25.575  28.054  11.705  1.00 15.00           C
ATOM   1956  CB  SER B 118      25.006  29.450  11.452  1.00 15.00           C
ATOM   1957  OG  SER B 118      25.841  30.182  10.565  1.00 15.00           O
ATOM   1958  C   SER B 118      24.496  26.998  11.469  1.00 15.00           C
ATOM   1959  O   SER B 118      23.410  27.058  12.051  1.00 15.00           O
ATOM   1960  N   VAL B 119      24.806  26.028  10.619  1.00 15.00           N
ATOM   1961  CA  VAL B 119      23.868  24.964  10.291  1.00 15.00           C
ATOM   1962  CB  VAL B 119      23.649  24.864   8.765  1.00 15.00           C
ATOM   1963  CG1 VAL B 119      22.576  23.837   8.438  1.00 15.00           C
ATOM   1964  CG2 VAL B 119      23.285  26.221   8.183  1.00 15.00           C
ATOM   1965  C   VAL B 119      24.372  23.623  10.815  1.00 15.00           C
ATOM   1966  O   VAL B 119      25.539  23.277  10.639  1.00 15.00           O
ATOM   1967  N   ARG B 120      23.488  22.872  11.458  1.00 15.00           N
ATOM   1968  CA  ARG B 120      23.847  21.571  12.002  1.00 15.00           C
ATOM   1969  CB  ARG B 120      23.494  21.478  13.492  1.00 15.00           C
ATOM   1970  CG  ARG B 120      22.055  21.843  13.819  1.00 15.00           C
ATOM   1971  CD  ARG B 120      21.668  21.403  15.221  1.00 15.00           C
ATOM   1972  NE  ARG B 120      20.350  21.909  15.602  1.00 15.00           N
ATOM   1973  CZ  ARG B 120      19.382  21.168  16.137  1.00 15.00           C
ATOM   1974  NH1 ARG B 120      19.573  19.870  16.360  1.00 15.00           N
ATOM   1975  NH2 ARG B 120      18.221  21.732  16.452  1.00 15.00           N
ATOM   1976  C   ARG B 120      23.166  20.452  11.223  1.00 15.00           C
ATOM   1977  O   ARG B 120      21.981  20.540  10.899  1.00 15.00           O
ATOM   1978  N   SER B 121      23.917  19.405  10.922  1.00 15.00           N
ATOM   1979  CA  SER B 121      23.384  18.271  10.187  1.00 15.00           C
ATOM   1980  CB  SER B 121      24.331  17.884   9.044  1.00 15.00           C
ATOM   1981  OG  SER B 121      23.781  16.855   8.235  1.00 15.00           O
ATOM   1982  C   SER B 121      23.173  17.086  11.121  1.00 15.00           C
ATOM   1983  O   SER B 121      24.130  16.429  11.531  1.00 15.00           O
ATOM   1984  N   TYR B 122      21.920  16.825  11.468  1.00 15.00           N
ATOM   1985  CA  TYR B 122      21.598  15.712  12.350  1.00 15.00           C
ATOM   1986  CB  TYR B 122      20.452  16.060  13.311  1.00 15.00           C
ATOM   1987  CG  TYR B 122      19.107  16.297  12.657  1.00 15.00           C
ATOM   1988  CD1 TYR B 122      18.827  17.490  12.002  1.00 15.00           C
ATOM   1989  CD2 TYR B 122      18.112  15.329  12.707  1.00 15.00           C
ATOM   1990  CE1 TYR B 122      17.595  17.711  11.416  1.00 15.00           C
ATOM   1991  CE2 TYR B 122      16.879  15.541  12.122  1.00 15.00           C
ATOM   1992  CZ  TYR B 122      16.625  16.733  11.478  1.00 15.00           C
ATOM   1993  OH  TYR B 122      15.397  16.947  10.898  1.00 15.00           O
ATOM   1994  C   TYR B 122      21.290  14.460  11.537  1.00 15.00           C
ATOM   1995  O   TYR B 122      21.207  13.359  12.073  1.00 15.00           O
ATOM   1996  N   LEU B 123      21.129  14.652  10.234  1.00 15.00           N
ATOM   1997  CA  LEU B 123      20.853  13.561   9.315  1.00 15.00           C
ATOM   1998  CB  LEU B 123      19.357  13.479   8.990  1.00 15.00           C
ATOM   1999  CG  LEU B 123      18.463  12.817  10.042  1.00 15.00           C
ATOM   2000  CD1 LEU B 123      17.009  12.842   9.596  1.00 15.00           C
ATOM   2001  CD2 LEU B 123      18.916  11.390  10.314  1.00 15.00           C
ATOM   2002  C   LEU B 123      21.653  13.767   8.035  1.00 15.00           C
ATOM   2003  O   LEU B 123      21.717  14.882   7.516  1.00 15.00           O
ATOM   2004  N   PRO B 124      22.298  12.707   7.532  1.00 15.00           N
ATOM   2005  CA  PRO B 124      23.100  12.782   6.308  1.00 15.00           C
ATOM   2006  CB  PRO B 124      23.821  11.432   6.266  1.00 15.00           C
ATOM   2007  CG  PRO B 124      22.963  10.514   7.065  1.00 15.00           C
ATOM   2008  CD  PRO B 124      22.303  11.357   8.121  1.00 15.00           C
ATOM   2009  C   PRO B 124      22.244  12.972   5.057  1.00 15.00           C
ATOM   2010  O   PRO B 124      21.095  12.526   4.999  1.00 15.00           O
ATOM   2011  N   ASN B 125      22.817  13.637   4.064  1.00 15.00           N
ATOM   2012  CA  ASN B 125      22.136  13.897   2.801  1.00 15.00           C
ATOM   2013  CB  ASN B 125      21.732  15.375   2.731  1.00 15.00           C
ATOM   2014  CG  ASN B 125      20.880  15.724   1.524  1.00 15.00           C
ATOM   2015  OD1 ASN B 125      21.178  15.339   0.394  1.00 15.00           O
ATOM   2016  ND2 ASN B 125      19.808  16.462   1.762  1.00 15.00           N
ATOM   2017  C   ASN B 125      23.090  13.553   1.665  1.00 15.00           C
ATOM   2018  O   ASN B 125      24.053  14.275   1.419  1.00 15.00           O
ATOM   2019  N   THR B 126      22.815  12.449   0.982  1.00 15.00           N
ATOM   2020  CA  THR B 126      23.665  11.968  -0.107  1.00 15.00           C
ATOM   2021  CB  THR B 126      23.033  10.740  -0.796  1.00 15.00           C
ATOM   2022  OG1 THR B 126      21.760  11.095  -1.359  1.00 15.00           O
ATOM   2023  CG2 THR B 126      22.844   9.607   0.201  1.00 15.00           C
ATOM   2024  C   THR B 126      23.957  13.042  -1.154  1.00 15.00           C
ATOM   2025  O   THR B 126      25.071  13.125  -1.666  1.00 15.00           O
ATOM   2026  N   VAL B 127      22.961  13.865  -1.460  1.00 15.00           N
ATOM   2027  CA  VAL B 127      23.117  14.919  -2.453  1.00 15.00           C
ATOM   2028  CB  VAL B 127      21.759  15.535  -2.850  1.00 15.00           C
ATOM   2029  CG1 VAL B 127      21.938  16.550  -3.969  1.00 15.00           C
ATOM   2030  CG2 VAL B 127      20.778  14.450  -3.266  1.00 15.00           C
ATOM   2031  C   VAL B 127      24.048  16.023  -1.953  1.00 15.00           C
ATOM   2032  O   VAL B 127      25.061  16.325  -2.587  1.00 15.00           O
ATOM   2033  N   THR B 128      23.705  16.605  -0.812  1.00 15.00           N
ATOM   2034  CA  THR B 128      24.496  17.682  -0.229  1.00 15.00           C
ATOM   2035  CB  THR B 128      23.823  18.237   1.039  1.00 15.00           C
ATOM   2036  OG1 THR B 128      22.422  18.421   0.794  1.00 15.00           O
ATOM   2037  CG2 THR B 128      24.442  19.570   1.426  1.00 15.00           C
ATOM   2038  C   THR B 128      25.914  17.229   0.115  1.00 15.00           C
ATOM   2039  O   THR B 128      26.886  17.930  -0.174  1.00 15.00           O
ATOM   2040  N   ASP B 129      26.022  16.055   0.724  1.00 15.00           N
ATOM   2041  CA  ASP B 129      27.315  15.507   1.121  1.00 15.00           C
ATOM   2042  CB  ASP B 129      27.132  14.223   1.937  1.00 15.00           C
ATOM   2043  CG  ASP B 129      26.910  14.479   3.419  1.00 15.00           C
ATOM   2044  OD1 ASP B 129      27.900  14.479   4.180  1.00 15.00           O
ATOM   2045  OD2 ASP B 129      25.744  14.660   3.840  1.00 15.00           O
ATOM   2046  C   ASP B 129      28.215  15.255  -0.088  1.00 15.00           C
ATOM   2047  O   ASP B 129      29.401  15.585  -0.070  1.00 15.00           O
ATOM   2048  N   ALA B 130      27.643  14.694  -1.151  1.00 15.00           N
ATOM   2049  CA  ALA B 130      28.405  14.403  -2.363  1.00 15.00           C
ATOM   2050  CB  ALA B 130      27.608  13.516  -3.306  1.00 15.00           C
ATOM   2051  C   ALA B 130      28.832  15.683  -3.074  1.00 15.00           C
ATOM   2052  O   ALA B 130      29.875  15.723  -3.725  1.00 15.00           O
ATOM   2053  N   LEU B 131      28.026  16.729  -2.933  1.00 15.00           N
ATOM   2054  CA  LEU B 131      28.312  18.015  -3.561  1.00 15.00           C
ATOM   2055  CB  LEU B 131      27.112  18.956  -3.424  1.00 15.00           C
ATOM   2056  CG  LEU B 131      26.414  19.358  -4.726  1.00 15.00           C
ATOM   2057  CD1 LEU B 131      25.063  19.990  -4.432  1.00 15.00           C
ATOM   2058  CD2 LEU B 131      27.286  20.312  -5.528  1.00 15.00           C
ATOM   2059  C   LEU B 131      29.561  18.664  -2.969  1.00 15.00           C
ATOM   2060  O   LEU B 131      30.135  19.578  -3.558  1.00 15.00           O
ATOM   2061  N   ARG B 132      29.982  18.188  -1.804  1.00 15.00           N
ATOM   2062  CA  ARG B 132      31.162  18.727  -1.144  1.00 15.00           C
ATOM   2063  CB  ARG B 132      30.955  18.791   0.370  1.00 15.00           C
ATOM   2064  CG  ARG B 132      29.772  19.635   0.805  1.00 15.00           C
ATOM   2065  CD  ARG B 132      29.720  19.761   2.318  1.00 15.00           C
ATOM   2066  NE  ARG B 132      30.131  21.092   2.778  1.00 15.00           N
ATOM   2067  CZ  ARG B 132      31.107  21.305   3.663  1.00 15.00           C
ATOM   2068  NH1 ARG B 132      31.779  20.284   4.174  1.00 15.00           N
ATOM   2069  NH2 ARG B 132      31.427  22.545   4.017  1.00 15.00           N
ATOM   2070  C   ARG B 132      32.400  17.897  -1.462  1.00 15.00           C
ATOM   2071  O   ARG B 132      33.503  18.215  -1.013  1.00 15.00           O
ATOM   2072  N   GLY B 133      32.218  16.838  -2.243  1.00 15.00           N
ATOM   2073  CA  GLY B 133      33.333  15.983  -2.593  1.00 15.00           C
ATOM   2074  C   GLY B 133      33.096  15.200  -3.867  1.00 15.00           C
ATOM   2075  O   GLY B 133      32.950  13.976  -3.834  1.00 15.00           O
ATOM   2076  N   SER B 134      33.051  15.905  -4.987  1.00 15.00           N
ATOM   2077  CA  SER B 134      32.843  15.280  -6.283  1.00 15.00           C
ATOM   2078  CB  SER B 134      31.369  15.370  -6.694  1.00 15.00           C
ATOM   2079  OG  SER B 134      31.168  14.890  -8.015  1.00 15.00           O
ATOM   2080  C   SER B 134      33.725  15.951  -7.328  1.00 15.00           C
ATOM   2081  O   SER B 134      33.860  17.178  -7.338  1.00 15.00           O
ATOM   2082  N   GLY B 135      34.319  15.150  -8.203  1.00 15.00           N
ATOM   2083  CA  GLY B 135      35.180  15.688  -9.234  1.00 15.00           C
ATOM   2084  C   GLY B 135      34.382  16.376 -10.319  1.00 15.00           C
ATOM   2085  O   GLY B 135      34.774  17.431 -10.819  1.00 15.00           O
ATOM   2086  N   ALA B 136      33.248  15.782 -10.667  1.00 15.00           N
ATOM   2087  CA  ALA B 136      32.375  16.331 -11.696  1.00 15.00           C
ATOM   2088  CB  ALA B 136      31.229  15.374 -11.983  1.00 15.00           C
ATOM   2089  C   ALA B 136      31.843  17.703 -11.288  1.00 15.00           C
ATOM   2090  O   ALA B 136      31.935  18.667 -12.050  1.00 15.00           O
ATOM   2091  N   TRP B 137      31.305  17.788 -10.077  1.00 15.00           N
ATOM   2092  CA  TRP B 137      30.762  19.044  -9.572  1.00 15.00           C
ATOM   2093  CB  TRP B 137      29.968  18.823  -8.285  1.00 15.00           C
ATOM   2094  CG  TRP B 137      28.636  18.178  -8.514  1.00 15.00           C
ATOM   2095  CD1 TRP B 137      28.293  16.885  -8.250  1.00 15.00           C
ATOM   2096  CD2 TRP B 137      27.465  18.797  -9.064  1.00 15.00           C
ATOM   2097  NE1 TRP B 137      26.985  16.659  -8.597  1.00 15.00           N
ATOM   2098  CE2 TRP B 137      26.453  17.818  -9.099  1.00 15.00           C
ATOM   2099  CE3 TRP B 137      27.175  20.085  -9.526  1.00 15.00           C
ATOM   2100  CZ2 TRP B 137      25.173  18.086  -9.581  1.00 15.00           C
ATOM   2101  CZ3 TRP B 137      25.904  20.347 -10.005  1.00 15.00           C
ATOM   2102  CH2 TRP B 137      24.919  19.355 -10.025  1.00 15.00           C
ATOM   2103  C   TRP B 137      31.866  20.073  -9.358  1.00 15.00           C
ATOM   2104  O   TRP B 137      31.673  21.267  -9.598  1.00 15.00           O
ATOM   2105  N   GLY B 138      33.027  19.601  -8.916  1.00 15.00           N
ATOM   2106  CA  GLY B 138      34.152  20.487  -8.692  1.00 15.00           C
ATOM   2107  C   GLY B 138      34.614  21.135  -9.981  1.00 15.00           C
ATOM   2108  O   GLY B 138      34.937  22.324 -10.010  1.00 15.00           O
ATOM   2109  N   LEU B 139      34.631  20.353 -11.055  1.00 15.00           N
ATOM   2110  CA  LEU B 139      35.045  20.858 -12.354  1.00 15.00           C
ATOM   2111  CB  LEU B 139      35.264  19.718 -13.351  1.00 15.00           C
ATOM   2112  CG  LEU B 139      35.904  20.111 -14.685  1.00 15.00           C
ATOM   2113  CD1 LEU B 139      37.266  20.752 -14.464  1.00 15.00           C
ATOM   2114  CD2 LEU B 139      36.022  18.904 -15.598  1.00 15.00           C
ATOM   2115  C   LEU B 139      34.031  21.859 -12.895  1.00 15.00           C
ATOM   2116  O   LEU B 139      34.398  22.816 -13.576  1.00 15.00           O
ATOM   2117  N   LEU B 140      32.757  21.642 -12.580  1.00 15.00           N
ATOM   2118  CA  LEU B 140      31.702  22.544 -13.025  1.00 15.00           C
ATOM   2119  CB  LEU B 140      30.320  22.008 -12.640  1.00 15.00           C
ATOM   2120  CG  LEU B 140      29.120  22.775 -13.206  1.00 15.00           C
ATOM   2121  CD1 LEU B 140      29.115  22.724 -14.727  1.00 15.00           C
ATOM   2122  CD2 LEU B 140      27.819  22.227 -12.645  1.00 15.00           C
ATOM   2123  C   LEU B 140      31.923  23.931 -12.430  1.00 15.00           C
ATOM   2124  O   LEU B 140      31.784  24.942 -13.117  1.00 15.00           O
ATOM   2125  N   LEU B 141      32.299  23.961 -11.154  1.00 15.00           N
ATOM   2126  CA  LEU B 141      32.571  25.215 -10.456  1.00 15.00           C
ATOM   2127  CB  LEU B 141      32.885  24.935  -8.982  1.00 15.00           C
ATOM   2128  CG  LEU B 141      33.361  26.127  -8.147  1.00 15.00           C
ATOM   2129  CD1 LEU B 141      32.218  27.091  -7.878  1.00 15.00           C
ATOM   2130  CD2 LEU B 141      33.992  25.657  -6.846  1.00 15.00           C
ATOM   2131  C   LEU B 141      33.751  25.926 -11.113  1.00 15.00           C
ATOM   2132  O   LEU B 141      33.813  27.152 -11.164  1.00 15.00           O
ATOM   2133  N   ARG B 142      34.680  25.134 -11.626  1.00 15.00           N
ATOM   2134  CA  ARG B 142      35.861  25.656 -12.297  1.00 15.00           C
ATOM   2135  CB  ARG B 142      36.888  24.523 -12.461  1.00 15.00           C
ATOM   2136  CG  ARG B 142      38.074  24.831 -13.367  1.00 15.00           C
ATOM   2137  CD  ARG B 142      39.079  25.748 -12.691  1.00 15.00           C
ATOM   2138  NE  ARG B 142      38.665  27.150 -12.732  1.00 15.00           N
ATOM   2139  CZ  ARG B 142      39.234  28.114 -12.012  1.00 15.00           C
ATOM   2140  NH1 ARG B 142      40.239  27.825 -11.190  1.00 15.00           N
ATOM   2141  NH2 ARG B 142      38.797  29.365 -12.110  1.00 15.00           N
ATOM   2142  C   ARG B 142      35.491  26.244 -13.660  1.00 15.00           C
ATOM   2143  O   ARG B 142      36.203  27.098 -14.193  1.00 15.00           O
ATOM   2144  N   ARG B 143      34.367  25.793 -14.204  1.00 15.00           N
ATOM   2145  CA  ARG B 143      33.904  26.242 -15.511  1.00 15.00           C
ATOM   2146  CB  ARG B 143      33.201  25.094 -16.250  1.00 15.00           C
ATOM   2147  CG  ARG B 143      34.065  23.872 -16.530  1.00 15.00           C
ATOM   2148  CD  ARG B 143      35.040  24.123 -17.668  1.00 15.00           C
ATOM   2149  NE  ARG B 143      35.319  22.908 -18.438  1.00 15.00           N
ATOM   2150  CZ  ARG B 143      35.986  22.895 -19.593  1.00 15.00           C
ATOM   2151  NH1 ARG B 143      36.445  24.032 -20.108  1.00 15.00           N
ATOM   2152  NH2 ARG B 143      36.188  21.753 -20.236  1.00 15.00           N
ATOM   2153  C   ARG B 143      32.955  27.441 -15.438  1.00 15.00           C
ATOM   2154  O   ARG B 143      33.086  28.383 -16.216  1.00 15.00           O
ATOM   2155  N   VAL B 144      32.001  27.407 -14.510  1.00 15.00           N
ATOM   2156  CA  VAL B 144      31.007  28.480 -14.404  1.00 15.00           C
ATOM   2157  CB  VAL B 144      29.578  27.931 -14.188  1.00 15.00           C
ATOM   2158  CG1 VAL B 144      29.174  27.018 -15.336  1.00 15.00           C
ATOM   2159  CG2 VAL B 144      29.463  27.206 -12.853  1.00 15.00           C
ATOM   2160  C   VAL B 144      31.316  29.534 -13.339  1.00 15.00           C
ATOM   2161  O   VAL B 144      30.789  30.645 -13.394  1.00 15.00           O
ATOM   2162  N   GLY B 145      32.150  29.201 -12.372  1.00 15.00           N
ATOM   2163  CA  GLY B 145      32.464  30.156 -11.329  1.00 15.00           C
ATOM   2164  C   GLY B 145      31.552  30.003 -10.126  1.00 15.00           C
ATOM   2165  O   GLY B 145      30.612  29.203 -10.149  1.00 15.00           O
ATOM   2166  N   ASP B 146      31.814  30.787  -9.091  1.00 15.00           N
ATOM   2167  CA  ASP B 146      31.045  30.726  -7.851  1.00 15.00           C
ATOM   2168  CB  ASP B 146      31.750  31.515  -6.738  1.00 15.00           C
ATOM   2169  CG  ASP B 146      33.074  30.899  -6.311  1.00 15.00           C
ATOM   2170  OD1 ASP B 146      33.611  30.053  -7.055  1.00 15.00           O
ATOM   2171  OD2 ASP B 146      33.592  31.277  -5.237  1.00 15.00           O
ATOM   2172  C   ASP B 146      29.609  31.220  -8.019  1.00 15.00           C
ATOM   2173  O   ASP B 146      28.660  30.491  -7.723  1.00 15.00           O
ATOM   2174  N   ASP B 147      29.466  32.453  -8.500  1.00 15.00           N
ATOM   2175  CA  ASP B 147      28.155  33.092  -8.700  1.00 15.00           C
ATOM   2176  CB  ASP B 147      28.286  34.343  -9.570  1.00 15.00           C
ATOM   2177  CG  ASP B 147      29.075  35.455  -8.920  1.00 15.00           C
ATOM   2178  OD1 ASP B 147      29.443  35.322  -7.740  1.00 15.00           O
ATOM   2179  OD2 ASP B 147      29.349  36.455  -9.610  1.00 15.00           O
ATOM   2180  C   ASP B 147      27.125  32.173  -9.343  1.00 15.00           C
ATOM   2181  O   ASP B 147      26.037  31.966  -8.801  1.00 15.00           O
ATOM   2182  N   VAL B 148      27.473  31.628 -10.502  1.00 15.00           N
ATOM   2183  CA  VAL B 148      26.571  30.753 -11.242  1.00 15.00           C
ATOM   2184  CB  VAL B 148      27.187  30.280 -12.576  1.00 15.00           C
ATOM   2185  CG1 VAL B 148      26.179  29.470 -13.379  1.00 15.00           C
ATOM   2186  CG2 VAL B 148      27.674  31.473 -13.386  1.00 15.00           C
ATOM   2187  C   VAL B 148      26.129  29.552 -10.408  1.00 15.00           C
ATOM   2188  O   VAL B 148      24.952  29.190 -10.411  1.00 15.00           O
ATOM   2189  N   LEU B 149      27.062  28.961  -9.673  1.00 15.00           N
ATOM   2190  CA  LEU B 149      26.749  27.802  -8.847  1.00 15.00           C
ATOM   2191  CB  LEU B 149      28.021  27.108  -8.357  1.00 15.00           C
ATOM   2192  CG  LEU B 149      27.839  25.681  -7.833  1.00 15.00           C
ATOM   2193  CD1 LEU B 149      27.314  24.767  -8.930  1.00 15.00           C
ATOM   2194  CD2 LEU B 149      29.144  25.146  -7.268  1.00 15.00           C
ATOM   2195  C   LEU B 149      25.854  28.187  -7.672  1.00 15.00           C
ATOM   2196  O   LEU B 149      24.932  27.452  -7.321  1.00 15.00           O
ATOM   2197  N   VAL B 150      26.122  29.347  -7.078  1.00 15.00           N
ATOM   2198  CA  VAL B 150      25.330  29.831  -5.950  1.00 15.00           C
ATOM   2199  CB  VAL B 150      25.886  31.157  -5.380  1.00 15.00           C
ATOM   2200  CG1 VAL B 150      24.974  31.708  -4.292  1.00 15.00           C
ATOM   2201  CG2 VAL B 150      27.291  30.956  -4.837  1.00 15.00           C
ATOM   2202  C   VAL B 150      23.876  30.027  -6.369  1.00 15.00           C
ATOM   2203  O   VAL B 150      22.957  29.611  -5.668  1.00 15.00           O
ATOM   2204  N   HIS B 151      23.678  30.651  -7.523  1.00 15.00           N
ATOM   2205  CA  HIS B 151      22.337  30.894  -8.040  1.00 15.00           C
ATOM   2206  CB  HIS B 151      22.394  31.817  -9.266  1.00 15.00           C
ATOM   2207  CG  HIS B 151      21.068  32.033  -9.934  1.00 15.00           C
ATOM   2208  ND1 HIS B 151      20.753  31.557 -11.188  1.00 15.00           N
ATOM   2209  CD2 HIS B 151      19.963  32.686  -9.496  1.00 15.00           C
ATOM   2210  CE1 HIS B 151      19.494  31.924 -11.463  1.00 15.00           C
ATOM   2211  NE2 HIS B 151      18.970  32.612 -10.466  1.00 15.00           N
ATOM   2212  C   HIS B 151      21.648  29.579  -8.398  1.00 15.00           C
ATOM   2213  O   HIS B 151      20.474  29.374  -8.084  1.00 15.00           O
ATOM   2214  N   LEU B 152      22.398  28.689  -9.035  1.00 15.00           N
ATOM   2215  CA  LEU B 152      21.877  27.395  -9.458  1.00 15.00           C
ATOM   2216  CB  LEU B 152      22.946  26.635 -10.249  1.00 15.00           C
ATOM   2217  CG  LEU B 152      22.472  25.414 -11.039  1.00 15.00           C
ATOM   2218  CD1 LEU B 152      21.633  25.839 -12.234  1.00 15.00           C
ATOM   2219  CD2 LEU B 152      23.658  24.572 -11.484  1.00 15.00           C
ATOM   2220  C   LEU B 152      21.412  26.553  -8.272  1.00 15.00           C
ATOM   2221  O   LEU B 152      20.409  25.848  -8.358  1.00 15.00           O
ATOM   2222  N   LEU B 153      22.129  26.645  -7.162  1.00 15.00           N
ATOM   2223  CA  LEU B 153      21.792  25.870  -5.974  1.00 15.00           C
ATOM   2224  CB  LEU B 153      23.064  25.404  -5.259  1.00 15.00           C
ATOM   2225  CG  LEU B 153      23.985  24.470  -6.048  1.00 15.00           C
ATOM   2226  CD1 LEU B 153      25.232  24.144  -5.240  1.00 15.00           C
ATOM   2227  CD2 LEU B 153      23.253  23.196  -6.444  1.00 15.00           C
ATOM   2228  C   LEU B 153      20.907  26.647  -5.003  1.00 15.00           C
ATOM   2229  O   LEU B 153      20.670  26.199  -3.882  1.00 15.00           O
ATOM   2230  N   ALA B 154      20.411  27.803  -5.423  1.00 15.00           N
ATOM   2231  CA  ALA B 154      19.570  28.608  -4.547  1.00 15.00           C
ATOM   2232  CB  ALA B 154      20.323  29.829  -4.042  1.00 15.00           C
ATOM   2233  C   ALA B 154      18.249  29.020  -5.187  1.00 15.00           C
ATOM   2234  O   ALA B 154      17.276  29.280  -4.478  1.00 15.00           O
ATOM   2235  N   ARG B 155      18.206  29.102  -6.513  1.00 15.00           N
ATOM   2236  CA  ARG B 155      16.983  29.510  -7.199  1.00 15.00           C
ATOM   2237  CB  ARG B 155      17.028  31.007  -7.532  1.00 15.00           C
ATOM   2238  CG  ARG B 155      16.890  31.922  -6.326  1.00 15.00           C
ATOM   2239  CD  ARG B 155      16.911  33.384  -6.735  1.00 15.00           C
ATOM   2240  NE  ARG B 155      16.621  34.277  -5.610  1.00 15.00           N
ATOM   2241  CZ  ARG B 155      15.422  34.815  -5.377  1.00 15.00           C
ATOM   2242  NH1 ARG B 155      14.406  34.555  -6.194  1.00 15.00           N
ATOM   2243  NH2 ARG B 155      15.240  35.612  -4.327  1.00 15.00           N
ATOM   2244  C   ARG B 155      16.724  28.702  -8.468  1.00 15.00           C
ATOM   2245  O   ARG B 155      16.092  29.197  -9.403  1.00 15.00           O
ATOM   2246  N   CYS B 156      17.199  27.467  -8.506  1.00 15.00           N
ATOM   2247  CA  CYS B 156      16.996  26.618  -9.674  1.00 15.00           C
ATOM   2248  CB  CYS B 156      18.206  26.691 -10.611  1.00 15.00           C
ATOM   2249  SG  CYS B 156      18.567  28.351 -11.233  1.00 15.00           S
ATOM   2250  C   CYS B 156      16.722  25.173  -9.267  1.00 15.00           C
ATOM   2251  O   CYS B 156      17.215  24.703  -8.243  1.00 15.00           O
ATOM   2252  N   ALA B 157      15.915  24.481 -10.063  1.00 15.00           N
ATOM   2253  CA  ALA B 157      15.587  23.088  -9.793  1.00 15.00           C
ATOM   2254  CB  ALA B 157      14.102  22.835  -9.997  1.00 15.00           C
ATOM   2255  C   ALA B 157      16.420  22.184 -10.692  1.00 15.00           C
ATOM   2256  O   ALA B 157      16.294  22.225 -11.916  1.00 15.00           O
ATOM   2257  N   LEU B 158      17.273  21.378 -10.081  1.00 15.00           N
ATOM   2258  CA  LEU B 158      18.148  20.484 -10.827  1.00 15.00           C
ATOM   2259  CB  LEU B 158      19.580  20.544 -10.281  1.00 15.00           C
ATOM   2260  CG  LEU B 158      20.438  21.738 -10.714  1.00 15.00           C
ATOM   2261  CD1 LEU B 158      20.449  21.880 -12.228  1.00 15.00           C
ATOM   2262  CD2 LEU B 158      19.972  23.024 -10.047  1.00 15.00           C
ATOM   2263  C   LEU B 158      17.645  19.049 -10.797  1.00 15.00           C
ATOM   2264  O   LEU B 158      17.303  18.524  -9.736  1.00 15.00           O
ATOM   2265  N   PHE B 159      17.607  18.424 -11.965  1.00 15.00           N
ATOM   2266  CA  PHE B 159      17.159  17.044 -12.089  1.00 15.00           C
ATOM   2267  CB  PHE B 159      15.762  16.983 -12.716  1.00 15.00           C
ATOM   2268  CG  PHE B 159      14.658  17.453 -11.814  1.00 15.00           C
ATOM   2269  CD1 PHE B 159      13.950  16.551 -11.039  1.00 15.00           C
ATOM   2270  CD2 PHE B 159      14.326  18.797 -11.742  1.00 15.00           C
ATOM   2271  CE1 PHE B 159      12.932  16.977 -10.209  1.00 15.00           C
ATOM   2272  CE2 PHE B 159      13.310  19.231 -10.914  1.00 15.00           C
ATOM   2273  CZ  PHE B 159      12.612  18.320 -10.146  1.00 15.00           C
ATOM   2274  C   PHE B 159      18.138  16.252 -12.944  1.00 15.00           C
ATOM   2275  O   PHE B 159      18.707  16.786 -13.898  1.00 15.00           O
ATOM   2276  N   VAL B 160      18.345  14.991 -12.594  1.00 15.00           N
ATOM   2277  CA  VAL B 160      19.255  14.131 -13.341  1.00 15.00           C
ATOM   2278  CB  VAL B 160      20.479  13.702 -12.498  1.00 15.00           C
ATOM   2279  CG1 VAL B 160      21.295  12.635 -13.218  1.00 15.00           C
ATOM   2280  CG2 VAL B 160      21.355  14.904 -12.184  1.00 15.00           C
ATOM   2281  C   VAL B 160      18.522  12.901 -13.863  1.00 15.00           C
ATOM   2282  O   VAL B 160      17.848  12.198 -13.104  1.00 15.00           O
ATOM   2283  N   LEU B 161      18.648  12.662 -15.160  1.00 15.00           N
ATOM   2284  CA  LEU B 161      18.007  11.527 -15.805  1.00 15.00           C
ATOM   2285  CB  LEU B 161      17.789  11.812 -17.292  1.00 15.00           C
ATOM   2286  CG  LEU B 161      16.579  12.678 -17.645  1.00 15.00           C
ATOM   2287  CD1 LEU B 161      16.642  13.108 -19.102  1.00 15.00           C
ATOM   2288  CD2 LEU B 161      15.288  11.924 -17.367  1.00 15.00           C
ATOM   2289  C   LEU B 161      18.840  10.264 -15.645  1.00 15.00           C
ATOM   2290  O   LEU B 161      20.071  10.311 -15.670  1.00 15.00           O
ATOM   2291  N   VAL B 162      18.159   9.142 -15.462  1.00 15.00           N
ATOM   2292  CA  VAL B 162      18.814   7.853 -15.305  1.00 15.00           C
ATOM   2293  CB  VAL B 162      18.803   7.381 -13.831  1.00 15.00           C
ATOM   2294  CG1 VAL B 162      19.597   6.092 -13.668  1.00 15.00           C
ATOM   2295  CG2 VAL B 162      19.346   8.462 -12.906  1.00 15.00           C
ATOM   2296  C   VAL B 162      18.100   6.815 -16.168  1.00 15.00           C
ATOM   2297  O   VAL B 162      16.869   6.759 -16.195  1.00 15.00           O
ATOM   2298  N   ALA B 163      18.873   6.013 -16.886  1.00 15.00           N
ATOM   2299  CA  ALA B 163      18.314   4.975 -17.743  1.00 15.00           C
ATOM   2300  CB  ALA B 163      19.418   4.341 -18.579  1.00 15.00           C
ATOM   2301  C   ALA B 163      17.599   3.914 -16.908  1.00 15.00           C
ATOM   2302  O   ALA B 163      17.996   3.641 -15.775  1.00 15.00           O
ATOM   2303  N   PRO B 164      16.534   3.299 -17.449  1.00 15.00           N
ATOM   2304  CA  PRO B 164      16.025   3.596 -18.782  1.00 15.00           C
ATOM   2305  CB  PRO B 164      15.458   2.246 -19.224  1.00 15.00           C
ATOM   2306  CG  PRO B 164      15.048   1.552 -17.959  1.00 15.00           C
ATOM   2307  CD  PRO B 164      15.761   2.226 -16.809  1.00 15.00           C
ATOM   2308  C   PRO B 164      14.923   4.659 -18.782  1.00 15.00           C
ATOM   2309  O   PRO B 164      14.636   5.253 -19.820  1.00 15.00           O
ATOM   2310  N   SER B 165      14.318   4.899 -17.624  1.00 15.00           N
ATOM   2311  CA  SER B 165      13.251   5.885 -17.519  1.00 15.00           C
ATOM   2312  CB  SER B 165      11.943   5.332 -18.095  1.00 15.00           C
ATOM   2313  OG  SER B 165      11.746   3.967 -17.759  1.00 15.00           O
ATOM   2314  C   SER B 165      13.062   6.367 -16.081  1.00 15.00           C
ATOM   2315  O   SER B 165      11.942   6.441 -15.574  1.00 15.00           O
ATOM   2316  N   CYS B 166      14.162   6.712 -15.433  1.00 15.00           N
ATOM   2317  CA  CYS B 166      14.116   7.188 -14.062  1.00 15.00           C
ATOM   2318  CB  CYS B 166      14.819   6.195 -13.134  1.00 15.00           C
ATOM   2319  SG  CYS B 166      14.164   4.511 -13.212  1.00 15.00           S
ATOM   2320  C   CYS B 166      14.769   8.560 -13.960  1.00 15.00           C
ATOM   2321  O   CYS B 166      15.474   8.988 -14.874  1.00 15.00           O
ATOM   2322  N   ALA B 167      14.517   9.254 -12.861  1.00 15.00           N
ATOM   2323  CA  ALA B 167      15.088  10.572 -12.641  1.00 15.00           C
ATOM   2324  CB  ALA B 167      14.336  11.622 -13.449  1.00 15.00           C
ATOM   2325  C   ALA B 167      15.038  10.916 -11.163  1.00 15.00           C
ATOM   2326  O   ALA B 167      14.154  10.448 -10.442  1.00 15.00           O
ATOM   2327  N   TYR B 168      15.990  11.713 -10.711  1.00 15.00           N
ATOM   2328  CA  TYR B 168      16.033  12.122  -9.318  1.00 15.00           C
ATOM   2329  CB  TYR B 168      17.050  11.304  -8.507  1.00 15.00           C
ATOM   2330  CG  TYR B 168      18.511  11.537  -8.843  1.00 15.00           C
ATOM   2331  CD1 TYR B 168      19.185  10.704  -9.728  1.00 15.00           C
ATOM   2332  CD2 TYR B 168      19.221  12.576  -8.255  1.00 15.00           C
ATOM   2333  CE1 TYR B 168      20.523  10.901 -10.016  1.00 15.00           C
ATOM   2334  CE2 TYR B 168      20.556  12.783  -8.541  1.00 15.00           C
ATOM   2335  CZ  TYR B 168      21.203  11.943  -9.419  1.00 15.00           C
ATOM   2336  OH  TYR B 168      22.538  12.146  -9.699  1.00 15.00           O
ATOM   2337  C   TYR B 168      16.286  13.618  -9.205  1.00 15.00           C
ATOM   2338  O   TYR B 168      16.849  14.232 -10.119  1.00 15.00           O
ATOM   2339  N   GLN B 169      15.861  14.203  -8.095  1.00 15.00           N
ATOM   2340  CA  GLN B 169      16.034  15.629  -7.874  1.00 15.00           C
ATOM   2341  CB  GLN B 169      14.868  16.198  -7.066  1.00 15.00           C
ATOM   2342  CG  GLN B 169      14.652  17.687  -7.271  1.00 15.00           C
ATOM   2343  CD  GLN B 169      13.480  18.233  -6.481  1.00 15.00           C
ATOM   2344  OE1 GLN B 169      12.533  17.514  -6.157  1.00 15.00           O
ATOM   2345  NE2 GLN B 169      13.535  19.516  -6.174  1.00 15.00           N
ATOM   2346  C   GLN B 169      17.353  15.919  -7.172  1.00 15.00           C
ATOM   2347  O   GLN B 169      17.734  15.224  -6.232  1.00 15.00           O
ATOM   2348  N   VAL B 170      18.045  16.945  -7.641  1.00 15.00           N
ATOM   2349  CA  VAL B 170      19.326  17.334  -7.070  1.00 15.00           C
ATOM   2350  CB  VAL B 170      20.377  17.589  -8.173  1.00 15.00           C
ATOM   2351  CG1 VAL B 170      21.748  17.863  -7.572  1.00 15.00           C
ATOM   2352  CG2 VAL B 170      20.439  16.415  -9.136  1.00 15.00           C
ATOM   2353  C   VAL B 170      19.186  18.591  -6.215  1.00 15.00           C
ATOM   2354  O   VAL B 170      19.759  18.682  -5.134  1.00 15.00           O
ATOM   2355  N   CYS B 171      18.414  19.553  -6.697  1.00 15.00           N
ATOM   2356  CA  CYS B 171      18.223  20.800  -5.972  1.00 15.00           C
ATOM   2357  CB  CYS B 171      19.277  21.831  -6.393  1.00 15.00           C
ATOM   2358  SG  CYS B 171      19.271  23.354  -5.416  1.00 15.00           S
ATOM   2359  C   CYS B 171      16.823  21.352  -6.198  1.00 15.00           C
ATOM   2360  O   CYS B 171      16.148  20.984  -7.163  1.00 15.00           O
ATOM   2361  N   GLY B 172      16.395  22.229  -5.303  1.00 15.00           N
ATOM   2362  CA  GLY B 172      15.085  22.828  -5.413  1.00 15.00           C
ATOM   2363  C   GLY B 172      14.143  22.315  -4.346  1.00 15.00           C
ATOM   2364  O   GLY B 172      14.539  21.501  -3.509  1.00 15.00           O
ATOM   2365  N   PRO B 173      12.896  22.794  -4.331  1.00 15.00           N
ATOM   2366  CA  PRO B 173      11.894  22.356  -3.360  1.00 15.00           C
ATOM   2367  CB  PRO B 173      10.759  23.385  -3.517  1.00 15.00           C
ATOM   2368  CG  PRO B 173      11.302  24.455  -4.408  1.00 15.00           C
ATOM   2369  CD  PRO B 173      12.358  23.802  -5.248  1.00 15.00           C
ATOM   2370  C   PRO B 173      11.386  20.961  -3.711  1.00 15.00           C
ATOM   2371  O   PRO B 173      11.343  20.597  -4.887  1.00 15.00           O
ATOM   2372  N   PRO B 174      11.014  20.156  -2.702  1.00 15.00           N
ATOM   2373  CA  PRO B 174      10.506  18.798  -2.918  1.00 15.00           C
ATOM   2374  CB  PRO B 174      10.082  18.337  -1.516  1.00 15.00           C
ATOM   2375  CG  PRO B 174      10.033  19.578  -0.690  1.00 15.00           C
ATOM   2376  CD  PRO B 174      11.058  20.500  -1.277  1.00 15.00           C
ATOM   2377  C   PRO B 174       9.308  18.792  -3.866  1.00 15.00           C
ATOM   2378  O   PRO B 174       8.291  19.431  -3.600  1.00 15.00           O
ATOM   2379  N   LEU B 175       9.440  18.062  -4.968  1.00 15.00           N
ATOM   2380  CA  LEU B 175       8.389  17.976  -5.981  1.00 15.00           C
ATOM   2381  CB  LEU B 175       8.851  17.095  -7.148  1.00 15.00           C
ATOM   2382  CG  LEU B 175       8.073  17.236  -8.460  1.00 15.00           C
ATOM   2383  CD1 LEU B 175       9.028  17.265  -9.643  1.00 15.00           C
ATOM   2384  CD2 LEU B 175       7.075  16.100  -8.615  1.00 15.00           C
ATOM   2385  C   LEU B 175       7.057  17.472  -5.414  1.00 15.00           C
ATOM   2386  O   LEU B 175       5.990  17.844  -5.900  1.00 15.00           O
ATOM   2387  N   TYR B 176       7.117  16.648  -4.372  1.00 15.00           N
ATOM   2388  CA  TYR B 176       5.904  16.097  -3.769  1.00 15.00           C
ATOM   2389  CB  TYR B 176       6.209  14.845  -2.930  1.00 15.00           C
ATOM   2390  CG  TYR B 176       6.769  15.119  -1.548  1.00 15.00           C
ATOM   2391  CD1 TYR B 176       8.129  15.307  -1.354  1.00 15.00           C
ATOM   2392  CD2 TYR B 176       5.935  15.186  -0.436  1.00 15.00           C
ATOM   2393  CE1 TYR B 176       8.645  15.555  -0.098  1.00 15.00           C
ATOM   2394  CE2 TYR B 176       6.443  15.435   0.825  1.00 15.00           C
ATOM   2395  CZ  TYR B 176       7.800  15.618   0.988  1.00 15.00           C
ATOM   2396  OH  TYR B 176       8.315  15.870   2.240  1.00 15.00           O
ATOM   2397  C   TYR B 176       5.125  17.132  -2.952  1.00 15.00           C
ATOM   2398  O   TYR B 176       4.037  16.842  -2.454  1.00 15.00           O
ATOM   2399  N   GLN B 177       5.680  18.335  -2.820  1.00 15.00           N
ATOM   2400  CA  GLN B 177       5.029  19.400  -2.061  1.00 15.00           C
ATOM   2401  CB  GLN B 177       6.054  20.466  -1.643  1.00 15.00           C
ATOM   2402  CG  GLN B 177       5.470  21.644  -0.876  1.00 15.00           C
ATOM   2403  CD  GLN B 177       5.010  21.279   0.524  1.00 15.00           C
ATOM   2404  OE1 GLN B 177       5.715  20.595   1.273  1.00 15.00           O
ATOM   2405  NE2 GLN B 177       3.817  21.723   0.883  1.00 15.00           N
ATOM   2406  C   GLN B 177       3.891  20.032  -2.867  1.00 15.00           C
ATOM   2407  O   GLN B 177       2.990  20.657  -2.306  1.00 15.00           O
ATOM   2408  N   LEU B 178       3.936  19.861  -4.182  1.00 15.00           N
ATOM   2409  CA  LEU B 178       2.910  20.415  -5.058  1.00 15.00           C
ATOM   2410  CB  LEU B 178       3.532  20.934  -6.357  1.00 15.00           C
ATOM   2411  CG  LEU B 178       4.506  22.108  -6.222  1.00 15.00           C
ATOM   2412  CD1 LEU B 178       5.139  22.434  -7.566  1.00 15.00           C
ATOM   2413  CD2 LEU B 178       3.802  23.329  -5.649  1.00 15.00           C
ATOM   2414  C   LEU B 178       1.827  19.385  -5.367  1.00 15.00           C
ATOM   2415  O   LEU B 178       1.277  18.745  -4.465  1.00 15.00           O
ATOM   2416  N   PRO B 322     -15.393  21.272  -6.325  1.00 15.00           N
ATOM   2417  CA  PRO B 322     -15.287  19.932  -5.742  1.00 15.00           C
ATOM   2418  CB  PRO B 322     -14.683  20.202  -4.362  1.00 15.00           C
ATOM   2419  CG  PRO B 322     -15.145  21.576  -4.014  1.00 15.00           C
ATOM   2420  CD  PRO B 322     -15.244  22.332  -5.312  1.00 15.00           C
ATOM   2421  C   PRO B 322     -16.651  19.250  -5.608  1.00 15.00           C
ATOM   2422  O   PRO B 322     -17.606  19.836  -5.092  1.00 15.00           O
ATOM   2423  N   PRO B 323     -16.759  17.999  -6.079  1.00 15.00           N
ATOM   2424  CA  PRO B 323     -18.006  17.237  -6.013  1.00 15.00           C
ATOM   2425  CB  PRO B 323     -17.731  16.022  -6.904  1.00 15.00           C
ATOM   2426  CG  PRO B 323     -16.251  15.853  -6.868  1.00 15.00           C
ATOM   2427  CD  PRO B 323     -15.672  17.233  -6.716  1.00 15.00           C
ATOM   2428  C   PRO B 323     -18.334  16.793  -4.588  1.00 15.00           C
ATOM   2429  O   PRO B 323     -17.650  15.945  -4.015  1.00 15.00           O
ATOM   2430  N   VAL B 324     -19.375  17.385  -4.017  1.00 15.00           N
ATOM   2431  CA  VAL B 324     -19.802  17.048  -2.664  1.00 15.00           C
ATOM   2432  CB  VAL B 324     -20.842  18.054  -2.130  1.00 15.00           C
ATOM   2433  CG1 VAL B 324     -21.043  17.876  -0.633  1.00 15.00           C
ATOM   2434  CG2 VAL B 324     -20.419  19.482  -2.446  1.00 15.00           C
ATOM   2435  C   VAL B 324     -20.387  15.638  -2.640  1.00 15.00           C
ATOM   2436  O   VAL B 324     -21.102  15.239  -3.567  1.00 15.00           O
ATOM   2437  N   TYR B 325     -20.085  14.889  -1.587  1.00 15.00           N
ATOM   2438  CA  TYR B 325     -20.559  13.520  -1.466  1.00 15.00           C
ATOM   2439  CB  TYR B 325     -19.382  12.542  -1.586  1.00 15.00           C
ATOM   2440  CG  TYR B 325     -18.846  12.353  -2.990  1.00 15.00           C
ATOM   2441  CD1 TYR B 325     -17.578  12.804  -3.339  1.00 15.00           C
ATOM   2442  CD2 TYR B 325     -19.601  11.713  -3.962  1.00 15.00           C
ATOM   2443  CE1 TYR B 325     -17.081  12.622  -4.618  1.00 15.00           C
ATOM   2444  CE2 TYR B 325     -19.114  11.529  -5.242  1.00 15.00           C
ATOM   2445  CZ  TYR B 325     -17.855  11.984  -5.565  1.00 15.00           C
ATOM   2446  OH  TYR B 325     -17.367  11.797  -6.840  1.00 15.00           O
ATOM   2447  C   TYR B 325     -21.294  13.263  -0.150  1.00 15.00           C
ATOM   2448  O   TYR B 325     -21.505  14.169   0.661  1.00 15.00           O
ATOM   2449  N   ALA B 326     -21.699  12.009   0.012  1.00 15.00           N
ATOM   2450  CA  ALA B 326     -22.389  11.511   1.195  1.00 15.00           C
ATOM   2451  CB  ALA B 326     -23.897  11.652   1.034  1.00 15.00           C
ATOM   2452  C   ALA B 326     -21.994  10.041   1.355  1.00 15.00           C
ATOM   2453  O   ALA B 326     -22.592   9.159   0.737  1.00 15.00           O
ATOM   2454  N   GLU B 327     -20.944   9.793   2.134  1.00 15.00           N
ATOM   2455  CA  GLU B 327     -20.428   8.438   2.344  1.00 15.00           C
ATOM   2456  CB  GLU B 327     -18.987   8.481   2.864  1.00 15.00           C
ATOM   2457  CG  GLU B 327     -17.948   8.920   1.846  1.00 15.00           C
ATOM   2458  CD  GLU B 327     -17.880  10.424   1.676  1.00 15.00           C
ATOM   2459  OE1 GLU B 327     -18.343  11.148   2.575  1.00 15.00           O
ATOM   2460  OE2 GLU B 327     -17.350  10.875   0.643  1.00 15.00           O
ATOM   2461  C   GLU B 327     -21.277   7.602   3.296  1.00 15.00           C
ATOM   2462  O   GLU B 327     -21.929   8.124   4.201  1.00 15.00           O
ATOM   2463  N   THR B 328     -21.239   6.287   3.097  1.00 15.00           N
ATOM   2464  CA  THR B 328     -21.978   5.362   3.941  1.00 15.00           C
ATOM   2465  CB  THR B 328     -22.336   4.063   3.184  1.00 15.00           C
ATOM   2466  OG1 THR B 328     -21.182   3.558   2.495  1.00 15.00           O
ATOM   2467  CG2 THR B 328     -23.451   4.311   2.183  1.00 15.00           C
ATOM   2468  C   THR B 328     -21.169   5.006   5.186  1.00 15.00           C
ATOM   2469  O   THR B 328     -21.685   4.417   6.134  1.00 15.00           O
ATOM   2470  N   LYS B 329     -19.901   5.397   5.186  1.00 15.00           N
ATOM   2471  CA  LYS B 329     -19.005   5.108   6.300  1.00 15.00           C
ATOM   2472  CB  LYS B 329     -17.544   5.199   5.849  1.00 15.00           C
ATOM   2473  CG  LYS B 329     -17.116   6.595   5.419  1.00 15.00           C
ATOM   2474  CD  LYS B 329     -15.608   6.697   5.252  1.00 15.00           C
ATOM   2475  CE  LYS B 329     -14.890   6.585   6.589  1.00 15.00           C
ATOM   2476  NZ  LYS B 329     -13.437   6.879   6.459  1.00 15.00           N
ATOM   2477  C   LYS B 329     -19.237   6.045   7.480  1.00 15.00           C
ATOM   2478  O   LYS B 329     -18.565   5.933   8.504  1.00 15.00           O
ATOM   2479  N   HIS B 330     -20.182   6.963   7.338  1.00 15.00           N
ATOM   2480  CA  HIS B 330     -20.474   7.919   8.398  1.00 15.00           C
ATOM   2481  CB  HIS B 330     -21.002   9.239   7.826  1.00 15.00           C
ATOM   2482  CG  HIS B 330     -20.030   9.957   6.937  1.00 15.00           C
ATOM   2483  ND1 HIS B 330     -18.837  10.446   7.417  1.00 15.00           N
ATOM   2484  CD2 HIS B 330     -20.121  10.234   5.613  1.00 15.00           C
ATOM   2485  CE1 HIS B 330     -18.232  11.005   6.383  1.00 15.00           C
ATOM   2486  NE2 HIS B 330     -18.970  10.898   5.272  1.00 15.00           N
ATOM   2487  C   HIS B 330     -21.444   7.353   9.429  1.00 15.00           C
ATOM   2488  O   HIS B 330     -21.552   7.874  10.535  1.00 15.00           O
ATOM   2489  N   PHE B 331     -22.147   6.281   9.074  1.00 15.00           N
ATOM   2490  CA  PHE B 331     -23.098   5.670   9.996  1.00 15.00           C
ATOM   2491  CB  PHE B 331     -24.535   5.684   9.452  1.00 15.00           C
ATOM   2492  CG  PHE B 331     -24.724   5.047   8.102  1.00 15.00           C
ATOM   2493  CD1 PHE B 331     -24.828   3.670   7.973  1.00 15.00           C
ATOM   2494  CD2 PHE B 331     -24.817   5.828   6.963  1.00 15.00           C
ATOM   2495  CE1 PHE B 331     -25.020   3.086   6.736  1.00 15.00           C
ATOM   2496  CE2 PHE B 331     -25.008   5.250   5.722  1.00 15.00           C
ATOM   2497  CZ  PHE B 331     -25.109   3.877   5.608  1.00 15.00           C
ATOM   2498  C   PHE B 331     -22.669   4.271  10.416  1.00 15.00           C
ATOM   2499  O   PHE B 331     -23.437   3.528  11.025  1.00 15.00           O
ATOM   2500  N   LEU B 332     -21.431   3.926  10.108  1.00 15.00           N
ATOM   2501  CA  LEU B 332     -20.903   2.617  10.453  1.00 15.00           C
ATOM   2502  CB  LEU B 332     -19.802   2.205   9.470  1.00 15.00           C
ATOM   2503  CG  LEU B 332     -20.206   2.065   8.000  1.00 15.00           C
ATOM   2504  CD1 LEU B 332     -19.031   1.572   7.170  1.00 15.00           C
ATOM   2505  CD2 LEU B 332     -21.394   1.130   7.854  1.00 15.00           C
ATOM   2506  C   LEU B 332     -20.344   2.615  11.869  1.00 15.00           C
ATOM   2507  O   LEU B 332     -19.936   3.659  12.382  1.00 15.00           O
ATOM   2508  N   TYR B 333     -20.352   1.436  12.488  1.00 15.00           N
ATOM   2509  CA  TYR B 333     -19.820   1.235  13.840  1.00 15.00           C
ATOM   2510  CB  TYR B 333     -18.287   1.144  13.809  1.00 15.00           C
ATOM   2511  CG  TYR B 333     -17.742   0.563  12.521  1.00 15.00           C
ATOM   2512  CD1 TYR B 333     -18.087  -0.719  12.114  1.00 15.00           C
ATOM   2513  CD2 TYR B 333     -16.896   1.304  11.705  1.00 15.00           C
ATOM   2514  CE1 TYR B 333     -17.607  -1.244  10.932  1.00 15.00           C
ATOM   2515  CE2 TYR B 333     -16.406   0.784  10.521  1.00 15.00           C
ATOM   2516  CZ  TYR B 333     -16.767  -0.491  10.139  1.00 15.00           C
ATOM   2517  OH  TYR B 333     -16.292  -1.018   8.959  1.00 15.00           O
ATOM   2518  C   TYR B 333     -20.291   2.301  14.830  1.00 15.00           C
ATOM   2519  O   TYR B 333     -19.485   3.011  15.437  1.00 15.00           O
ATOM   2520  N   SER B 334     -21.600   2.414  14.975  1.00 15.00           N
ATOM   2521  CA  SER B 334     -22.196   3.375  15.885  1.00 15.00           C
ATOM   2522  CB  SER B 334     -23.600   3.715  15.387  1.00 15.00           C
ATOM   2523  OG  SER B 334     -23.887   3.002  14.192  1.00 15.00           O
ATOM   2524  C   SER B 334     -22.267   2.808  17.304  1.00 15.00           C
ATOM   2525  O   SER B 334     -23.133   1.986  17.606  1.00 15.00           O
ATOM   2526  N   SER B 335     -21.354   3.243  18.167  1.00 15.00           N
ATOM   2527  CA  SER B 335     -21.315   2.775  19.547  1.00 15.00           C
ATOM   2528  CB  SER B 335     -20.055   3.306  20.237  1.00 15.00           C
ATOM   2529  OG  SER B 335     -19.452   4.332  19.465  1.00 15.00           O
ATOM   2530  C   SER B 335     -22.572   3.184  20.326  1.00 15.00           C
ATOM   2531  O   SER B 335     -23.356   4.029  19.877  1.00 15.00           O
ATOM   2532  N   GLY B 336     -22.772   2.568  21.487  1.00 15.00           N
ATOM   2533  CA  GLY B 336     -23.928   2.879  22.304  1.00 15.00           C
ATOM   2534  C   GLY B 336     -24.808   1.668  22.529  1.00 15.00           C
ATOM   2535  O   GLY B 336     -25.108   0.934  21.591  1.00 15.00           O
ATOM   2536  N   ASP B 337     -25.210   1.464  23.774  1.00 15.00           N
ATOM   2537  CA  ASP B 337     -26.058   0.336  24.145  1.00 15.00           C
ATOM   2538  CB  ASP B 337     -25.826   0.001  25.624  1.00 15.00           C
ATOM   2539  CG  ASP B 337     -26.879  -0.921  26.215  1.00 15.00           C
ATOM   2540  OD1 ASP B 337     -26.705  -2.156  26.123  1.00 15.00           O
ATOM   2541  OD2 ASP B 337     -27.865  -0.405  26.792  1.00 15.00           O
ATOM   2542  C   ASP B 337     -27.525   0.672  23.911  1.00 15.00           C
ATOM   2543  O   ASP B 337     -28.266  -0.091  23.296  1.00 15.00           O
ATOM   2544  N   LYS B 338     -27.925   1.838  24.386  1.00 15.00           N
ATOM   2545  CA  LYS B 338     -29.303   2.286  24.248  1.00 15.00           C
ATOM   2546  CB  LYS B 338     -29.562   3.461  25.193  1.00 15.00           C
ATOM   2547  CG  LYS B 338     -29.225   3.173  26.648  1.00 15.00           C
ATOM   2548  CD  LYS B 338     -30.453   2.752  27.437  1.00 15.00           C
ATOM   2549  CE  LYS B 338     -30.101   2.497  28.894  1.00 15.00           C
ATOM   2550  NZ  LYS B 338     -31.312   2.453  29.761  1.00 15.00           N
ATOM   2551  C   LYS B 338     -29.641   2.684  22.808  1.00 15.00           C
ATOM   2552  O   LYS B 338     -28.957   3.511  22.203  1.00 15.00           O
ATOM   2553  N   GLU B 339     -30.686   2.071  22.265  1.00 15.00           N
ATOM   2554  CA  GLU B 339     -31.156   2.369  20.921  1.00 15.00           C
ATOM   2555  CB  GLU B 339     -31.815   1.143  20.278  1.00 15.00           C
ATOM   2556  CG  GLU B 339     -32.605   0.263  21.231  1.00 15.00           C
ATOM   2557  CD  GLU B 339     -33.131  -0.969  20.542  1.00 15.00           C
ATOM   2558  OE1 GLU B 339     -32.311  -1.732  19.985  1.00 15.00           O
ATOM   2559  OE2 GLU B 339     -34.362  -1.194  20.560  1.00 15.00           O
ATOM   2560  C   GLU B 339     -32.126   3.544  20.958  1.00 15.00           C
ATOM   2561  O   GLU B 339     -33.324   3.394  20.745  1.00 15.00           O
ATOM   2562  N   GLN B 340     -31.587   4.717  21.217  1.00 15.00           N
ATOM   2563  CA  GLN B 340     -32.385   5.931  21.309  1.00 15.00           C
ATOM   2564  CB  GLN B 340     -32.731   6.238  22.777  1.00 15.00           C
ATOM   2565  CG  GLN B 340     -33.864   7.245  22.966  1.00 15.00           C
ATOM   2566  CD  GLN B 340     -34.220   7.502  24.428  1.00 15.00           C
ATOM   2567  OE1 GLN B 340     -34.087   6.628  25.286  1.00 15.00           O
ATOM   2568  NE2 GLN B 340     -34.682   8.713  24.720  1.00 15.00           N
ATOM   2569  C   GLN B 340     -31.618   7.093  20.693  1.00 15.00           C
ATOM   2570  O   GLN B 340     -30.385   7.081  20.658  1.00 15.00           O
ATOM   2571  N   LEU B 341     -32.354   8.081  20.194  1.00 15.00           N
ATOM   2572  CA  LEU B 341     -31.753   9.258  19.579  1.00 15.00           C
ATOM   2573  CB  LEU B 341     -32.829  10.114  18.894  1.00 15.00           C
ATOM   2574  CG  LEU B 341     -32.333  11.255  17.994  1.00 15.00           C
ATOM   2575  CD1 LEU B 341     -31.727  10.709  16.710  1.00 15.00           C
ATOM   2576  CD2 LEU B 341     -33.461  12.227  17.681  1.00 15.00           C
ATOM   2577  C   LEU B 341     -31.020  10.078  20.629  1.00 15.00           C
ATOM   2578  O   LEU B 341     -31.582  10.397  21.678  1.00 15.00           O
ATOM   2579  N   ARG B 342     -29.766  10.402  20.350  1.00 15.00           N
ATOM   2580  CA  ARG B 342     -28.954  11.179  21.277  1.00 15.00           C
ATOM   2581  CB  ARG B 342     -27.476  11.170  20.862  1.00 15.00           C
ATOM   2582  CG  ARG B 342     -27.210  11.677  19.455  1.00 15.00           C
ATOM   2583  CD  ARG B 342     -25.718  11.791  19.177  1.00 15.00           C
ATOM   2584  NE  ARG B 342     -25.464  12.417  17.885  1.00 15.00           N
ATOM   2585  CZ  ARG B 342     -24.624  13.431  17.683  1.00 15.00           C
ATOM   2586  NH1 ARG B 342     -23.929  13.947  18.695  1.00 15.00           N
ATOM   2587  NH2 ARG B 342     -24.510  13.952  16.468  1.00 15.00           N
ATOM   2588  C   ARG B 342     -29.478  12.609  21.425  1.00 15.00           C
ATOM   2589  O   ARG B 342     -29.749  13.288  20.434  1.00 15.00           O
ATOM   2590  N   PRO B 343     -29.620  13.084  22.676  1.00 15.00           N
ATOM   2591  CA  PRO B 343     -30.120  14.438  22.979  1.00 15.00           C
ATOM   2592  CB  PRO B 343     -30.214  14.458  24.512  1.00 15.00           C
ATOM   2593  CG  PRO B 343     -30.183  13.026  24.923  1.00 15.00           C
ATOM   2594  CD  PRO B 343     -29.335  12.325  23.903  1.00 15.00           C
ATOM   2595  C   PRO B 343     -29.184  15.550  22.502  1.00 15.00           C
ATOM   2596  O   PRO B 343     -29.499  16.730  22.627  1.00 15.00           O
ATOM   2597  N   SER B 344     -28.036  15.169  21.957  1.00 15.00           N
ATOM   2598  CA  SER B 344     -27.068  16.137  21.466  1.00 15.00           C
ATOM   2599  CB  SER B 344     -25.650  15.603  21.677  1.00 15.00           C
ATOM   2600  OG  SER B 344     -25.537  14.277  21.184  1.00 15.00           O
ATOM   2601  C   SER B 344     -27.305  16.447  19.989  1.00 15.00           C
ATOM   2602  O   SER B 344     -26.500  17.124  19.349  1.00 15.00           O
ATOM   2603  N   PHE B 345     -28.401  15.926  19.448  1.00 15.00           N
ATOM   2604  CA  PHE B 345     -28.746  16.154  18.053  1.00 15.00           C
ATOM   2605  CB  PHE B 345     -29.799  15.139  17.592  1.00 15.00           C
ATOM   2606  CG  PHE B 345     -30.125  15.193  16.125  1.00 15.00           C
ATOM   2607  CD1 PHE B 345     -29.138  15.447  15.184  1.00 15.00           C
ATOM   2608  CD2 PHE B 345     -31.421  14.984  15.687  1.00 15.00           C
ATOM   2609  CE1 PHE B 345     -29.439  15.492  13.835  1.00 15.00           C
ATOM   2610  CE2 PHE B 345     -31.730  15.027  14.341  1.00 15.00           C
ATOM   2611  CZ  PHE B 345     -30.738  15.282  13.413  1.00 15.00           C
ATOM   2612  C   PHE B 345     -29.249  17.582  17.864  1.00 15.00           C
ATOM   2613  O   PHE B 345     -29.983  18.100  18.701  1.00 15.00           O
ATOM   2614  N   LEU B 346     -28.853  18.201  16.756  1.00 15.00           N
ATOM   2615  CA  LEU B 346     -29.231  19.580  16.441  1.00 15.00           C
ATOM   2616  CB  LEU B 346     -28.728  19.963  15.045  1.00 15.00           C
ATOM   2617  CG  LEU B 346     -29.035  21.389  14.578  1.00 15.00           C
ATOM   2618  CD1 LEU B 346     -28.247  22.407  15.390  1.00 15.00           C
ATOM   2619  CD2 LEU B 346     -28.745  21.541  13.093  1.00 15.00           C
ATOM   2620  C   LEU B 346     -30.737  19.833  16.548  1.00 15.00           C
ATOM   2621  O   LEU B 346     -31.159  20.880  17.031  1.00 15.00           O
ATOM   2622  N   LEU B 347     -31.543  18.872  16.114  1.00 15.00           N
ATOM   2623  CA  LEU B 347     -32.995  19.027  16.157  1.00 15.00           C
ATOM   2624  CB  LEU B 347     -33.667  18.135  15.110  1.00 15.00           C
ATOM   2625  CG  LEU B 347     -33.330  18.436  13.647  1.00 15.00           C
ATOM   2626  CD1 LEU B 347     -34.009  17.435  12.724  1.00 15.00           C
ATOM   2627  CD2 LEU B 347     -33.732  19.856  13.283  1.00 15.00           C
ATOM   2628  C   LEU B 347     -33.559  18.737  17.545  1.00 15.00           C
ATOM   2629  O   LEU B 347     -34.755  18.882  17.778  1.00 15.00           O
ATOM   2630  N   SER B 348     -32.696  18.330  18.462  1.00 15.00           N
ATOM   2631  CA  SER B 348     -33.118  18.021  19.819  1.00 15.00           C
ATOM   2632  CB  SER B 348     -32.578  16.652  20.234  1.00 15.00           C
ATOM   2633  OG  SER B 348     -32.854  15.682  19.234  1.00 15.00           O
ATOM   2634  C   SER B 348     -32.671  19.101  20.805  1.00 15.00           C
ATOM   2635  O   SER B 348     -33.279  19.276  21.861  1.00 15.00           O
ATOM   2636  N   SER B 349     -31.613  19.827  20.458  1.00 15.00           N
ATOM   2637  CA  SER B 349     -31.104  20.883  21.323  1.00 15.00           C
ATOM   2638  CB  SER B 349     -29.585  20.994  21.196  1.00 15.00           C
ATOM   2639  OG  SER B 349     -29.175  20.797  19.854  1.00 15.00           O
ATOM   2640  C   SER B 349     -31.778  22.212  21.000  1.00 15.00           C
ATOM   2641  O   SER B 349     -31.600  23.211  21.702  1.00 15.00           O
ATOM   2642  N   LEU B 350     -32.546  22.219  19.924  1.00 15.00           N
ATOM   2643  CA  LEU B 350     -33.264  23.407  19.512  1.00 15.00           C
ATOM   2644  CB  LEU B 350     -33.356  23.503  17.984  1.00 15.00           C
ATOM   2645  CG  LEU B 350     -32.090  23.966  17.252  1.00 15.00           C
ATOM   2646  CD1 LEU B 350     -32.344  24.083  15.756  1.00 15.00           C
ATOM   2647  CD2 LEU B 350     -31.594  25.289  17.815  1.00 15.00           C
ATOM   2648  C   LEU B 350     -34.650  23.407  20.136  1.00 15.00           C
ATOM   2649  O   LEU B 350     -35.274  22.358  20.285  1.00 15.00           O
ATOM   2650  N   ARG B 351     -35.119  24.582  20.524  1.00 15.00           N
ATOM   2651  CA  ARG B 351     -36.431  24.706  21.136  1.00 15.00           C
ATOM   2652  CB  ARG B 351     -36.412  25.701  22.311  1.00 15.00           C
ATOM   2653  CG  ARG B 351     -35.700  25.180  23.559  1.00 15.00           C
ATOM   2654  CD  ARG B 351     -36.155  25.902  24.823  1.00 15.00           C
ATOM   2655  NE  ARG B 351     -35.564  27.239  24.946  1.00 15.00           N
ATOM   2656  CZ  ARG B 351     -35.401  27.885  26.105  1.00 15.00           C
ATOM   2657  NH1 ARG B 351     -35.784  27.322  27.250  1.00 15.00           N
ATOM   2658  NH2 ARG B 351     -34.831  29.088  26.116  1.00 15.00           N
ATOM   2659  C   ARG B 351     -37.456  25.105  20.081  1.00 15.00           C
ATOM   2660  O   ARG B 351     -37.117  25.802  19.121  1.00 15.00           O
ATOM   2661  N   PRO B 352     -38.713  24.657  20.239  1.00 15.00           N
ATOM   2662  CA  PRO B 352     -39.808  24.943  19.287  1.00 15.00           C
ATOM   2663  CB  PRO B 352     -40.954  24.046  19.782  1.00 15.00           C
ATOM   2664  CG  PRO B 352     -40.316  23.073  20.725  1.00 15.00           C
ATOM   2665  CD  PRO B 352     -39.171  23.805  21.349  1.00 15.00           C
ATOM   2666  C   PRO B 352     -40.248  26.409  19.284  1.00 15.00           C
ATOM   2667  O   PRO B 352     -41.435  26.706  19.368  1.00 15.00           O
ATOM   2668  N   SER B 353     -39.294  27.315  19.183  1.00 15.00           N
ATOM   2669  CA  SER B 353     -39.596  28.732  19.157  1.00 15.00           C
ATOM   2670  CB  SER B 353     -38.902  29.449  20.319  1.00 15.00           C
ATOM   2671  OG  SER B 353     -37.489  29.301  20.260  1.00 15.00           O
ATOM   2672  C   SER B 353     -39.174  29.343  17.823  1.00 15.00           C
ATOM   2673  O   SER B 353     -38.453  28.716  17.038  1.00 15.00           O
ATOM   2674  N   LEU B 354     -39.603  30.573  17.577  1.00 15.00           N
ATOM   2675  CA  LEU B 354     -39.267  31.270  16.343  1.00 15.00           C
ATOM   2676  CB  LEU B 354     -40.114  32.535  16.210  1.00 15.00           C
ATOM   2677  CG  LEU B 354     -40.394  33.018  14.785  1.00 15.00           C
ATOM   2678  CD1 LEU B 354     -40.863  31.864  13.910  1.00 15.00           C
ATOM   2679  CD2 LEU B 354     -41.430  34.133  14.798  1.00 15.00           C
ATOM   2680  C   LEU B 354     -37.781  31.616  16.327  1.00 15.00           C
ATOM   2681  O   LEU B 354     -37.184  31.834  15.268  1.00 15.00           O
ATOM   2682  N   THR B 355     -37.195  31.650  17.514  1.00 15.00           N
ATOM   2683  CA  THR B 355     -35.785  31.947  17.673  1.00 15.00           C
ATOM   2684  CB  THR B 355     -35.496  32.383  19.118  1.00 15.00           C
ATOM   2685  OG1 THR B 355     -36.529  31.868  19.976  1.00 15.00           O
ATOM   2686  CG2 THR B 355     -35.473  33.900  19.221  1.00 15.00           C
ATOM   2687  C   THR B 355     -34.969  30.703  17.345  1.00 15.00           C
ATOM   2688  O   THR B 355     -33.819  30.790  16.910  1.00 15.00           O
ATOM   2689  N   GLY B 356     -35.584  29.545  17.563  1.00 15.00           N
ATOM   2690  CA  GLY B 356     -34.935  28.288  17.267  1.00 15.00           C
ATOM   2691  C   GLY B 356     -34.878  28.067  15.774  1.00 15.00           C
ATOM   2692  O   GLY B 356     -33.842  27.683  15.232  1.00 15.00           O
ATOM   2693  N   ALA B 357     -35.998  28.338  15.107  1.00 15.00           N
ATOM   2694  CA  ALA B 357     -36.089  28.196  13.659  1.00 15.00           C
ATOM   2695  CB  ALA B 357     -37.506  28.488  13.189  1.00 15.00           C
ATOM   2696  C   ALA B 357     -35.099  29.130  12.969  1.00 15.00           C
ATOM   2697  O   ALA B 357     -34.547  28.801  11.920  1.00 15.00           O
ATOM   2698  N   ARG B 358     -34.871  30.294  13.580  1.00 15.00           N
ATOM   2699  CA  ARG B 358     -33.940  31.278  13.038  1.00 15.00           C
ATOM   2700  CB  ARG B 358     -33.959  32.563  13.876  1.00 15.00           C
ATOM   2701  CG  ARG B 358     -33.113  33.693  13.303  1.00 15.00           C
ATOM   2702  CD  ARG B 358     -32.558  34.591  14.402  1.00 15.00           C
ATOM   2703  NE  ARG B 358     -31.416  35.393  13.946  1.00 15.00           N
ATOM   2704  CZ  ARG B 358     -30.214  34.880  13.653  1.00 15.00           C
ATOM   2705  NH1 ARG B 358     -30.002  33.577  13.772  1.00 15.00           N
ATOM   2706  NH2 ARG B 358     -29.226  35.665  13.239  1.00 15.00           N
ATOM   2707  C   ARG B 358     -32.527  30.706  12.997  1.00 15.00           C
ATOM   2708  O   ARG B 358     -31.766  30.975  12.074  1.00 15.00           O
ATOM   2709  N   ARG B 359     -32.189  29.909  14.003  1.00 15.00           N
ATOM   2710  CA  ARG B 359     -30.870  29.294  14.075  1.00 15.00           C
ATOM   2711  CB  ARG B 359     -30.568  28.817  15.494  1.00 15.00           C
ATOM   2712  CG  ARG B 359     -30.195  29.924  16.462  1.00 15.00           C
ATOM   2713  CD  ARG B 359     -29.805  29.353  17.814  1.00 15.00           C
ATOM   2714  NE  ARG B 359     -29.657  30.395  18.828  1.00 15.00           N
ATOM   2715  CZ  ARG B 359     -30.560  30.642  19.777  1.00 15.00           C
ATOM   2716  NH1 ARG B 359     -31.676  29.920  19.838  1.00 15.00           N
ATOM   2717  NH2 ARG B 359     -30.350  31.615  20.658  1.00 15.00           N
ATOM   2718  C   ARG B 359     -30.776  28.123  13.110  1.00 15.00           C
ATOM   2719  O   ARG B 359     -29.748  27.917  12.469  1.00 15.00           O
ATOM   2720  N   LEU B 360     -31.861  27.363  13.013  1.00 15.00           N
ATOM   2721  CA  LEU B 360     -31.914  26.209  12.128  1.00 15.00           C
ATOM   2722  CB  LEU B 360     -33.287  25.535  12.213  1.00 15.00           C
ATOM   2723  CG  LEU B 360     -33.405  24.146  11.581  1.00 15.00           C
ATOM   2724  CD1 LEU B 360     -32.354  23.205  12.149  1.00 15.00           C
ATOM   2725  CD2 LEU B 360     -34.800  23.581  11.796  1.00 15.00           C
ATOM   2726  C   LEU B 360     -31.597  26.608  10.688  1.00 15.00           C
ATOM   2727  O   LEU B 360     -30.711  26.035  10.058  1.00 15.00           O
ATOM   2728  N   VAL B 361     -32.297  27.619  10.187  1.00 15.00           N
ATOM   2729  CA  VAL B 361     -32.086  28.092   8.820  1.00 15.00           C
ATOM   2730  CB  VAL B 361     -33.191  29.087   8.380  1.00 15.00           C
ATOM   2731  CG1 VAL B 361     -33.226  30.318   9.273  1.00 15.00           C
ATOM   2732  CG2 VAL B 361     -33.036  29.480   6.920  1.00 15.00           C
ATOM   2733  C   VAL B 361     -30.695  28.721   8.662  1.00 15.00           C
ATOM   2734  O   VAL B 361     -30.076  28.636   7.597  1.00 15.00           O
ATOM   2735  N   GLU B 362     -30.200  29.309   9.745  1.00 15.00           N
ATOM   2736  CA  GLU B 362     -28.894  29.959   9.756  1.00 15.00           C
ATOM   2737  CB  GLU B 362     -28.755  30.801  11.031  1.00 15.00           C
ATOM   2738  CG  GLU B 362     -27.497  31.654  11.123  1.00 15.00           C
ATOM   2739  CD  GLU B 362     -27.552  32.619  12.293  1.00 15.00           C
ATOM   2740  OE1 GLU B 362     -27.774  32.163  13.434  1.00 15.00           O
ATOM   2741  OE2 GLU B 362     -27.413  33.842  12.079  1.00 15.00           O
ATOM   2742  C   GLU B 362     -27.763  28.933   9.666  1.00 15.00           C
ATOM   2743  O   GLU B 362     -26.699  29.219   9.130  1.00 15.00           O
ATOM   2744  N   THR B 363     -28.006  27.732  10.169  1.00 15.00           N
ATOM   2745  CA  THR B 363     -26.993  26.683  10.152  1.00 15.00           C
ATOM   2746  CB  THR B 363     -27.081  25.811  11.422  1.00 15.00           C
ATOM   2747  OG1 THR B 363     -27.297  26.651  12.566  1.00 15.00           O
ATOM   2748  CG2 THR B 363     -25.797  25.020  11.625  1.00 15.00           C
ATOM   2749  C   THR B 363     -27.103  25.790   8.911  1.00 15.00           C
ATOM   2750  O   THR B 363     -26.124  25.176   8.492  1.00 15.00           O
ATOM   2751  N   ILE B 364     -28.289  25.727   8.319  1.00 15.00           N
ATOM   2752  CA  ILE B 364     -28.505  24.882   7.146  1.00 15.00           C
ATOM   2753  CB  ILE B 364     -29.972  24.398   7.049  1.00 15.00           C
ATOM   2754  CG1 ILE B 364     -30.335  23.551   8.271  1.00 15.00           C
ATOM   2755  CG2 ILE B 364     -30.204  23.605   5.767  1.00 15.00           C
ATOM   2756  CD1 ILE B 364     -31.804  23.194   8.353  1.00 15.00           C
ATOM   2757  C   ILE B 364     -28.101  25.567   5.840  1.00 15.00           C
ATOM   2758  O   ILE B 364     -27.490  24.950   4.969  1.00 15.00           O
ATOM   2759  N   PHE B 365     -28.435  26.840   5.698  1.00 15.00           N
ATOM   2760  CA  PHE B 365     -28.123  27.555   4.467  1.00 15.00           C
ATOM   2761  CB  PHE B 365     -29.366  28.263   3.934  1.00 15.00           C
ATOM   2762  CG  PHE B 365     -30.526  27.340   3.706  1.00 15.00           C
ATOM   2763  CD1 PHE B 365     -31.577  27.290   4.605  1.00 15.00           C
ATOM   2764  CD2 PHE B 365     -30.561  26.515   2.596  1.00 15.00           C
ATOM   2765  CE1 PHE B 365     -32.641  26.436   4.401  1.00 15.00           C
ATOM   2766  CE2 PHE B 365     -31.624  25.659   2.386  1.00 15.00           C
ATOM   2767  CZ  PHE B 365     -32.666  25.619   3.290  1.00 15.00           C
ATOM   2768  C   PHE B 365     -26.972  28.539   4.618  1.00 15.00           C
ATOM   2769  O   PHE B 365     -26.384  28.970   3.619  1.00 15.00           O
ATOM   2770  N   LEU B 366     -26.643  28.887   5.852  1.00 15.00           N
ATOM   2771  CA  LEU B 366     -25.570  29.833   6.112  1.00 15.00           C
ATOM   2772  CB  LEU B 366     -26.121  31.099   6.776  1.00 15.00           C
ATOM   2773  CG  LEU B 366     -27.151  31.893   5.966  1.00 15.00           C
ATOM   2774  CD1 LEU B 366     -27.747  33.015   6.804  1.00 15.00           C
ATOM   2775  CD2 LEU B 366     -26.525  32.447   4.697  1.00 15.00           C
ATOM   2776  C   LEU B 366     -24.478  29.201   6.970  1.00 15.00           C
ATOM   2777  O   LEU B 366     -24.332  27.982   6.998  1.00 15.00           O
ATOM   2778  N   GLY B 367     -23.711  30.037   7.660  1.00 15.00           N
ATOM   2779  CA  GLY B 367     -22.642  29.539   8.506  1.00 15.00           C
ATOM   2780  C   GLY B 367     -21.301  30.119   8.113  1.00 15.00           C
ATOM   2781  O   GLY B 367     -20.344  30.090   8.888  1.00 15.00           O
ATOM   2782  N   SER B 368     -21.240  30.649   6.899  1.00 15.00           N
ATOM   2783  CA  SER B 368     -20.030  31.253   6.370  1.00 15.00           C
ATOM   2784  CB  SER B 368     -20.261  31.600   4.899  1.00 15.00           C
ATOM   2785  OG  SER B 368     -21.649  31.651   4.611  1.00 15.00           O
ATOM   2786  C   SER B 368     -19.637  32.508   7.155  1.00 15.00           C
ATOM   2787  O   SER B 368     -20.292  33.543   7.055  1.00 15.00           O
ATOM   2788  N   ARG B 369     -18.556  32.395   7.925  1.00 15.00           N
ATOM   2789  CA  ARG B 369     -18.047  33.496   8.747  1.00 15.00           C
ATOM   2790  CB  ARG B 369     -17.630  34.704   7.892  1.00 15.00           C
ATOM   2791  CG  ARG B 369     -16.478  34.424   6.935  1.00 15.00           C
ATOM   2792  CD  ARG B 369     -16.050  35.675   6.177  1.00 15.00           C
ATOM   2793  NE  ARG B 369     -17.148  36.257   5.390  1.00 15.00           N
ATOM   2794  CZ  ARG B 369     -16.966  36.939   4.259  1.00 15.00           C
ATOM   2795  NH1 ARG B 369     -15.735  37.122   3.785  1.00 15.00           N
ATOM   2796  NH2 ARG B 369     -18.003  37.462   3.628  1.00 15.00           N
ATOM   2797  C   ARG B 369     -19.048  33.920   9.822  1.00 15.00           C
ATOM   2798  O   ARG B 369     -19.654  34.985   9.719  1.00 15.00           O
ATOM   2799  N   PRO B 370     -19.234  33.097  10.871  1.00 15.00           N
ATOM   2800  CA  PRO B 370     -20.163  33.413  11.955  1.00 15.00           C
ATOM   2801  CB  PRO B 370     -20.522  32.028  12.485  1.00 15.00           C
ATOM   2802  CG  PRO B 370     -19.292  31.212  12.276  1.00 15.00           C
ATOM   2803  CD  PRO B 370     -18.583  31.784  11.069  1.00 15.00           C
ATOM   2804  C   PRO B 370     -19.516  34.252  13.062  1.00 15.00           C
ATOM   2805  O   PRO B 370     -20.204  34.978  13.772  1.00 15.00           O
ATOM   2806  N   TRP B 371     -18.190  34.131  13.201  1.00 15.00           N
ATOM   2807  CA  TRP B 371     -17.426  34.857  14.222  1.00 15.00           C
ATOM   2808  CB  TRP B 371     -17.353  36.354  13.914  1.00 15.00           C
ATOM   2809  CG  TRP B 371     -16.482  36.673  12.740  1.00 15.00           C
ATOM   2810  CD1 TRP B 371     -16.893  36.948  11.470  1.00 15.00           C
ATOM   2811  CD2 TRP B 371     -15.049  36.745  12.725  1.00 15.00           C
ATOM   2812  NE1 TRP B 371     -15.808  37.185  10.662  1.00 15.00           N
ATOM   2813  CE2 TRP B 371     -14.664  37.071  11.410  1.00 15.00           C
ATOM   2814  CE3 TRP B 371     -14.056  36.569  13.694  1.00 15.00           C
ATOM   2815  CZ2 TRP B 371     -13.331  37.224  11.039  1.00 15.00           C
ATOM   2816  CZ3 TRP B 371     -12.731  36.723  13.324  1.00 15.00           C
ATOM   2817  CH2 TRP B 371     -12.381  37.048  12.008  1.00 15.00           C
ATOM   2818  C   TRP B 371     -17.981  34.618  15.626  1.00 15.00           C
ATOM   2819  O   TRP B 371     -17.967  35.510  16.466  1.00 15.00           O
ATOM   2820  N   MET B 372     -18.433  33.395  15.869  1.00 15.00           N
ATOM   2821  CA  MET B 372     -19.013  33.005  17.156  1.00 15.00           C
ATOM   2822  CB  MET B 372     -19.363  31.512  17.175  1.00 15.00           C
ATOM   2823  CG  MET B 372     -20.396  31.123  18.221  1.00 15.00           C
ATOM   2824  SD  MET B 372     -21.990  31.923  17.960  1.00 15.00           S
ATOM   2825  CE  MET B 372     -22.933  31.248  19.324  1.00 15.00           C
ATOM   2826  C   MET B 372     -18.162  33.409  18.378  1.00 15.00           C
ATOM   2827  O   MET B 372     -18.686  34.019  19.310  1.00 15.00           O
ATOM   2828  N   PRO B 373     -16.845  33.083  18.410  1.00 15.00           N
ATOM   2829  CA  PRO B 373     -15.968  33.439  19.548  1.00 15.00           C
ATOM   2830  CB  PRO B 373     -14.640  32.737  19.216  1.00 15.00           C
ATOM   2831  CG  PRO B 373     -14.996  31.711  18.196  1.00 15.00           C
ATOM   2832  CD  PRO B 373     -16.108  32.312  17.396  1.00 15.00           C
ATOM   2833  C   PRO B 373     -15.728  34.945  19.696  1.00 15.00           C
ATOM   2834  O   PRO B 373     -15.048  35.379  20.627  1.00 15.00           O
ATOM   2835  N   GLY B 374     -16.286  35.730  18.785  1.00 15.00           N
ATOM   2836  CA  GLY B 374     -16.109  37.168  18.832  1.00 15.00           C
ATOM   2837  C   GLY B 374     -17.371  37.915  18.457  1.00 15.00           C
ATOM   2838  O   GLY B 374     -17.309  38.990  17.855  1.00 15.00           O
ATOM   2839  N   THR B 375     -18.516  37.330  18.793  1.00 15.00           N
ATOM   2840  CA  THR B 375     -19.803  37.944  18.502  1.00 15.00           C
ATOM   2841  CB  THR B 375     -20.964  36.911  18.552  1.00 15.00           C
ATOM   2842  OG1 THR B 375     -22.210  37.523  18.192  1.00 15.00           O
ATOM   2843  CG2 THR B 375     -21.089  36.266  19.925  1.00 15.00           C
ATOM   2844  C   THR B 375     -20.091  39.131  19.435  1.00 15.00           C
ATOM   2845  O   THR B 375     -19.831  39.074  20.641  1.00 15.00           O
ATOM   2846  N   PRO B 376     -20.608  40.237  18.870  1.00 15.00           N
ATOM   2847  CA  PRO B 376     -20.953  41.437  19.632  1.00 15.00           C
ATOM   2848  CB  PRO B 376     -20.873  42.536  18.569  1.00 15.00           C
ATOM   2849  CG  PRO B 376     -21.235  41.860  17.284  1.00 15.00           C
ATOM   2850  CD  PRO B 376     -20.878  40.403  17.430  1.00 15.00           C
ATOM   2851  C   PRO B 376     -22.375  41.353  20.187  1.00 15.00           C
ATOM   2852  O   PRO B 376     -23.015  40.301  20.120  1.00 15.00           O
ATOM   2853  N   ARG B 377     -22.873  42.456  20.750  1.00 15.00           N
ATOM   2854  CA  ARG B 377     -24.227  42.477  21.288  1.00 15.00           C
ATOM   2855  CB  ARG B 377     -24.407  43.613  22.304  1.00 15.00           C
ATOM   2856  CG  ARG B 377     -23.964  43.292  23.728  1.00 15.00           C
ATOM   2857  CD  ARG B 377     -24.441  44.363  24.707  1.00 15.00           C
ATOM   2858  NE  ARG B 377     -24.278  45.717  24.145  1.00 15.00           N
ATOM   2859  CZ  ARG B 377     -23.258  46.522  24.422  1.00 15.00           C
ATOM   2860  NH1 ARG B 377     -22.309  46.117  25.260  1.00 15.00           N
ATOM   2861  NH2 ARG B 377     -23.203  47.723  23.857  1.00 15.00           N
ATOM   2862  C   ARG B 377     -25.260  42.603  20.163  1.00 15.00           C
ATOM   2863  O   ARG B 377     -26.466  42.497  20.393  1.00 15.00           O
ATOM   2864  N   ARG B 378     -24.785  42.836  18.943  1.00 15.00           N
ATOM   2865  CA  ARG B 378     -25.675  42.967  17.796  1.00 15.00           C
ATOM   2866  CB  ARG B 378     -25.249  44.136  16.907  1.00 15.00           C
ATOM   2867  CG  ARG B 378     -26.089  44.281  15.651  1.00 15.00           C
ATOM   2868  CD  ARG B 378     -25.226  44.667  14.466  1.00 15.00           C
ATOM   2869  NE  ARG B 378     -25.720  44.100  13.213  1.00 15.00           N
ATOM   2870  CZ  ARG B 378     -25.182  44.353  12.019  1.00 15.00           C
ATOM   2871  NH1 ARG B 378     -24.134  45.158  11.923  1.00 15.00           N
ATOM   2872  NH2 ARG B 378     -25.694  43.799  10.924  1.00 15.00           N
ATOM   2873  C   ARG B 378     -25.681  41.677  16.981  1.00 15.00           C
ATOM   2874  O   ARG B 378     -24.682  41.327  16.349  1.00 15.00           O
ATOM   2875  N   LEU B 379     -26.806  40.986  16.993  1.00 15.00           N
ATOM   2876  CA  LEU B 379     -26.952  39.736  16.257  1.00 15.00           C
ATOM   2877  CB  LEU B 379     -28.252  39.040  16.665  1.00 15.00           C
ATOM   2878  CG  LEU B 379     -28.328  38.582  18.120  1.00 15.00           C
ATOM   2879  CD1 LEU B 379     -29.699  38.002  18.430  1.00 15.00           C
ATOM   2880  CD2 LEU B 379     -27.231  37.567  18.414  1.00 15.00           C
ATOM   2881  C   LEU B 379     -26.935  39.980  14.747  1.00 15.00           C
ATOM   2882  O   LEU B 379     -27.349  41.046  14.281  1.00 15.00           O
ATOM   2883  N   PRO B 380     -26.444  39.008  13.955  1.00 15.00           N
ATOM   2884  CA  PRO B 380     -26.387  39.140  12.498  1.00 15.00           C
ATOM   2885  CB  PRO B 380     -25.635  37.885  12.044  1.00 15.00           C
ATOM   2886  CG  PRO B 380     -25.845  36.905  13.145  1.00 15.00           C
ATOM   2887  CD  PRO B 380     -25.905  37.710  14.411  1.00 15.00           C
ATOM   2888  C   PRO B 380     -27.784  39.173  11.883  1.00 15.00           C
ATOM   2889  O   PRO B 380     -28.716  38.537  12.384  1.00 15.00           O
ATOM   2890  N   ARG B 381     -27.931  39.926  10.804  1.00 15.00           N
ATOM   2891  CA  ARG B 381     -29.217  40.039  10.130  1.00 15.00           C
ATOM   2892  CB  ARG B 381     -29.453  41.476   9.659  1.00 15.00           C
ATOM   2893  CG  ARG B 381     -29.448  42.511  10.773  1.00 15.00           C
ATOM   2894  CD  ARG B 381     -30.244  43.744  10.389  1.00 15.00           C
ATOM   2895  NE  ARG B 381     -31.692  43.511  10.468  1.00 15.00           N
ATOM   2896  CZ  ARG B 381     -32.597  44.363   9.990  1.00 15.00           C
ATOM   2897  NH1 ARG B 381     -32.187  45.491   9.417  1.00 15.00           N
ATOM   2898  NH2 ARG B 381     -33.889  44.059  10.027  1.00 15.00           N
ATOM   2899  C   ARG B 381     -29.286  39.107   8.934  1.00 15.00           C
ATOM   2900  O   ARG B 381     -28.461  39.197   8.023  1.00 15.00           O
ATOM   2901  N   LEU B 382     -30.257  38.208   8.953  1.00 15.00           N
ATOM   2902  CA  LEU B 382     -30.457  37.273   7.857  1.00 15.00           C
ATOM   2903  CB  LEU B 382     -31.297  36.081   8.326  1.00 15.00           C
ATOM   2904  CG  LEU B 382     -30.524  34.846   8.793  1.00 15.00           C
ATOM   2905  CD1 LEU B 382     -29.665  35.174  10.003  1.00 15.00           C
ATOM   2906  CD2 LEU B 382     -31.476  33.699   9.098  1.00 15.00           C
ATOM   2907  C   LEU B 382     -31.157  37.963   6.689  1.00 15.00           C
ATOM   2908  O   LEU B 382     -32.034  38.806   6.898  1.00 15.00           O
ATOM   2909  N   PRO B 383     -30.757  37.634   5.446  1.00 15.00           N
ATOM   2910  CA  PRO B 383     -31.359  38.209   4.232  1.00 15.00           C
ATOM   2911  CB  PRO B 383     -30.707  37.411   3.101  1.00 15.00           C
ATOM   2912  CG  PRO B 383     -29.417  36.933   3.673  1.00 15.00           C
ATOM   2913  CD  PRO B 383     -29.672  36.690   5.133  1.00 15.00           C
ATOM   2914  C   PRO B 383     -32.875  38.004   4.209  1.00 15.00           C
ATOM   2915  O   PRO B 383     -33.377  37.010   4.734  1.00 15.00           O
ATOM   2916  N   GLN B 384     -33.589  38.927   3.568  1.00 15.00           N
ATOM   2917  CA  GLN B 384     -35.053  38.877   3.503  1.00 15.00           C
ATOM   2918  CB  GLN B 384     -35.624  39.975   2.601  1.00 15.00           C
ATOM   2919  CG  GLN B 384     -37.069  40.337   2.926  1.00 15.00           C
ATOM   2920  CD  GLN B 384     -37.632  41.418   2.024  1.00 15.00           C
ATOM   2921  OE1 GLN B 384     -36.889  42.216   1.448  1.00 15.00           O
ATOM   2922  NE2 GLN B 384     -38.950  41.455   1.890  1.00 15.00           N
ATOM   2923  C   GLN B 384     -35.618  37.512   3.108  1.00 15.00           C
ATOM   2924  O   GLN B 384     -36.582  37.050   3.709  1.00 15.00           O
ATOM   2925  N   ARG B 385     -35.016  36.858   2.119  1.00 15.00           N
ATOM   2926  CA  ARG B 385     -35.517  35.559   1.664  1.00 15.00           C
ATOM   2927  CB  ARG B 385     -34.978  35.188   0.276  1.00 15.00           C
ATOM   2928  CG  ARG B 385     -33.546  34.679   0.251  1.00 15.00           C
ATOM   2929  CD  ARG B 385     -32.977  34.688  -1.162  1.00 15.00           C
ATOM   2930  NE  ARG B 385     -33.813  33.951  -2.113  1.00 15.00           N
ATOM   2931  CZ  ARG B 385     -33.746  34.105  -3.438  1.00 15.00           C
ATOM   2932  NH1 ARG B 385     -32.889  34.966  -3.973  1.00 15.00           N
ATOM   2933  NH2 ARG B 385     -34.526  33.392  -4.236  1.00 15.00           N
ATOM   2934  C   ARG B 385     -35.298  34.438   2.686  1.00 15.00           C
ATOM   2935  O   ARG B 385     -35.999  33.432   2.670  1.00 15.00           O
ATOM   2936  N   TYR B 386     -34.340  34.619   3.585  1.00 15.00           N
ATOM   2937  CA  TYR B 386     -34.059  33.611   4.603  1.00 15.00           C
ATOM   2938  CB  TYR B 386     -32.575  33.627   4.987  1.00 15.00           C
ATOM   2939  CG  TYR B 386     -31.652  33.118   3.901  1.00 15.00           C
ATOM   2940  CD1 TYR B 386     -31.245  31.791   3.875  1.00 15.00           C
ATOM   2941  CD2 TYR B 386     -31.188  33.962   2.901  1.00 15.00           C
ATOM   2942  CE1 TYR B 386     -30.404  31.320   2.885  1.00 15.00           C
ATOM   2943  CE2 TYR B 386     -30.347  33.500   1.907  1.00 15.00           C
ATOM   2944  CZ  TYR B 386     -29.958  32.178   1.904  1.00 15.00           C
ATOM   2945  OH  TYR B 386     -29.122  31.713   0.916  1.00 15.00           O
ATOM   2946  C   TYR B 386     -34.925  33.856   5.833  1.00 15.00           C
ATOM   2947  O   TYR B 386     -35.237  32.939   6.591  1.00 15.00           O
ATOM   2948  N   TRP B 387     -35.325  35.106   6.000  1.00 15.00           N
ATOM   2949  CA  TRP B 387     -36.150  35.526   7.123  1.00 15.00           C
ATOM   2950  CB  TRP B 387     -36.038  37.051   7.258  1.00 15.00           C
ATOM   2951  CG  TRP B 387     -36.745  37.651   8.435  1.00 15.00           C
ATOM   2952  CD1 TRP B 387     -37.944  38.303   8.423  1.00 15.00           C
ATOM   2953  CD2 TRP B 387     -36.289  37.676   9.793  1.00 15.00           C
ATOM   2954  NE1 TRP B 387     -38.266  38.727   9.688  1.00 15.00           N
ATOM   2955  CE2 TRP B 387     -37.266  38.356  10.548  1.00 15.00           C
ATOM   2956  CE3 TRP B 387     -35.152  37.189  10.445  1.00 15.00           C
ATOM   2957  CZ2 TRP B 387     -37.140  38.560  11.920  1.00 15.00           C
ATOM   2958  CZ3 TRP B 387     -35.029  37.392  11.806  1.00 15.00           C
ATOM   2959  CH2 TRP B 387     -36.017  38.072  12.529  1.00 15.00           C
ATOM   2960  C   TRP B 387     -37.614  35.113   6.930  1.00 15.00           C
ATOM   2961  O   TRP B 387     -38.375  35.009   7.897  1.00 15.00           O
ATOM   2962  N   GLN B 388     -37.997  34.855   5.684  1.00 15.00           N
ATOM   2963  CA  GLN B 388     -39.375  34.485   5.363  1.00 15.00           C
ATOM   2964  CB  GLN B 388     -39.722  34.879   3.924  1.00 15.00           C
ATOM   2965  CG  GLN B 388     -39.633  36.371   3.648  1.00 15.00           C
ATOM   2966  CD  GLN B 388     -39.864  36.715   2.188  1.00 15.00           C
ATOM   2967  OE1 GLN B 388     -40.688  36.105   1.511  1.00 15.00           O
ATOM   2968  NE2 GLN B 388     -39.125  37.693   1.691  1.00 15.00           N
ATOM   2969  C   GLN B 388     -39.680  33.002   5.586  1.00 15.00           C
ATOM   2970  O   GLN B 388     -40.773  32.654   6.026  1.00 15.00           O
ATOM   2971  N   MET B 389     -38.715  32.131   5.310  1.00 15.00           N
ATOM   2972  CA  MET B 389     -38.928  30.686   5.453  1.00 15.00           C
ATOM   2973  CB  MET B 389     -38.030  29.890   4.500  1.00 15.00           C
ATOM   2974  CG  MET B 389     -36.539  30.093   4.715  1.00 15.00           C
ATOM   2975  SD  MET B 389     -35.542  28.944   3.749  1.00 15.00           S
ATOM   2976  CE  MET B 389     -34.331  30.056   3.043  1.00 15.00           C
ATOM   2977  C   MET B 389     -38.784  30.179   6.889  1.00 15.00           C
ATOM   2978  O   MET B 389     -38.701  28.974   7.122  1.00 15.00           O
ATOM   2979  N   ARG B 390     -38.790  31.092   7.851  1.00 15.00           N
ATOM   2980  CA  ARG B 390     -38.660  30.719   9.260  1.00 15.00           C
ATOM   2981  CB  ARG B 390     -38.474  31.943  10.157  1.00 15.00           C
ATOM   2982  CG  ARG B 390     -37.114  32.609  10.036  1.00 15.00           C
ATOM   2983  CD  ARG B 390     -37.035  33.840  10.923  1.00 15.00           C
ATOM   2984  NE  ARG B 390     -38.134  34.768  10.657  1.00 15.00           N
ATOM   2985  CZ  ARG B 390     -38.867  35.353  11.604  1.00 15.00           C
ATOM   2986  NH1 ARG B 390     -38.617  35.111  12.887  1.00 15.00           N
ATOM   2987  NH2 ARG B 390     -39.852  36.179  11.266  1.00 15.00           N
ATOM   2988  C   ARG B 390     -39.818  29.842   9.765  1.00 15.00           C
ATOM   2989  O   ARG B 390     -39.572  28.791  10.357  1.00 15.00           O
ATOM   2990  N   PRO B 391     -41.096  30.250   9.551  1.00 15.00           N
ATOM   2991  CA  PRO B 391     -42.262  29.471  10.007  1.00 15.00           C
ATOM   2992  CB  PRO B 391     -43.449  30.197   9.371  1.00 15.00           C
ATOM   2993  CG  PRO B 391     -42.977  31.597   9.203  1.00 15.00           C
ATOM   2994  CD  PRO B 391     -41.514  31.499   8.880  1.00 15.00           C
ATOM   2995  C   PRO B 391     -42.228  28.014   9.545  1.00 15.00           C
ATOM   2996  O   PRO B 391     -42.631  27.116  10.283  1.00 15.00           O
ATOM   2997  N   LEU B 392     -41.729  27.785   8.335  1.00 15.00           N
ATOM   2998  CA  LEU B 392     -41.652  26.435   7.784  1.00 15.00           C
ATOM   2999  CB  LEU B 392     -41.220  26.465   6.317  1.00 15.00           C
ATOM   3000  CG  LEU B 392     -42.301  26.867   5.311  1.00 15.00           C
ATOM   3001  CD1 LEU B 392     -41.739  26.879   3.899  1.00 15.00           C
ATOM   3002  CD2 LEU B 392     -43.495  25.927   5.403  1.00 15.00           C
ATOM   3003  C   LEU B 392     -40.720  25.551   8.605  1.00 15.00           C
ATOM   3004  O   LEU B 392     -40.988  24.367   8.809  1.00 15.00           O
ATOM   3005  N   PHE B 393     -39.627  26.128   9.085  1.00 15.00           N
ATOM   3006  CA  PHE B 393     -38.677  25.380   9.892  1.00 15.00           C
ATOM   3007  CB  PHE B 393     -37.292  26.027   9.872  1.00 15.00           C
ATOM   3008  CG  PHE B 393     -36.536  25.729   8.609  1.00 15.00           C
ATOM   3009  CD1 PHE B 393     -36.527  26.631   7.559  1.00 15.00           C
ATOM   3010  CD2 PHE B 393     -35.845  24.537   8.468  1.00 15.00           C
ATOM   3011  CE1 PHE B 393     -35.844  26.351   6.392  1.00 15.00           C
ATOM   3012  CE2 PHE B 393     -35.158  24.251   7.305  1.00 15.00           C
ATOM   3013  CZ  PHE B 393     -35.157  25.159   6.266  1.00 15.00           C
ATOM   3014  C   PHE B 393     -39.201  25.202  11.311  1.00 15.00           C
ATOM   3015  O   PHE B 393     -38.855  24.242  12.000  1.00 15.00           O
ATOM   3016  N   LEU B 394     -40.054  26.130  11.732  1.00 15.00           N
ATOM   3017  CA  LEU B 394     -40.664  26.067  13.053  1.00 15.00           C
ATOM   3018  CB  LEU B 394     -41.461  27.347  13.329  1.00 15.00           C
ATOM   3019  CG  LEU B 394     -42.251  27.391  14.639  1.00 15.00           C
ATOM   3020  CD1 LEU B 394     -41.315  27.317  15.834  1.00 15.00           C
ATOM   3021  CD2 LEU B 394     -43.113  28.641  14.705  1.00 15.00           C
ATOM   3022  C   LEU B 394     -41.582  24.852  13.118  1.00 15.00           C
ATOM   3023  O   LEU B 394     -41.605  24.123  14.112  1.00 15.00           O
ATOM   3024  N   GLU B 395     -42.320  24.636  12.033  1.00 15.00           N
ATOM   3025  CA  GLU B 395     -43.231  23.506  11.929  1.00 15.00           C
ATOM   3026  CB  GLU B 395     -44.010  23.584  10.613  1.00 15.00           C
ATOM   3027  CG  GLU B 395     -45.157  22.592  10.499  1.00 15.00           C
ATOM   3028  CD  GLU B 395     -45.667  22.455   9.078  1.00 15.00           C
ATOM   3029  OE1 GLU B 395     -45.570  23.437   8.311  1.00 15.00           O
ATOM   3030  OE2 GLU B 395     -46.154  21.359   8.723  1.00 15.00           O
ATOM   3031  C   GLU B 395     -42.441  22.204  11.989  1.00 15.00           C
ATOM   3032  O   GLU B 395     -42.813  21.270  12.698  1.00 15.00           O
ATOM   3033  N   LEU B 396     -41.328  22.169  11.259  1.00 15.00           N
ATOM   3034  CA  LEU B 396     -40.464  20.994  11.223  1.00 15.00           C
ATOM   3035  CB  LEU B 396     -39.268  21.236  10.293  1.00 15.00           C
ATOM   3036  CG  LEU B 396     -38.311  20.056  10.088  1.00 15.00           C
ATOM   3037  CD1 LEU B 396     -37.975  19.890   8.614  1.00 15.00           C
ATOM   3038  CD2 LEU B 396     -37.041  20.247  10.904  1.00 15.00           C
ATOM   3039  C   LEU B 396     -39.988  20.634  12.629  1.00 15.00           C
ATOM   3040  O   LEU B 396     -39.990  19.464  13.013  1.00 15.00           O
ATOM   3041  N   LEU B 397     -39.593  21.650  13.392  1.00 15.00           N
ATOM   3042  CA  LEU B 397     -39.129  21.447  14.760  1.00 15.00           C
ATOM   3043  CB  LEU B 397     -38.622  22.761  15.362  1.00 15.00           C
ATOM   3044  CG  LEU B 397     -37.261  23.252  14.863  1.00 15.00           C
ATOM   3045  CD1 LEU B 397     -36.940  24.619  15.449  1.00 15.00           C
ATOM   3046  CD2 LEU B 397     -36.171  22.250  15.212  1.00 15.00           C
ATOM   3047  C   LEU B 397     -40.245  20.871  15.625  1.00 15.00           C
ATOM   3048  O   LEU B 397     -40.018  19.968  16.430  1.00 15.00           O
ATOM   3049  N   GLY B 398     -41.452  21.396  15.443  1.00 15.00           N
ATOM   3050  CA  GLY B 398     -42.592  20.917  16.200  1.00 15.00           C
ATOM   3051  C   GLY B 398     -42.917  19.473  15.874  1.00 15.00           C
ATOM   3052  O   GLY B 398     -43.218  18.682  16.767  1.00 15.00           O
ATOM   3053  N   ASN B 399     -42.837  19.134  14.591  1.00 15.00           N
ATOM   3054  CA  ASN B 399     -43.116  17.777  14.128  1.00 15.00           C
ATOM   3055  CB  ASN B 399     -43.078  17.711  12.595  1.00 15.00           C
ATOM   3056  CG  ASN B 399     -44.253  18.415  11.937  1.00 15.00           C
ATOM   3057  OD1 ASN B 399     -45.345  18.482  12.496  1.00 15.00           O
ATOM   3058  ND2 ASN B 399     -44.037  18.940  10.738  1.00 15.00           N
ATOM   3059  C   ASN B 399     -42.123  16.781  14.723  1.00 15.00           C
ATOM   3060  O   ASN B 399     -42.502  15.695  15.160  1.00 15.00           O
ATOM   3061  N   HIS B 400     -40.851  17.173  14.755  1.00 15.00           N
ATOM   3062  CA  HIS B 400     -39.789  16.328  15.299  1.00 15.00           C
ATOM   3063  CB  HIS B 400     -38.426  17.010  15.099  1.00 15.00           C
ATOM   3064  CG  HIS B 400     -37.255  16.269  15.680  1.00 15.00           C
ATOM   3065  ND1 HIS B 400     -36.884  16.437  16.993  1.00 15.00           N
ATOM   3066  CD2 HIS B 400     -36.411  15.386  15.091  1.00 15.00           C
ATOM   3067  CE1 HIS B 400     -35.835  15.663  17.178  1.00 15.00           C
ATOM   3068  NE2 HIS B 400     -35.510  15.008  16.055  1.00 15.00           N
ATOM   3069  C   HIS B 400     -40.022  16.040  16.782  1.00 15.00           C
ATOM   3070  O   HIS B 400     -39.793  14.925  17.256  1.00 15.00           O
ATOM   3071  N   ALA B 401     -40.503  17.048  17.502  1.00 15.00           N
ATOM   3072  CA  ALA B 401     -40.757  16.924  18.933  1.00 15.00           C
ATOM   3073  CB  ALA B 401     -41.008  18.294  19.547  1.00 15.00           C
ATOM   3074  C   ALA B 401     -41.916  15.976  19.244  1.00 15.00           C
ATOM   3075  O   ALA B 401     -42.117  15.592  20.396  1.00 15.00           O
ATOM   3076  N   GLN B 402     -42.675  15.601  18.224  1.00 15.00           N
ATOM   3077  CA  GLN B 402     -43.807  14.703  18.411  1.00 15.00           C
ATOM   3078  CB  GLN B 402     -45.118  15.397  18.035  1.00 15.00           C
ATOM   3079  CG  GLN B 402     -45.587  16.427  19.049  1.00 15.00           C
ATOM   3080  CD  GLN B 402     -46.981  16.945  18.754  1.00 15.00           C
ATOM   3081  OE1 GLN B 402     -47.396  17.038  17.602  1.00 15.00           O
ATOM   3082  NE2 GLN B 402     -47.720  17.282  19.801  1.00 15.00           N
ATOM   3083  C   GLN B 402     -43.639  13.416  17.610  1.00 15.00           C
ATOM   3084  O   GLN B 402     -44.620  12.753  17.270  1.00 15.00           O
ATOM   3085  N   CYS B 403     -42.397  13.056  17.322  1.00 15.00           N
ATOM   3086  CA  CYS B 403     -42.115  11.848  16.560  1.00 15.00           C
ATOM   3087  CB  CYS B 403     -41.026  12.113  15.520  1.00 15.00           C
ATOM   3088  SG  CYS B 403     -41.048  10.985  14.108  1.00 15.00           S
ATOM   3089  C   CYS B 403     -41.718  10.690  17.482  1.00 15.00           C
ATOM   3090  O   CYS B 403     -40.616  10.665  18.035  1.00 15.00           O
ATOM   3091  N   PRO B 404     -42.621   9.711  17.661  1.00 15.00           N
ATOM   3092  CA  PRO B 404     -42.375   8.551  18.518  1.00 15.00           C
ATOM   3093  CB  PRO B 404     -43.784   8.023  18.792  1.00 15.00           C
ATOM   3094  CG  PRO B 404     -44.570   8.400  17.581  1.00 15.00           C
ATOM   3095  CD  PRO B 404     -43.958   9.667  17.041  1.00 15.00           C
ATOM   3096  C   PRO B 404     -41.518   7.481  17.833  1.00 15.00           C
ATOM   3097  O   PRO B 404     -42.018   6.428  17.430  1.00 15.00           O
ATOM   3098  N   TYR B 405     -40.223   7.758  17.718  1.00 15.00           N
ATOM   3099  CA  TYR B 405     -39.278   6.835  17.087  1.00 15.00           C
ATOM   3100  CB  TYR B 405     -37.870   7.440  17.073  1.00 15.00           C
ATOM   3101  CG  TYR B 405     -37.759   8.780  16.380  1.00 15.00           C
ATOM   3102  CD1 TYR B 405     -37.851   8.879  14.999  1.00 15.00           C
ATOM   3103  CD2 TYR B 405     -37.553   9.946  17.107  1.00 15.00           C
ATOM   3104  CE1 TYR B 405     -37.742  10.099  14.362  1.00 15.00           C
ATOM   3105  CE2 TYR B 405     -37.444  11.171  16.478  1.00 15.00           C
ATOM   3106  CZ  TYR B 405     -37.539  11.241  15.105  1.00 15.00           C
ATOM   3107  OH  TYR B 405     -37.437  12.457  14.472  1.00 15.00           O
ATOM   3108  C   TYR B 405     -39.233   5.493  17.815  1.00 15.00           C
ATOM   3109  O   TYR B 405     -39.050   4.445  17.195  1.00 15.00           O
ATOM   3110  N   GLY B 406     -39.413   5.541  19.132  1.00 15.00           N
ATOM   3111  CA  GLY B 406     -39.371   4.339  19.947  1.00 15.00           C
ATOM   3112  C   GLY B 406     -40.352   3.267  19.509  1.00 15.00           C
ATOM   3113  O   GLY B 406     -39.967   2.117  19.305  1.00 15.00           O
ATOM   3114  N   VAL B 407     -41.616   3.639  19.352  1.00 15.00           N
ATOM   3115  CA  VAL B 407     -42.643   2.682  18.949  1.00 15.00           C
ATOM   3116  CB  VAL B 407     -44.071   3.180  19.283  1.00 15.00           C
ATOM   3117  CG1 VAL B 407     -44.448   4.402  18.459  1.00 15.00           C
ATOM   3118  CG2 VAL B 407     -45.095   2.066  19.111  1.00 15.00           C
ATOM   3119  C   VAL B 407     -42.524   2.316  17.468  1.00 15.00           C
ATOM   3120  O   VAL B 407     -42.800   1.181  17.078  1.00 15.00           O
ATOM   3121  N   LEU B 408     -42.079   3.270  16.656  1.00 15.00           N
ATOM   3122  CA  LEU B 408     -41.928   3.045  15.223  1.00 15.00           C
ATOM   3123  CB  LEU B 408     -41.591   4.351  14.500  1.00 15.00           C
ATOM   3124  CG  LEU B 408     -42.714   5.389  14.424  1.00 15.00           C
ATOM   3125  CD1 LEU B 408     -42.201   6.688  13.822  1.00 15.00           C
ATOM   3126  CD2 LEU B 408     -43.888   4.851  13.619  1.00 15.00           C
ATOM   3127  C   LEU B 408     -40.864   1.992  14.939  1.00 15.00           C
ATOM   3128  O   LEU B 408     -41.034   1.143  14.067  1.00 15.00           O
ATOM   3129  N   LEU B 409     -39.775   2.044  15.691  1.00 15.00           N
ATOM   3130  CA  LEU B 409     -38.684   1.097  15.524  1.00 15.00           C
ATOM   3131  CB  LEU B 409     -37.486   1.522  16.377  1.00 15.00           C
ATOM   3132  CG  LEU B 409     -36.247   0.630  16.299  1.00 15.00           C
ATOM   3133  CD1 LEU B 409     -35.608   0.715  14.922  1.00 15.00           C
ATOM   3134  CD2 LEU B 409     -35.250   1.006  17.383  1.00 15.00           C
ATOM   3135  C   LEU B 409     -39.120  -0.315  15.905  1.00 15.00           C
ATOM   3136  O   LEU B 409     -38.759  -1.290  15.245  1.00 15.00           O
ATOM   3137  N   LYS B 410     -39.918  -0.414  16.960  1.00 15.00           N
ATOM   3138  CA  LYS B 410     -40.393  -1.705  17.444  1.00 15.00           C
ATOM   3139  CB  LYS B 410     -41.052  -1.560  18.822  1.00 15.00           C
ATOM   3140  CG  LYS B 410     -40.193  -0.873  19.875  1.00 15.00           C
ATOM   3141  CD  LYS B 410     -39.362  -1.863  20.679  1.00 15.00           C
ATOM   3142  CE  LYS B 410     -38.608  -1.158  21.800  1.00 15.00           C
ATOM   3143  NZ  LYS B 410     -37.949  -2.117  22.732  1.00 15.00           N
ATOM   3144  C   LYS B 410     -41.377  -2.353  16.470  1.00 15.00           C
ATOM   3145  O   LYS B 410     -41.436  -3.578  16.369  1.00 15.00           O
ATOM   3146  N   THR B 411     -42.133  -1.534  15.747  1.00 15.00           N
ATOM   3147  CA  THR B 411     -43.126  -2.050  14.812  1.00 15.00           C
ATOM   3148  CB  THR B 411     -44.418  -1.199  14.799  1.00 15.00           C
ATOM   3149  OG1 THR B 411     -45.437  -1.874  14.053  1.00 15.00           O
ATOM   3150  CG2 THR B 411     -44.173   0.173  14.184  1.00 15.00           C
ATOM   3151  C   THR B 411     -42.587  -2.226  13.393  1.00 15.00           C
ATOM   3152  O   THR B 411     -43.207  -2.904  12.571  1.00 15.00           O
ATOM   3153  N   HIS B 412     -41.449  -1.617  13.096  1.00 15.00           N
ATOM   3154  CA  HIS B 412     -40.867  -1.739  11.767  1.00 15.00           C
ATOM   3155  CB  HIS B 412     -40.390  -0.388  11.228  1.00 15.00           C
ATOM   3156  CG  HIS B 412     -41.475   0.374  10.529  1.00 15.00           C
ATOM   3157  ND1 HIS B 412     -41.644   0.293   9.167  1.00 15.00           N
ATOM   3158  CD2 HIS B 412     -42.434   1.183  11.047  1.00 15.00           C
ATOM   3159  CE1 HIS B 412     -42.692   1.040   8.885  1.00 15.00           C
ATOM   3160  NE2 HIS B 412     -43.204   1.598   9.991  1.00 15.00           N
ATOM   3161  C   HIS B 412     -39.764  -2.789  11.724  1.00 15.00           C
ATOM   3162  O   HIS B 412     -39.540  -3.421  10.693  1.00 15.00           O
ATOM   3163  N   CYS B 413     -39.089  -2.993  12.846  1.00 15.00           N
ATOM   3164  CA  CYS B 413     -38.020  -3.983  12.910  1.00 15.00           C
ATOM   3165  CB  CYS B 413     -36.664  -3.304  13.104  1.00 15.00           C
ATOM   3166  SG  CYS B 413     -36.179  -2.245  11.727  1.00 15.00           S
ATOM   3167  C   CYS B 413     -38.273  -5.001  14.019  1.00 15.00           C
ATOM   3168  O   CYS B 413     -37.693  -4.906  15.104  1.00 15.00           O
ATOM   3169  N   PRO B 414     -39.151  -5.982  13.768  1.00 15.00           N
ATOM   3170  CA  PRO B 414     -39.483  -7.011  14.751  1.00 15.00           C
ATOM   3171  CB  PRO B 414     -40.723  -7.680  14.159  1.00 15.00           C
ATOM   3172  CG  PRO B 414     -40.583  -7.487  12.689  1.00 15.00           C
ATOM   3173  CD  PRO B 414     -39.890  -6.165  12.506  1.00 15.00           C
ATOM   3174  C   PRO B 414     -38.360  -8.026  14.928  1.00 15.00           C
ATOM   3175  O   PRO B 414     -37.655  -8.376  13.980  1.00 15.00           O
ATOM   3176  N   LEU B 415     -38.204  -8.498  16.151  1.00 15.00           N
ATOM   3177  CA  LEU B 415     -37.175  -9.474  16.462  1.00 15.00           C
ATOM   3178  CB  LEU B 415     -36.549  -9.139  17.814  1.00 15.00           C
ATOM   3179  CG  LEU B 415     -35.824  -7.788  17.880  1.00 15.00           C
ATOM   3180  CD1 LEU B 415     -35.277  -7.506  19.276  1.00 15.00           C
ATOM   3181  CD2 LEU B 415     -34.722  -7.718  16.838  1.00 15.00           C
ATOM   3182  C   LEU B 415     -37.755 -10.887  16.440  1.00 15.00           C
ATOM   3183  O   LEU B 415     -38.687 -11.190  17.186  1.00 15.00           O
ATOM   3184  N   ARG B 416     -37.219 -11.749  15.572  1.00 15.00           N
ATOM   3185  CA  ARG B 416     -37.728 -13.118  15.459  1.00 15.00           C
ATOM   3186  CB  ARG B 416     -37.323 -13.770  14.123  1.00 15.00           C
ATOM   3187  CG  ARG B 416     -38.382 -14.721  13.559  1.00 15.00           C
ATOM   3188  CD  ARG B 416     -37.822 -16.105  13.231  1.00 15.00           C
ATOM   3189  NE  ARG B 416     -37.413 -16.825  14.447  1.00 15.00           N
ATOM   3190  CZ  ARG B 416     -37.393 -18.158  14.565  1.00 15.00           C
ATOM   3191  NH1 ARG B 416     -37.739 -18.924  13.537  1.00 15.00           N
ATOM   3192  NH2 ARG B 416     -37.057 -18.720  15.724  1.00 15.00           N
ATOM   3193  C   ARG B 416     -37.267 -13.971  16.647  1.00 15.00           C
ATOM   3194  O   ARG B 416     -37.299 -15.206  16.603  1.00 15.00           O
ATOM   3195  N   ASP B 444     -24.244 -18.656  24.392  1.00 15.00           N
ATOM   3196  CA  ASP B 444     -22.902 -18.595  23.830  1.00 15.00           C
ATOM   3197  CB  ASP B 444     -21.831 -18.469  24.928  1.00 15.00           C
ATOM   3198  CG  ASP B 444     -22.033 -17.243  25.819  1.00 15.00           C
ATOM   3199  OD1 ASP B 444     -23.075 -16.556  25.675  1.00 15.00           O
ATOM   3200  OD2 ASP B 444     -21.160 -16.970  26.670  1.00 15.00           O
ATOM   3201  C   ASP B 444     -22.639 -19.762  22.868  1.00 15.00           C
ATOM   3202  O   ASP B 444     -22.330 -19.530  21.700  1.00 15.00           O
ATOM   3203  N   PRO B 445     -22.783 -21.038  23.311  1.00 15.00           N
ATOM   3204  CA  PRO B 445     -22.573 -22.199  22.432  1.00 15.00           C
ATOM   3205  CB  PRO B 445     -22.600 -23.390  23.391  1.00 15.00           C
ATOM   3206  CG  PRO B 445     -23.423 -22.923  24.543  1.00 15.00           C
ATOM   3207  CD  PRO B 445     -23.142 -21.451  24.687  1.00 15.00           C
ATOM   3208  C   PRO B 445     -23.701 -22.317  21.411  1.00 15.00           C
ATOM   3209  O   PRO B 445     -23.582 -23.016  20.407  1.00 15.00           O
ATOM   3210  N   ARG B 446     -24.811 -21.646  21.706  1.00 15.00           N
ATOM   3211  CA  ARG B 446     -25.969 -21.628  20.826  1.00 15.00           C
ATOM   3212  CB  ARG B 446     -26.978 -22.723  21.193  1.00 15.00           C
ATOM   3213  CG  ARG B 446     -26.643 -24.089  20.616  1.00 15.00           C
ATOM   3214  CD  ARG B 446     -27.731 -25.110  20.899  1.00 15.00           C
ATOM   3215  NE  ARG B 446     -27.367 -26.432  20.381  1.00 15.00           N
ATOM   3216  CZ  ARG B 446     -28.155 -27.510  20.434  1.00 15.00           C
ATOM   3217  NH1 ARG B 446     -29.367 -27.440  20.981  1.00 15.00           N
ATOM   3218  NH2 ARG B 446     -27.723 -28.663  19.933  1.00 15.00           N
ATOM   3219  C   ARG B 446     -26.641 -20.255  20.810  1.00 15.00           C
ATOM   3220  O   ARG B 446     -27.339 -19.912  19.861  1.00 15.00           O
ATOM   3221  N   ARG B 447     -26.427 -19.460  21.856  1.00 15.00           N
ATOM   3222  CA  ARG B 447     -27.023 -18.130  21.917  1.00 15.00           C
ATOM   3223  CB  ARG B 447     -26.886 -17.513  23.320  1.00 15.00           C
ATOM   3224  CG  ARG B 447     -27.279 -16.039  23.405  1.00 15.00           C
ATOM   3225  CD  ARG B 447     -26.327 -15.243  24.281  1.00 15.00           C
ATOM   3226  NE  ARG B 447     -26.609 -15.403  25.717  1.00 15.00           N
ATOM   3227  CZ  ARG B 447     -26.898 -14.383  26.532  1.00 15.00           C
ATOM   3228  NH1 ARG B 447     -26.918 -13.137  26.056  1.00 15.00           N
ATOM   3229  NH2 ARG B 447     -27.159 -14.609  27.812  1.00 15.00           N
ATOM   3230  C   ARG B 447     -26.372 -17.228  20.888  1.00 15.00           C
ATOM   3231  O   ARG B 447     -27.036 -16.389  20.278  1.00 15.00           O
ATOM   3232  N   LEU B 448     -25.076 -17.424  20.688  1.00 15.00           N
ATOM   3233  CA  LEU B 448     -24.327 -16.630  19.732  1.00 15.00           C
ATOM   3234  CB  LEU B 448     -22.858 -17.056  19.688  1.00 15.00           C
ATOM   3235  CG  LEU B 448     -21.909 -16.095  18.967  1.00 15.00           C
ATOM   3236  CD1 LEU B 448     -20.672 -15.825  19.804  1.00 15.00           C
ATOM   3237  CD2 LEU B 448     -21.528 -16.641  17.603  1.00 15.00           C
ATOM   3238  C   LEU B 448     -24.943 -16.705  18.341  1.00 15.00           C
ATOM   3239  O   LEU B 448     -25.352 -15.686  17.783  1.00 15.00           O
ATOM   3240  N   VAL B 449     -25.036 -17.914  17.801  1.00 15.00           N
ATOM   3241  CA  VAL B 449     -25.599 -18.111  16.471  1.00 15.00           C
ATOM   3242  CB  VAL B 449     -25.418 -19.562  15.965  1.00 15.00           C
ATOM   3243  CG1 VAL B 449     -26.217 -20.555  16.798  1.00 15.00           C
ATOM   3244  CG2 VAL B 449     -25.765 -19.678  14.488  1.00 15.00           C
ATOM   3245  C   VAL B 449     -27.067 -17.679  16.398  1.00 15.00           C
ATOM   3246  O   VAL B 449     -27.531 -17.228  15.353  1.00 15.00           O
ATOM   3247  N   GLN B 450     -27.789 -17.795  17.509  1.00 15.00           N
ATOM   3248  CA  GLN B 450     -29.193 -17.404  17.538  1.00 15.00           C
ATOM   3249  CB  GLN B 450     -29.894 -17.915  18.800  1.00 15.00           C
ATOM   3250  CG  GLN B 450     -31.375 -17.561  18.863  1.00 15.00           C
ATOM   3251  CD  GLN B 450     -32.151 -18.069  17.660  1.00 15.00           C
ATOM   3252  OE1 GLN B 450     -32.998 -17.368  17.107  1.00 15.00           O
ATOM   3253  NE2 GLN B 450     -31.887 -19.304  17.259  1.00 15.00           N
ATOM   3254  C   GLN B 450     -29.341 -15.888  17.415  1.00 15.00           C
ATOM   3255  O   GLN B 450     -30.220 -15.393  16.709  1.00 15.00           O
ATOM   3256  N   LEU B 451     -28.467 -15.154  18.096  1.00 15.00           N
ATOM   3257  CA  LEU B 451     -28.503 -13.699  18.052  1.00 15.00           C
ATOM   3258  CB  LEU B 451     -27.627 -13.094  19.153  1.00 15.00           C
ATOM   3259  CG  LEU B 451     -28.165 -13.196  20.584  1.00 15.00           C
ATOM   3260  CD1 LEU B 451     -27.177 -12.591  21.569  1.00 15.00           C
ATOM   3261  CD2 LEU B 451     -29.522 -12.517  20.699  1.00 15.00           C
ATOM   3262  C   LEU B 451     -28.053 -13.195  16.682  1.00 15.00           C
ATOM   3263  O   LEU B 451     -28.502 -12.149  16.213  1.00 15.00           O
ATOM   3264  N   LEU B 452     -27.175 -13.962  16.036  1.00 15.00           N
ATOM   3265  CA  LEU B 452     -26.664 -13.610  14.712  1.00 15.00           C
ATOM   3266  CB  LEU B 452     -25.430 -14.451  14.374  1.00 15.00           C
ATOM   3267  CG  LEU B 452     -24.098 -13.983  14.962  1.00 15.00           C
ATOM   3268  CD1 LEU B 452     -23.009 -15.005  14.679  1.00 15.00           C
ATOM   3269  CD2 LEU B 452     -23.710 -12.626  14.395  1.00 15.00           C
ATOM   3270  C   LEU B 452     -27.728 -13.811  13.635  1.00 15.00           C
ATOM   3271  O   LEU B 452     -27.513 -13.498  12.467  1.00 15.00           O
ATOM   3272  N   ARG B 453     -28.872 -14.349  14.033  1.00 15.00           N
ATOM   3273  CA  ARG B 453     -29.964 -14.591  13.103  1.00 15.00           C
ATOM   3274  CB  ARG B 453     -30.596 -15.956  13.381  1.00 15.00           C
ATOM   3275  CG  ARG B 453     -29.670 -17.137  13.144  1.00 15.00           C
ATOM   3276  CD  ARG B 453     -29.906 -17.765  11.781  1.00 15.00           C
ATOM   3277  NE  ARG B 453     -31.302 -18.172  11.604  1.00 15.00           N
ATOM   3278  CZ  ARG B 453     -31.796 -19.350  11.990  1.00 15.00           C
ATOM   3279  NH1 ARG B 453     -31.010 -20.250  12.576  1.00 15.00           N
ATOM   3280  NH2 ARG B 453     -33.083 -19.622  11.805  1.00 15.00           N
ATOM   3281  C   ARG B 453     -31.031 -13.503  13.204  1.00 15.00           C
ATOM   3282  O   ARG B 453     -32.076 -13.592  12.559  1.00 15.00           O
ATOM   3283  N   GLN B 454     -30.773 -12.479  14.009  1.00 15.00           N
ATOM   3284  CA  GLN B 454     -31.735 -11.400  14.191  1.00 15.00           C
ATOM   3285  CB  GLN B 454     -32.211 -11.327  15.645  1.00 15.00           C
ATOM   3286  CG  GLN B 454     -33.373 -12.260  15.959  1.00 15.00           C
ATOM   3287  CD  GLN B 454     -33.576 -12.480  17.447  1.00 15.00           C
ATOM   3288  OE1 GLN B 454     -34.249 -11.701  18.122  1.00 15.00           O
ATOM   3289  NE2 GLN B 454     -33.011 -13.554  17.968  1.00 15.00           N
ATOM   3290  C   GLN B 454     -31.205 -10.048  13.714  1.00 15.00           C
ATOM   3291  O   GLN B 454     -30.848  -9.185  14.518  1.00 15.00           O
ATOM   3292  N   HIS B 455     -31.153  -9.877  12.401  1.00 15.00           N
ATOM   3293  CA  HIS B 455     -30.694  -8.629  11.802  1.00 15.00           C
ATOM   3294  CB  HIS B 455     -29.403  -8.818  10.988  1.00 15.00           C
ATOM   3295  CG  HIS B 455     -29.488  -9.811   9.864  1.00 15.00           C
ATOM   3296  ND1 HIS B 455     -29.484  -9.408   8.547  1.00 15.00           N
ATOM   3297  CD2 HIS B 455     -29.554 -11.164   9.914  1.00 15.00           C
ATOM   3298  CE1 HIS B 455     -29.545 -10.514   7.831  1.00 15.00           C
ATOM   3299  NE2 HIS B 455     -29.590 -11.599   8.614  1.00 15.00           N
ATOM   3300  C   HIS B 455     -31.802  -8.014  10.951  1.00 15.00           C
ATOM   3301  O   HIS B 455     -32.535  -8.727  10.262  1.00 15.00           O
ATOM   3302  N   SER B 456     -31.925  -6.697  11.011  1.00 15.00           N
ATOM   3303  CA  SER B 456     -32.952  -5.989  10.266  1.00 15.00           C
ATOM   3304  CB  SER B 456     -33.085  -4.556  10.786  1.00 15.00           C
ATOM   3305  OG  SER B 456     -33.039  -4.524  12.203  1.00 15.00           O
ATOM   3306  C   SER B 456     -32.654  -5.977   8.770  1.00 15.00           C
ATOM   3307  O   SER B 456     -31.527  -5.716   8.345  1.00 15.00           O
ATOM   3308  N   SER B 457     -33.672  -6.267   7.976  1.00 15.00           N
ATOM   3309  CA  SER B 457     -33.533  -6.276   6.533  1.00 15.00           C
ATOM   3310  CB  SER B 457     -34.644  -7.135   5.929  1.00 15.00           C
ATOM   3311  OG  SER B 457     -34.933  -8.238   6.770  1.00 15.00           O
ATOM   3312  C   SER B 457     -33.620  -4.845   6.001  1.00 15.00           C
ATOM   3313  O   SER B 457     -34.240  -3.988   6.635  1.00 15.00           O
ATOM   3314  N   PRO B 458     -33.003  -4.563   4.835  1.00 15.00           N
ATOM   3315  CA  PRO B 458     -33.017  -3.223   4.226  1.00 15.00           C
ATOM   3316  CB  PRO B 458     -32.364  -3.436   2.851  1.00 15.00           C
ATOM   3317  CG  PRO B 458     -32.344  -4.915   2.648  1.00 15.00           C
ATOM   3318  CD  PRO B 458     -32.241  -5.516   4.018  1.00 15.00           C
ATOM   3319  C   PRO B 458     -34.437  -2.690   4.061  1.00 15.00           C
ATOM   3320  O   PRO B 458     -34.689  -1.496   4.206  1.00 15.00           O
ATOM   3321  N   TRP B 459     -35.361  -3.595   3.770  1.00 15.00           N
ATOM   3322  CA  TRP B 459     -36.759  -3.239   3.593  1.00 15.00           C
ATOM   3323  CB  TRP B 459     -37.540  -4.467   3.112  1.00 15.00           C
ATOM   3324  CG  TRP B 459     -39.016  -4.251   3.002  1.00 15.00           C
ATOM   3325  CD1 TRP B 459     -39.666  -3.474   2.089  1.00 15.00           C
ATOM   3326  CD2 TRP B 459     -40.029  -4.823   3.837  1.00 15.00           C
ATOM   3327  NE1 TRP B 459     -41.020  -3.525   2.305  1.00 15.00           N
ATOM   3328  CE2 TRP B 459     -41.269  -4.347   3.373  1.00 15.00           C
ATOM   3329  CE3 TRP B 459     -40.006  -5.692   4.933  1.00 15.00           C
ATOM   3330  CZ2 TRP B 459     -42.476  -4.710   3.965  1.00 15.00           C
ATOM   3331  CZ3 TRP B 459     -41.205  -6.051   5.519  1.00 15.00           C
ATOM   3332  CH2 TRP B 459     -42.423  -5.561   5.034  1.00 15.00           C
ATOM   3333  C   TRP B 459     -37.353  -2.706   4.897  1.00 15.00           C
ATOM   3334  O   TRP B 459     -38.063  -1.700   4.904  1.00 15.00           O
ATOM   3335  N   GLN B 460     -37.026  -3.373   5.999  1.00 15.00           N
ATOM   3336  CA  GLN B 460     -37.528  -2.992   7.313  1.00 15.00           C
ATOM   3337  CB  GLN B 460     -37.211  -4.080   8.338  1.00 15.00           C
ATOM   3338  CG  GLN B 460     -37.950  -5.387   8.105  1.00 15.00           C
ATOM   3339  CD  GLN B 460     -37.478  -6.492   9.027  1.00 15.00           C
ATOM   3340  OE1 GLN B 460     -37.014  -6.237  10.135  1.00 15.00           O
ATOM   3341  NE2 GLN B 460     -37.588  -7.730   8.574  1.00 15.00           N
ATOM   3342  C   GLN B 460     -36.946  -1.660   7.771  1.00 15.00           C
ATOM   3343  O   GLN B 460     -37.678  -0.769   8.202  1.00 15.00           O
ATOM   3344  N   VAL B 461     -35.626  -1.524   7.671  1.00 15.00           N
ATOM   3345  CA  VAL B 461     -34.963  -0.292   8.084  1.00 15.00           C
ATOM   3346  CB  VAL B 461     -33.418  -0.409   8.107  1.00 15.00           C
ATOM   3347  CG1 VAL B 461     -32.859  -0.756   6.739  1.00 15.00           C
ATOM   3348  CG2 VAL B 461     -32.778   0.860   8.651  1.00 15.00           C
ATOM   3349  C   VAL B 461     -35.427   0.900   7.243  1.00 15.00           C
ATOM   3350  O   VAL B 461     -35.591   2.005   7.761  1.00 15.00           O
ATOM   3351  N   TYR B 462     -35.665   0.668   5.952  1.00 15.00           N
ATOM   3352  CA  TYR B 462     -36.136   1.729   5.071  1.00 15.00           C
ATOM   3353  CB  TYR B 462     -36.155   1.279   3.606  1.00 15.00           C
ATOM   3354  CG  TYR B 462     -36.885   2.239   2.688  1.00 15.00           C
ATOM   3355  CD1 TYR B 462     -36.386   3.513   2.441  1.00 15.00           C
ATOM   3356  CD2 TYR B 462     -38.079   1.875   2.078  1.00 15.00           C
ATOM   3357  CE1 TYR B 462     -37.055   4.396   1.614  1.00 15.00           C
ATOM   3358  CE2 TYR B 462     -38.754   2.750   1.248  1.00 15.00           C
ATOM   3359  CZ  TYR B 462     -38.238   4.009   1.020  1.00 15.00           C
ATOM   3360  OH  TYR B 462     -38.909   4.882   0.195  1.00 15.00           O
ATOM   3361  C   TYR B 462     -37.526   2.178   5.504  1.00 15.00           C
ATOM   3362  O   TYR B 462     -37.839   3.372   5.489  1.00 15.00           O
ATOM   3363  N   GLY B 463     -38.352   1.211   5.892  1.00 15.00           N
ATOM   3364  CA  GLY B 463     -39.692   1.516   6.345  1.00 15.00           C
ATOM   3365  C   GLY B 463     -39.657   2.416   7.559  1.00 15.00           C
ATOM   3366  O   GLY B 463     -40.391   3.404   7.632  1.00 15.00           O
ATOM   3367  N   PHE B 464     -38.783   2.076   8.502  1.00 15.00           N
ATOM   3368  CA  PHE B 464     -38.615   2.853   9.723  1.00 15.00           C
ATOM   3369  CB  PHE B 464     -37.572   2.191  10.635  1.00 15.00           C
ATOM   3370  CG  PHE B 464     -37.087   3.068  11.757  1.00 15.00           C
ATOM   3371  CD1 PHE B 464     -37.942   3.448  12.779  1.00 15.00           C
ATOM   3372  CD2 PHE B 464     -35.775   3.513  11.788  1.00 15.00           C
ATOM   3373  CE1 PHE B 464     -37.499   4.256  13.809  1.00 15.00           C
ATOM   3374  CE2 PHE B 464     -35.325   4.321  12.815  1.00 15.00           C
ATOM   3375  CZ  PHE B 464     -36.189   4.693  13.827  1.00 15.00           C
ATOM   3376  C   PHE B 464     -38.200   4.285   9.400  1.00 15.00           C
ATOM   3377  O   PHE B 464     -38.807   5.242   9.886  1.00 15.00           O
ATOM   3378  N   VAL B 465     -37.173   4.423   8.567  1.00 15.00           N
ATOM   3379  CA  VAL B 465     -36.671   5.736   8.176  1.00 15.00           C
ATOM   3380  CB  VAL B 465     -35.453   5.628   7.228  1.00 15.00           C
ATOM   3381  CG1 VAL B 465     -35.005   7.005   6.757  1.00 15.00           C
ATOM   3382  CG2 VAL B 465     -34.305   4.908   7.919  1.00 15.00           C
ATOM   3383  C   VAL B 465     -37.769   6.568   7.514  1.00 15.00           C
ATOM   3384  O   VAL B 465     -37.981   7.731   7.868  1.00 15.00           O
ATOM   3385  N   ARG B 466     -38.486   5.957   6.576  1.00 15.00           N
ATOM   3386  CA  ARG B 466     -39.555   6.646   5.866  1.00 15.00           C
ATOM   3387  CB  ARG B 466     -40.117   5.782   4.735  1.00 15.00           C
ATOM   3388  CG  ARG B 466     -41.192   6.483   3.919  1.00 15.00           C
ATOM   3389  CD  ARG B 466     -42.084   5.497   3.186  1.00 15.00           C
ATOM   3390  NE  ARG B 466     -43.279   6.152   2.647  1.00 15.00           N
ATOM   3391  CZ  ARG B 466     -44.528   5.801   2.958  1.00 15.00           C
ATOM   3392  NH1 ARG B 466     -44.750   4.796   3.803  1.00 15.00           N
ATOM   3393  NH2 ARG B 466     -45.556   6.467   2.438  1.00 15.00           N
ATOM   3394  C   ARG B 466     -40.682   7.054   6.811  1.00 15.00           C
ATOM   3395  O   ARG B 466     -41.247   8.138   6.679  1.00 15.00           O
ATOM   3396  N   ALA B 467     -40.997   6.182   7.762  1.00 15.00           N
ATOM   3397  CA  ALA B 467     -42.065   6.439   8.725  1.00 15.00           C
ATOM   3398  CB  ALA B 467     -42.299   5.221   9.604  1.00 15.00           C
ATOM   3399  C   ALA B 467     -41.770   7.666   9.578  1.00 15.00           C
ATOM   3400  O   ALA B 467     -42.688   8.361  10.019  1.00 15.00           O
ATOM   3401  N   CYS B 468     -40.490   7.919   9.809  1.00 15.00           N
ATOM   3402  CA  CYS B 468     -40.067   9.061  10.602  1.00 15.00           C
ATOM   3403  CB  CYS B 468     -38.693   8.790  11.211  1.00 15.00           C
ATOM   3404  SG  CYS B 468     -38.577   7.232  12.119  1.00 15.00           S
ATOM   3405  C   CYS B 468     -40.015  10.324   9.748  1.00 15.00           C
ATOM   3406  O   CYS B 468     -40.531  11.370  10.136  1.00 15.00           O
ATOM   3407  N   LEU B 469     -39.417  10.203   8.566  1.00 15.00           N
ATOM   3408  CA  LEU B 469     -39.274  11.330   7.646  1.00 15.00           C
ATOM   3409  CB  LEU B 469     -38.491  10.883   6.407  1.00 15.00           C
ATOM   3410  CG  LEU B 469     -38.036  11.987   5.457  1.00 15.00           C
ATOM   3411  CD1 LEU B 469     -37.091  12.945   6.160  1.00 15.00           C
ATOM   3412  CD2 LEU B 469     -37.378  11.392   4.224  1.00 15.00           C
ATOM   3413  C   LEU B 469     -40.636  11.881   7.238  1.00 15.00           C
ATOM   3414  O   LEU B 469     -40.803  13.081   7.020  1.00 15.00           O
ATOM   3415  N   ARG B 470     -41.606  10.980   7.158  1.00 15.00           N
ATOM   3416  CA  ARG B 470     -42.969  11.318   6.779  1.00 15.00           C
ATOM   3417  CB  ARG B 470     -43.771  10.031   6.573  1.00 15.00           C
ATOM   3418  CG  ARG B 470     -44.225   9.798   5.141  1.00 15.00           C
ATOM   3419  CD  ARG B 470     -45.666   9.311   5.080  1.00 15.00           C
ATOM   3420  NE  ARG B 470     -46.618  10.310   5.580  1.00 15.00           N
ATOM   3421  CZ  ARG B 470     -47.733  10.005   6.247  1.00 15.00           C
ATOM   3422  NH1 ARG B 470     -48.019   8.731   6.480  1.00 15.00           N
ATOM   3423  NH2 ARG B 470     -48.535  10.966   6.702  1.00 15.00           N
ATOM   3424  C   ARG B 470     -43.667  12.156   7.841  1.00 15.00           C
ATOM   3425  O   ARG B 470     -44.800  12.596   7.648  1.00 15.00           O
ATOM   3426  N   ARG B 471     -42.998  12.353   8.963  1.00 15.00           N
ATOM   3427  CA  ARG B 471     -43.559  13.125  10.062  1.00 15.00           C
ATOM   3428  CB  ARG B 471     -43.821  12.225  11.273  1.00 15.00           C
ATOM   3429  CG  ARG B 471     -44.563  10.938  10.976  1.00 15.00           C
ATOM   3430  CD  ARG B 471     -44.710  10.116  12.243  1.00 15.00           C
ATOM   3431  NE  ARG B 471     -45.136   8.743  11.972  1.00 15.00           N
ATOM   3432  CZ  ARG B 471     -46.128   8.130  12.619  1.00 15.00           C
ATOM   3433  NH1 ARG B 471     -46.800   8.762  13.582  1.00 15.00           N
ATOM   3434  NH2 ARG B 471     -46.455   6.884  12.293  1.00 15.00           N
ATOM   3435  C   ARG B 471     -42.586  14.209  10.475  1.00 15.00           C
ATOM   3436  O   ARG B 471     -42.641  14.713  11.592  1.00 15.00           O
ATOM   3437  N   LEU B 472     -41.684  14.556   9.578  1.00 15.00           N
ATOM   3438  CA  LEU B 472     -40.694  15.570   9.879  1.00 15.00           C
ATOM   3439  CB  LEU B 472     -39.288  14.975   9.892  1.00 15.00           C
ATOM   3440  CG  LEU B 472     -38.167  15.962  10.230  1.00 15.00           C
ATOM   3441  CD1 LEU B 472     -37.867  15.953  11.719  1.00 15.00           C
ATOM   3442  CD2 LEU B 472     -36.920  15.672   9.413  1.00 15.00           C
ATOM   3443  C   LEU B 472     -40.756  16.734   8.907  1.00 15.00           C
ATOM   3444  O   LEU B 472     -40.981  17.874   9.311  1.00 15.00           O
ATOM   3445  N   VAL B 473     -40.574  16.443   7.627  1.00 15.00           N
ATOM   3446  CA  VAL B 473     -40.583  17.478   6.604  1.00 15.00           C
ATOM   3447  CB  VAL B 473     -39.774  17.065   5.359  1.00 15.00           C
ATOM   3448  CG1 VAL B 473     -39.594  18.248   4.419  1.00 15.00           C
ATOM   3449  CG2 VAL B 473     -38.424  16.494   5.764  1.00 15.00           C
ATOM   3450  C   VAL B 473     -42.002  17.854   6.191  1.00 15.00           C
ATOM   3451  O   VAL B 473     -42.749  17.023   5.670  1.00 15.00           O
ATOM   3452  N   PRO B 474     -42.384  19.118   6.428  1.00 15.00           N
ATOM   3453  CA  PRO B 474     -43.711  19.632   6.078  1.00 15.00           C
ATOM   3454  CB  PRO B 474     -43.697  21.069   6.620  1.00 15.00           C
ATOM   3455  CG  PRO B 474     -42.570  21.110   7.592  1.00 15.00           C
ATOM   3456  CD  PRO B 474     -41.552  20.145   7.070  1.00 15.00           C
ATOM   3457  C   PRO B 474     -43.921  19.664   4.566  1.00 15.00           C
ATOM   3458  O   PRO B 474     -42.960  19.792   3.799  1.00 15.00           O
ATOM   3459  N   PRO B 475     -45.183  19.572   4.115  1.00 15.00           N
ATOM   3460  CA  PRO B 475     -45.522  19.591   2.688  1.00 15.00           C
ATOM   3461  CB  PRO B 475     -47.056  19.507   2.673  1.00 15.00           C
ATOM   3462  CG  PRO B 475     -47.481  19.888   4.051  1.00 15.00           C
ATOM   3463  CD  PRO B 475     -46.379  19.439   4.964  1.00 15.00           C
ATOM   3464  C   PRO B 475     -45.054  20.876   2.008  1.00 15.00           C
ATOM   3465  O   PRO B 475     -44.741  20.882   0.817  1.00 15.00           O
ATOM   3466  N   GLY B 476     -44.985  21.957   2.782  1.00 15.00           N
ATOM   3467  CA  GLY B 476     -44.554  23.234   2.248  1.00 15.00           C
ATOM   3468  C   GLY B 476     -43.084  23.235   1.879  1.00 15.00           C
ATOM   3469  O   GLY B 476     -42.662  23.969   0.987  1.00 15.00           O
ATOM   3470  N   LEU B 477     -42.303  22.409   2.565  1.00 15.00           N
ATOM   3471  CA  LEU B 477     -40.875  22.317   2.298  1.00 15.00           C
ATOM   3472  CB  LEU B 477     -40.106  21.880   3.548  1.00 15.00           C
ATOM   3473  CG  LEU B 477     -39.862  22.963   4.603  1.00 15.00           C
ATOM   3474  CD1 LEU B 477     -39.068  22.403   5.773  1.00 15.00           C
ATOM   3475  CD2 LEU B 477     -39.139  24.153   3.992  1.00 15.00           C
ATOM   3476  C   LEU B 477     -40.607  21.365   1.140  1.00 15.00           C
ATOM   3477  O   LEU B 477     -39.673  21.566   0.364  1.00 15.00           O
ATOM   3478  N   TRP B 478     -41.441  20.335   1.026  1.00 15.00           N
ATOM   3479  CA  TRP B 478     -41.306  19.350  -0.044  1.00 15.00           C
ATOM   3480  CB  TRP B 478     -42.251  18.166   0.190  1.00 15.00           C
ATOM   3481  CG  TRP B 478     -41.712  17.108   1.105  1.00 15.00           C
ATOM   3482  CD1 TRP B 478     -42.356  16.542   2.167  1.00 15.00           C
ATOM   3483  CD2 TRP B 478     -40.423  16.480   1.038  1.00 15.00           C
ATOM   3484  NE1 TRP B 478     -41.553  15.602   2.763  1.00 15.00           N
ATOM   3485  CE2 TRP B 478     -40.362  15.544   2.089  1.00 15.00           C
ATOM   3486  CE3 TRP B 478     -39.319  16.615   0.191  1.00 15.00           C
ATOM   3487  CZ2 TRP B 478     -39.240  14.751   2.318  1.00 15.00           C
ATOM   3488  CZ3 TRP B 478     -38.207  15.828   0.420  1.00 15.00           C
ATOM   3489  CH2 TRP B 478     -38.176  14.906   1.473  1.00 15.00           C
ATOM   3490  C   TRP B 478     -41.608  19.974  -1.402  1.00 15.00           C
ATOM   3491  O   TRP B 478     -40.949  19.675  -2.401  1.00 15.00           O
ATOM   3492  N   GLY B 479     -42.614  20.838  -1.435  1.00 15.00           N
ATOM   3493  CA  GLY B 479     -42.996  21.487  -2.671  1.00 15.00           C
ATOM   3494  C   GLY B 479     -44.077  20.714  -3.394  1.00 15.00           C
ATOM   3495  O   GLY B 479     -45.228  21.143  -3.450  1.00 15.00           O
ATOM   3496  N   SER B 480     -43.711  19.562  -3.934  1.00 15.00           N
ATOM   3497  CA  SER B 480     -44.653  18.723  -4.651  1.00 15.00           C
ATOM   3498  CB  SER B 480     -44.479  18.915  -6.159  1.00 15.00           C
ATOM   3499  OG  SER B 480     -43.158  18.596  -6.563  1.00 15.00           O
ATOM   3500  C   SER B 480     -44.439  17.259  -4.286  1.00 15.00           C
ATOM   3501  O   SER B 480     -43.467  16.917  -3.607  1.00 15.00           O
ATOM   3502  N   ARG B 481     -45.346  16.398  -4.737  1.00 15.00           N
ATOM   3503  CA  ARG B 481     -45.239  14.968  -4.469  1.00 15.00           C
ATOM   3504  CB  ARG B 481     -46.531  14.243  -4.840  1.00 15.00           C
ATOM   3505  CG  ARG B 481     -47.680  14.474  -3.877  1.00 15.00           C
ATOM   3506  CD  ARG B 481     -48.519  13.216  -3.731  1.00 15.00           C
ATOM   3507  NE  ARG B 481     -49.870  13.507  -3.255  1.00 15.00           N
ATOM   3508  CZ  ARG B 481     -50.276  13.303  -2.002  1.00 15.00           C
ATOM   3509  NH1 ARG B 481     -49.434  12.807  -1.100  1.00 15.00           N
ATOM   3510  NH2 ARG B 481     -51.526  13.598  -1.655  1.00 15.00           N
ATOM   3511  C   ARG B 481     -44.078  14.374  -5.254  1.00 15.00           C
ATOM   3512  O   ARG B 481     -43.529  13.337  -4.889  1.00 15.00           O
ATOM   3513  N   HIS B 482     -43.722  15.042  -6.344  1.00 15.00           N
ATOM   3514  CA  HIS B 482     -42.622  14.605  -7.186  1.00 15.00           C
ATOM   3515  CB  HIS B 482     -42.538  15.485  -8.440  1.00 15.00           C
ATOM   3516  CG  HIS B 482     -41.287  15.304  -9.241  1.00 15.00           C
ATOM   3517  ND1 HIS B 482     -41.137  14.256 -10.119  1.00 15.00           N
ATOM   3518  CD2 HIS B 482     -40.160  16.053  -9.244  1.00 15.00           C
ATOM   3519  CE1 HIS B 482     -39.930  14.390 -10.632  1.00 15.00           C
ATOM   3520  NE2 HIS B 482     -39.306  15.461 -10.129  1.00 15.00           N
ATOM   3521  C   HIS B 482     -41.318  14.646  -6.393  1.00 15.00           C
ATOM   3522  O   HIS B 482     -40.588  13.655  -6.332  1.00 15.00           O
ATOM   3523  N   ASN B 483     -41.050  15.793  -5.770  1.00 15.00           N
ATOM   3524  CA  ASN B 483     -39.846  15.967  -4.963  1.00 15.00           C
ATOM   3525  CB  ASN B 483     -39.744  17.400  -4.427  1.00 15.00           C
ATOM   3526  CG  ASN B 483     -39.109  18.376  -5.406  1.00 15.00           C
ATOM   3527  OD1 ASN B 483     -38.580  17.985  -6.445  1.00 15.00           O
ATOM   3528  ND2 ASN B 483     -39.135  19.659  -5.064  1.00 15.00           N
ATOM   3529  C   ASN B 483     -39.841  14.980  -3.799  1.00 15.00           C
ATOM   3530  O   ASN B 483     -38.811  14.382  -3.485  1.00 15.00           O
ATOM   3531  N   GLU B 484     -41.006  14.813  -3.179  1.00 15.00           N
ATOM   3532  CA  GLU B 484     -41.177  13.894  -2.054  1.00 15.00           C
ATOM   3533  CB  GLU B 484     -42.654  13.865  -1.628  1.00 15.00           C
ATOM   3534  CG  GLU B 484     -43.006  12.818  -0.579  1.00 15.00           C
ATOM   3535  CD  GLU B 484     -44.320  12.112  -0.869  1.00 15.00           C
ATOM   3536  OE1 GLU B 484     -45.125  12.633  -1.681  1.00 15.00           O
ATOM   3537  OE2 GLU B 484     -44.548  11.030  -0.287  1.00 15.00           O
ATOM   3538  C   GLU B 484     -40.727  12.482  -2.429  1.00 15.00           C
ATOM   3539  O   GLU B 484     -39.787  11.937  -1.847  1.00 15.00           O
ATOM   3540  N   ARG B 485     -41.381  11.907  -3.428  1.00 15.00           N
ATOM   3541  CA  ARG B 485     -41.073  10.556  -3.867  1.00 15.00           C
ATOM   3542  CB  ARG B 485     -42.140  10.055  -4.836  1.00 15.00           C
ATOM   3543  CG  ARG B 485     -43.550  10.170  -4.277  1.00 15.00           C
ATOM   3544  CD  ARG B 485     -44.603   9.649  -5.244  1.00 15.00           C
ATOM   3545  NE  ARG B 485     -44.580   8.188  -5.358  1.00 15.00           N
ATOM   3546  CZ  ARG B 485     -45.262   7.377  -4.541  1.00 15.00           C
ATOM   3547  NH1 ARG B 485     -46.008   7.886  -3.575  1.00 15.00           N
ATOM   3548  NH2 ARG B 485     -45.182   6.053  -4.690  1.00 15.00           N
ATOM   3549  C   ARG B 485     -39.665  10.422  -4.454  1.00 15.00           C
ATOM   3550  O   ARG B 485     -39.052   9.351  -4.376  1.00 15.00           O
ATOM   3551  N   ARG B 486     -39.155  11.501  -5.037  1.00 15.00           N
ATOM   3552  CA  ARG B 486     -37.813  11.497  -5.613  1.00 15.00           C
ATOM   3553  CB  ARG B 486     -37.560  12.779  -6.425  1.00 15.00           C
ATOM   3554  CG  ARG B 486     -36.120  13.001  -6.879  1.00 15.00           C
ATOM   3555  CD  ARG B 486     -35.551  11.800  -7.615  1.00 15.00           C
ATOM   3556  NE  ARG B 486     -36.468  11.278  -8.627  1.00 15.00           N
ATOM   3557  CZ  ARG B 486     -36.156  10.300  -9.469  1.00 15.00           C
ATOM   3558  NH1 ARG B 486     -34.949   9.747  -9.422  1.00 15.00           N
ATOM   3559  NH2 ARG B 486     -37.058   9.867 -10.346  1.00 15.00           N
ATOM   3560  C   ARG B 486     -36.759  11.328  -4.516  1.00 15.00           C
ATOM   3561  O   ARG B 486     -35.840  10.509  -4.642  1.00 15.00           O
ATOM   3562  N   PHE B 487     -36.909  12.087  -3.437  1.00 15.00           N
ATOM   3563  CA  PHE B 487     -35.973  12.018  -2.326  1.00 15.00           C
ATOM   3564  CB  PHE B 487     -36.218  13.158  -1.335  1.00 15.00           C
ATOM   3565  CG  PHE B 487     -35.139  13.303  -0.298  1.00 15.00           C
ATOM   3566  CD1 PHE B 487     -33.977  14.000  -0.583  1.00 15.00           C
ATOM   3567  CD2 PHE B 487     -35.284  12.740   0.962  1.00 15.00           C
ATOM   3568  CE1 PHE B 487     -32.980  14.134   0.365  1.00 15.00           C
ATOM   3569  CE2 PHE B 487     -34.289  12.870   1.916  1.00 15.00           C
ATOM   3570  CZ  PHE B 487     -33.135  13.568   1.616  1.00 15.00           C
ATOM   3571  C   PHE B 487     -36.062  10.670  -1.621  1.00 15.00           C
ATOM   3572  O   PHE B 487     -35.040  10.088  -1.246  1.00 15.00           O
ATOM   3573  N   LEU B 488     -37.285  10.173  -1.453  1.00 15.00           N
ATOM   3574  CA  LEU B 488     -37.499   8.887  -0.799  1.00 15.00           C
ATOM   3575  CB  LEU B 488     -38.991   8.595  -0.618  1.00 15.00           C
ATOM   3576  CG  LEU B 488     -39.579   8.903   0.765  1.00 15.00           C
ATOM   3577  CD1 LEU B 488     -38.743   8.263   1.863  1.00 15.00           C
ATOM   3578  CD2 LEU B 488     -39.709  10.402   0.991  1.00 15.00           C
ATOM   3579  C   LEU B 488     -36.808   7.754  -1.558  1.00 15.00           C
ATOM   3580  O   LEU B 488     -36.188   6.876  -0.955  1.00 15.00           O
ATOM   3581  N   ARG B 489     -36.905   7.786  -2.886  1.00 15.00           N
ATOM   3582  CA  ARG B 489     -36.269   6.769  -3.714  1.00 15.00           C
ATOM   3583  CB  ARG B 489     -36.660   6.921  -5.187  1.00 15.00           C
ATOM   3584  CG  ARG B 489     -36.031   5.875  -6.095  1.00 15.00           C
ATOM   3585  CD  ARG B 489     -36.426   6.075  -7.550  1.00 15.00           C
ATOM   3586  NE  ARG B 489     -37.784   5.605  -7.829  1.00 15.00           N
ATOM   3587  CZ  ARG B 489     -38.063   4.468  -8.476  1.00 15.00           C
ATOM   3588  NH1 ARG B 489     -37.077   3.683  -8.903  1.00 15.00           N
ATOM   3589  NH2 ARG B 489     -39.327   4.122  -8.703  1.00 15.00           N
ATOM   3590  C   ARG B 489     -34.753   6.828  -3.557  1.00 15.00           C
ATOM   3591  O   ARG B 489     -34.085   5.795  -3.475  1.00 15.00           O
ATOM   3592  N   ASN B 490     -34.214   8.044  -3.508  1.00 15.00           N
ATOM   3593  CA  ASN B 490     -32.777   8.233  -3.343  1.00 15.00           C
ATOM   3594  CB  ASN B 490     -32.377   9.699  -3.540  1.00 15.00           C
ATOM   3595  CG  ASN B 490     -32.235  10.082  -5.002  1.00 15.00           C
ATOM   3596  OD1 ASN B 490     -32.138   9.222  -5.880  1.00 15.00           O
ATOM   3597  ND2 ASN B 490     -32.212  11.378  -5.275  1.00 15.00           N
ATOM   3598  C   ASN B 490     -32.338   7.744  -1.970  1.00 15.00           C
ATOM   3599  O   ASN B 490     -31.233   7.228  -1.805  1.00 15.00           O
ATOM   3600  N   THR B 491     -33.223   7.898  -0.991  1.00 15.00           N
ATOM   3601  CA  THR B 491     -32.950   7.460   0.367  1.00 15.00           C
ATOM   3602  CB  THR B 491     -34.055   7.929   1.337  1.00 15.00           C
ATOM   3603  OG1 THR B 491     -34.178   9.357   1.265  1.00 15.00           O
ATOM   3604  CG2 THR B 491     -33.730   7.527   2.769  1.00 15.00           C
ATOM   3605  C   THR B 491     -32.830   5.936   0.408  1.00 15.00           C
ATOM   3606  O   THR B 491     -31.916   5.391   1.025  1.00 15.00           O
ATOM   3607  N   LYS B 492     -33.744   5.256  -0.280  1.00 15.00           N
ATOM   3608  CA  LYS B 492     -33.731   3.798  -0.340  1.00 15.00           C
ATOM   3609  CB  LYS B 492     -34.960   3.296  -1.103  1.00 15.00           C
ATOM   3610  CG  LYS B 492     -35.232   1.808  -0.950  1.00 15.00           C
ATOM   3611  CD  LYS B 492     -36.497   1.406  -1.689  1.00 15.00           C
ATOM   3612  CE  LYS B 492     -36.946   0.007  -1.301  1.00 15.00           C
ATOM   3613  NZ  LYS B 492     -38.198  -0.385  -2.005  1.00 15.00           N
ATOM   3614  C   LYS B 492     -32.461   3.329  -1.041  1.00 15.00           C
ATOM   3615  O   LYS B 492     -31.852   2.329  -0.659  1.00 15.00           O
ATOM   3616  N   LYS B 493     -32.070   4.081  -2.061  1.00 15.00           N
ATOM   3617  CA  LYS B 493     -30.874   3.794  -2.838  1.00 15.00           C
ATOM   3618  CB  LYS B 493     -30.820   4.751  -4.037  1.00 15.00           C
ATOM   3619  CG  LYS B 493     -29.610   4.598  -4.944  1.00 15.00           C
ATOM   3620  CD  LYS B 493     -29.623   5.655  -6.041  1.00 15.00           C
ATOM   3621  CE  LYS B 493     -28.336   5.637  -6.849  1.00 15.00           C
ATOM   3622  NZ  LYS B 493     -28.298   6.729  -7.860  1.00 15.00           N
ATOM   3623  C   LYS B 493     -29.622   3.948  -1.972  1.00 15.00           C
ATOM   3624  O   LYS B 493     -28.626   3.256  -2.173  1.00 15.00           O
ATOM   3625  N   PHE B 494     -29.691   4.859  -1.008  1.00 15.00           N
ATOM   3626  CA  PHE B 494     -28.579   5.114  -0.099  1.00 15.00           C
ATOM   3627  CB  PHE B 494     -28.754   6.487   0.562  1.00 15.00           C
ATOM   3628  CG  PHE B 494     -27.628   6.898   1.470  1.00 15.00           C
ATOM   3629  CD1 PHE B 494     -26.352   7.099   0.971  1.00 15.00           C
ATOM   3630  CD2 PHE B 494     -27.851   7.094   2.823  1.00 15.00           C
ATOM   3631  CE1 PHE B 494     -25.318   7.487   1.802  1.00 15.00           C
ATOM   3632  CE2 PHE B 494     -26.823   7.480   3.662  1.00 15.00           C
ATOM   3633  CZ  PHE B 494     -25.554   7.678   3.150  1.00 15.00           C
ATOM   3634  C   PHE B 494     -28.488   4.023   0.965  1.00 15.00           C
ATOM   3635  O   PHE B 494     -27.399   3.576   1.321  1.00 15.00           O
ATOM   3636  N   ILE B 495     -29.644   3.593   1.460  1.00 15.00           N
ATOM   3637  CA  ILE B 495     -29.711   2.554   2.485  1.00 15.00           C
ATOM   3638  CB  ILE B 495     -31.148   2.422   3.054  1.00 15.00           C
ATOM   3639  CG1 ILE B 495     -31.622   3.752   3.656  1.00 15.00           C
ATOM   3640  CG2 ILE B 495     -31.240   1.307   4.088  1.00 15.00           C
ATOM   3641  CD1 ILE B 495     -30.790   4.240   4.824  1.00 15.00           C
ATOM   3642  C   ILE B 495     -29.248   1.203   1.932  1.00 15.00           C
ATOM   3643  O   ILE B 495     -28.732   0.361   2.664  1.00 15.00           O
ATOM   3644  N   SER B 496     -29.418   1.013   0.631  1.00 15.00           N
ATOM   3645  CA  SER B 496     -29.023  -0.232  -0.012  1.00 15.00           C
ATOM   3646  CB  SER B 496     -29.975  -0.563  -1.168  1.00 15.00           C
ATOM   3647  OG  SER B 496     -29.830  -1.912  -1.583  1.00 15.00           O
ATOM   3648  C   SER B 496     -27.573  -0.188  -0.499  1.00 15.00           C
ATOM   3649  O   SER B 496     -27.122  -1.088  -1.212  1.00 15.00           O
ATOM   3650  N   LEU B 497     -26.844   0.856  -0.118  1.00 15.00           N
ATOM   3651  CA  LEU B 497     -25.450   0.987  -0.515  1.00 15.00           C
ATOM   3652  CB  LEU B 497     -25.010   2.454  -0.531  1.00 15.00           C
ATOM   3653  CG  LEU B 497     -25.496   3.299  -1.714  1.00 15.00           C
ATOM   3654  CD1 LEU B 497     -25.004   4.732  -1.585  1.00 15.00           C
ATOM   3655  CD2 LEU B 497     -25.042   2.693  -3.035  1.00 15.00           C
ATOM   3656  C   LEU B 497     -24.553   0.169   0.407  1.00 15.00           C
ATOM   3657  O   LEU B 497     -24.845   0.010   1.592  1.00 15.00           O
ATOM   3658  N   GLY B 498     -23.462  -0.346  -0.141  1.00 15.00           N
ATOM   3659  CA  GLY B 498     -22.551  -1.151   0.645  1.00 15.00           C
ATOM   3660  C   GLY B 498     -21.414  -0.349   1.247  1.00 15.00           C
ATOM   3661  O   GLY B 498     -21.539   0.858   1.482  1.00 15.00           O
ATOM   3662  N   LYS B 499     -20.300  -1.022   1.494  1.00 15.00           N
ATOM   3663  CA  LYS B 499     -19.131  -0.378   2.072  1.00 15.00           C
ATOM   3664  CB  LYS B 499     -18.223  -1.416   2.741  1.00 15.00           C
ATOM   3665  CG  LYS B 499     -17.113  -0.818   3.594  1.00 15.00           C
ATOM   3666  CD  LYS B 499     -16.038  -1.845   3.910  1.00 15.00           C
ATOM   3667  CE  LYS B 499     -16.040  -2.221   5.382  1.00 15.00           C
ATOM   3668  NZ  LYS B 499     -15.755  -1.052   6.260  1.00 15.00           N
ATOM   3669  C   LYS B 499     -18.364   0.386   0.999  1.00 15.00           C
ATOM   3670  O   LYS B 499     -18.384   0.006  -0.172  1.00 15.00           O
ATOM   3671  N   HIS B 500     -17.706   1.470   1.413  1.00 15.00           N
ATOM   3672  CA  HIS B 500     -16.921   2.316   0.508  1.00 15.00           C
ATOM   3673  CB  HIS B 500     -15.797   1.529  -0.190  1.00 15.00           C
ATOM   3674  CG  HIS B 500     -14.866   0.782   0.721  1.00 15.00           C
ATOM   3675  ND1 HIS B 500     -14.257   1.388   1.798  1.00 15.00           N
ATOM   3676  CD2 HIS B 500     -14.459  -0.511   0.652  1.00 15.00           C
ATOM   3677  CE1 HIS B 500     -13.496   0.462   2.352  1.00 15.00           C
ATOM   3678  NE2 HIS B 500     -13.587  -0.701   1.693  1.00 15.00           N
ATOM   3679  C   HIS B 500     -17.810   3.002  -0.532  1.00 15.00           C
ATOM   3680  O   HIS B 500     -17.343   3.404  -1.599  1.00 15.00           O
ATOM   3681  N   ALA B 501     -19.090   3.148  -0.212  1.00 15.00           N
ATOM   3682  CA  ALA B 501     -20.035   3.777  -1.123  1.00 15.00           C
ATOM   3683  CB  ALA B 501     -21.334   2.987  -1.171  1.00 15.00           C
ATOM   3684  C   ALA B 501     -20.303   5.227  -0.734  1.00 15.00           C
ATOM   3685  O   ALA B 501     -20.094   5.624   0.416  1.00 15.00           O
ATOM   3686  N   LYS B 502     -20.756   6.017  -1.704  1.00 15.00           N
ATOM   3687  CA  LYS B 502     -21.060   7.422  -1.472  1.00 15.00           C
ATOM   3688  CB  LYS B 502     -19.770   8.244  -1.402  1.00 15.00           C
ATOM   3689  CG  LYS B 502     -18.880   8.121  -2.631  1.00 15.00           C
ATOM   3690  CD  LYS B 502     -17.644   8.994  -2.504  1.00 15.00           C
ATOM   3691  CE  LYS B 502     -16.733   8.511  -1.388  1.00 15.00           C
ATOM   3692  NZ  LYS B 502     -15.840   9.595  -0.901  1.00 15.00           N
ATOM   3693  C   LYS B 502     -21.961   7.973  -2.572  1.00 15.00           C
ATOM   3694  O   LYS B 502     -21.905   7.515  -3.713  1.00 15.00           O
ATOM   3695  N   LEU B 503     -22.800   8.932  -2.210  1.00 15.00           N
ATOM   3696  CA  LEU B 503     -23.706   9.578  -3.156  1.00 15.00           C
ATOM   3697  CB  LEU B 503     -25.108   9.706  -2.547  1.00 15.00           C
ATOM   3698  CG  LEU B 503     -26.041   8.499  -2.662  1.00 15.00           C
ATOM   3699  CD1 LEU B 503     -27.353   8.784  -1.948  1.00 15.00           C
ATOM   3700  CD2 LEU B 503     -26.305   8.161  -4.118  1.00 15.00           C
ATOM   3701  C   LEU B 503     -23.189  10.976  -3.463  1.00 15.00           C
ATOM   3702  O   LEU B 503     -22.710  11.664  -2.566  1.00 15.00           O
ATOM   3703  N   SER B 504     -23.267  11.396  -4.715  1.00 15.00           N
ATOM   3704  CA  SER B 504     -22.811  12.729  -5.076  1.00 15.00           C
ATOM   3705  CB  SER B 504     -22.188  12.747  -6.475  1.00 15.00           C
ATOM   3706  OG  SER B 504     -23.159  12.522  -7.478  1.00 15.00           O
ATOM   3707  C   SER B 504     -23.965  13.721  -4.979  1.00 15.00           C
ATOM   3708  O   SER B 504     -25.131  13.338  -5.086  1.00 15.00           O
ATOM   3709  N   LEU B 505     -23.643  14.990  -4.761  1.00 15.00           N
ATOM   3710  CA  LEU B 505     -24.662  16.029  -4.648  1.00 15.00           C
ATOM   3711  CB  LEU B 505     -24.029  17.382  -4.319  1.00 15.00           C
ATOM   3712  CG  LEU B 505     -25.006  18.530  -4.047  1.00 15.00           C
ATOM   3713  CD1 LEU B 505     -25.843  18.245  -2.809  1.00 15.00           C
ATOM   3714  CD2 LEU B 505     -24.262  19.848  -3.904  1.00 15.00           C
ATOM   3715  C   LEU B 505     -25.499  16.132  -5.920  1.00 15.00           C
ATOM   3716  O   LEU B 505     -26.707  16.373  -5.864  1.00 15.00           O
ATOM   3717  N   GLN B 506     -24.858  15.933  -7.064  1.00 15.00           N
ATOM   3718  CA  GLN B 506     -25.548  16.004  -8.345  1.00 15.00           C
ATOM   3719  CB  GLN B 506     -24.543  16.153  -9.488  1.00 15.00           C
ATOM   3720  CG  GLN B 506     -23.786  17.474  -9.453  1.00 15.00           C
ATOM   3721  CD  GLN B 506     -22.640  17.541 -10.444  1.00 15.00           C
ATOM   3722  OE1 GLN B 506     -22.003  16.538 -10.748  1.00 15.00           O
ATOM   3723  NE2 GLN B 506     -22.370  18.734 -10.950  1.00 15.00           N
ATOM   3724  C   GLN B 506     -26.448  14.786  -8.546  1.00 15.00           C
ATOM   3725  O   GLN B 506     -27.474  14.860  -9.220  1.00 15.00           O
ATOM   3726  N   GLU B 507     -26.068  13.675  -7.925  1.00 15.00           N
ATOM   3727  CA  GLU B 507     -26.829  12.434  -8.010  1.00 15.00           C
ATOM   3728  CB  GLU B 507     -25.923  11.256  -7.624  1.00 15.00           C
ATOM   3729  CG  GLU B 507     -26.517   9.876  -7.856  1.00 15.00           C
ATOM   3730  CD  GLU B 507     -25.571   8.754  -7.468  1.00 15.00           C
ATOM   3731  OE1 GLU B 507     -24.601   9.009  -6.727  1.00 15.00           O
ATOM   3732  OE2 GLU B 507     -25.807   7.599  -7.893  1.00 15.00           O
ATOM   3733  C   GLU B 507     -28.043  12.487  -7.079  1.00 15.00           C
ATOM   3734  O   GLU B 507     -28.969  11.685  -7.193  1.00 15.00           O
ATOM   3735  N   LEU B 508     -28.031  13.447  -6.163  1.00 15.00           N
ATOM   3736  CA  LEU B 508     -29.114  13.607  -5.201  1.00 15.00           C
ATOM   3737  CB  LEU B 508     -28.537  14.002  -3.837  1.00 15.00           C
ATOM   3738  CG  LEU B 508     -29.535  14.173  -2.689  1.00 15.00           C
ATOM   3739  CD1 LEU B 508     -30.163  12.839  -2.316  1.00 15.00           C
ATOM   3740  CD2 LEU B 508     -28.855  14.805  -1.484  1.00 15.00           C
ATOM   3741  C   LEU B 508     -30.130  14.652  -5.661  1.00 15.00           C
ATOM   3742  O   LEU B 508     -31.331  14.503  -5.440  1.00 15.00           O
ATOM   3743  N   THR B 509     -29.643  15.697  -6.317  1.00 15.00           N
ATOM   3744  CA  THR B 509     -30.499  16.781  -6.785  1.00 15.00           C
ATOM   3745  CB  THR B 509     -29.731  18.116  -6.760  1.00 15.00           C
ATOM   3746  OG1 THR B 509     -28.427  17.922  -7.325  1.00 15.00           O
ATOM   3747  CG2 THR B 509     -29.581  18.613  -5.330  1.00 15.00           C
ATOM   3748  C   THR B 509     -31.025  16.530  -8.199  1.00 15.00           C
ATOM   3749  O   THR B 509     -31.626  17.409  -8.819  1.00 15.00           O
ATOM   3750  N   TRP B 510     -30.814  15.322  -8.692  1.00 15.00           N
ATOM   3751  CA  TRP B 510     -31.242  14.960 -10.031  1.00 15.00           C
ATOM   3752  CB  TRP B 510     -30.587  13.648 -10.465  1.00 15.00           C
ATOM   3753  CG  TRP B 510     -30.765  13.340 -11.920  1.00 15.00           C
ATOM   3754  CD1 TRP B 510     -30.272  14.049 -12.975  1.00 15.00           C
ATOM   3755  CD2 TRP B 510     -31.488  12.239 -12.478  1.00 15.00           C
ATOM   3756  NE1 TRP B 510     -30.644  13.458 -14.158  1.00 15.00           N
ATOM   3757  CE2 TRP B 510     -31.389  12.341 -13.878  1.00 15.00           C
ATOM   3758  CE3 TRP B 510     -32.204  11.172 -11.927  1.00 15.00           C
ATOM   3759  CZ2 TRP B 510     -31.986  11.422 -14.735  1.00 15.00           C
ATOM   3760  CZ3 TRP B 510     -32.795  10.260 -12.779  1.00 15.00           C
ATOM   3761  CH2 TRP B 510     -32.680  10.389 -14.168  1.00 15.00           C
ATOM   3762  C   TRP B 510     -32.764  14.874 -10.158  1.00 15.00           C
ATOM   3763  O   TRP B 510     -33.425  14.127  -9.432  1.00 15.00           O
ATOM   3764  N   LYS B 511     -33.302  15.665 -11.088  1.00 15.00           N
ATOM   3765  CA  LYS B 511     -34.736  15.704 -11.379  1.00 15.00           C
ATOM   3766  CB  LYS B 511     -35.297  14.326 -11.760  1.00 15.00           C
ATOM   3767  CG  LYS B 511     -35.115  13.962 -13.227  1.00 15.00           C
ATOM   3768  CD  LYS B 511     -35.961  12.757 -13.615  1.00 15.00           C
ATOM   3769  CE  LYS B 511     -37.448  13.089 -13.617  1.00 15.00           C
ATOM   3770  NZ  LYS B 511     -37.813  14.042 -14.704  1.00 15.00           N
ATOM   3771  C   LYS B 511     -35.580  16.367 -10.294  1.00 15.00           C
ATOM   3772  O   LYS B 511     -36.771  16.093 -10.193  1.00 15.00           O
ATOM   3773  N   MET B 512     -34.976  17.242  -9.504  1.00 15.00           N
ATOM   3774  CA  MET B 512     -35.707  17.949  -8.454  1.00 15.00           C
ATOM   3775  CB  MET B 512     -34.796  18.230  -7.253  1.00 15.00           C
ATOM   3776  CG  MET B 512     -34.275  16.985  -6.550  1.00 15.00           C
ATOM   3777  SD  MET B 512     -35.552  16.091  -5.642  1.00 15.00           S
ATOM   3778  CE  MET B 512     -35.968  17.281  -4.371  1.00 15.00           C
ATOM   3779  C   MET B 512     -36.252  19.265  -9.009  1.00 15.00           C
ATOM   3780  O   MET B 512     -35.524  20.016  -9.658  1.00 15.00           O
ATOM   3781  N   SER B 513     -37.527  19.537  -8.771  1.00 15.00           N
ATOM   3782  CA  SER B 513     -38.146  20.760  -9.266  1.00 15.00           C
ATOM   3783  CB  SER B 513     -39.619  20.531  -9.596  1.00 15.00           C
ATOM   3784  OG  SER B 513     -40.145  19.457  -8.840  1.00 15.00           O
ATOM   3785  C   SER B 513     -37.966  21.932  -8.298  1.00 15.00           C
ATOM   3786  O   SER B 513     -38.325  21.851  -7.121  1.00 15.00           O
ATOM   3787  N   VAL B 514     -37.394  23.014  -8.814  1.00 15.00           N
ATOM   3788  CA  VAL B 514     -37.136  24.217  -8.030  1.00 15.00           C
ATOM   3789  CB  VAL B 514     -35.931  24.988  -8.615  1.00 15.00           C
ATOM   3790  CG1 VAL B 514     -35.593  26.210  -7.772  1.00 15.00           C
ATOM   3791  CG2 VAL B 514     -34.721  24.075  -8.753  1.00 15.00           C
ATOM   3792  C   VAL B 514     -38.351  25.148  -8.004  1.00 15.00           C
ATOM   3793  O   VAL B 514     -38.654  25.757  -6.979  1.00 15.00           O
ATOM   3794  N   ARG B 515     -39.050  25.243  -9.134  1.00 15.00           N
ATOM   3795  CA  ARG B 515     -40.218  26.124  -9.250  1.00 15.00           C
ATOM   3796  CB  ARG B 515     -40.776  26.134 -10.683  1.00 15.00           C
ATOM   3797  CG  ARG B 515     -41.110  24.761 -11.250  1.00 15.00           C
ATOM   3798  CD  ARG B 515     -42.242  24.832 -12.270  1.00 15.00           C
ATOM   3799  NE  ARG B 515     -41.934  25.721 -13.398  1.00 15.00           N
ATOM   3800  CZ  ARG B 515     -42.843  26.475 -14.026  1.00 15.00           C
ATOM   3801  NH1 ARG B 515     -44.116  26.445 -13.641  1.00 15.00           N
ATOM   3802  NH2 ARG B 515     -42.478  27.259 -15.039  1.00 15.00           N
ATOM   3803  C   ARG B 515     -41.321  25.792  -8.245  1.00 15.00           C
ATOM   3804  O   ARG B 515     -42.042  26.688  -7.789  1.00 15.00           O
ATOM   3805  N   ASP B 516     -41.433  24.514  -7.904  1.00 15.00           N
ATOM   3806  CA  ASP B 516     -42.448  24.030  -6.969  1.00 15.00           C
ATOM   3807  CB  ASP B 516     -42.417  22.496  -6.880  1.00 15.00           C
ATOM   3808  CG  ASP B 516     -42.495  21.780  -8.219  1.00 15.00           C
ATOM   3809  OD1 ASP B 516     -42.445  22.451  -9.274  1.00 15.00           O
ATOM   3810  OD2 ASP B 516     -42.576  20.532  -8.215  1.00 15.00           O
ATOM   3811  C   ASP B 516     -42.242  24.602  -5.572  1.00 15.00           C
ATOM   3812  O   ASP B 516     -43.201  24.869  -4.849  1.00 15.00           O
ATOM   3813  N   CYS B 517     -40.988  24.792  -5.196  1.00 15.00           N
ATOM   3814  CA  CYS B 517     -40.665  25.317  -3.882  1.00 15.00           C
ATOM   3815  CB  CYS B 517     -39.221  24.982  -3.516  1.00 15.00           C
ATOM   3816  SG  CYS B 517     -38.780  23.250  -3.786  1.00 15.00           S
ATOM   3817  C   CYS B 517     -40.909  26.821  -3.817  1.00 15.00           C
ATOM   3818  O   CYS B 517     -40.120  27.620  -4.324  1.00 15.00           O
ATOM   3819  N   ALA B 518     -42.020  27.201  -3.202  1.00 15.00           N
ATOM   3820  CA  ALA B 518     -42.377  28.606  -3.069  1.00 15.00           C
ATOM   3821  CB  ALA B 518     -43.829  28.747  -2.635  1.00 15.00           C
ATOM   3822  C   ALA B 518     -41.451  29.322  -2.093  1.00 15.00           C
ATOM   3823  O   ALA B 518     -41.244  30.529  -2.195  1.00 15.00           O
ATOM   3824  N   TRP B 519     -40.868  28.557  -1.176  1.00 15.00           N
ATOM   3825  CA  TRP B 519     -39.969  29.103  -0.163  1.00 15.00           C
ATOM   3826  CB  TRP B 519     -39.831  28.138   1.021  1.00 15.00           C
ATOM   3827  CG  TRP B 519     -39.363  26.759   0.650  1.00 15.00           C
ATOM   3828  CD1 TRP B 519     -40.116  25.746   0.129  1.00 15.00           C
ATOM   3829  CD2 TRP B 519     -38.036  26.237   0.792  1.00 15.00           C
ATOM   3830  NE1 TRP B 519     -39.339  24.631  -0.070  1.00 15.00           N
ATOM   3831  CE2 TRP B 519     -38.059  24.906   0.329  1.00 15.00           C
ATOM   3832  CE3 TRP B 519     -36.830  26.766   1.259  1.00 15.00           C
ATOM   3833  CZ2 TRP B 519     -36.924  24.098   0.324  1.00 15.00           C
ATOM   3834  CZ3 TRP B 519     -35.705  25.963   1.254  1.00 15.00           C
ATOM   3835  CH2 TRP B 519     -35.760  24.645   0.788  1.00 15.00           C
ATOM   3836  C   TRP B 519     -38.597  29.471  -0.727  1.00 15.00           C
ATOM   3837  O   TRP B 519     -37.754  30.016  -0.020  1.00 15.00           O
ATOM   3838  N   LEU B 520     -38.377  29.178  -2.000  1.00 15.00           N
ATOM   3839  CA  LEU B 520     -37.107  29.494  -2.638  1.00 15.00           C
ATOM   3840  CB  LEU B 520     -36.727  28.416  -3.656  1.00 15.00           C
ATOM   3841  CG  LEU B 520     -36.235  27.086  -3.078  1.00 15.00           C
ATOM   3842  CD1 LEU B 520     -35.976  26.083  -4.190  1.00 15.00           C
ATOM   3843  CD2 LEU B 520     -34.980  27.295  -2.248  1.00 15.00           C
ATOM   3844  C   LEU B 520     -37.166  30.862  -3.311  1.00 15.00           C
ATOM   3845  O   LEU B 520     -36.219  31.286  -3.970  1.00 15.00           O
ATOM   3846  N   ARG B 521     -38.275  31.559  -3.119  1.00 15.00           N
ATOM   3847  CA  ARG B 521     -38.474  32.869  -3.721  1.00 15.00           C
ATOM   3848  CB  ARG B 521     -39.946  33.070  -4.084  1.00 15.00           C
ATOM   3849  CG  ARG B 521     -40.374  32.342  -5.346  1.00 15.00           C
ATOM   3850  CD  ARG B 521     -41.882  32.163  -5.398  1.00 15.00           C
ATOM   3851  NE  ARG B 521     -42.336  31.740  -6.726  1.00 15.00           N
ATOM   3852  CZ  ARG B 521     -42.458  30.464  -7.112  1.00 15.00           C
ATOM   3853  NH1 ARG B 521     -42.160  29.474  -6.275  1.00 15.00           N
ATOM   3854  NH2 ARG B 521     -42.888  30.180  -8.336  1.00 15.00           N
ATOM   3855  C   ARG B 521     -38.002  33.987  -2.801  1.00 15.00           C
ATOM   3856  O   ARG B 521     -37.883  33.805  -1.592  1.00 15.00           O
ATOM   3857  N   ARG B 522     -37.714  35.142  -3.389  1.00 15.00           N
ATOM   3858  CA  ARG B 522     -37.264  36.294  -2.621  1.00 15.00           C
ATOM   3859  CB  ARG B 522     -36.302  37.146  -3.456  1.00 15.00           C
ATOM   3860  CG  ARG B 522     -35.584  38.225  -2.659  1.00 15.00           C
ATOM   3861  CD  ARG B 522     -35.643  39.579  -3.354  1.00 15.00           C
ATOM   3862  NE  ARG B 522     -34.990  40.619  -2.557  1.00 15.00           N
ATOM   3863  CZ  ARG B 522     -35.575  41.260  -1.541  1.00 15.00           C
ATOM   3864  NH1 ARG B 522     -36.828  40.976  -1.205  1.00 15.00           N
ATOM   3865  NH2 ARG B 522     -34.906  42.181  -0.855  1.00 15.00           N
ATOM   3866  C   ARG B 522     -38.466  37.134  -2.197  1.00 15.00           C
ATOM   3867  O   ARG B 522     -38.408  37.890  -1.221  1.00 15.00           O
ATOM   3868  N   SER B 523     -39.545  36.994  -2.955  1.00 15.00           N
ATOM   3869  CA  SER B 523     -40.778  37.710  -2.701  1.00 15.00           C
ATOM   3870  CB  SER B 523     -40.750  39.085  -3.382  1.00 15.00           C
ATOM   3871  OG  SER B 523     -39.588  39.252  -4.177  1.00 15.00           O
ATOM   3872  C   SER B 523     -41.952  36.888  -3.223  1.00 15.00           C
ATOM   3873  O   SER B 523     -41.782  36.084  -4.142  1.00 15.00           O
ATOM   3874  N   PRO B 524     -43.151  37.077  -2.647  1.00 15.00           N
ATOM   3875  CA  PRO B 524     -44.364  36.351  -3.056  1.00 15.00           C
ATOM   3876  CB  PRO B 524     -45.393  36.710  -1.969  1.00 15.00           C
ATOM   3877  CG  PRO B 524     -44.608  37.348  -0.870  1.00 15.00           C
ATOM   3878  CD  PRO B 524     -43.422  37.990  -1.530  1.00 15.00           C
ATOM   3879  C   PRO B 524     -44.884  36.793  -4.422  1.00 15.00           C
ATOM   3880  O   PRO B 524     -45.848  36.235  -4.935  1.00 15.00           O
ATOM   3881  N   GLY B 525     -44.248  37.802  -4.995  1.00 15.00           N
ATOM   3882  CA  GLY B 525     -44.655  38.303  -6.288  1.00 15.00           C
ATOM   3883  C   GLY B 525     -44.044  37.514  -7.423  1.00 15.00           C
ATOM   3884  O   GLY B 525     -42.994  36.890  -7.258  1.00 15.00           O
ATOM   3885  N   VAL B 526     -44.693  37.548  -8.574  1.00 15.00           N
ATOM   3886  CA  VAL B 526     -44.216  36.827  -9.741  1.00 15.00           C
ATOM   3887  CB  VAL B 526     -45.228  35.733 -10.167  1.00 15.00           C
ATOM   3888  CG1 VAL B 526     -46.557  36.337 -10.606  1.00 15.00           C
ATOM   3889  CG2 VAL B 526     -44.650  34.822 -11.240  1.00 15.00           C
ATOM   3890  C   VAL B 526     -43.940  37.796 -10.895  1.00 15.00           C
ATOM   3891  O   VAL B 526     -44.655  38.783 -11.067  1.00 15.00           O
ATOM   3892  N   GLY B 527     -42.888  37.522 -11.657  1.00 15.00           N
ATOM   3893  CA  GLY B 527     -42.528  38.370 -12.776  1.00 15.00           C
ATOM   3894  C   GLY B 527     -41.335  37.815 -13.531  1.00 15.00           C
ATOM   3895  O   GLY B 527     -40.979  36.649 -13.353  1.00 15.00           O
ATOM   3896  N   CYS B 528     -40.719  38.644 -14.368  1.00 15.00           N
ATOM   3897  CA  CYS B 528     -39.558  38.230 -15.151  1.00 15.00           C
ATOM   3898  CB  CYS B 528     -39.295  39.237 -16.271  1.00 15.00           C
ATOM   3899  SG  CYS B 528     -40.045  40.861 -15.996  1.00 15.00           S
ATOM   3900  C   CYS B 528     -38.320  38.075 -14.267  1.00 15.00           C
ATOM   3901  O   CYS B 528     -37.818  39.053 -13.710  1.00 15.00           O
ATOM   3902  N   VAL B 529     -37.836  36.844 -14.144  1.00 15.00           N
ATOM   3903  CA  VAL B 529     -36.668  36.554 -13.322  1.00 15.00           C
ATOM   3904  CB  VAL B 529     -37.002  35.516 -12.226  1.00 15.00           C
ATOM   3905  CG1 VAL B 529     -35.763  35.148 -11.422  1.00 15.00           C
ATOM   3906  CG2 VAL B 529     -38.099  36.038 -11.309  1.00 15.00           C
ATOM   3907  C   VAL B 529     -35.515  36.027 -14.177  1.00 15.00           C
ATOM   3908  O   VAL B 529     -35.655  35.014 -14.862  1.00 15.00           O
ATOM   3909  N   PRO B 530     -34.364  36.723 -14.160  1.00 15.00           N
ATOM   3910  CA  PRO B 530     -33.180  36.312 -14.922  1.00 15.00           C
ATOM   3911  CB  PRO B 530     -32.208  37.482 -14.735  1.00 15.00           C
ATOM   3912  CG  PRO B 530     -32.647  38.145 -13.476  1.00 15.00           C
ATOM   3913  CD  PRO B 530     -34.138  37.972 -13.412  1.00 15.00           C
ATOM   3914  C   PRO B 530     -32.569  35.019 -14.374  1.00 15.00           C
ATOM   3915  O   PRO B 530     -32.836  34.623 -13.238  1.00 15.00           O
ATOM   3916  N   ALA B 531     -31.715  34.388 -15.177  1.00 15.00           N
ATOM   3917  CA  ALA B 531     -31.072  33.131 -14.793  1.00 15.00           C
ATOM   3918  CB  ALA B 531     -30.345  32.519 -15.981  1.00 15.00           C
ATOM   3919  C   ALA B 531     -30.125  33.290 -13.603  1.00 15.00           C
ATOM   3920  O   ALA B 531     -29.685  32.305 -13.015  1.00 15.00           O
ATOM   3921  N   ALA B 532     -29.808  34.531 -13.254  1.00 15.00           N
ATOM   3922  CA  ALA B 532     -28.922  34.801 -12.129  1.00 15.00           C
ATOM   3923  CB  ALA B 532     -28.492  36.260 -12.129  1.00 15.00           C
ATOM   3924  C   ALA B 532     -29.594  34.434 -10.807  1.00 15.00           C
ATOM   3925  O   ALA B 532     -28.992  33.782  -9.955  1.00 15.00           O
ATOM   3926  N   GLU B 533     -30.854  34.838 -10.658  1.00 15.00           N
ATOM   3927  CA  GLU B 533     -31.619  34.560  -9.444  1.00 15.00           C
ATOM   3928  CB  GLU B 533     -32.824  35.505  -9.355  1.00 15.00           C
ATOM   3929  CG  GLU B 533     -33.236  35.885  -7.938  1.00 15.00           C
ATOM   3930  CD  GLU B 533     -34.468  35.143  -7.456  1.00 15.00           C
ATOM   3931  OE1 GLU B 533     -35.594  35.555  -7.796  1.00 15.00           O
ATOM   3932  OE2 GLU B 533     -34.316  34.141  -6.729  1.00 15.00           O
ATOM   3933  C   GLU B 533     -32.087  33.108  -9.432  1.00 15.00           C
ATOM   3934  O   GLU B 533     -32.219  32.493  -8.374  1.00 15.00           O
ATOM   3935  N   HIS B 534     -32.320  32.563 -10.623  1.00 15.00           N
ATOM   3936  CA  HIS B 534     -32.770  31.183 -10.763  1.00 15.00           C
ATOM   3937  CB  HIS B 534     -33.120  30.872 -12.232  1.00 15.00           C
ATOM   3938  CG  HIS B 534     -33.033  29.423 -12.626  1.00 15.00           C
ATOM   3939  ND1 HIS B 534     -32.288  29.028 -13.711  1.00 15.00           N
ATOM   3940  CD2 HIS B 534     -33.581  28.325 -12.039  1.00 15.00           C
ATOM   3941  CE1 HIS B 534     -32.388  27.711 -13.760  1.00 15.00           C
ATOM   3942  NE2 HIS B 534     -33.157  27.244 -12.769  1.00 15.00           N
ATOM   3943  C   HIS B 534     -31.725  30.216 -10.210  1.00 15.00           C
ATOM   3944  O   HIS B 534     -32.038  29.370  -9.371  1.00 15.00           O
ATOM   3945  N   ARG B 535     -30.485  30.368 -10.664  1.00 15.00           N
ATOM   3946  CA  ARG B 535     -29.394  29.508 -10.216  1.00 15.00           C
ATOM   3947  CB  ARG B 535     -28.102  29.827 -10.967  1.00 15.00           C
ATOM   3948  CG  ARG B 535     -28.092  29.350 -12.409  1.00 15.00           C
ATOM   3949  CD  ARG B 535     -26.724  29.539 -13.045  1.00 15.00           C
ATOM   3950  NE  ARG B 535     -26.321  30.948 -13.092  1.00 15.00           N
ATOM   3951  CZ  ARG B 535     -26.219  31.656 -14.218  1.00 15.00           C
ATOM   3952  NH1 ARG B 535     -26.491  31.087 -15.389  1.00 15.00           N
ATOM   3953  NH2 ARG B 535     -25.841  32.931 -14.173  1.00 15.00           N
ATOM   3954  C   ARG B 535     -29.173  29.621  -8.712  1.00 15.00           C
ATOM   3955  O   ARG B 535     -28.758  28.662  -8.064  1.00 15.00           O
ATOM   3956  N   LEU B 536     -29.460  30.795  -8.158  1.00 15.00           N
ATOM   3957  CA  LEU B 536     -29.294  31.016  -6.728  1.00 15.00           C
ATOM   3958  CB  LEU B 536     -29.484  32.493  -6.374  1.00 15.00           C
ATOM   3959  CG  LEU B 536     -29.241  32.870  -4.909  1.00 15.00           C
ATOM   3960  CD1 LEU B 536     -27.804  32.575  -4.506  1.00 15.00           C
ATOM   3961  CD2 LEU B 536     -29.578  34.333  -4.668  1.00 15.00           C
ATOM   3962  C   LEU B 536     -30.276  30.153  -5.946  1.00 15.00           C
ATOM   3963  O   LEU B 536     -29.938  29.596  -4.903  1.00 15.00           O
ATOM   3964  N   ARG B 537     -31.491  30.033  -6.469  1.00 15.00           N
ATOM   3965  CA  ARG B 537     -32.518  29.227  -5.824  1.00 15.00           C
ATOM   3966  CB  ARG B 537     -33.860  29.379  -6.543  1.00 15.00           C
ATOM   3967  CG  ARG B 537     -34.360  30.809  -6.641  1.00 15.00           C
ATOM   3968  CD  ARG B 537     -35.691  30.875  -7.371  1.00 15.00           C
ATOM   3969  NE  ARG B 537     -36.056  32.244  -7.730  1.00 15.00           N
ATOM   3970  CZ  ARG B 537     -37.178  32.576  -8.366  1.00 15.00           C
ATOM   3971  NH1 ARG B 537     -38.053  31.635  -8.717  1.00 15.00           N
ATOM   3972  NH2 ARG B 537     -37.428  33.848  -8.646  1.00 15.00           N
ATOM   3973  C   ARG B 537     -32.101  27.762  -5.809  1.00 15.00           C
ATOM   3974  O   ARG B 537     -32.300  27.058  -4.818  1.00 15.00           O
ATOM   3975  N   GLU B 538     -31.505  27.319  -6.911  1.00 15.00           N
ATOM   3976  CA  GLU B 538     -31.049  25.940  -7.039  1.00 15.00           C
ATOM   3977  CB  GLU B 538     -30.544  25.665  -8.458  1.00 15.00           C
ATOM   3978  CG  GLU B 538     -31.563  26.005  -9.538  1.00 15.00           C
ATOM   3979  CD  GLU B 538     -31.141  25.561 -10.926  1.00 15.00           C
ATOM   3980  OE1 GLU B 538     -31.953  24.895 -11.607  1.00 15.00           O
ATOM   3981  OE2 GLU B 538     -30.009  25.889 -11.339  1.00 15.00           O
ATOM   3982  C   GLU B 538     -29.985  25.608  -5.991  1.00 15.00           C
ATOM   3983  O   GLU B 538     -30.009  24.531  -5.390  1.00 15.00           O
ATOM   3984  N   GLU B 539     -29.069  26.547  -5.755  1.00 15.00           N
ATOM   3985  CA  GLU B 539     -28.012  26.356  -4.765  1.00 15.00           C
ATOM   3986  CB  GLU B 539     -27.042  27.544  -4.778  1.00 15.00           C
ATOM   3987  CG  GLU B 539     -25.772  27.322  -3.970  1.00 15.00           C
ATOM   3988  CD  GLU B 539     -25.386  28.532  -3.142  1.00 15.00           C
ATOM   3989  OE1 GLU B 539     -25.851  28.638  -1.982  1.00 15.00           O
ATOM   3990  OE2 GLU B 539     -24.616  29.370  -3.641  1.00 15.00           O
ATOM   3991  C   GLU B 539     -28.617  26.190  -3.373  1.00 15.00           C
ATOM   3992  O   GLU B 539     -28.205  25.322  -2.598  1.00 15.00           O
ATOM   3993  N   ILE B 540     -29.611  27.020  -3.071  1.00 15.00           N
ATOM   3994  CA  ILE B 540     -30.291  26.972  -1.782  1.00 15.00           C
ATOM   3995  CB  ILE B 540     -31.331  28.109  -1.644  1.00 15.00           C
ATOM   3996  CG1 ILE B 540     -30.661  29.471  -1.854  1.00 15.00           C
ATOM   3997  CG2 ILE B 540     -32.012  28.061  -0.283  1.00 15.00           C
ATOM   3998  CD1 ILE B 540     -31.630  30.634  -1.898  1.00 15.00           C
ATOM   3999  C   ILE B 540     -30.974  25.618  -1.586  1.00 15.00           C
ATOM   4000  O   ILE B 540     -30.857  25.000  -0.528  1.00 15.00           O
ATOM   4001  N   LEU B 541     -31.664  25.152  -2.622  1.00 15.00           N
ATOM   4002  CA  LEU B 541     -32.357  23.869  -2.564  1.00 15.00           C
ATOM   4003  CB  LEU B 541     -33.203  23.650  -3.821  1.00 15.00           C
ATOM   4004  CG  LEU B 541     -34.055  22.377  -3.844  1.00 15.00           C
ATOM   4005  CD1 LEU B 541     -35.129  22.425  -2.767  1.00 15.00           C
ATOM   4006  CD2 LEU B 541     -34.676  22.169  -5.216  1.00 15.00           C
ATOM   4007  C   LEU B 541     -31.365  22.722  -2.393  1.00 15.00           C
ATOM   4008  O   LEU B 541     -31.616  21.778  -1.641  1.00 15.00           O
ATOM   4009  N   ALA B 542     -30.237  22.817  -3.090  1.00 15.00           N
ATOM   4010  CA  ALA B 542     -29.201  21.794  -3.018  1.00 15.00           C
ATOM   4011  CB  ALA B 542     -28.053  22.131  -3.958  1.00 15.00           C
ATOM   4012  C   ALA B 542     -28.693  21.631  -1.590  1.00 15.00           C
ATOM   4013  O   ALA B 542     -28.527  20.509  -1.105  1.00 15.00           O
ATOM   4014  N   LYS B 543     -28.465  22.756  -0.917  1.00 15.00           N
ATOM   4015  CA  LYS B 543     -27.982  22.743   0.460  1.00 15.00           C
ATOM   4016  CB  LYS B 543     -27.654  24.160   0.945  1.00 15.00           C
ATOM   4017  CG  LYS B 543     -26.373  24.736   0.359  1.00 15.00           C
ATOM   4018  CD  LYS B 543     -25.939  26.005   1.082  1.00 15.00           C
ATOM   4019  CE  LYS B 543     -26.704  27.232   0.601  1.00 15.00           C
ATOM   4020  NZ  LYS B 543     -25.840  28.445   0.634  1.00 15.00           N
ATOM   4021  C   LYS B 543     -28.988  22.071   1.394  1.00 15.00           C
ATOM   4022  O   LYS B 543     -28.609  21.305   2.279  1.00 15.00           O
ATOM   4023  N   PHE B 544     -30.270  22.346   1.176  1.00 15.00           N
ATOM   4024  CA  PHE B 544     -31.329  21.765   1.994  1.00 15.00           C
ATOM   4025  CB  PHE B 544     -32.688  22.370   1.619  1.00 15.00           C
ATOM   4026  CG  PHE B 544     -33.856  21.762   2.346  1.00 15.00           C
ATOM   4027  CD1 PHE B 544     -34.034  21.979   3.703  1.00 15.00           C
ATOM   4028  CD2 PHE B 544     -34.776  20.975   1.672  1.00 15.00           C
ATOM   4029  CE1 PHE B 544     -35.106  21.422   4.374  1.00 15.00           C
ATOM   4030  CE2 PHE B 544     -35.851  20.414   2.336  1.00 15.00           C
ATOM   4031  CZ  PHE B 544     -36.016  20.638   3.689  1.00 15.00           C
ATOM   4032  C   PHE B 544     -31.371  20.249   1.831  1.00 15.00           C
ATOM   4033  O   PHE B 544     -31.454  19.506   2.812  1.00 15.00           O
ATOM   4034  N   LEU B 545     -31.300  19.799   0.585  1.00 15.00           N
ATOM   4035  CA  LEU B 545     -31.340  18.376   0.281  1.00 15.00           C
ATOM   4036  CB  LEU B 545     -31.454  18.148  -1.227  1.00 15.00           C
ATOM   4037  CG  LEU B 545     -32.728  18.682  -1.886  1.00 15.00           C
ATOM   4038  CD1 LEU B 545     -32.689  18.455  -3.388  1.00 15.00           C
ATOM   4039  CD2 LEU B 545     -33.963  18.038  -1.273  1.00 15.00           C
ATOM   4040  C   LEU B 545     -30.124  17.651   0.842  1.00 15.00           C
ATOM   4041  O   LEU B 545     -30.243  16.549   1.381  1.00 15.00           O
ATOM   4042  N   HIS B 546     -28.956  18.275   0.724  1.00 15.00           N
ATOM   4043  CA  HIS B 546     -27.729  17.678   1.230  1.00 15.00           C
ATOM   4044  CB  HIS B 546     -26.496  18.492   0.824  1.00 15.00           C
ATOM   4045  CG  HIS B 546     -25.198  17.827   1.177  1.00 15.00           C
ATOM   4046  ND1 HIS B 546     -24.362  18.353   2.132  1.00 15.00           N
ATOM   4047  CD2 HIS B 546     -24.655  16.681   0.691  1.00 15.00           C
ATOM   4048  CE1 HIS B 546     -23.337  17.525   2.213  1.00 15.00           C
ATOM   4049  NE2 HIS B 546     -23.471  16.499   1.359  1.00 15.00           N
ATOM   4050  C   HIS B 546     -27.791  17.516   2.744  1.00 15.00           C
ATOM   4051  O   HIS B 546     -27.462  16.453   3.272  1.00 15.00           O
ATOM   4052  N   TRP B 547     -28.234  18.565   3.433  1.00 15.00           N
ATOM   4053  CA  TRP B 547     -28.341  18.537   4.888  1.00 15.00           C
ATOM   4054  CB  TRP B 547     -28.843  19.886   5.422  1.00 15.00           C
ATOM   4055  CG  TRP B 547     -29.018  19.914   6.914  1.00 15.00           C
ATOM   4056  CD1 TRP B 547     -28.054  20.163   7.846  1.00 15.00           C
ATOM   4057  CD2 TRP B 547     -30.231  19.680   7.645  1.00 15.00           C
ATOM   4058  NE1 TRP B 547     -28.586  20.092   9.110  1.00 15.00           N
ATOM   4059  CE2 TRP B 547     -29.921  19.797   9.014  1.00 15.00           C
ATOM   4060  CE3 TRP B 547     -31.545  19.378   7.276  1.00 15.00           C
ATOM   4061  CZ2 TRP B 547     -30.878  19.629  10.013  1.00 15.00           C
ATOM   4062  CZ3 TRP B 547     -32.493  19.211   8.268  1.00 15.00           C
ATOM   4063  CH2 TRP B 547     -32.154  19.335   9.620  1.00 15.00           C
ATOM   4064  C   TRP B 547     -29.269  17.416   5.350  1.00 15.00           C
ATOM   4065  O   TRP B 547     -28.921  16.629   6.231  1.00 15.00           O
ATOM   4066  N   LEU B 548     -30.441  17.341   4.739  1.00 15.00           N
ATOM   4067  CA  LEU B 548     -31.429  16.330   5.094  1.00 15.00           C
ATOM   4068  CB  LEU B 548     -32.700  16.525   4.262  1.00 15.00           C
ATOM   4069  CG  LEU B 548     -33.951  15.786   4.744  1.00 15.00           C
ATOM   4070  CD1 LEU B 548     -34.316  16.213   6.158  1.00 15.00           C
ATOM   4071  CD2 LEU B 548     -35.113  16.034   3.795  1.00 15.00           C
ATOM   4072  C   LEU B 548     -30.889  14.909   4.916  1.00 15.00           C
ATOM   4073  O   LEU B 548     -31.091  14.047   5.773  1.00 15.00           O
ATOM   4074  N   MET B 549     -30.177  14.684   3.821  1.00 15.00           N
ATOM   4075  CA  MET B 549     -29.635  13.364   3.511  1.00 15.00           C
ATOM   4076  CB  MET B 549     -29.349  13.244   2.009  1.00 15.00           C
ATOM   4077  CG  MET B 549     -28.626  11.967   1.599  1.00 15.00           C
ATOM   4078  SD  MET B 549     -29.705  10.772   0.783  1.00 15.00           S
ATOM   4079  CE  MET B 549     -30.705  10.209   2.159  1.00 15.00           C
ATOM   4080  C   MET B 549     -28.384  12.996   4.314  1.00 15.00           C
ATOM   4081  O   MET B 549     -28.311  11.908   4.884  1.00 15.00           O
ATOM   4082  N   SER B 550     -27.412  13.897   4.378  1.00 15.00           N
ATOM   4083  CA  SER B 550     -26.156  13.599   5.065  1.00 15.00           C
ATOM   4084  CB  SER B 550     -24.984  14.359   4.432  1.00 15.00           C
ATOM   4085  OG  SER B 550     -25.193  15.760   4.466  1.00 15.00           O
ATOM   4086  C   SER B 550     -26.190  13.804   6.579  1.00 15.00           C
ATOM   4087  O   SER B 550     -25.300  13.331   7.284  1.00 15.00           O
ATOM   4088  N   VAL B 551     -27.200  14.490   7.091  1.00 15.00           N
ATOM   4089  CA  VAL B 551     -27.271  14.736   8.527  1.00 15.00           C
ATOM   4090  CB  VAL B 551     -27.383  16.242   8.858  1.00 15.00           C
ATOM   4091  CG1 VAL B 551     -27.461  16.466  10.363  1.00 15.00           C
ATOM   4092  CG2 VAL B 551     -26.205  17.005   8.268  1.00 15.00           C
ATOM   4093  C   VAL B 551     -28.392  13.957   9.214  1.00 15.00           C
ATOM   4094  O   VAL B 551     -28.132  13.018   9.966  1.00 15.00           O
ATOM   4095  N   TYR B 552     -29.635  14.335   8.934  1.00 15.00           N
ATOM   4096  CA  TYR B 552     -30.797  13.703   9.559  1.00 15.00           C
ATOM   4097  CB  TYR B 552     -32.097  14.363   9.091  1.00 15.00           C
ATOM   4098  CG  TYR B 552     -33.342  13.763   9.706  1.00 15.00           C
ATOM   4099  CD1 TYR B 552     -33.657  13.983  11.041  1.00 15.00           C
ATOM   4100  CD2 TYR B 552     -34.201  12.972   8.952  1.00 15.00           C
ATOM   4101  CE1 TYR B 552     -34.790  13.432  11.608  1.00 15.00           C
ATOM   4102  CE2 TYR B 552     -35.337  12.418   9.511  1.00 15.00           C
ATOM   4103  CZ  TYR B 552     -35.626  12.651  10.838  1.00 15.00           C
ATOM   4104  OH  TYR B 552     -36.756  12.103  11.397  1.00 15.00           O
ATOM   4105  C   TYR B 552     -30.858  12.189   9.353  1.00 15.00           C
ATOM   4106  O   TYR B 552     -30.991  11.431  10.316  1.00 15.00           O
ATOM   4107  N   VAL B 553     -30.764  11.753   8.103  1.00 15.00           N
ATOM   4108  CA  VAL B 553     -30.839  10.330   7.777  1.00 15.00           C
ATOM   4109  CB  VAL B 553     -30.834  10.093   6.252  1.00 15.00           C
ATOM   4110  CG1 VAL B 553     -30.856   8.605   5.927  1.00 15.00           C
ATOM   4111  CG2 VAL B 553     -32.022  10.794   5.609  1.00 15.00           C
ATOM   4112  C   VAL B 553     -29.724   9.519   8.444  1.00 15.00           C
ATOM   4113  O   VAL B 553     -29.966   8.435   8.977  1.00 15.00           O
ATOM   4114  N   VAL B 554     -28.514  10.059   8.434  1.00 15.00           N
ATOM   4115  CA  VAL B 554     -27.371   9.377   9.028  1.00 15.00           C
ATOM   4116  CB  VAL B 554     -26.040  10.067   8.653  1.00 15.00           C
ATOM   4117  CG1 VAL B 554     -24.873   9.461   9.420  1.00 15.00           C
ATOM   4118  CG2 VAL B 554     -25.799   9.966   7.154  1.00 15.00           C
ATOM   4119  C   VAL B 554     -27.509   9.280  10.548  1.00 15.00           C
ATOM   4120  O   VAL B 554     -27.294   8.214  11.132  1.00 15.00           O
ATOM   4121  N   GLU B 555     -27.888  10.390  11.174  1.00 15.00           N
ATOM   4122  CA  GLU B 555     -28.054  10.447  12.623  1.00 15.00           C
ATOM   4123  CB  GLU B 555     -28.470  11.856  13.045  1.00 15.00           C
ATOM   4124  CG  GLU B 555     -28.429  12.095  14.543  1.00 15.00           C
ATOM   4125  CD  GLU B 555     -27.017  12.147  15.083  1.00 15.00           C
ATOM   4126  OE1 GLU B 555     -26.286  13.105  14.757  1.00 15.00           O
ATOM   4127  OE2 GLU B 555     -26.635  11.242  15.850  1.00 15.00           O
ATOM   4128  C   GLU B 555     -29.093   9.434  13.097  1.00 15.00           C
ATOM   4129  O   GLU B 555     -28.914   8.771  14.122  1.00 15.00           O
ATOM   4130  N   LEU B 556     -30.174   9.314  12.332  1.00 15.00           N
ATOM   4131  CA  LEU B 556     -31.250   8.385  12.656  1.00 15.00           C
ATOM   4132  CB  LEU B 556     -32.380   8.514  11.628  1.00 15.00           C
ATOM   4133  CG  LEU B 556     -33.729   7.899  12.011  1.00 15.00           C
ATOM   4134  CD1 LEU B 556     -34.411   8.722  13.093  1.00 15.00           C
ATOM   4135  CD2 LEU B 556     -34.623   7.776  10.787  1.00 15.00           C
ATOM   4136  C   LEU B 556     -30.734   6.947  12.702  1.00 15.00           C
ATOM   4137  O   LEU B 556     -31.123   6.166  13.570  1.00 15.00           O
ATOM   4138  N   LEU B 557     -29.832   6.614  11.784  1.00 15.00           N
ATOM   4139  CA  LEU B 557     -29.266   5.273  11.721  1.00 15.00           C
ATOM   4140  CB  LEU B 557     -28.583   5.034  10.366  1.00 15.00           C
ATOM   4141  CG  LEU B 557     -29.484   5.101   9.125  1.00 15.00           C
ATOM   4142  CD1 LEU B 557     -28.657   4.989   7.852  1.00 15.00           C
ATOM   4143  CD2 LEU B 557     -30.550   4.015   9.173  1.00 15.00           C
ATOM   4144  C   LEU B 557     -28.286   5.015  12.871  1.00 15.00           C
ATOM   4145  O   LEU B 557     -28.332   3.966  13.510  1.00 15.00           O
ATOM   4146  N   ARG B 558     -27.425   5.990  13.158  1.00 15.00           N
ATOM   4147  CA  ARG B 558     -26.417   5.850  14.218  1.00 15.00           C
ATOM   4148  CB  ARG B 558     -25.422   7.026  14.193  1.00 15.00           C
ATOM   4149  CG  ARG B 558     -24.751   7.279  12.851  1.00 15.00           C
ATOM   4150  CD  ARG B 558     -23.346   7.841  13.017  1.00 15.00           C
ATOM   4151  NE  ARG B 558     -22.352   6.772  13.200  1.00 15.00           N
ATOM   4152  CZ  ARG B 558     -21.218   6.914  13.886  1.00 15.00           C
ATOM   4153  NH1 ARG B 558     -20.930   8.083  14.441  1.00 15.00           N
ATOM   4154  NH2 ARG B 558     -20.404   5.874  14.057  1.00 15.00           N
ATOM   4155  C   ARG B 558     -27.027   5.763  15.615  1.00 15.00           C
ATOM   4156  O   ARG B 558     -26.385   5.281  16.551  1.00 15.00           O
ATOM   4157  N   SER B 559     -28.256   6.213  15.756  1.00 15.00           N
ATOM   4158  CA  SER B 559     -28.909   6.227  17.053  1.00 15.00           C
ATOM   4159  CB  SER B 559     -29.830   7.441  17.165  1.00 15.00           C
ATOM   4160  OG  SER B 559     -29.087   8.641  17.041  1.00 15.00           O
ATOM   4161  C   SER B 559     -29.660   4.940  17.372  1.00 15.00           C
ATOM   4162  O   SER B 559     -29.775   4.561  18.536  1.00 15.00           O
ATOM   4163  N   PHE B 560     -30.130   4.243  16.350  1.00 15.00           N
ATOM   4164  CA  PHE B 560     -30.901   3.028  16.577  1.00 15.00           C
ATOM   4165  CB  PHE B 560     -32.314   3.186  16.000  1.00 15.00           C
ATOM   4166  CG  PHE B 560     -33.079   4.376  16.523  1.00 15.00           C
ATOM   4167  CD1 PHE B 560     -33.151   5.550  15.790  1.00 15.00           C
ATOM   4168  CD2 PHE B 560     -33.731   4.319  17.743  1.00 15.00           C
ATOM   4169  CE1 PHE B 560     -33.855   6.642  16.263  1.00 15.00           C
ATOM   4170  CE2 PHE B 560     -34.437   5.407  18.223  1.00 15.00           C
ATOM   4171  CZ  PHE B 560     -34.498   6.571  17.482  1.00 15.00           C
ATOM   4172  C   PHE B 560     -30.245   1.780  15.993  1.00 15.00           C
ATOM   4173  O   PHE B 560     -30.585   0.663  16.383  1.00 15.00           O
ATOM   4174  N   PHE B 561     -29.294   1.949  15.084  1.00 15.00           N
ATOM   4175  CA  PHE B 561     -28.673   0.796  14.446  1.00 15.00           C
ATOM   4176  CB  PHE B 561     -29.122   0.702  12.986  1.00 15.00           C
ATOM   4177  CG  PHE B 561     -30.559   0.319  12.809  1.00 15.00           C
ATOM   4178  CD1 PHE B 561     -30.958  -0.996  12.967  1.00 15.00           C
ATOM   4179  CD2 PHE B 561     -31.511   1.272  12.483  1.00 15.00           C
ATOM   4180  CE1 PHE B 561     -32.280  -1.357  12.804  1.00 15.00           C
ATOM   4181  CE2 PHE B 561     -32.836   0.918  12.319  1.00 15.00           C
ATOM   4182  CZ  PHE B 561     -33.220  -0.399  12.479  1.00 15.00           C
ATOM   4183  C   PHE B 561     -27.153   0.786  14.493  1.00 15.00           C
ATOM   4184  O   PHE B 561     -26.497   1.818  14.662  1.00 15.00           O
ATOM   4185  N   TYR B 562     -26.615  -0.416  14.354  1.00 15.00           N
ATOM   4186  CA  TYR B 562     -25.184  -0.646  14.304  1.00 15.00           C
ATOM   4187  CB  TYR B 562     -24.720  -1.522  15.475  1.00 15.00           C
ATOM   4188  CG  TYR B 562     -23.213  -1.685  15.557  1.00 15.00           C
ATOM   4189  CD1 TYR B 562     -22.458  -0.897  16.414  1.00 15.00           C
ATOM   4190  CD2 TYR B 562     -22.546  -2.621  14.773  1.00 15.00           C
ATOM   4191  CE1 TYR B 562     -21.085  -1.034  16.489  1.00 15.00           C
ATOM   4192  CE2 TYR B 562     -21.173  -2.766  14.843  1.00 15.00           C
ATOM   4193  CZ  TYR B 562     -20.447  -1.969  15.702  1.00 15.00           C
ATOM   4194  OH  TYR B 562     -19.079  -2.107  15.774  1.00 15.00           O
ATOM   4195  C   TYR B 562     -24.883  -1.343  12.985  1.00 15.00           C
ATOM   4196  O   TYR B 562     -25.150  -2.537  12.826  1.00 15.00           O
ATOM   4197  N   VAL B 563     -24.371  -0.591  12.027  1.00 15.00           N
ATOM   4198  CA  VAL B 563     -24.061  -1.142  10.719  1.00 15.00           C
ATOM   4199  CB  VAL B 563     -24.386  -0.142   9.589  1.00 15.00           C
ATOM   4200  CG1 VAL B 563     -24.513  -0.865   8.259  1.00 15.00           C
ATOM   4201  CG2 VAL B 563     -25.659   0.633   9.900  1.00 15.00           C
ATOM   4202  C   VAL B 563     -22.598  -1.562  10.632  1.00 15.00           C
ATOM   4203  O   VAL B 563     -21.696  -0.787  10.965  1.00 15.00           O
ATOM   4204  N   THR B 564     -22.376  -2.794  10.197  1.00 15.00           N
ATOM   4205  CA  THR B 564     -21.034  -3.334  10.054  1.00 15.00           C
ATOM   4206  CB  THR B 564     -20.538  -3.984  11.371  1.00 15.00           C
ATOM   4207  OG1 THR B 564     -19.161  -4.374  11.251  1.00 15.00           O
ATOM   4208  CG2 THR B 564     -21.381  -5.200  11.738  1.00 15.00           C
ATOM   4209  C   THR B 564     -20.998  -4.356   8.918  1.00 15.00           C
ATOM   4210  O   THR B 564     -22.045  -4.847   8.482  1.00 15.00           O
ATOM   4211  N   GLU B 565     -19.799  -4.645   8.431  1.00 15.00           N
ATOM   4212  CA  GLU B 565     -19.606  -5.605   7.357  1.00 15.00           C
ATOM   4213  CB  GLU B 565     -18.366  -5.230   6.531  1.00 15.00           C
ATOM   4214  CG  GLU B 565     -17.040  -5.376   7.274  1.00 15.00           C
ATOM   4215  CD  GLU B 565     -16.622  -4.125   8.025  1.00 15.00           C
ATOM   4216  OE1 GLU B 565     -15.439  -4.023   8.413  1.00 15.00           O
ATOM   4217  OE2 GLU B 565     -17.464  -3.227   8.225  1.00 15.00           O
ATOM   4218  C   GLU B 565     -19.443  -7.012   7.929  1.00 15.00           C
ATOM   4219  O   GLU B 565     -19.569  -7.218   9.139  1.00 15.00           O
ATOM   4220  N   THR B 566     -19.156  -7.974   7.063  1.00 15.00           N
ATOM   4221  CA  THR B 566     -18.969  -9.351   7.488  1.00 15.00           C
ATOM   4222  CB  THR B 566     -20.236 -10.192   7.249  1.00 15.00           C
ATOM   4223  OG1 THR B 566     -20.958  -9.661   6.136  1.00 15.00           O
ATOM   4224  CG2 THR B 566     -21.132 -10.173   8.477  1.00 15.00           C
ATOM   4225  C   THR B 566     -17.786  -9.975   6.756  1.00 15.00           C
ATOM   4226  O   THR B 566     -17.173  -9.339   5.901  1.00 15.00           O
ATOM   4227  N   THR B 567     -17.460 -11.212   7.098  1.00 15.00           N
ATOM   4228  CA  THR B 567     -16.346 -11.901   6.468  1.00 15.00           C
ATOM   4229  CB  THR B 567     -15.713 -12.904   7.444  1.00 15.00           C
ATOM   4230  OG1 THR B 567     -16.732 -13.420   8.311  1.00 15.00           O
ATOM   4231  CG2 THR B 567     -14.643 -12.222   8.283  1.00 15.00           C
ATOM   4232  C   THR B 567     -16.784 -12.626   5.196  1.00 15.00           C
ATOM   4233  O   THR B 567     -16.088 -12.601   4.182  1.00 15.00           O
ATOM   4234  N   PHE B 568     -17.944 -13.270   5.258  1.00 15.00           N
ATOM   4235  CA  PHE B 568     -18.473 -14.003   4.113  1.00 15.00           C
ATOM   4236  CB  PHE B 568     -19.370 -15.175   4.549  1.00 15.00           C
ATOM   4237  CG  PHE B 568     -20.494 -14.817   5.489  1.00 15.00           C
ATOM   4238  CD1 PHE B 568     -20.244 -14.521   6.820  1.00 15.00           C
ATOM   4239  CD2 PHE B 568     -21.806 -14.795   5.042  1.00 15.00           C
ATOM   4240  CE1 PHE B 568     -21.275 -14.207   7.684  1.00 15.00           C
ATOM   4241  CE2 PHE B 568     -22.843 -14.481   5.900  1.00 15.00           C
ATOM   4242  CZ  PHE B 568     -22.577 -14.186   7.223  1.00 15.00           C
ATOM   4243  C   PHE B 568     -19.186 -13.086   3.119  1.00 15.00           C
ATOM   4244  O   PHE B 568     -19.180 -13.340   1.912  1.00 15.00           O
ATOM   4245  N   GLN B 569     -19.793 -12.019   3.622  1.00 15.00           N
ATOM   4246  CA  GLN B 569     -20.492 -11.073   2.764  1.00 15.00           C
ATOM   4247  CB  GLN B 569     -21.831 -10.646   3.367  1.00 15.00           C
ATOM   4248  CG  GLN B 569     -22.821 -11.788   3.556  1.00 15.00           C
ATOM   4249  CD  GLN B 569     -23.283 -12.409   2.247  1.00 15.00           C
ATOM   4250  OE1 GLN B 569     -23.379 -11.735   1.221  1.00 15.00           O
ATOM   4251  NE2 GLN B 569     -23.579 -13.700   2.274  1.00 15.00           N
ATOM   4252  C   GLN B 569     -19.589  -9.877   2.475  1.00 15.00           C
ATOM   4253  O   GLN B 569     -19.535  -8.923   3.246  1.00 15.00           O
ATOM   4254  N   LYS B 570     -18.891  -9.980   1.344  1.00 15.00           N
ATOM   4255  CA  LYS B 570     -17.916  -8.993   0.861  1.00 15.00           C
ATOM   4256  CB  LYS B 570     -17.677  -9.181  -0.643  1.00 15.00           C
ATOM   4257  CG  LYS B 570     -17.514 -10.651  -1.035  1.00 15.00           C
ATOM   4258  CD  LYS B 570     -17.377 -10.846  -2.538  1.00 15.00           C
ATOM   4259  CE  LYS B 570     -17.967 -12.182  -2.990  1.00 15.00           C
ATOM   4260  NZ  LYS B 570     -17.348 -13.352  -2.296  1.00 15.00           N
ATOM   4261  C   LYS B 570     -18.194  -7.529   1.244  1.00 15.00           C
ATOM   4262  O   LYS B 570     -17.659  -7.037   2.235  1.00 15.00           O
ATOM   4263  N   ASN B 571     -19.004  -6.826   0.465  1.00 15.00           N
ATOM   4264  CA  ASN B 571     -19.316  -5.429   0.769  1.00 15.00           C
ATOM   4265  CB  ASN B 571     -19.044  -4.518  -0.443  1.00 15.00           C
ATOM   4266  CG  ASN B 571     -17.625  -3.963  -0.502  1.00 15.00           C
ATOM   4267  OD1 ASN B 571     -17.016  -3.656   0.520  1.00 15.00           O
ATOM   4268  ND2 ASN B 571     -17.091  -3.830  -1.711  1.00 15.00           N
ATOM   4269  C   ASN B 571     -20.771  -5.291   1.209  1.00 15.00           C
ATOM   4270  O   ASN B 571     -21.427  -4.288   0.921  1.00 15.00           O
ATOM   4271  N   ARG B 572     -21.262  -6.302   1.918  1.00 15.00           N
ATOM   4272  CA  ARG B 572     -22.639  -6.314   2.403  1.00 15.00           C
ATOM   4273  CB  ARG B 572     -23.249  -7.725   2.316  1.00 15.00           C
ATOM   4274  CG  ARG B 572     -24.498  -7.836   1.444  1.00 15.00           C
ATOM   4275  CD  ARG B 572     -25.398  -8.991   1.880  1.00 15.00           C
ATOM   4276  NE  ARG B 572     -26.605  -8.511   2.565  1.00 15.00           N
ATOM   4277  CZ  ARG B 572     -27.552  -9.310   3.087  1.00 15.00           C
ATOM   4278  NH1 ARG B 572     -27.447 -10.636   2.989  1.00 15.00           N
ATOM   4279  NH2 ARG B 572     -28.579  -8.778   3.747  1.00 15.00           N
ATOM   4280  C   ARG B 572     -22.695  -5.829   3.844  1.00 15.00           C
ATOM   4281  O   ARG B 572     -22.004  -6.363   4.713  1.00 15.00           O
ATOM   4282  N   LEU B 573     -23.491  -4.799   4.090  1.00 15.00           N
ATOM   4283  CA  LEU B 573     -23.636  -4.264   5.432  1.00 15.00           C
ATOM   4284  CB  LEU B 573     -23.783  -2.739   5.392  1.00 15.00           C
ATOM   4285  CG  LEU B 573     -22.628  -1.953   4.762  1.00 15.00           C
ATOM   4286  CD1 LEU B 573     -22.912  -0.458   4.806  1.00 15.00           C
ATOM   4287  CD2 LEU B 573     -21.313  -2.273   5.460  1.00 15.00           C
ATOM   4288  C   LEU B 573     -24.835  -4.897   6.131  1.00 15.00           C
ATOM   4289  O   LEU B 573     -25.893  -5.076   5.521  1.00 15.00           O
ATOM   4290  N   PHE B 574     -24.653  -5.266   7.390  1.00 15.00           N
ATOM   4291  CA  PHE B 574     -25.722  -5.865   8.179  1.00 15.00           C
ATOM   4292  CB  PHE B 574     -25.200  -7.075   8.964  1.00 15.00           C
ATOM   4293  CG  PHE B 574     -25.162  -8.368   8.189  1.00 15.00           C
ATOM   4294  CD1 PHE B 574     -25.016  -8.374   6.810  1.00 15.00           C
ATOM   4295  CD2 PHE B 574     -25.271  -9.584   8.847  1.00 15.00           C
ATOM   4296  CE1 PHE B 574     -24.978  -9.563   6.105  1.00 15.00           C
ATOM   4297  CE2 PHE B 574     -25.234 -10.777   8.149  1.00 15.00           C
ATOM   4298  CZ  PHE B 574     -25.088 -10.766   6.775  1.00 15.00           C
ATOM   4299  C   PHE B 574     -26.281  -4.825   9.142  1.00 15.00           C
ATOM   4300  O   PHE B 574     -25.521  -4.068   9.754  1.00 15.00           O
ATOM   4301  N   PHE B 575     -27.599  -4.778   9.276  1.00 15.00           N
ATOM   4302  CA  PHE B 575     -28.239  -3.814  10.162  1.00 15.00           C
ATOM   4303  CB  PHE B 575     -29.451  -3.169   9.478  1.00 15.00           C
ATOM   4304  CG  PHE B 575     -29.105  -2.289   8.307  1.00 15.00           C
ATOM   4305  CD1 PHE B 575     -29.060  -2.806   7.021  1.00 15.00           C
ATOM   4306  CD2 PHE B 575     -28.828  -0.944   8.491  1.00 15.00           C
ATOM   4307  CE1 PHE B 575     -28.745  -1.999   5.944  1.00 15.00           C
ATOM   4308  CE2 PHE B 575     -28.512  -0.131   7.419  1.00 15.00           C
ATOM   4309  CZ  PHE B 575     -28.470  -0.659   6.142  1.00 15.00           C
ATOM   4310  C   PHE B 575     -28.658  -4.461  11.479  1.00 15.00           C
ATOM   4311  O   PHE B 575     -29.706  -5.093  11.568  1.00 15.00           O
ATOM   4312  N   TYR B 576     -27.835  -4.299  12.505  1.00 15.00           N
ATOM   4313  CA  TYR B 576     -28.134  -4.863  13.814  1.00 15.00           C
ATOM   4314  CB  TYR B 576     -26.890  -5.516  14.429  1.00 15.00           C
ATOM   4315  CG  TYR B 576     -26.594  -6.901  13.899  1.00 15.00           C
ATOM   4316  CD1 TYR B 576     -25.561  -7.113  12.996  1.00 15.00           C
ATOM   4317  CD2 TYR B 576     -27.350  -7.995  14.301  1.00 15.00           C
ATOM   4318  CE1 TYR B 576     -25.292  -8.373  12.506  1.00 15.00           C
ATOM   4319  CE2 TYR B 576     -27.086  -9.261  13.817  1.00 15.00           C
ATOM   4320  CZ  TYR B 576     -26.057  -9.444  12.920  1.00 15.00           C
ATOM   4321  OH  TYR B 576     -25.789 -10.700  12.430  1.00 15.00           O
ATOM   4322  C   TYR B 576     -28.664  -3.791  14.749  1.00 15.00           C
ATOM   4323  O   TYR B 576     -28.179  -2.657  14.744  1.00 15.00           O
ATOM   4324  N   ARG B 577     -29.672  -4.140  15.539  1.00 15.00           N
ATOM   4325  CA  ARG B 577     -30.246  -3.198  16.489  1.00 15.00           C
ATOM   4326  CB  ARG B 577     -31.663  -3.608  16.885  1.00 15.00           C
ATOM   4327  CG  ARG B 577     -32.727  -2.689  16.341  1.00 15.00           C
ATOM   4328  CD  ARG B 577     -33.818  -2.468  17.360  1.00 15.00           C
ATOM   4329  NE  ARG B 577     -35.025  -3.240  17.070  1.00 15.00           N
ATOM   4330  CZ  ARG B 577     -36.038  -3.353  17.921  1.00 15.00           C
ATOM   4331  NH1 ARG B 577     -35.972  -2.753  19.107  1.00 15.00           N
ATOM   4332  NH2 ARG B 577     -37.111  -4.058  17.591  1.00 15.00           N
ATOM   4333  C   ARG B 577     -29.344  -3.100  17.709  1.00 15.00           C
ATOM   4334  O   ARG B 577     -28.663  -4.067  18.051  1.00 15.00           O
ATOM   4335  N   LYS B 578     -29.339  -1.947  18.363  1.00 15.00           N
ATOM   4336  CA  LYS B 578     -28.473  -1.734  19.516  1.00 15.00           C
ATOM   4337  CB  LYS B 578     -28.475  -0.276  19.972  1.00 15.00           C
ATOM   4338  CG  LYS B 578     -27.910   0.659  18.915  1.00 15.00           C
ATOM   4339  CD  LYS B 578     -27.345   1.935  19.506  1.00 15.00           C
ATOM   4340  CE  LYS B 578     -26.521   2.672  18.468  1.00 15.00           C
ATOM   4341  NZ  LYS B 578     -26.017   3.977  18.962  1.00 15.00           N
ATOM   4342  C   LYS B 578     -28.709  -2.717  20.662  1.00 15.00           C
ATOM   4343  O   LYS B 578     -27.757  -3.294  21.187  1.00 15.00           O
ATOM   4344  N   SER B 579     -29.967  -2.945  21.022  1.00 15.00           N
ATOM   4345  CA  SER B 579     -30.281  -3.873  22.107  1.00 15.00           C
ATOM   4346  CB  SER B 579     -31.754  -3.777  22.508  1.00 15.00           C
ATOM   4347  OG  SER B 579     -32.598  -3.901  21.380  1.00 15.00           O
ATOM   4348  C   SER B 579     -29.906  -5.315  21.740  1.00 15.00           C
ATOM   4349  O   SER B 579     -29.741  -6.177  22.612  1.00 15.00           O
ATOM   4350  N   VAL B 580     -29.768  -5.574  20.444  1.00 15.00           N
ATOM   4351  CA  VAL B 580     -29.397  -6.901  19.972  1.00 15.00           C
ATOM   4352  CB  VAL B 580     -30.011  -7.232  18.592  1.00 15.00           C
ATOM   4353  CG1 VAL B 580     -29.754  -8.687  18.221  1.00 15.00           C
ATOM   4354  CG2 VAL B 580     -31.503  -6.935  18.576  1.00 15.00           C
ATOM   4355  C   VAL B 580     -27.881  -7.021  19.893  1.00 15.00           C
ATOM   4356  O   VAL B 580     -27.302  -7.993  20.378  1.00 15.00           O
ATOM   4357  N   TRP B 581     -27.245  -6.013  19.301  1.00 15.00           N
ATOM   4358  CA  TRP B 581     -25.795  -6.000  19.153  1.00 15.00           C
ATOM   4359  CB  TRP B 581     -25.329  -4.831  18.278  1.00 15.00           C
ATOM   4360  CG  TRP B 581     -23.836  -4.740  18.149  1.00 15.00           C
ATOM   4361  CD1 TRP B 581     -23.015  -3.841  18.766  1.00 15.00           C
ATOM   4362  CD2 TRP B 581     -22.984  -5.583  17.360  1.00 15.00           C
ATOM   4363  NE1 TRP B 581     -21.708  -4.073  18.416  1.00 15.00           N
ATOM   4364  CE2 TRP B 581     -21.661  -5.137  17.553  1.00 15.00           C
ATOM   4365  CE3 TRP B 581     -23.209  -6.674  16.514  1.00 15.00           C
ATOM   4366  CZ2 TRP B 581     -20.570  -5.739  16.929  1.00 15.00           C
ATOM   4367  CZ3 TRP B 581     -22.125  -7.269  15.895  1.00 15.00           C
ATOM   4368  CH2 TRP B 581     -20.822  -6.803  16.107  1.00 15.00           C
ATOM   4369  C   TRP B 581     -25.094  -5.973  20.508  1.00 15.00           C
ATOM   4370  O   TRP B 581     -24.127  -6.698  20.719  1.00 15.00           O
ATOM   4371  N   SER B 582     -25.586  -5.146  21.427  1.00 15.00           N
ATOM   4372  CA  SER B 582     -24.992  -5.046  22.757  1.00 15.00           C
ATOM   4373  CB  SER B 582     -25.719  -3.982  23.589  1.00 15.00           C
ATOM   4374  OG  SER B 582     -24.941  -3.571  24.701  1.00 15.00           O
ATOM   4375  C   SER B 582     -25.040  -6.402  23.462  1.00 15.00           C
ATOM   4376  O   SER B 582     -24.130  -6.766  24.213  1.00 15.00           O
ATOM   4377  N   LYS B 583     -26.093  -7.158  23.180  1.00 15.00           N
ATOM   4378  CA  LYS B 583     -26.287  -8.474  23.769  1.00 15.00           C
ATOM   4379  CB  LYS B 583     -27.727  -8.927  23.518  1.00 15.00           C
ATOM   4380  CG  LYS B 583     -28.301  -9.853  24.576  1.00 15.00           C
ATOM   4381  CD  LYS B 583     -29.775 -10.136  24.314  1.00 15.00           C
ATOM   4382  CE  LYS B 583     -30.602  -8.857  24.351  1.00 15.00           C
ATOM   4383  NZ  LYS B 583     -32.025  -9.100  23.986  1.00 15.00           N
ATOM   4384  C   LYS B 583     -25.315  -9.485  23.164  1.00 15.00           C
ATOM   4385  O   LYS B 583     -24.848 -10.400  23.845  1.00 15.00           O
ATOM   4386  N   LEU B 584     -25.014  -9.303  21.885  1.00 15.00           N
ATOM   4387  CA  LEU B 584     -24.109 -10.187  21.164  1.00 15.00           C
ATOM   4388  CB  LEU B 584     -24.386 -10.084  19.660  1.00 15.00           C
ATOM   4389  CG  LEU B 584     -23.544 -10.967  18.739  1.00 15.00           C
ATOM   4390  CD1 LEU B 584     -23.941 -12.429  18.879  1.00 15.00           C
ATOM   4391  CD2 LEU B 584     -23.681 -10.507  17.297  1.00 15.00           C
ATOM   4392  C   LEU B 584     -22.651  -9.835  21.456  1.00 15.00           C
ATOM   4393  O   LEU B 584     -21.820 -10.713  21.682  1.00 15.00           O
ATOM   4394  N   GLN B 585     -22.353  -8.544  21.461  1.00 15.00           N
ATOM   4395  CA  GLN B 585     -21.002  -8.062  21.723  1.00 15.00           C
ATOM   4396  CB  GLN B 585     -20.956  -6.534  21.619  1.00 15.00           C
ATOM   4397  CG  GLN B 585     -19.580  -5.935  21.862  1.00 15.00           C
ATOM   4398  CD  GLN B 585     -19.611  -4.430  22.052  1.00 15.00           C
ATOM   4399  OE1 GLN B 585     -20.578  -3.869  22.567  1.00 15.00           O
ATOM   4400  NE2 GLN B 585     -18.545  -3.764  21.641  1.00 15.00           N
ATOM   4401  C   GLN B 585     -20.514  -8.500  23.102  1.00 15.00           C
ATOM   4402  O   GLN B 585     -19.348  -8.856  23.275  1.00 15.00           O
ATOM   4403  N   SER B 586     -21.421  -8.493  24.071  1.00 15.00           N
ATOM   4404  CA  SER B 586     -21.088  -8.866  25.438  1.00 15.00           C
ATOM   4405  CB  SER B 586     -22.270  -8.609  26.372  1.00 15.00           C
ATOM   4406  OG  SER B 586     -22.647  -7.241  26.343  1.00 15.00           O
ATOM   4407  C   SER B 586     -20.600 -10.309  25.564  1.00 15.00           C
ATOM   4408  O   SER B 586     -19.721 -10.597  26.375  1.00 15.00           O
ATOM   4409  N   ILE B 587     -21.154 -11.212  24.762  1.00 15.00           N
ATOM   4410  CA  ILE B 587     -20.750 -12.612  24.826  1.00 15.00           C
ATOM   4411  CB  ILE B 587     -21.852 -13.584  24.341  1.00 15.00           C
ATOM   4412  CG1 ILE B 587     -22.046 -13.501  22.825  1.00 15.00           C
ATOM   4413  CG2 ILE B 587     -23.160 -13.299  25.065  1.00 15.00           C
ATOM   4414  CD1 ILE B 587     -23.139 -14.402  22.294  1.00 15.00           C
ATOM   4415  C   ILE B 587     -19.443 -12.836  24.071  1.00 15.00           C
ATOM   4416  O   ILE B 587     -18.630 -13.681  24.449  1.00 15.00           O
ATOM   4417  N   GLY B 588     -19.235 -12.046  23.021  1.00 15.00           N
ATOM   4418  CA  GLY B 588     -18.021 -12.156  22.237  1.00 15.00           C
ATOM   4419  C   GLY B 588     -16.803 -11.758  23.046  1.00 15.00           C
ATOM   4420  O   GLY B 588     -15.761 -12.413  22.981  1.00 15.00           O
ATOM   4421  N   ILE B 589     -16.947 -10.686  23.824  1.00 15.00           N
ATOM   4422  CA  ILE B 589     -15.862 -10.196  24.667  1.00 15.00           C
ATOM   4423  CB  ILE B 589     -16.260  -8.894  25.401  1.00 15.00           C
ATOM   4424  CG1 ILE B 589     -16.599  -7.794  24.391  1.00 15.00           C
ATOM   4425  CG2 ILE B 589     -15.146  -8.432  26.333  1.00 15.00           C
ATOM   4426  CD1 ILE B 589     -17.307  -6.601  24.997  1.00 15.00           C
ATOM   4427  C   ILE B 589     -15.468 -11.256  25.694  1.00 15.00           C
ATOM   4428  O   ILE B 589     -14.288 -11.441  25.984  1.00 15.00           O
ATOM   4429  N   ARG B 590     -16.466 -11.964  26.218  1.00 15.00           N
ATOM   4430  CA  ARG B 590     -16.234 -13.008  27.214  1.00 15.00           C
ATOM   4431  CB  ARG B 590     -17.554 -13.646  27.647  1.00 15.00           C
ATOM   4432  CG  ARG B 590     -18.485 -12.724  28.408  1.00 15.00           C
ATOM   4433  CD  ARG B 590     -19.784 -13.433  28.747  1.00 15.00           C
ATOM   4434  NE  ARG B 590     -20.803 -12.504  29.232  1.00 15.00           N
ATOM   4435  CZ  ARG B 590     -22.109 -12.670  29.037  1.00 15.00           C
ATOM   4436  NH1 ARG B 590     -22.554 -13.733  28.370  1.00 15.00           N
ATOM   4437  NH2 ARG B 590     -22.969 -11.771  29.510  1.00 15.00           N
ATOM   4438  C   ARG B 590     -15.315 -14.093  26.670  1.00 15.00           C
ATOM   4439  O   ARG B 590     -14.359 -14.501  27.333  1.00 15.00           O
ATOM   4440  N   GLN B 591     -15.610 -14.552  25.460  1.00 15.00           N
ATOM   4441  CA  GLN B 591     -14.821 -15.599  24.829  1.00 15.00           C
ATOM   4442  CB  GLN B 591     -15.458 -16.055  23.514  1.00 15.00           C
ATOM   4443  CG  GLN B 591     -16.934 -16.401  23.607  1.00 15.00           C
ATOM   4444  CD  GLN B 591     -17.383 -17.325  22.490  1.00 15.00           C
ATOM   4445  OE1 GLN B 591     -16.753 -17.396  21.429  1.00 15.00           O
ATOM   4446  NE2 GLN B 591     -18.479 -18.031  22.716  1.00 15.00           N
ATOM   4447  C   GLN B 591     -13.396 -15.135  24.569  1.00 15.00           C
ATOM   4448  O   GLN B 591     -12.443 -15.840  24.887  1.00 15.00           O
ATOM   4449  N   HIS B 592     -13.260 -13.940  24.005  1.00 15.00           N
ATOM   4450  CA  HIS B 592     -11.949 -13.387  23.682  1.00 15.00           C
ATOM   4451  CB  HIS B 592     -12.092 -12.111  22.845  1.00 15.00           C
ATOM   4452  CG  HIS B 592     -10.826 -11.691  22.163  1.00 15.00           C
ATOM   4453  ND1 HIS B 592     -10.383 -12.327  21.029  1.00 15.00           N
ATOM   4454  CD2 HIS B 592      -9.947 -10.714  22.499  1.00 15.00           C
ATOM   4455  CE1 HIS B 592      -9.251 -11.733  20.699  1.00 15.00           C
ATOM   4456  NE2 HIS B 592      -8.948 -10.753  21.560  1.00 15.00           N
ATOM   4457  C   HIS B 592     -11.117 -13.116  24.935  1.00 15.00           C
ATOM   4458  O   HIS B 592      -9.903 -13.335  24.941  1.00 15.00           O
ATOM   4459  N   LEU B 593     -11.779 -12.663  25.996  1.00 15.00           N
ATOM   4460  CA  LEU B 593     -11.110 -12.347  27.256  1.00 15.00           C
ATOM   4461  CB  LEU B 593     -12.132 -11.888  28.302  1.00 15.00           C
ATOM   4462  CG  LEU B 593     -11.571 -11.471  29.665  1.00 15.00           C
ATOM   4463  CD1 LEU B 593     -10.943 -10.087  29.589  1.00 15.00           C
ATOM   4464  CD2 LEU B 593     -12.654 -11.517  30.731  1.00 15.00           C
ATOM   4465  C   LEU B 593     -10.317 -13.534  27.794  1.00 15.00           C
ATOM   4466  O   LEU B 593      -9.173 -13.382  28.227  1.00 15.00           O
ATOM   4467  N   LYS B 594     -10.916 -14.716  27.744  1.00 15.00           N
ATOM   4468  CA  LYS B 594     -10.264 -15.915  28.253  1.00 15.00           C
ATOM   4469  CB  LYS B 594     -11.227 -16.738  29.112  1.00 15.00           C
ATOM   4470  CG  LYS B 594     -12.446 -17.262  28.369  1.00 15.00           C
ATOM   4471  CD  LYS B 594     -13.120 -18.382  29.145  1.00 15.00           C
ATOM   4472  CE  LYS B 594     -12.200 -19.586  29.282  1.00 15.00           C
ATOM   4473  NZ  LYS B 594     -12.757 -20.611  30.206  1.00 15.00           N
ATOM   4474  C   LYS B 594      -9.666 -16.777  27.143  1.00 15.00           C
ATOM   4475  O   LYS B 594      -9.221 -17.895  27.396  1.00 15.00           O
ATOM   4476  N   ARG B 595      -9.664 -16.267  25.919  1.00 15.00           N
ATOM   4477  CA  ARG B 595      -9.104 -17.008  24.792  1.00 15.00           C
ATOM   4478  CB  ARG B 595      -9.958 -16.828  23.531  1.00 15.00           C
ATOM   4479  CG  ARG B 595      -9.392 -17.499  22.286  1.00 15.00           C
ATOM   4480  CD  ARG B 595     -10.376 -17.446  21.127  1.00 15.00           C
ATOM   4481  NE  ARG B 595     -11.558 -18.279  21.374  1.00 15.00           N
ATOM   4482  CZ  ARG B 595     -12.779 -18.002  20.908  1.00 15.00           C
ATOM   4483  NH1 ARG B 595     -12.981 -16.915  20.171  1.00 15.00           N
ATOM   4484  NH2 ARG B 595     -13.797 -18.818  21.175  1.00 15.00           N
ATOM   4485  C   ARG B 595      -7.673 -16.570  24.524  1.00 15.00           C
ATOM   4486  O   ARG B 595      -6.800 -17.392  24.250  1.00 15.00           O
ATOM   4487  N   VAL B 596      -7.442 -15.267  24.610  1.00 15.00           N
ATOM   4488  CA  VAL B 596      -6.118 -14.707  24.368  1.00 15.00           C
ATOM   4489  CB  VAL B 596      -6.181 -13.595  23.295  1.00 15.00           C
ATOM   4490  CG1 VAL B 596      -4.808 -13.327  22.704  1.00 15.00           C
ATOM   4491  CG2 VAL B 596      -7.160 -13.972  22.194  1.00 15.00           C
ATOM   4492  C   VAL B 596      -5.532 -14.150  25.668  1.00 15.00           C
ATOM   4493  O   VAL B 596      -4.467 -13.532  25.673  1.00 15.00           O
ATOM   4494  N   GLN B 597      -6.242 -14.396  26.767  1.00 15.00           N
ATOM   4495  CA  GLN B 597      -5.835 -13.936  28.096  1.00 15.00           C
ATOM   4496  CB  GLN B 597      -4.642 -14.730  28.636  1.00 15.00           C
ATOM   4497  CG  GLN B 597      -4.404 -14.544  30.127  1.00 15.00           C
ATOM   4498  CD  GLN B 597      -3.307 -15.438  30.669  1.00 15.00           C
ATOM   4499  OE1 GLN B 597      -2.357 -15.776  29.969  1.00 15.00           O
ATOM   4500  NE2 GLN B 597      -3.433 -15.829  31.928  1.00 15.00           N
ATOM   4501  C   GLN B 597      -5.571 -12.429  28.133  1.00 15.00           C
ATOM   4502  O   GLN B 597      -4.423 -11.976  28.124  1.00 15.00           O
ATOM   4503  N   LEU B 598      -6.650 -11.661  28.169  1.00 15.00           N
ATOM   4504  CA  LEU B 598      -6.564 -10.207  28.205  1.00 15.00           C
ATOM   4505  CB  LEU B 598      -7.685  -9.594  27.357  1.00 15.00           C
ATOM   4506  CG  LEU B 598      -7.380  -9.313  25.882  1.00 15.00           C
ATOM   4507  CD1 LEU B 598      -7.139 -10.604  25.115  1.00 15.00           C
ATOM   4508  CD2 LEU B 598      -8.518  -8.523  25.253  1.00 15.00           C
ATOM   4509  C   LEU B 598      -6.692  -9.703  29.638  1.00 15.00           C
ATOM   4510  O   LEU B 598      -7.709  -9.929  30.292  1.00 15.00           O
ATOM   4511  N   ARG B 599      -5.663  -9.028  30.129  1.00 15.00           N
ATOM   4512  CA  ARG B 599      -5.691  -8.494  31.483  1.00 15.00           C
ATOM   4513  CB  ARG B 599      -4.311  -8.584  32.140  1.00 15.00           C
ATOM   4514  CG  ARG B 599      -4.328  -8.320  33.641  1.00 15.00           C
ATOM   4515  CD  ARG B 599      -2.932  -8.046  34.180  1.00 15.00           C
ATOM   4516  NE  ARG B 599      -2.599  -6.619  34.164  1.00 15.00           N
ATOM   4517  CZ  ARG B 599      -1.546  -6.102  33.527  1.00 15.00           C
ATOM   4518  NH1 ARG B 599      -0.722  -6.891  32.844  1.00 15.00           N
ATOM   4519  NH2 ARG B 599      -1.302  -4.801  33.587  1.00 15.00           N
ATOM   4520  C   ARG B 599      -6.157  -7.047  31.472  1.00 15.00           C
ATOM   4521  O   ARG B 599      -5.666  -6.241  30.679  1.00 15.00           O
ATOM   4522  N   GLU B 600      -7.111  -6.728  32.336  1.00 15.00           N
ATOM   4523  CA  GLU B 600      -7.623  -5.371  32.434  1.00 15.00           C
ATOM   4524  CB  GLU B 600      -8.970  -5.346  33.171  1.00 15.00           C
ATOM   4525  CG  GLU B 600      -9.617  -3.968  33.230  1.00 15.00           C
ATOM   4526  CD  GLU B 600     -11.129  -4.008  33.343  1.00 15.00           C
ATOM   4527  OE1 GLU B 600     -11.715  -5.110  33.374  1.00 15.00           O
ATOM   4528  OE2 GLU B 600     -11.748  -2.924  33.380  1.00 15.00           O
ATOM   4529  C   GLU B 600      -6.608  -4.474  33.134  1.00 15.00           C
ATOM   4530  O   GLU B 600      -5.844  -4.934  33.989  1.00 15.00           O
ATOM   4531  N   LEU B 601      -6.583  -3.211  32.738  1.00 15.00           N
ATOM   4532  CA  LEU B 601      -5.677  -2.235  33.322  1.00 15.00           C
ATOM   4533  CB  LEU B 601      -4.908  -1.479  32.229  1.00 15.00           C
ATOM   4534  CG  LEU B 601      -3.639  -2.142  31.689  1.00 15.00           C
ATOM   4535  CD1 LEU B 601      -3.985  -3.297  30.767  1.00 15.00           C
ATOM   4536  CD2 LEU B 601      -2.768  -1.123  30.968  1.00 15.00           C
ATOM   4537  C   LEU B 601      -6.465  -1.241  34.159  1.00 15.00           C
ATOM   4538  O   LEU B 601      -7.519  -0.765  33.737  1.00 15.00           O
ATOM   4539  N   SER B 602      -5.954  -0.931  35.337  1.00 15.00           N
ATOM   4540  CA  SER B 602      -6.607   0.015  36.225  1.00 15.00           C
ATOM   4541  CB  SER B 602      -6.061  -0.141  37.648  1.00 15.00           C
ATOM   4542  OG  SER B 602      -5.692  -1.486  37.908  1.00 15.00           O
ATOM   4543  C   SER B 602      -6.369   1.437  35.727  1.00 15.00           C
ATOM   4544  O   SER B 602      -5.490   1.665  34.889  1.00 15.00           O
ATOM   4545  N   GLU B 603      -7.132   2.391  36.249  1.00 15.00           N
ATOM   4546  CA  GLU B 603      -7.006   3.791  35.851  1.00 15.00           C
ATOM   4547  CB  GLU B 603      -7.958   4.679  36.657  1.00 15.00           C
ATOM   4548  CG  GLU B 603      -9.407   4.217  36.648  1.00 15.00           C
ATOM   4549  CD  GLU B 603      -9.745   3.331  37.832  1.00 15.00           C
ATOM   4550  OE1 GLU B 603      -8.891   2.499  38.216  1.00 15.00           O
ATOM   4551  OE2 GLU B 603     -10.858   3.467  38.375  1.00 15.00           O
ATOM   4552  C   GLU B 603      -5.568   4.275  36.017  1.00 15.00           C
ATOM   4553  O   GLU B 603      -5.072   5.069  35.215  1.00 15.00           O
ATOM   4554  N   ALA B 604      -4.901   3.778  37.054  1.00 15.00           N
ATOM   4555  CA  ALA B 604      -3.517   4.144  37.327  1.00 15.00           C
ATOM   4556  CB  ALA B 604      -3.060   3.550  38.650  1.00 15.00           C
ATOM   4557  C   ALA B 604      -2.608   3.692  36.188  1.00 15.00           C
ATOM   4558  O   ALA B 604      -1.756   4.451  35.723  1.00 15.00           O
ATOM   4559  N   GLU B 605      -2.808   2.458  35.734  1.00 15.00           N
ATOM   4560  CA  GLU B 605      -2.022   1.904  34.640  1.00 15.00           C
ATOM   4561  CB  GLU B 605      -2.344   0.416  34.445  1.00 15.00           C
ATOM   4562  CG  GLU B 605      -1.938  -0.480  35.608  1.00 15.00           C
ATOM   4563  CD  GLU B 605      -2.614  -1.838  35.564  1.00 15.00           C
ATOM   4564  OE1 GLU B 605      -2.056  -2.768  34.949  1.00 15.00           O
ATOM   4565  OE2 GLU B 605      -3.710  -1.972  36.142  1.00 15.00           O
ATOM   4566  C   GLU B 605      -2.305   2.670  33.349  1.00 15.00           C
ATOM   4567  O   GLU B 605      -1.389   2.992  32.592  1.00 15.00           O
ATOM   4568  N   VAL B 606      -3.581   2.984  33.124  1.00 15.00           N
ATOM   4569  CA  VAL B 606      -4.004   3.707  31.930  1.00 15.00           C
ATOM   4570  CB  VAL B 606      -5.541   3.882  31.889  1.00 15.00           C
ATOM   4571  CG1 VAL B 606      -5.962   4.733  30.696  1.00 15.00           C
ATOM   4572  CG2 VAL B 606      -6.230   2.525  31.846  1.00 15.00           C
ATOM   4573  C   VAL B 606      -3.321   5.072  31.841  1.00 15.00           C
ATOM   4574  O   VAL B 606      -2.776   5.437  30.795  1.00 15.00           O
ATOM   4575  N   ARG B 607      -3.354   5.813  32.948  1.00 15.00           N
ATOM   4576  CA  ARG B 607      -2.739   7.137  33.023  1.00 15.00           C
ATOM   4577  CB  ARG B 607      -2.873   7.713  34.439  1.00 15.00           C
ATOM   4578  CG  ARG B 607      -3.035   9.230  34.492  1.00 15.00           C
ATOM   4579  CD  ARG B 607      -2.483   9.818  35.784  1.00 15.00           C
ATOM   4580  NE  ARG B 607      -1.111  10.295  35.621  1.00 15.00           N
ATOM   4581  CZ  ARG B 607      -0.417  10.913  36.568  1.00 15.00           C
ATOM   4582  NH1 ARG B 607      -0.970  11.146  37.756  1.00 15.00           N
ATOM   4583  NH2 ARG B 607       0.839  11.272  36.337  1.00 15.00           N
ATOM   4584  C   ARG B 607      -1.268   7.076  32.630  1.00 15.00           C
ATOM   4585  O   ARG B 607      -0.840   7.766  31.707  1.00 15.00           O
ATOM   4586  N   GLN B 608      -0.515   6.220  33.320  1.00 15.00           N
ATOM   4587  CA  GLN B 608       0.909   6.047  33.063  1.00 15.00           C
ATOM   4588  CB  GLN B 608       1.465   4.980  34.018  1.00 15.00           C
ATOM   4589  CG  GLN B 608       2.684   4.230  33.510  1.00 15.00           C
ATOM   4590  CD  GLN B 608       3.018   3.006  34.342  1.00 15.00           C
ATOM   4591  OE1 GLN B 608       2.836   2.989  35.558  1.00 15.00           O
ATOM   4592  NE2 GLN B 608       3.500   1.962  33.684  1.00 15.00           N
ATOM   4593  C   GLN B 608       1.178   5.671  31.600  1.00 15.00           C
ATOM   4594  O   GLN B 608       2.175   6.088  31.013  1.00 15.00           O
ATOM   4595  N   HIS B 609       0.270   4.900  31.013  1.00 15.00           N
ATOM   4596  CA  HIS B 609       0.409   4.464  29.623  1.00 15.00           C
ATOM   4597  CB  HIS B 609      -0.534   3.281  29.344  1.00 15.00           C
ATOM   4598  CG  HIS B 609      -0.290   2.574  28.039  1.00 15.00           C
ATOM   4599  ND1 HIS B 609      -0.817   2.977  26.828  1.00 15.00           N
ATOM   4600  CD2 HIS B 609       0.414   1.444  27.776  1.00 15.00           C
ATOM   4601  CE1 HIS B 609      -0.419   2.104  25.893  1.00 15.00           C
ATOM   4602  NE2 HIS B 609       0.328   1.153  26.418  1.00 15.00           N
ATOM   4603  C   HIS B 609       0.122   5.611  28.647  1.00 15.00           C
ATOM   4604  O   HIS B 609       0.444   5.528  27.465  1.00 15.00           O
ATOM   4605  N   ARG B 610      -0.477   6.682  29.146  1.00 15.00           N
ATOM   4606  CA  ARG B 610      -0.818   7.828  28.311  1.00 15.00           C
ATOM   4607  CB  ARG B 610      -2.103   8.484  28.821  1.00 15.00           C
ATOM   4608  CG  ARG B 610      -3.336   7.608  28.747  1.00 15.00           C
ATOM   4609  CD  ARG B 610      -3.974   7.670  27.373  1.00 15.00           C
ATOM   4610  NE  ARG B 610      -5.387   7.298  27.423  1.00 15.00           N
ATOM   4611  CZ  ARG B 610      -6.384   8.176  27.537  1.00 15.00           C
ATOM   4612  NH1 ARG B 610      -6.121   9.480  27.610  1.00 15.00           N
ATOM   4613  NH2 ARG B 610      -7.641   7.750  27.592  1.00 15.00           N
ATOM   4614  C   ARG B 610       0.287   8.871  28.327  1.00 15.00           C
ATOM   4615  O   ARG B 610       0.383   9.700  27.424  1.00 15.00           O
ATOM   4616  N   GLU B 611       1.119   8.819  29.352  1.00 15.00           N
ATOM   4617  CA  GLU B 611       2.196   9.785  29.508  1.00 15.00           C
ATOM   4618  CB  GLU B 611       2.069  10.479  30.865  1.00 15.00           C
ATOM   4619  CG  GLU B 611       2.145   9.529  32.050  1.00 15.00           C
ATOM   4620  CD  GLU B 611       1.415  10.051  33.269  1.00 15.00           C
ATOM   4621  OE1 GLU B 611       0.177   9.909  33.334  1.00 15.00           O
ATOM   4622  OE2 GLU B 611       2.075  10.597  34.175  1.00 15.00           O
ATOM   4623  C   GLU B 611       3.563   9.130  29.377  1.00 15.00           C
ATOM   4624  O   GLU B 611       4.585   9.716  29.744  1.00 15.00           O
ATOM   4625  N   ALA B 612       3.579   7.916  28.846  1.00 15.00           N
ATOM   4626  CA  ALA B 612       4.821   7.184  28.669  1.00 15.00           C
ATOM   4627  CB  ALA B 612       4.540   5.769  28.186  1.00 15.00           C
ATOM   4628  C   ALA B 612       5.736   7.906  27.691  1.00 15.00           C
ATOM   4629  O   ALA B 612       5.390   8.074  26.523  1.00 15.00           O
ATOM   4630  N   ARG B 613       6.891   8.356  28.186  1.00 15.00           N
ATOM   4631  CA  ARG B 613       7.864   9.055  27.347  1.00 15.00           C
ATOM   4632  CB  ARG B 613       9.106   9.476  28.135  1.00 15.00           C
ATOM   4633  CG  ARG B 613       8.808  10.527  29.190  1.00 15.00           C
ATOM   4634  CD  ARG B 613      10.053  10.923  29.962  1.00 15.00           C
ATOM   4635  NE  ARG B 613       9.727  11.798  31.088  1.00 15.00           N
ATOM   4636  CZ  ARG B 613      10.618  12.240  31.974  1.00 15.00           C
ATOM   4637  NH1 ARG B 613      11.897  11.890  31.866  1.00 15.00           N
ATOM   4638  NH2 ARG B 613      10.227  13.027  32.971  1.00 15.00           N
ATOM   4639  C   ARG B 613       8.197   8.236  26.099  1.00 15.00           C
ATOM   4640  O   ARG B 613       8.072   8.741  24.984  1.00 15.00           O
ATOM   4641  N   PRO B 614       8.642   6.967  26.251  1.00 15.00           N
ATOM   4642  CA  PRO B 614       8.886   6.101  25.100  1.00 15.00           C
ATOM   4643  CB  PRO B 614       9.747   4.976  25.678  1.00 15.00           C
ATOM   4644  CG  PRO B 614       9.350   4.898  27.112  1.00 15.00           C
ATOM   4645  CD  PRO B 614       8.971   6.293  27.525  1.00 15.00           C
ATOM   4646  C   PRO B 614       7.536   5.559  24.623  1.00 15.00           C
ATOM   4647  O   PRO B 614       7.250   4.367  24.754  1.00 15.00           O
ATOM   4648  N   ALA B 615       6.717   6.488  24.122  1.00 15.00           N
ATOM   4649  CA  ALA B 615       5.359   6.239  23.632  1.00 15.00           C
ATOM   4650  CB  ALA B 615       4.965   7.277  22.593  1.00 15.00           C
ATOM   4651  C   ALA B 615       5.096   4.828  23.117  1.00 15.00           C
ATOM   4652  O   ALA B 615       5.878   4.262  22.347  1.00 15.00           O
ATOM   4653  N   LEU B 616       3.974   4.279  23.557  1.00 15.00           N
ATOM   4654  CA  LEU B 616       3.554   2.950  23.160  1.00 15.00           C
ATOM   4655  CB  LEU B 616       2.970   2.196  24.361  1.00 15.00           C
ATOM   4656  CG  LEU B 616       3.973   1.502  25.285  1.00 15.00           C
ATOM   4657  CD1 LEU B 616       4.991   0.722  24.473  1.00 15.00           C
ATOM   4658  CD2 LEU B 616       4.660   2.500  26.205  1.00 15.00           C
ATOM   4659  C   LEU B 616       2.519   3.047  22.047  1.00 15.00           C
ATOM   4660  O   LEU B 616       2.441   4.059  21.349  1.00 15.00           O
ATOM   4661  N   LEU B 617       1.722   2.003  21.884  1.00 15.00           N
ATOM   4662  CA  LEU B 617       0.702   1.985  20.851  1.00 15.00           C
ATOM   4663  CB  LEU B 617       1.047   0.960  19.764  1.00 15.00           C
ATOM   4664  CG  LEU B 617       2.145   1.357  18.774  1.00 15.00           C
ATOM   4665  CD1 LEU B 617       2.500   0.181  17.878  1.00 15.00           C
ATOM   4666  CD2 LEU B 617       1.704   2.551  17.937  1.00 15.00           C
ATOM   4667  C   LEU B 617      -0.667   1.672  21.437  1.00 15.00           C
ATOM   4668  O   LEU B 617      -0.807   0.771  22.266  1.00 15.00           O
ATOM   4669  N   THR B 618      -1.666   2.436  21.023  1.00 15.00           N
ATOM   4670  CA  THR B 618      -3.031   2.227  21.473  1.00 15.00           C
ATOM   4671  CB  THR B 618      -3.661   3.532  22.003  1.00 15.00           C
ATOM   4672  OG1 THR B 618      -3.437   4.600  21.074  1.00 15.00           O
ATOM   4673  CG2 THR B 618      -3.068   3.904  23.354  1.00 15.00           C
ATOM   4674  C   THR B 618      -3.848   1.711  20.297  1.00 15.00           C
ATOM   4675  O   THR B 618      -3.555   2.048  19.148  1.00 15.00           O
ATOM   4676  N   SER B 619      -4.844   0.885  20.567  1.00 15.00           N
ATOM   4677  CA  SER B 619      -5.653   0.337  19.501  1.00 15.00           C
ATOM   4678  CB  SER B 619      -5.054  -0.984  19.035  1.00 15.00           C
ATOM   4679  OG  SER B 619      -4.555  -1.726  20.134  1.00 15.00           O
ATOM   4680  C   SER B 619      -7.110   0.166  19.897  1.00 15.00           C
ATOM   4681  O   SER B 619      -7.454   0.115  21.079  1.00 15.00           O
ATOM   4682  N   ARG B 620      -7.959   0.087  18.889  1.00 15.00           N
ATOM   4683  CA  ARG B 620      -9.389  -0.080  19.085  1.00 15.00           C
ATOM   4684  CB  ARG B 620     -10.151   0.936  18.225  1.00 15.00           C
ATOM   4685  CG  ARG B 620      -9.699   2.370  18.433  1.00 15.00           C
ATOM   4686  CD  ARG B 620     -10.031   3.243  17.237  1.00 15.00           C
ATOM   4687  NE  ARG B 620     -11.476   3.322  16.992  1.00 15.00           N
ATOM   4688  CZ  ARG B 620     -12.037   4.144  16.101  1.00 15.00           C
ATOM   4689  NH1 ARG B 620     -11.279   4.962  15.366  1.00 15.00           N
ATOM   4690  NH2 ARG B 620     -13.352   4.135  15.940  1.00 15.00           N
ATOM   4691  C   ARG B 620      -9.789  -1.496  18.680  1.00 15.00           C
ATOM   4692  O   ARG B 620      -9.321  -2.012  17.656  1.00 15.00           O
ATOM   4693  N   LEU B 621     -10.641  -2.123  19.479  1.00 15.00           N
ATOM   4694  CA  LEU B 621     -11.094  -3.475  19.195  1.00 15.00           C
ATOM   4695  CB  LEU B 621     -11.104  -4.324  20.470  1.00 15.00           C
ATOM   4696  CG  LEU B 621     -11.426  -5.812  20.291  1.00 15.00           C
ATOM   4697  CD1 LEU B 621     -10.359  -6.496  19.449  1.00 15.00           C
ATOM   4698  CD2 LEU B 621     -11.564  -6.499  21.642  1.00 15.00           C
ATOM   4699  C   LEU B 621     -12.472  -3.465  18.550  1.00 15.00           C
ATOM   4700  O   LEU B 621     -13.367  -2.745  18.984  1.00 15.00           O
ATOM   4701  N   ARG B 622     -12.626  -4.254  17.501  1.00 15.00           N
ATOM   4702  CA  ARG B 622     -13.890  -4.358  16.797  1.00 15.00           C
ATOM   4703  CB  ARG B 622     -13.855  -3.539  15.502  1.00 15.00           C
ATOM   4704  CG  ARG B 622     -15.136  -3.614  14.685  1.00 15.00           C
ATOM   4705  CD  ARG B 622     -15.206  -2.514  13.640  1.00 15.00           C
ATOM   4706  NE  ARG B 622     -14.140  -2.618  12.644  1.00 15.00           N
ATOM   4707  CZ  ARG B 622     -14.313  -3.114  11.417  1.00 15.00           C
ATOM   4708  NH1 ARG B 622     -15.499  -3.561  11.035  1.00 15.00           N
ATOM   4709  NH2 ARG B 622     -13.298  -3.161  10.564  1.00 15.00           N
ATOM   4710  C   ARG B 622     -14.185  -5.819  16.500  1.00 15.00           C
ATOM   4711  O   ARG B 622     -13.266  -6.621  16.352  1.00 15.00           O
ATOM   4712  N   PHE B 623     -15.457  -6.168  16.428  1.00 15.00           N
ATOM   4713  CA  PHE B 623     -15.849  -7.538  16.156  1.00 15.00           C
ATOM   4714  CB  PHE B 623     -16.734  -8.073  17.282  1.00 15.00           C
ATOM   4715  CG  PHE B 623     -16.004  -8.286  18.578  1.00 15.00           C
ATOM   4716  CD1 PHE B 623     -15.176  -9.383  18.747  1.00 15.00           C
ATOM   4717  CD2 PHE B 623     -16.147  -7.391  19.625  1.00 15.00           C
ATOM   4718  CE1 PHE B 623     -14.503  -9.585  19.936  1.00 15.00           C
ATOM   4719  CE2 PHE B 623     -15.477  -7.586  20.818  1.00 15.00           C
ATOM   4720  CZ  PHE B 623     -14.653  -8.685  20.974  1.00 15.00           C
ATOM   4721  C   PHE B 623     -16.570  -7.653  14.821  1.00 15.00           C
ATOM   4722  O   PHE B 623     -17.551  -6.952  14.572  1.00 15.00           O
ATOM   4723  N   ILE B 624     -16.061  -8.521  13.962  1.00 15.00           N
ATOM   4724  CA  ILE B 624     -16.659  -8.754  12.655  1.00 15.00           C
ATOM   4725  CB  ILE B 624     -15.608  -8.683  11.521  1.00 15.00           C
ATOM   4726  CG1 ILE B 624     -15.045  -7.261  11.405  1.00 15.00           C
ATOM   4727  CG2 ILE B 624     -16.206  -9.132  10.192  1.00 15.00           C
ATOM   4728  CD1 ILE B 624     -14.095  -7.062  10.241  1.00 15.00           C
ATOM   4729  C   ILE B 624     -17.343 -10.120  12.649  1.00 15.00           C
ATOM   4730  O   ILE B 624     -16.717 -11.134  12.967  1.00 15.00           O
ATOM   4731  N   PRO B 625     -18.642 -10.157  12.316  1.00 15.00           N
ATOM   4732  CA  PRO B 625     -19.419 -11.400  12.283  1.00 15.00           C
ATOM   4733  CB  PRO B 625     -20.849 -10.936  11.974  1.00 15.00           C
ATOM   4734  CG  PRO B 625     -20.853  -9.470  12.248  1.00 15.00           C
ATOM   4735  CD  PRO B 625     -19.462  -8.992  11.957  1.00 15.00           C
ATOM   4736  C   PRO B 625     -18.937 -12.380  11.213  1.00 15.00           C
ATOM   4737  O   PRO B 625     -18.467 -11.982  10.140  1.00 15.00           O
ATOM   4738  N   LYS B 626     -19.061 -13.663  11.518  1.00 15.00           N
ATOM   4739  CA  LYS B 626     -18.657 -14.725  10.612  1.00 15.00           C
ATOM   4740  CB  LYS B 626     -17.208 -15.140  10.916  1.00 15.00           C
ATOM   4741  CG  LYS B 626     -17.045 -15.948  12.191  1.00 15.00           C
ATOM   4742  CD  LYS B 626     -15.617 -16.427  12.369  1.00 15.00           C
ATOM   4743  CE  LYS B 626     -15.537 -17.510  13.432  1.00 15.00           C
ATOM   4744  NZ  LYS B 626     -14.130 -17.860  13.760  1.00 15.00           N
ATOM   4745  C   LYS B 626     -19.599 -15.913  10.801  1.00 15.00           C
ATOM   4746  O   LYS B 626     -20.423 -15.890  11.716  1.00 15.00           O
ATOM   4747  N   PRO B 627     -19.528 -16.946   9.936  1.00 15.00           N
ATOM   4748  CA  PRO B 627     -20.381 -18.130  10.075  1.00 15.00           C
ATOM   4749  CB  PRO B 627     -19.953 -19.038   8.913  1.00 15.00           C
ATOM   4750  CG  PRO B 627     -18.624 -18.519   8.482  1.00 15.00           C
ATOM   4751  CD  PRO B 627     -18.641 -17.045   8.765  1.00 15.00           C
ATOM   4752  C   PRO B 627     -20.135 -18.818  11.415  1.00 15.00           C
ATOM   4753  O   PRO B 627     -19.097 -19.453  11.613  1.00 15.00           O
ATOM   4754  N   ASP B 628     -21.088 -18.646  12.328  1.00 15.00           N
ATOM   4755  CA  ASP B 628     -21.015 -19.216  13.673  1.00 15.00           C
ATOM   4756  CB  ASP B 628     -21.134 -20.743  13.671  1.00 15.00           C
ATOM   4757  CG  ASP B 628     -21.559 -21.288  15.022  1.00 15.00           C
ATOM   4758  OD1 ASP B 628     -22.107 -20.509  15.833  1.00 15.00           O
ATOM   4759  OD2 ASP B 628     -21.359 -22.498  15.264  1.00 15.00           O
ATOM   4760  C   ASP B 628     -19.770 -18.747  14.425  1.00 15.00           C
ATOM   4761  O   ASP B 628     -18.761 -19.453  14.511  1.00 15.00           O
ATOM   4762  N   GLY B 629     -19.830 -17.525  14.933  1.00 15.00           N
ATOM   4763  CA  GLY B 629     -18.717 -16.979  15.675  1.00 15.00           C
ATOM   4764  C   GLY B 629     -18.454 -15.527  15.341  1.00 15.00           C
ATOM   4765  O   GLY B 629     -19.179 -14.920  14.552  1.00 15.00           O
ATOM   4766  N   LEU B 630     -17.410 -14.973  15.940  1.00 15.00           N
ATOM   4767  CA  LEU B 630     -17.034 -13.585  15.714  1.00 15.00           C
ATOM   4768  CB  LEU B 630     -17.439 -12.737  16.927  1.00 15.00           C
ATOM   4769  CG  LEU B 630     -18.438 -11.602  16.678  1.00 15.00           C
ATOM   4770  CD1 LEU B 630     -19.668 -12.109  15.941  1.00 15.00           C
ATOM   4771  CD2 LEU B 630     -18.841 -10.951  17.994  1.00 15.00           C
ATOM   4772  C   LEU B 630     -15.527 -13.491  15.497  1.00 15.00           C
ATOM   4773  O   LEU B 630     -14.780 -14.380  15.917  1.00 15.00           O
ATOM   4774  N   ARG B 631     -15.087 -12.444  14.816  1.00 15.00           N
ATOM   4775  CA  ARG B 631     -13.667 -12.240  14.564  1.00 15.00           C
ATOM   4776  CB  ARG B 631     -13.345 -12.322  13.068  1.00 15.00           C
ATOM   4777  CG  ARG B 631     -11.885 -12.035  12.744  1.00 15.00           C
ATOM   4778  CD  ARG B 631     -11.666 -11.837  11.254  1.00 15.00           C
ATOM   4779  NE  ARG B 631     -11.324 -13.086  10.569  1.00 15.00           N
ATOM   4780  CZ  ARG B 631     -11.088 -13.173   9.259  1.00 15.00           C
ATOM   4781  NH1 ARG B 631     -11.155 -12.085   8.498  1.00 15.00           N
ATOM   4782  NH2 ARG B 631     -10.772 -14.344   8.711  1.00 15.00           N
ATOM   4783  C   ARG B 631     -13.206 -10.896  15.120  1.00 15.00           C
ATOM   4784  O   ARG B 631     -13.734  -9.847  14.744  1.00 15.00           O
ATOM   4785  N   PRO B 632     -12.225 -10.918  16.031  1.00 15.00           N
ATOM   4786  CA  PRO B 632     -11.681  -9.701  16.633  1.00 15.00           C
ATOM   4787  CB  PRO B 632     -10.918 -10.227  17.849  1.00 15.00           C
ATOM   4788  CG  PRO B 632     -10.496 -11.602  17.458  1.00 15.00           C
ATOM   4789  CD  PRO B 632     -11.575 -12.135  16.557  1.00 15.00           C
ATOM   4790  C   PRO B 632     -10.731  -8.974  15.683  1.00 15.00           C
ATOM   4791  O   PRO B 632      -9.780  -9.556  15.160  1.00 15.00           O
ATOM   4792  N   ILE B 633     -11.001  -7.702  15.455  1.00 15.00           N
ATOM   4793  CA  ILE B 633     -10.180  -6.887  14.578  1.00 15.00           C
ATOM   4794  CB  ILE B 633     -10.983  -6.385  13.356  1.00 15.00           C
ATOM   4795  CG1 ILE B 633     -11.345  -7.559  12.439  1.00 15.00           C
ATOM   4796  CG2 ILE B 633     -10.218  -5.315  12.586  1.00 15.00           C
ATOM   4797  CD1 ILE B 633     -10.147  -8.298  11.875  1.00 15.00           C
ATOM   4798  C   ILE B 633      -9.612  -5.708  15.352  1.00 15.00           C
ATOM   4799  O   ILE B 633     -10.339  -5.005  16.055  1.00 15.00           O
ATOM   4800  N   VAL B 634      -8.311  -5.509  15.229  1.00 15.00           N
ATOM   4801  CA  VAL B 634      -7.631  -4.428  15.919  1.00 15.00           C
ATOM   4802  CB  VAL B 634      -6.325  -4.939  16.570  1.00 15.00           C
ATOM   4803  CG1 VAL B 634      -5.618  -3.829  17.328  1.00 15.00           C
ATOM   4804  CG2 VAL B 634      -6.608  -6.118  17.490  1.00 15.00           C
ATOM   4805  C   VAL B 634      -7.309  -3.300  14.943  1.00 15.00           C
ATOM   4806  O   VAL B 634      -6.852  -3.547  13.829  1.00 15.00           O
ATOM   4807  N   ASN B 635      -7.580  -2.071  15.356  1.00 15.00           N
ATOM   4808  CA  ASN B 635      -7.307  -0.900  14.530  1.00 15.00           C
ATOM   4809  CB  ASN B 635      -8.613  -0.214  14.120  1.00 15.00           C
ATOM   4810  CG  ASN B 635      -8.474   0.618  12.857  1.00 15.00           C
ATOM   4811  OD1 ASN B 635      -7.370   0.924  12.413  1.00 15.00           O
ATOM   4812  ND2 ASN B 635      -9.599   0.998  12.273  1.00 15.00           N
ATOM   4813  C   ASN B 635      -6.435   0.074  15.312  1.00 15.00           C
ATOM   4814  O   ASN B 635      -6.590   0.203  16.524  1.00 15.00           O
ATOM   4815  N   MET B 636      -5.539   0.764  14.624  1.00 15.00           N
ATOM   4816  CA  MET B 636      -4.637   1.707  15.277  1.00 15.00           C
ATOM   4817  CB  MET B 636      -3.285   1.746  14.558  1.00 15.00           C
ATOM   4818  CG  MET B 636      -2.605   0.390  14.440  1.00 15.00           C
ATOM   4819  SD  MET B 636      -2.120  -0.296  16.036  1.00 15.00           S
ATOM   4820  CE  MET B 636      -1.949  -2.029  15.618  1.00 15.00           C
ATOM   4821  C   MET B 636      -5.244   3.105  15.339  1.00 15.00           C
ATOM   4822  O   MET B 636      -6.224   3.398  14.650  1.00 15.00           O
ATOM   4823  N   ASP B 637      -4.664   3.959  16.172  1.00 15.00           N
ATOM   4824  CA  ASP B 637      -5.143   5.329  16.324  1.00 15.00           C
ATOM   4825  CB  ASP B 637      -5.230   5.723  17.802  1.00 15.00           C
ATOM   4826  CG  ASP B 637      -6.304   4.977  18.564  1.00 15.00           C
ATOM   4827  OD1 ASP B 637      -7.505   5.251  18.344  1.00 15.00           O
ATOM   4828  OD2 ASP B 637      -5.953   4.128  19.409  1.00 15.00           O
ATOM   4829  C   ASP B 637      -4.229   6.304  15.594  1.00 15.00           C
ATOM   4830  O   ASP B 637      -3.105   5.961  15.225  1.00 15.00           O
ATOM   4831  N   TYR B 638      -4.712   7.522  15.399  1.00 15.00           N
ATOM   4832  CA  TYR B 638      -3.946   8.554  14.716  1.00 15.00           C
ATOM   4833  CB  TYR B 638      -4.649   8.971  13.419  1.00 15.00           C
ATOM   4834  CG  TYR B 638      -4.101   8.311  12.171  1.00 15.00           C
ATOM   4835  CD1 TYR B 638      -3.859   9.055  11.023  1.00 15.00           C
ATOM   4836  CD2 TYR B 638      -3.827   6.949  12.138  1.00 15.00           C
ATOM   4837  CE1 TYR B 638      -3.360   8.463   9.879  1.00 15.00           C
ATOM   4838  CE2 TYR B 638      -3.327   6.348  10.998  1.00 15.00           C
ATOM   4839  CZ  TYR B 638      -3.096   7.110   9.872  1.00 15.00           C
ATOM   4840  OH  TYR B 638      -2.598   6.515   8.735  1.00 15.00           O
ATOM   4841  C   TYR B 638      -3.754   9.766  15.620  1.00 15.00           C
ATOM   4842  O   TYR B 638      -4.630  10.624  15.720  1.00 15.00           O
ATOM   4843  N   VAL B 639      -2.613   9.822  16.292  1.00 15.00           N
ATOM   4844  CA  VAL B 639      -2.307  10.929  17.188  1.00 15.00           C
ATOM   4845  CB  VAL B 639      -1.982  10.438  18.617  1.00 15.00           C
ATOM   4846  CG1 VAL B 639      -1.821  11.616  19.570  1.00 15.00           C
ATOM   4847  CG2 VAL B 639      -3.057   9.486  19.121  1.00 15.00           C
ATOM   4848  C   VAL B 639      -1.127  11.731  16.650  1.00 15.00           C
ATOM   4849  O   VAL B 639      -0.101  11.163  16.277  1.00 15.00           O
ATOM   4850  N   VAL B 640      -1.282  13.047  16.601  1.00 15.00           N
ATOM   4851  CA  VAL B 640      -0.227  13.924  16.105  1.00 15.00           C
ATOM   4852  CB  VAL B 640      -0.649  14.640  14.805  1.00 15.00           C
ATOM   4853  CG1 VAL B 640      -1.851  15.545  15.046  1.00 15.00           C
ATOM   4854  CG2 VAL B 640       0.515  15.427  14.218  1.00 15.00           C
ATOM   4855  C   VAL B 640       0.171  14.959  17.155  1.00 15.00           C
ATOM   4856  O   VAL B 640       1.082  14.734  17.950  1.00 15.00           O
ATOM   4857  N   ALA B 651       2.612  11.087  17.553  1.00 15.00           N
ATOM   4858  CA  ALA B 651       3.469  11.595  16.492  1.00 15.00           C
ATOM   4859  CB  ALA B 651       4.697  12.272  17.083  1.00 15.00           C
ATOM   4860  C   ALA B 651       3.876  10.469  15.545  1.00 15.00           C
ATOM   4861  O   ALA B 651       3.475   9.320  15.727  1.00 15.00           O
ATOM   4862  N   GLU B 652       4.694  10.797  14.547  1.00 15.00           N
ATOM   4863  CA  GLU B 652       5.150   9.805  13.573  1.00 15.00           C
ATOM   4864  CB  GLU B 652       5.698  10.500  12.318  1.00 15.00           C
ATOM   4865  CG  GLU B 652       5.876   9.574  11.120  1.00 15.00           C
ATOM   4866  CD  GLU B 652       6.997  10.006  10.190  1.00 15.00           C
ATOM   4867  OE1 GLU B 652       7.976  10.616  10.669  1.00 15.00           O
ATOM   4868  OE2 GLU B 652       6.914   9.713   8.977  1.00 15.00           O
ATOM   4869  C   GLU B 652       6.224   8.905  14.181  1.00 15.00           C
ATOM   4870  O   GLU B 652       6.657   7.931  13.567  1.00 15.00           O
ATOM   4871  N   ARG B 653       6.627   9.230  15.409  1.00 15.00           N
ATOM   4872  CA  ARG B 653       7.661   8.481  16.117  1.00 15.00           C
ATOM   4873  CB  ARG B 653       7.775   8.945  17.573  1.00 15.00           C
ATOM   4874  CG  ARG B 653       8.258  10.378  17.742  1.00 15.00           C
ATOM   4875  CD  ARG B 653       9.680  10.562  17.229  1.00 15.00           C
ATOM   4876  NE  ARG B 653      10.175  11.916  17.489  1.00 15.00           N
ATOM   4877  CZ  ARG B 653      11.438  12.309  17.299  1.00 15.00           C
ATOM   4878  NH1 ARG B 653      12.349  11.454  16.844  1.00 15.00           N
ATOM   4879  NH2 ARG B 653      11.785  13.564  17.571  1.00 15.00           N
ATOM   4880  C   ARG B 653       7.441   6.970  16.056  1.00 15.00           C
ATOM   4881  O   ARG B 653       8.319   6.231  15.615  1.00 15.00           O
ATOM   4882  N   LEU B 654       6.271   6.517  16.482  1.00 15.00           N
ATOM   4883  CA  LEU B 654       5.963   5.089  16.480  1.00 15.00           C
ATOM   4884  CB  LEU B 654       4.782   4.779  17.403  1.00 15.00           C
ATOM   4885  CG  LEU B 654       5.119   4.526  18.876  1.00 15.00           C
ATOM   4886  CD1 LEU B 654       5.955   3.263  19.030  1.00 15.00           C
ATOM   4887  CD2 LEU B 654       5.834   5.723  19.482  1.00 15.00           C
ATOM   4888  C   LEU B 654       5.693   4.562  15.075  1.00 15.00           C
ATOM   4889  O   LEU B 654       6.192   3.500  14.697  1.00 15.00           O
ATOM   4890  N   THR B 655       4.918   5.315  14.305  1.00 15.00           N
ATOM   4891  CA  THR B 655       4.560   4.931  12.946  1.00 15.00           C
ATOM   4892  CB  THR B 655       3.695   6.026  12.304  1.00 15.00           C
ATOM   4893  OG1 THR B 655       3.133   6.837  13.349  1.00 15.00           O
ATOM   4894  CG2 THR B 655       2.569   5.406  11.490  1.00 15.00           C
ATOM   4895  C   THR B 655       5.796   4.678  12.081  1.00 15.00           C
ATOM   4896  O   THR B 655       5.848   3.707  11.321  1.00 15.00           O
ATOM   4897  N   SER B 656       6.785   5.551  12.203  1.00 15.00           N
ATOM   4898  CA  SER B 656       8.016   5.418  11.443  1.00 15.00           C
ATOM   4899  CB  SER B 656       8.843   6.706  11.528  1.00 15.00           C
ATOM   4900  OG  SER B 656      10.066   6.575  10.822  1.00 15.00           O
ATOM   4901  C   SER B 656       8.844   4.222  11.914  1.00 15.00           C
ATOM   4902  O   SER B 656       9.353   3.456  11.096  1.00 15.00           O
ATOM   4903  N   ARG B 657       8.959   4.051  13.229  1.00 15.00           N
ATOM   4904  CA  ARG B 657       9.748   2.954  13.788  1.00 15.00           C
ATOM   4905  CB  ARG B 657       9.894   3.080  15.306  1.00 15.00           C
ATOM   4906  CG  ARG B 657      10.669   4.308  15.761  1.00 15.00           C
ATOM   4907  CD  ARG B 657      12.053   4.381  15.126  1.00 15.00           C
ATOM   4908  NE  ARG B 657      12.928   3.288  15.558  1.00 15.00           N
ATOM   4909  CZ  ARG B 657      13.499   3.213  16.763  1.00 15.00           C
ATOM   4910  NH1 ARG B 657      13.294   4.167  17.667  1.00 15.00           N
ATOM   4911  NH2 ARG B 657      14.278   2.182  17.062  1.00 15.00           N
ATOM   4912  C   ARG B 657       9.186   1.587  13.414  1.00 15.00           C
ATOM   4913  O   ARG B 657       9.939   0.678  13.061  1.00 15.00           O
ATOM   4914  N   VAL B 658       7.868   1.446  13.489  1.00 15.00           N
ATOM   4915  CA  VAL B 658       7.220   0.184  13.149  1.00 15.00           C
ATOM   4916  CB  VAL B 658       5.712   0.200  13.487  1.00 15.00           C
ATOM   4917  CG1 VAL B 658       5.015  -1.042  12.948  1.00 15.00           C
ATOM   4918  CG2 VAL B 658       5.512   0.305  14.992  1.00 15.00           C
ATOM   4919  C   VAL B 658       7.432  -0.144  11.673  1.00 15.00           C
ATOM   4920  O   VAL B 658       7.738  -1.283  11.316  1.00 15.00           O
ATOM   4921  N   LYS B 659       7.296   0.866  10.820  1.00 15.00           N
ATOM   4922  CA  LYS B 659       7.488   0.673   9.390  1.00 15.00           C
ATOM   4923  CB  LYS B 659       6.997   1.878   8.587  1.00 15.00           C
ATOM   4924  CG  LYS B 659       5.484   1.963   8.501  1.00 15.00           C
ATOM   4925  CD  LYS B 659       5.028   2.784   7.307  1.00 15.00           C
ATOM   4926  CE  LYS B 659       3.522   2.675   7.128  1.00 15.00           C
ATOM   4927  NZ  LYS B 659       3.045   3.377   5.907  1.00 15.00           N
ATOM   4928  C   LYS B 659       8.943   0.357   9.073  1.00 15.00           C
ATOM   4929  O   LYS B 659       9.231  -0.460   8.199  1.00 15.00           O
ATOM   4930  N   ALA B 660       9.855   1.000   9.797  1.00 15.00           N
ATOM   4931  CA  ALA B 660      11.281   0.771   9.606  1.00 15.00           C
ATOM   4932  CB  ALA B 660      12.100   1.714  10.474  1.00 15.00           C
ATOM   4933  C   ALA B 660      11.622  -0.681   9.920  1.00 15.00           C
ATOM   4934  O   ALA B 660      12.360  -1.331   9.177  1.00 15.00           O
ATOM   4935  N   LEU B 661      11.060  -1.190  11.012  1.00 15.00           N
ATOM   4936  CA  LEU B 661      11.287  -2.572  11.415  1.00 15.00           C
ATOM   4937  CB  LEU B 661      10.600  -2.860  12.755  1.00 15.00           C
ATOM   4938  CG  LEU B 661      10.683  -4.301  13.270  1.00 15.00           C
ATOM   4939  CD1 LEU B 661      12.126  -4.697  13.548  1.00 15.00           C
ATOM   4940  CD2 LEU B 661       9.826  -4.475  14.514  1.00 15.00           C
ATOM   4941  C   LEU B 661      10.767  -3.517  10.339  1.00 15.00           C
ATOM   4942  O   LEU B 661      11.398  -4.527  10.025  1.00 15.00           O
ATOM   4943  N   PHE B 662       9.620  -3.162   9.765  1.00 15.00           N
ATOM   4944  CA  PHE B 662       9.005  -3.955   8.711  1.00 15.00           C
ATOM   4945  CB  PHE B 662       7.676  -3.327   8.278  1.00 15.00           C
ATOM   4946  CG  PHE B 662       6.855  -4.184   7.356  1.00 15.00           C
ATOM   4947  CD1 PHE B 662       6.445  -5.448   7.744  1.00 15.00           C
ATOM   4948  CD2 PHE B 662       6.488  -3.721   6.104  1.00 15.00           C
ATOM   4949  CE1 PHE B 662       5.683  -6.236   6.902  1.00 15.00           C
ATOM   4950  CE2 PHE B 662       5.727  -4.502   5.255  1.00 15.00           C
ATOM   4951  CZ  PHE B 662       5.324  -5.762   5.655  1.00 15.00           C
ATOM   4952  C   PHE B 662       9.951  -4.089   7.519  1.00 15.00           C
ATOM   4953  O   PHE B 662      10.167  -5.190   7.012  1.00 15.00           O
ATOM   4954  N   SER B 663      10.532  -2.969   7.089  1.00 15.00           N
ATOM   4955  CA  SER B 663      11.463  -2.985   5.966  1.00 15.00           C
ATOM   4956  CB  SER B 663      11.880  -1.565   5.567  1.00 15.00           C
ATOM   4957  OG  SER B 663      11.751  -0.658   6.650  1.00 15.00           O
ATOM   4958  C   SER B 663      12.684  -3.853   6.273  1.00 15.00           C
ATOM   4959  O   SER B 663      13.140  -4.622   5.425  1.00 15.00           O
ATOM   4960  N   VAL B 664      13.194  -3.746   7.498  1.00 15.00           N
ATOM   4961  CA  VAL B 664      14.353  -4.529   7.916  1.00 15.00           C
ATOM   4962  CB  VAL B 664      14.851  -4.114   9.318  1.00 15.00           C
ATOM   4963  CG1 VAL B 664      16.010  -4.995   9.765  1.00 15.00           C
ATOM   4964  CG2 VAL B 664      15.266  -2.651   9.321  1.00 15.00           C
ATOM   4965  C   VAL B 664      14.022  -6.019   7.903  1.00 15.00           C
ATOM   4966  O   VAL B 664      14.808  -6.838   7.425  1.00 15.00           O
ATOM   4967  N   LEU B 665      12.841  -6.360   8.407  1.00 15.00           N
ATOM   4968  CA  LEU B 665      12.404  -7.747   8.444  1.00 15.00           C
ATOM   4969  CB  LEU B 665      11.099  -7.879   9.234  1.00 15.00           C
ATOM   4970  CG  LEU B 665      10.826  -9.249   9.863  1.00 15.00           C
ATOM   4971  CD1 LEU B 665      12.046  -9.740  10.627  1.00 15.00           C
ATOM   4972  CD2 LEU B 665       9.617  -9.180  10.783  1.00 15.00           C
ATOM   4973  C   LEU B 665      12.232  -8.283   7.026  1.00 15.00           C
ATOM   4974  O   LEU B 665      12.486  -9.457   6.753  1.00 15.00           O
ATOM   4975  N   ASN B 666      11.806  -7.409   6.121  1.00 15.00           N
ATOM   4976  CA  ASN B 666      11.621  -7.787   4.728  1.00 15.00           C
ATOM   4977  CB  ASN B 666      10.830  -6.728   3.954  1.00 15.00           C
ATOM   4978  CG  ASN B 666       9.343  -6.743   4.269  1.00 15.00           C
ATOM   4979  OD1 ASN B 666       8.631  -5.780   3.999  1.00 15.00           O
ATOM   4980  ND2 ASN B 666       8.862  -7.832   4.851  1.00 15.00           N
ATOM   4981  C   ASN B 666      12.964  -8.057   4.059  1.00 15.00           C
ATOM   4982  O   ASN B 666      13.086  -8.984   3.260  1.00 15.00           O
ATOM   4983  N   TYR B 667      13.964  -7.245   4.396  1.00 15.00           N
ATOM   4984  CA  TYR B 667      15.307  -7.405   3.845  1.00 15.00           C
ATOM   4985  CB  TYR B 667      16.244  -6.300   4.360  1.00 15.00           C
ATOM   4986  CG  TYR B 667      17.713  -6.525   4.046  1.00 15.00           C
ATOM   4987  CD1 TYR B 667      18.187  -6.470   2.740  1.00 15.00           C
ATOM   4988  CD2 TYR B 667      18.625  -6.797   5.060  1.00 15.00           C
ATOM   4989  CE1 TYR B 667      19.525  -6.683   2.453  1.00 15.00           C
ATOM   4990  CE2 TYR B 667      19.962  -7.007   4.783  1.00 15.00           C
ATOM   4991  CZ  TYR B 667      20.408  -6.950   3.479  1.00 15.00           C
ATOM   4992  OH  TYR B 667      21.739  -7.176   3.201  1.00 15.00           O
ATOM   4993  C   TYR B 667      15.861  -8.790   4.177  1.00 15.00           C
ATOM   4994  O   TYR B 667      16.349  -9.496   3.295  1.00 15.00           O
ATOM   4995  N   GLU B 668      15.759  -9.185   5.444  1.00 15.00           N
ATOM   4996  CA  GLU B 668      16.239 -10.495   5.875  1.00 15.00           C
ATOM   4997  CB  GLU B 668      16.102 -10.655   7.392  1.00 15.00           C
ATOM   4998  CG  GLU B 668      17.123  -9.873   8.205  1.00 15.00           C
ATOM   4999  CD  GLU B 668      18.550 -10.314   7.947  1.00 15.00           C
ATOM   5000  OE1 GLU B 668      18.801 -11.534   7.876  1.00 15.00           O
[truncated: 289,303 more chars]
