# Supplementary material for: Conformational plasticity and allosteric communication networks explain Shelterin protein TPP1 binding to human telomerase
Source: Commun Chem. 2023 Nov 7;6:242. doi: 10.1038/s42004-023-01040-y (PMC10630336; doi:10.1038/s42004-023-01040-y)
Supplement: Supplementary file 4 — Supplementary Data 1 [file 42004_2023_1040_MOESM4_ESM.zip › Nuove_TPP1_structures/W1.pdb]

HELIX    1   1 ILE X   99  GLY X  105  1                                   7
HELIX    2   2 ARG X  159  THR X  164  1                                   6
HELIX    3   3 LEU X  228  CYS X  237  1                                  10
SHEET    1   1 1 ARG X 113  VAL X 120  0
SHEET    2   2 1 ALA X 142  SER X 147  0
SHEET    3   3 1 SER X 152  VAL X 157  0
SHEET    4   4 1 ARG X 180  GLN X 192  0
SHEET    5   5 1 GLU X 201  LEU X 212  0
CRYST1   74.726   74.726   74.726  90.00  90.00  90.00 P 1           1
ATOM      1  N   LEU X  95      -9.830  13.050  -1.620  0.00  0.00           N
ATOM      2  CA  LEU X  95     -10.220  13.000  -0.220  0.00  0.00           C
ATOM      3  CB  LEU X  95      -9.230  13.800   0.620  0.00  0.00           C
ATOM      4  CG  LEU X  95      -7.760  13.400   0.690  0.00  0.00           C
ATOM      5  CD1 LEU X  95      -6.880  14.480   1.300  0.00  0.00           C
ATOM      6  CD2 LEU X  95      -7.440  12.050   1.330  0.00  0.00           C
ATOM      7  C   LEU X  95     -11.600  13.560   0.110  0.00  0.00           C
ATOM      8  O   LEU X  95     -12.000  14.530  -0.520  0.00  0.00           O
ATOM      9  N   ARG X  96     -12.280  13.000   1.100  0.00  0.00           N
ATOM     10  CA  ARG X  96     -13.470  13.490   1.780  0.00  0.00           C
ATOM     11  CB  ARG X  96     -14.660  12.620   1.340  0.00  0.00           C
ATOM     12  CG  ARG X  96     -14.730  12.100  -0.080  0.00  0.00           C
ATOM     13  CD  ARG X  96     -16.120  11.520  -0.300  0.00  0.00           C
ATOM     14  NE  ARG X  96     -16.340  11.030  -1.650  0.00  0.00           N
ATOM     15  CZ  ARG X  96     -16.770  11.680  -2.740  0.00  0.00           C
ATOM     16  NH1 ARG X  96     -17.070  13.000  -2.740  0.00  0.00           N
ATOM     17  NH2 ARG X  96     -16.830  11.060  -3.920  0.00  0.00           N
ATOM     18  C   ARG X  96     -13.380  13.470   3.300  0.00  0.00           C
ATOM     19  O   ARG X  96     -12.920  12.460   3.810  0.00  0.00           O
ATOM     20  N   PRO X  97     -13.940  14.510   3.940  0.00  0.00           N
ATOM     21  CD  PRO X  97     -14.610  15.700   3.440  0.00  0.00           C
ATOM     22  CG  PRO X  97     -15.400  16.280   4.600  0.00  0.00           C
ATOM     23  CB  PRO X  97     -14.480  15.900   5.760  0.00  0.00           C
ATOM     24  CA  PRO X  97     -13.940  14.510   5.380  0.00  0.00           C
ATOM     25  C   PRO X  97     -14.780  13.410   6.020  0.00  0.00           C
ATOM     26  O   PRO X  97     -15.890  13.130   5.580  0.00  0.00           O
ATOM     27  N   TRP X  98     -14.180  12.750   7.010  0.00  0.00           N
ATOM     28  CA  TRP X  98     -14.840  11.920   7.990  0.00  0.00           C
ATOM     29  CB  TRP X  98     -15.000  10.500   7.470  0.00  0.00           C
ATOM     30  CG  TRP X  98     -13.730   9.720   7.370  0.00  0.00           C
ATOM     31  CD1 TRP X  98     -12.800   9.910   6.390  0.00  0.00           C
ATOM     32  NE1 TRP X  98     -11.770   9.010   6.420  0.00  0.00           N
ATOM     33  CE2 TRP X  98     -11.890   8.200   7.540  0.00  0.00           C
ATOM     34  CZ2 TRP X  98     -11.120   7.110   7.950  0.00  0.00           C
ATOM     35  CH2 TRP X  98     -11.540   6.420   9.100  0.00  0.00           C
ATOM     36  CZ3 TRP X  98     -12.610   6.960   9.840  0.00  0.00           C
ATOM     37  CE3 TRP X  98     -13.420   7.970   9.320  0.00  0.00           C
ATOM     38  CD2 TRP X  98     -13.090   8.660   8.130  0.00  0.00           C
ATOM     39  C   TRP X  98     -14.260  11.950   9.400  0.00  0.00           C
ATOM     40  O   TRP X  98     -14.970  11.540  10.300  0.00  0.00           O
ATOM     41  N   ILE X  99     -13.040  12.450   9.630  0.00  0.00           N
ATOM     42  CA  ILE X  99     -12.360  12.230  10.900  0.00  0.00           C
ATOM     43  CB  ILE X  99     -10.870  12.460  10.680  0.00  0.00           C
ATOM     44  CG2 ILE X  99     -10.130  12.430  12.020  0.00  0.00           C
ATOM     45  CG1 ILE X  99     -10.340  11.390   9.730  0.00  0.00           C
ATOM     46  CD  ILE X  99      -8.860  11.440   9.330  0.00  0.00           C
ATOM     47  C   ILE X  99     -13.020  13.080  11.980  0.00  0.00           C
ATOM     48  O   ILE X  99     -13.170  12.600  13.110  0.00  0.00           O
ATOM     49  N   ARG X 100     -13.420  14.310  11.680  0.00  0.00           N
ATOM     50  CA  ARG X 100     -13.870  15.220  12.710  0.00  0.00           C
ATOM     51  CB  ARG X 100     -13.690  16.640  12.170  0.00  0.00           C
ATOM     52  CG  ARG X 100     -13.790  17.660  13.290  0.00  0.00           C
ATOM     53  CD  ARG X 100     -13.680  19.060  12.690  0.00  0.00           C
ATOM     54  NE  ARG X 100     -15.030  19.550  12.430  0.00  0.00           N
ATOM     55  CZ  ARG X 100     -15.540  20.740  12.810  0.00  0.00           C
ATOM     56  NH1 ARG X 100     -14.820  21.650  13.480  0.00  0.00           N
ATOM     57  NH2 ARG X 100     -16.850  21.030  12.810  0.00  0.00           N
ATOM     58  C   ARG X 100     -15.300  14.900  13.130  0.00  0.00           C
ATOM     59  O   ARG X 100     -15.460  14.840  14.350  0.00  0.00           O
ATOM     60  N   GLU X 101     -16.220  14.650  12.200  0.00  0.00           N
ATOM     61  CA  GLU X 101     -17.540  14.130  12.430  0.00  0.00           C
ATOM     62  CB  GLU X 101     -18.210  13.700  11.120  0.00  0.00           C
ATOM     63  CG  GLU X 101     -18.800  14.860  10.330  0.00  0.00           C
ATOM     64  CD  GLU X 101     -20.130  15.450  10.790  0.00  0.00           C
ATOM     65  OE1 GLU X 101     -20.120  16.240  11.760  0.00  0.00           O
ATOM     66  OE2 GLU X 101     -21.130  15.240  10.090  0.00  0.00           O
ATOM     67  C   GLU X 101     -17.520  12.910  13.350  0.00  0.00           C
ATOM     68  O   GLU X 101     -18.310  12.930  14.300  0.00  0.00           O
ATOM     69  N   LEU X 102     -16.500  12.070  13.230  0.00  0.00           N
ATOM     70  CA  LEU X 102     -16.340  10.910  14.080  0.00  0.00           C
ATOM     71  CB  LEU X 102     -15.490   9.840  13.380  0.00  0.00           C
ATOM     72  CG  LEU X 102     -15.280   8.560  14.180  0.00  0.00           C
ATOM     73  CD1 LEU X 102     -16.590   7.840  14.540  0.00  0.00           C
ATOM     74  CD2 LEU X 102     -14.370   7.510  13.550  0.00  0.00           C
ATOM     75  C   LEU X 102     -15.920  11.270  15.490  0.00  0.00           C
ATOM     76  O   LEU X 102     -16.470  10.780  16.470  0.00  0.00           O
ATOM     77  N   ILE X 103     -14.960  12.180  15.710  0.00  0.00           N
ATOM     78  CA  ILE X 103     -14.680  12.620  17.060  0.00  0.00           C
ATOM     79  CB  ILE X 103     -13.510  13.600  17.020  0.00  0.00           C
ATOM     80  CG2 ILE X 103     -13.040  14.160  18.360  0.00  0.00           C
ATOM     81  CG1 ILE X 103     -12.240  13.020  16.390  0.00  0.00           C
ATOM     82  CD  ILE X 103     -11.240  14.050  15.910  0.00  0.00           C
ATOM     83  C   ILE X 103     -15.820  13.360  17.730  0.00  0.00           C
ATOM     84  O   ILE X 103     -16.070  13.170  18.930  0.00  0.00           O
ATOM     85  N   LEU X 104     -16.580  14.090  16.920  0.00  0.00           N
ATOM     86  CA  LEU X 104     -17.700  14.920  17.340  0.00  0.00           C
ATOM     87  CB  LEU X 104     -17.970  16.040  16.350  0.00  0.00           C
ATOM     88  CG  LEU X 104     -16.940  17.180  16.290  0.00  0.00           C
ATOM     89  CD1 LEU X 104     -17.440  18.320  15.420  0.00  0.00           C
ATOM     90  CD2 LEU X 104     -16.620  17.760  17.650  0.00  0.00           C
ATOM     91  C   LEU X 104     -18.900  14.050  17.690  0.00  0.00           C
ATOM     92  O   LEU X 104     -19.890  14.580  18.190  0.00  0.00           O
ATOM     93  N   GLY X 105     -18.930  12.740  17.440  0.00  0.00           N
ATOM     94  CA  GLY X 105     -20.080  11.880  17.650  0.00  0.00           C
ATOM     95  C   GLY X 105     -21.030  11.710  16.470  0.00  0.00           C
ATOM     96  O   GLY X 105     -21.730  10.700  16.390  0.00  0.00           O
ATOM     97  N   SER X 106     -20.890  12.520  15.410  0.00  0.00           N
ATOM     98  CA  SER X 106     -21.850  12.590  14.320  0.00  0.00           C
ATOM     99  CB  SER X 106     -21.950  13.990  13.750  0.00  0.00           C
ATOM    100  OG  SER X 106     -22.150  14.900  14.810  0.00  0.00           O
ATOM    101  C   SER X 106     -21.810  11.570  13.200  0.00  0.00           C
ATOM    102  O   SER X 106     -22.550  11.630  12.230  0.00  0.00           O
ATOM    103  N   GLU X 107     -21.000  10.510  13.380  0.00  0.00           N
ATOM    104  CA  GLU X 107     -20.820   9.540  12.320  0.00  0.00           C
ATOM    105  CB  GLU X 107     -19.760  10.090  11.360  0.00  0.00           C
ATOM    106  CG  GLU X 107     -19.100   9.250  10.270  0.00  0.00           C
ATOM    107  CD  GLU X 107     -20.000   8.700   9.180  0.00  0.00           C
ATOM    108  OE1 GLU X 107     -21.050   8.110   9.520  0.00  0.00           O
ATOM    109  OE2 GLU X 107     -19.650   8.880   7.990  0.00  0.00           O
ATOM    110  C   GLU X 107     -20.360   8.210  12.900  0.00  0.00           C
ATOM    111  O   GLU X 107     -19.830   8.160  14.010  0.00  0.00           O
ATOM    112  N   THR X 108     -20.650   7.080  12.240  0.00  0.00           N
ATOM    113  CA  THR X 108     -20.060   5.800  12.570  0.00  0.00           C
ATOM    114  CB  THR X 108     -20.950   4.570  12.350  0.00  0.00           C
ATOM    115  CG2 THR X 108     -22.190   4.490  13.240  0.00  0.00           C
ATOM    116  OG1 THR X 108     -21.500   4.540  11.060  0.00  0.00           O
ATOM    117  C   THR X 108     -18.730   5.600  11.850  0.00  0.00           C
ATOM    118  O   THR X 108     -18.630   6.100  10.740  0.00  0.00           O
ATOM    119  N   PRO X 109     -17.820   4.790  12.370  0.00  0.00           N
ATOM    120  CD  PRO X 109     -17.950   4.190  13.680  0.00  0.00           C
ATOM    121  CG  PRO X 109     -16.530   4.120  14.260  0.00  0.00           C
ATOM    122  CB  PRO X 109     -15.760   3.810  12.990  0.00  0.00           C
ATOM    123  CA  PRO X 109     -16.540   4.400  11.820  0.00  0.00           C
ATOM    124  C   PRO X 109     -16.670   3.360  10.700  0.00  0.00           C
ATOM    125  O   PRO X 109     -15.740   2.610  10.430  0.00  0.00           O
ATOM    126  N   SER X 110     -17.810   3.160  10.060  0.00  0.00           N
ATOM    127  CA  SER X 110     -18.150   1.830   9.600  0.00  0.00           C
ATOM    128  CB  SER X 110     -19.660   1.640   9.780  0.00  0.00           C
ATOM    129  OG  SER X 110     -19.960   1.500  11.150  0.00  0.00           O
ATOM    130  C   SER X 110     -17.860   1.390   8.170  0.00  0.00           C
ATOM    131  O   SER X 110     -17.930   0.180   7.960  0.00  0.00           O
ATOM    132  N   SER X 111     -17.420   2.320   7.320  0.00  0.00           N
ATOM    133  CA  SER X 111     -17.180   2.070   5.910  0.00  0.00           C
ATOM    134  CB  SER X 111     -18.130   2.790   4.970  0.00  0.00           C
ATOM    135  OG  SER X 111     -18.130   4.170   5.300  0.00  0.00           O
ATOM    136  C   SER X 111     -15.710   2.310   5.600  0.00  0.00           C
ATOM    137  O   SER X 111     -15.160   3.320   6.030  0.00  0.00           O
ATOM    138  N   PRO X 112     -15.020   1.480   4.830  0.00  0.00           N
ATOM    139  CD  PRO X 112     -15.510   0.150   4.540  0.00  0.00           C
ATOM    140  CG  PRO X 112     -14.230  -0.660   4.290  0.00  0.00           C
ATOM    141  CB  PRO X 112     -13.250   0.340   3.690  0.00  0.00           C
ATOM    142  CA  PRO X 112     -13.610   1.580   4.520  0.00  0.00           C
ATOM    143  C   PRO X 112     -13.290   2.850   3.750  0.00  0.00           C
ATOM    144  O   PRO X 112     -13.990   3.040   2.760  0.00  0.00           O
ATOM    145  N   ARG X 113     -12.390   3.740   4.200  0.00  0.00           N
ATOM    146  CA  ARG X 113     -12.130   5.080   3.710  0.00  0.00           C
ATOM    147  CB  ARG X 113     -12.940   6.100   4.510  0.00  0.00           C
ATOM    148  CG  ARG X 113     -14.440   6.180   4.250  0.00  0.00           C
ATOM    149  CD  ARG X 113     -15.210   7.290   4.970  0.00  0.00           C
ATOM    150  NE  ARG X 113     -15.610   6.930   6.330  0.00  0.00           N
ATOM    151  CZ  ARG X 113     -16.680   7.430   6.950  0.00  0.00           C
ATOM    152  NH1 ARG X 113     -17.430   8.440   6.460  0.00  0.00           N
ATOM    153  NH2 ARG X 113     -16.990   7.000   8.190  0.00  0.00           N
ATOM    154  C   ARG X 113     -10.660   5.470   3.880  0.00  0.00           C
ATOM    155  O   ARG X 113      -9.980   4.920   4.740  0.00  0.00           O
ATOM    156  N   ALA X 114     -10.290   6.410   3.020  0.00  0.00           N
ATOM    157  CA  ALA X 114      -8.950   6.940   3.030  0.00  0.00           C
ATOM    158  CB  ALA X 114      -8.390   7.300   1.650  0.00  0.00           C
ATOM    159  C   ALA X 114      -8.860   8.220   3.840  0.00  0.00           C
ATOM    160  O   ALA X 114      -9.820   8.990   3.940  0.00  0.00           O
ATOM    161  N   GLY X 115      -7.650   8.400   4.350  0.00  0.00           N
ATOM    162  CA  GLY X 115      -7.020   9.670   4.610  0.00  0.00           C
ATOM    163  C   GLY X 115      -5.690   9.730   3.870  0.00  0.00           C
ATOM    164  O   GLY X 115      -5.330   8.840   3.090  0.00  0.00           O
ATOM    165  N   GLN X 116      -4.830  10.630   4.390  0.00  0.00           N
ATOM    166  CA  GLN X 116      -3.440  10.890   4.050  0.00  0.00           C
ATOM    167  CB  GLN X 116      -3.400  12.260   3.390  0.00  0.00           C
ATOM    168  CG  GLN X 116      -2.000  12.600   2.830  0.00  0.00           C
ATOM    169  CD  GLN X 116      -1.790  13.990   2.260  0.00  0.00           C
ATOM    170  OE1 GLN X 116      -2.400  14.950   2.730  0.00  0.00           O
ATOM    171  NE2 GLN X 116      -0.920  14.130   1.280  0.00  0.00           N
ATOM    172  C   GLN X 116      -2.650  10.780   5.340  0.00  0.00           C
ATOM    173  O   GLN X 116      -2.870  11.490   6.300  0.00  0.00           O
ATOM    174  N   LEU X 117      -1.650   9.880   5.230  0.00  0.00           N
ATOM    175  CA  LEU X 117      -0.660   9.690   6.250  0.00  0.00           C
ATOM    176  CB  LEU X 117      -0.050   8.290   6.090  0.00  0.00           C
ATOM    177  CG  LEU X 117       0.590   7.640   7.320  0.00  0.00           C
ATOM    178  CD1 LEU X 117       1.160   6.280   6.930  0.00  0.00           C
ATOM    179  CD2 LEU X 117       1.720   8.430   7.960  0.00  0.00           C
ATOM    180  C   LEU X 117       0.400  10.780   6.200  0.00  0.00           C
ATOM    181  O   LEU X 117       1.240  10.860   5.310  0.00  0.00           O
ATOM    182  N   LEU X 118       0.230  11.750   7.120  0.00  0.00           N
ATOM    183  CA  LEU X 118       1.160  12.860   7.190  0.00  0.00           C
ATOM    184  CB  LEU X 118       0.400  13.890   8.030  0.00  0.00           C
ATOM    185  CG  LEU X 118      -1.010  14.380   7.680  0.00  0.00           C
ATOM    186  CD1 LEU X 118      -1.510  15.530   8.520  0.00  0.00           C
ATOM    187  CD2 LEU X 118      -1.130  14.850   6.230  0.00  0.00           C
ATOM    188  C   LEU X 118       2.510  12.550   7.820  0.00  0.00           C
ATOM    189  O   LEU X 118       3.460  13.170   7.370  0.00  0.00           O
ATOM    190  N   GLU X 119       2.680  11.670   8.800  0.00  0.00           N
ATOM    191  CA  GLU X 119       3.900  11.410   9.510  0.00  0.00           C
ATOM    192  CB  GLU X 119       4.140  12.460  10.590  0.00  0.00           C
ATOM    193  CG  GLU X 119       5.560  12.500  11.170  0.00  0.00           C
ATOM    194  CD  GLU X 119       5.880  13.810  11.870  0.00  0.00           C
ATOM    195  OE1 GLU X 119       6.690  14.570  11.320  0.00  0.00           O
ATOM    196  OE2 GLU X 119       5.260  14.150  12.920  0.00  0.00           O
ATOM    197  C   GLU X 119       3.940  10.020  10.130  0.00  0.00           C
ATOM    198  O   GLU X 119       2.970   9.740  10.820  0.00  0.00           O
ATOM    199  N   VAL X 120       4.990   9.190  10.100  0.00  0.00           N
ATOM    200  CA  VAL X 120       5.080   7.980  10.900  0.00  0.00           C
ATOM    201  CB  VAL X 120       5.830   6.850  10.180  0.00  0.00           C
ATOM    202  CG1 VAL X 120       6.010   5.640  11.080  0.00  0.00           C
ATOM    203  CG2 VAL X 120       5.260   6.450   8.820  0.00  0.00           C
ATOM    204  C   VAL X 120       5.750   8.270  12.240  0.00  0.00           C
ATOM    205  O   VAL X 120       6.870   8.780  12.250  0.00  0.00           O
ATOM    206  N   LEU X 121       4.980   8.100  13.320  0.00  0.00           N
ATOM    207  CA  LEU X 121       5.400   8.590  14.620  0.00  0.00           C
ATOM    208  CB  LEU X 121       4.190   8.890  15.490  0.00  0.00           C
ATOM    209  CG  LEU X 121       3.200   9.810  14.770  0.00  0.00           C
ATOM    210  CD1 LEU X 121       1.940   9.950  15.620  0.00  0.00           C
ATOM    211  CD2 LEU X 121       3.760  11.210  14.600  0.00  0.00           C
ATOM    212  C   LEU X 121       6.220   7.510  15.300  0.00  0.00           C
ATOM    213  O   LEU X 121       7.190   7.870  15.970  0.00  0.00           O
ATOM    214  N   GLN X 122       5.750   6.280  15.220  0.00  0.00           N
ATOM    215  CA  GLN X 122       6.500   5.090  15.560  0.00  0.00           C
ATOM    216  CB  GLN X 122       6.130   4.520  16.930  0.00  0.00           C
ATOM    217  CG  GLN X 122       6.600   5.380  18.090  0.00  0.00           C
ATOM    218  CD  GLN X 122       6.430   4.600  19.380  0.00  0.00           C
ATOM    219  OE1 GLN X 122       5.320   4.530  19.900  0.00  0.00           O
ATOM    220  NE2 GLN X 122       7.480   4.070  20.010  0.00  0.00           N
ATOM    221  C   GLN X 122       6.290   3.980  14.520  0.00  0.00           C
ATOM    222  O   GLN X 122       5.220   3.880  13.940  0.00  0.00           O
ATOM    223  N   ASP X 123       7.310   3.140  14.340  0.00  0.00           N
ATOM    224  CA  ASP X 123       7.410   2.390  13.090  0.00  0.00           C
ATOM    225  CB  ASP X 123       8.600   2.940  12.310  0.00  0.00           C
ATOM    226  CG  ASP X 123       8.840   2.270  10.980  0.00  0.00           C
ATOM    227  OD1 ASP X 123      10.000   2.180  10.530  0.00  0.00           O
ATOM    228  OD2 ASP X 123       7.890   1.750  10.350  0.00  0.00           O
ATOM    229  C   ASP X 123       7.660   0.910  13.350  0.00  0.00           C
ATOM    230  O   ASP X 123       8.750   0.470  13.690  0.00  0.00           O
ATOM    231  N   ALA X 124       6.530   0.180  13.410  0.00  0.00           N
ATOM    232  CA  ALA X 124       6.430  -1.210  13.810  0.00  0.00           C
ATOM    233  CB  ALA X 124       5.380  -1.330  14.910  0.00  0.00           C
ATOM    234  C   ALA X 124       6.110  -2.110  12.640  0.00  0.00           C
ATOM    235  O   ALA X 124       5.480  -1.760  11.640  0.00  0.00           O
ATOM    236  N   GLU X 125       6.500  -3.390  12.770  0.00  0.00           N
ATOM    237  CA  GLU X 125       6.510  -4.390  11.720  0.00  0.00           C
ATOM    238  CB  GLU X 125       7.830  -4.460  10.960  0.00  0.00           C
ATOM    239  CG  GLU X 125       9.080  -4.590  11.840  0.00  0.00           C
ATOM    240  CD  GLU X 125       9.540  -3.360  12.600  0.00  0.00           C
ATOM    241  OE1 GLU X 125       9.540  -2.220  12.110  0.00  0.00           O
ATOM    242  OE2 GLU X 125       9.640  -3.470  13.830  0.00  0.00           O
ATOM    243  C   GLU X 125       6.130  -5.700  12.390  0.00  0.00           C
ATOM    244  O   GLU X 125       5.700  -5.790  13.540  0.00  0.00           O
ATOM    245  N   ALA X 126       6.170  -6.790  11.630  0.00  0.00           N
ATOM    246  CA  ALA X 126       5.600  -8.090  11.950  0.00  0.00           C
ATOM    247  CB  ALA X 126       4.200  -8.130  11.350  0.00  0.00           C
ATOM    248  C   ALA X 126       6.500  -9.240  11.510  0.00  0.00           C
ATOM    249  O   ALA X 126       7.460  -9.050  10.780  0.00  0.00           O
ATOM    250  N   ALA X 127       6.080 -10.400  12.020  0.00  0.00           N
ATOM    251  CA  ALA X 127       6.380 -11.670  11.380  0.00  0.00           C
ATOM    252  CB  ALA X 127       7.820 -12.020  11.770  0.00  0.00           C
ATOM    253  C   ALA X 127       5.330 -12.750  11.610  0.00  0.00           C
ATOM    254  O   ALA X 127       5.410 -13.550  12.540  0.00  0.00           O
ATOM    255  N   VAL X 128       4.330 -12.870  10.750  0.00  0.00           N
ATOM    256  CA  VAL X 128       3.210 -13.800  10.760  0.00  0.00           C
ATOM    257  CB  VAL X 128       1.960 -13.170  11.370  0.00  0.00           C
ATOM    258  CG1 VAL X 128       2.170 -12.920  12.860  0.00  0.00           C
ATOM    259  CG2 VAL X 128       1.520 -11.870  10.710  0.00  0.00           C
ATOM    260  C   VAL X 128       2.920 -14.480   9.440  0.00  0.00           C
ATOM    261  O   VAL X 128       2.380 -15.580   9.370  0.00  0.00           O
ATOM    262  N   ALA X 129       3.130 -13.790   8.310  0.00  0.00           N
ATOM    263  CA  ALA X 129       2.670 -14.150   6.990  0.00  0.00           C
ATOM    264  CB  ALA X 129       1.170 -14.030   6.720  0.00  0.00           C
ATOM    265  C   ALA X 129       3.540 -13.440   5.940  0.00  0.00           C
ATOM    266  O   ALA X 129       3.980 -12.320   6.160  0.00  0.00           O
ATOM    267  N   GLY X 130       3.770 -13.960   4.740  0.00  0.00           N
ATOM    268  CA  GLY X 130       4.460 -13.250   3.690  0.00  0.00           C
ATOM    269  C   GLY X 130       5.970 -13.430   3.740  0.00  0.00           C
ATOM    270  O   GLY X 130       6.450 -14.470   4.180  0.00  0.00           O
ATOM    271  N   PRO X 131       6.790 -12.530   3.200  0.00  0.00           N
ATOM    272  CD  PRO X 131       6.370 -11.470   2.300  0.00  0.00           C
ATOM    273  CG  PRO X 131       7.630 -11.110   1.510  0.00  0.00           C
ATOM    274  CB  PRO X 131       8.790 -11.330   2.480  0.00  0.00           C
ATOM    275  CA  PRO X 131       8.250 -12.550   3.210  0.00  0.00           C
ATOM    276  C   PRO X 131       8.860 -12.620   4.600  0.00  0.00           C
ATOM    277  O   PRO X 131       8.210 -12.300   5.580  0.00  0.00           O
ATOM    278  N   SER X 132      10.070 -13.210   4.610  0.00  0.00           N
ATOM    279  CA  SER X 132      10.890 -13.330   5.800  0.00  0.00           C
ATOM    280  CB  SER X 132      12.040 -14.300   5.620  0.00  0.00           C
ATOM    281  OG  SER X 132      11.460 -15.500   5.170  0.00  0.00           O
ATOM    282  C   SER X 132      11.290 -11.980   6.380  0.00  0.00           C
ATOM    283  O   SER X 132      11.740 -11.170   5.580  0.00  0.00           O
ATOM    284  N   HIS X 133      11.300 -11.840   7.700  0.00  0.00           N
ATOM    285  CA  HIS X 133      11.640 -10.580   8.330  0.00  0.00           C
ATOM    286  CB  HIS X 133      10.480  -9.570   8.270  0.00  0.00           C
ATOM    287  CG  HIS X 133      10.890  -8.150   8.540  0.00  0.00           C
ATOM    288  ND1 HIS X 133      11.990  -7.610   7.890  0.00  0.00           N
ATOM    289  CE1 HIS X 133      12.250  -6.420   8.470  0.00  0.00           C
ATOM    290  NE2 HIS X 133      11.300  -6.180   9.390  0.00  0.00           N
ATOM    291  CD2 HIS X 133      10.480  -7.290   9.530  0.00  0.00           C
ATOM    292  C   HIS X 133      11.960 -10.770   9.800  0.00  0.00           C
ATOM    293  O   HIS X 133      11.570 -11.720  10.490  0.00  0.00           O
ATOM    294  N   ALA X 134      12.730  -9.830  10.340  0.00  0.00           N
ATOM    295  CA  ALA X 134      13.200  -9.820  11.710  0.00  0.00           C
ATOM    296  CB  ALA X 134      14.700 -10.090  11.650  0.00  0.00           C
ATOM    297  C   ALA X 134      12.750  -8.540  12.390  0.00  0.00           C
ATOM    298  O   ALA X 134      13.530  -7.590  12.300  0.00  0.00           O
ATOM    299  N   PRO X 135      11.570  -8.480  13.020  0.00  0.00           N
ATOM    300  CD  PRO X 135      10.570  -9.500  13.180  0.00  0.00           C
ATOM    301  CG  PRO X 135       9.310  -8.730  13.580  0.00  0.00           C
ATOM    302  CB  PRO X 135       9.890  -7.520  14.330  0.00  0.00           C
ATOM    303  CA  PRO X 135      11.220  -7.240  13.660  0.00  0.00           C
ATOM    304  C   PRO X 135      12.240  -6.640  14.640  0.00  0.00           C
ATOM    305  O   PRO X 135      12.910  -7.370  15.350  0.00  0.00           O
ATOM    306  N   ASP X 136      12.140  -5.310  14.780  0.00  0.00           N
ATOM    307  CA  ASP X 136      12.600  -4.670  15.990  0.00  0.00           C
ATOM    308  CB  ASP X 136      13.370  -3.380  15.740  0.00  0.00           C
ATOM    309  CG  ASP X 136      12.650  -2.320  14.900  0.00  0.00           C
ATOM    310  OD1 ASP X 136      12.740  -2.470  13.670  0.00  0.00           O
ATOM    311  OD2 ASP X 136      12.100  -1.350  15.470  0.00  0.00           O
ATOM    312  C   ASP X 136      11.540  -4.480  17.070  0.00  0.00           C
ATOM    313  O   ASP X 136      11.800  -4.490  18.270  0.00  0.00           O
ATOM    314  N   THR X 137      10.290  -4.310  16.630  0.00  0.00           N
ATOM    315  CA  THR X 137       9.090  -4.310  17.460  0.00  0.00           C
ATOM    316  CB  THR X 137       8.020  -3.350  16.940  0.00  0.00           C
ATOM    317  CG2 THR X 137       8.470  -1.900  16.770  0.00  0.00           C
ATOM    318  OG1 THR X 137       7.530  -3.680  15.660  0.00  0.00           O
ATOM    319  C   THR X 137       8.520  -5.670  17.810  0.00  0.00           C
ATOM    320  O   THR X 137       8.290  -6.480  16.910  0.00  0.00           O
ATOM    321  N   SER X 138       8.340  -5.950  19.090  0.00  0.00           N
ATOM    322  CA  SER X 138       7.770  -7.220  19.490  0.00  0.00           C
ATOM    323  CB  SER X 138       8.890  -8.130  20.020  0.00  0.00           C
ATOM    324  OG  SER X 138       9.810  -7.450  20.850  0.00  0.00           O
ATOM    325  C   SER X 138       6.730  -7.060  20.580  0.00  0.00           C
ATOM    326  O   SER X 138       5.990  -7.990  20.900  0.00  0.00           O
ATOM    327  N   ASP X 139       6.690  -5.930  21.290  0.00  0.00           N
ATOM    328  CA  ASP X 139       5.940  -5.590  22.470  0.00  0.00           C
ATOM    329  CB  ASP X 139       6.850  -5.380  23.670  0.00  0.00           C
ATOM    330  CG  ASP X 139       7.900  -6.460  23.850  0.00  0.00           C
ATOM    331  OD1 ASP X 139       9.010  -6.340  23.290  0.00  0.00           O
ATOM    332  OD2 ASP X 139       7.630  -7.520  24.460  0.00  0.00           O
ATOM    333  C   ASP X 139       5.030  -4.380  22.250  0.00  0.00           C
ATOM    334  O   ASP X 139       4.030  -4.220  22.940  0.00  0.00           O
ATOM    335  N   VAL X 140       5.240  -3.600  21.190  0.00  0.00           N
ATOM    336  CA  VAL X 140       4.640  -2.300  20.900  0.00  0.00           C
ATOM    337  CB  VAL X 140       5.580  -1.130  21.150  0.00  0.00           C
ATOM    338  CG1 VAL X 140       5.690  -0.770  22.620  0.00  0.00           C
ATOM    339  CG2 VAL X 140       6.950  -1.200  20.460  0.00  0.00           C
ATOM    340  C   VAL X 140       4.280  -2.300  19.430  0.00  0.00           C
ATOM    341  O   VAL X 140       4.830  -2.990  18.570  0.00  0.00           O
ATOM    342  N   GLY X 141       3.270  -1.490  19.120  0.00  0.00           N
ATOM    343  CA  GLY X 141       2.620  -1.260  17.840  0.00  0.00           C
ATOM    344  C   GLY X 141       2.950   0.120  17.280  0.00  0.00           C
ATOM    345  O   GLY X 141       3.430   1.000  17.980  0.00  0.00           O
ATOM    346  N   ALA X 142       2.600   0.320  16.010  0.00  0.00           N
ATOM    347  CA  ALA X 142       2.850   1.520  15.240  0.00  0.00           C
ATOM    348  CB  ALA X 142       2.700   1.230  13.750  0.00  0.00           C
ATOM    349  C   ALA X 142       2.010   2.680  15.720  0.00  0.00           C
ATOM    350  O   ALA X 142       0.870   2.540  16.180  0.00  0.00           O
ATOM    351  N   THR X 143       2.460   3.920  15.450  0.00  0.00           N
ATOM    352  CA  THR X 143       1.700   5.130  15.680  0.00  0.00           C
ATOM    353  CB  THR X 143       2.190   5.690  17.020  0.00  0.00           C
ATOM    354  CG2 THR X 143       1.660   4.900  18.220  0.00  0.00           C
ATOM    355  OG1 THR X 143       3.590   5.900  17.100  0.00  0.00           O
ATOM    356  C   THR X 143       1.940   6.120  14.550  0.00  0.00           C
ATOM    357  O   THR X 143       3.020   6.080  13.950  0.00  0.00           O
ATOM    358  N   LEU X 144       0.910   6.840  14.120  0.00  0.00           N
ATOM    359  CA  LEU X 144       0.840   7.520  12.840  0.00  0.00           C
ATOM    360  CB  LEU X 144       0.110   6.700  11.770  0.00  0.00           C
ATOM    361  CG  LEU X 144       0.710   5.330  11.440  0.00  0.00           C
ATOM    362  CD1 LEU X 144      -0.160   4.620  10.400  0.00  0.00           C
ATOM    363  CD2 LEU X 144       2.020   5.410  10.670  0.00  0.00           C
ATOM    364  C   LEU X 144       0.030   8.780  13.070  0.00  0.00           C
ATOM    365  O   LEU X 144      -0.890   8.880  13.880  0.00  0.00           O
ATOM    366  N   LEU X 145       0.310   9.810  12.270  0.00  0.00           N
ATOM    367  CA  LEU X 145      -0.470  11.020  12.160  0.00  0.00           C
ATOM    368  CB  LEU X 145       0.420  12.230  12.440  0.00  0.00           C
ATOM    369  CG  LEU X 145      -0.200  13.620  12.450  0.00  0.00           C
ATOM    370  CD1 LEU X 145      -1.140  13.970  13.610  0.00  0.00           C
ATOM    371  CD2 LEU X 145       1.030  14.530  12.550  0.00  0.00           C
ATOM    372  C   LEU X 145      -1.170  11.060  10.810  0.00  0.00           C
ATOM    373  O   LEU X 145      -0.520  10.800   9.810  0.00  0.00           O
ATOM    374  N   VAL X 146      -2.480  11.270  10.840  0.00  0.00           N
ATOM    375  CA  VAL X 146      -3.310  11.090   9.660  0.00  0.00           C
ATOM    376  CB  VAL X 146      -3.900   9.700   9.720  0.00  0.00           C
ATOM    377  CG1 VAL X 146      -4.930   9.420   8.620  0.00  0.00           C
ATOM    378  CG2 VAL X 146      -2.820   8.620   9.620  0.00  0.00           C
ATOM    379  C   VAL X 146      -4.440  12.120   9.630  0.00  0.00           C
ATOM    380  O   VAL X 146      -4.960  12.390  10.700  0.00  0.00           O
ATOM    381  N   SER X 147      -4.740  12.620   8.420  0.00  0.00           N
ATOM    382  CA  SER X 147      -5.690  13.620   8.020  0.00  0.00           C
ATOM    383  CB  SER X 147      -4.970  14.920   7.670  0.00  0.00           C
ATOM    384  OG  SER X 147      -5.720  16.010   7.170  0.00  0.00           O
ATOM    385  C   SER X 147      -6.600  13.210   6.880  0.00  0.00           C
ATOM    386  O   SER X 147      -6.250  12.360   6.060  0.00  0.00           O
ATOM    387  N   ASP X 148      -7.760  13.860   6.690  0.00  0.00           N
ATOM    388  CA  ASP X 148      -8.700  13.700   5.600  0.00  0.00           C
ATOM    389  CB  ASP X 148     -10.110  13.500   6.130  0.00  0.00           C
ATOM    390  CG  ASP X 148     -10.630  14.480   7.170  0.00  0.00           C
ATOM    391  OD1 ASP X 148     -10.140  15.610   7.320  0.00  0.00           O
ATOM    392  OD2 ASP X 148     -11.560  14.100   7.940  0.00  0.00           O
ATOM    393  C   ASP X 148      -8.660  14.920   4.710  0.00  0.00           C
ATOM    394  O   ASP X 148      -9.610  15.200   3.970  0.00  0.00           O
ATOM    395  N   GLY X 149      -7.590  15.720   4.830  0.00  0.00           N
ATOM    396  CA  GLY X 149      -7.470  17.040   4.260  0.00  0.00           C
ATOM    397  C   GLY X 149      -8.280  18.140   4.920  0.00  0.00           C
ATOM    398  O   GLY X 149      -8.360  19.210   4.320  0.00  0.00           O
ATOM    399  N   THR X 150      -8.950  17.930   6.070  0.00  0.00           N
ATOM    400  CA  THR X 150      -9.700  18.940   6.800  0.00  0.00           C
ATOM    401  CB  THR X 150     -11.210  18.800   6.590  0.00  0.00           C
ATOM    402  CG2 THR X 150     -11.650  19.040   5.160  0.00  0.00           C
ATOM    403  OG1 THR X 150     -11.780  17.610   7.080  0.00  0.00           O
ATOM    404  C   THR X 150      -9.380  18.920   8.280  0.00  0.00           C
ATOM    405  O   THR X 150      -9.560  19.960   8.930  0.00  0.00           O
ATOM    406  N   HIS X 151      -8.840  17.830   8.820  0.00  0.00           N
ATOM    407  CA  HIS X 151      -8.590  17.670  10.240  0.00  0.00           C
ATOM    408  CB  HIS X 151      -9.890  17.600  11.040  0.00  0.00           C
ATOM    409  CG  HIS X 151      -9.710  17.620  12.540  0.00  0.00           C
ATOM    410  ND1 HIS X 151      -9.660  18.800  13.280  0.00  0.00           N
ATOM    411  CE1 HIS X 151      -9.520  18.370  14.530  0.00  0.00           C
ATOM    412  NE2 HIS X 151      -9.370  17.040  14.590  0.00  0.00           N
ATOM    413  CD2 HIS X 151      -9.580  16.520  13.330  0.00  0.00           C
ATOM    414  C   HIS X 151      -7.780  16.390  10.490  0.00  0.00           C
ATOM    415  O   HIS X 151      -7.840  15.530   9.630  0.00  0.00           O
ATOM    416  N   SER X 152      -7.090  16.340  11.620  0.00  0.00           N
ATOM    417  CA  SER X 152      -6.090  15.320  11.870  0.00  0.00           C
ATOM    418  CB  SER X 152      -4.690  15.790  11.510  0.00  0.00           C
ATOM    419  OG  SER X 152      -4.270  17.010  12.100  0.00  0.00           O
ATOM    420  C   SER X 152      -6.170  14.710  13.270  0.00  0.00           C
ATOM    421  O   SER X 152      -6.650  15.330  14.220  0.00  0.00           O
ATOM    422  N   VAL X 153      -5.690  13.470  13.300  0.00  0.00           N
ATOM    423  CA  VAL X 153      -5.530  12.620  14.460  0.00  0.00           C
ATOM    424  CB  VAL X 153      -6.760  11.730  14.620  0.00  0.00           C
ATOM    425  CG1 VAL X 153      -7.980  12.620  14.940  0.00  0.00           C
ATOM    426  CG2 VAL X 153      -7.040  10.830  13.430  0.00  0.00           C
ATOM    427  C   VAL X 153      -4.260  11.790  14.410  0.00  0.00           C
ATOM    428  O   VAL X 153      -3.820  11.370  13.330  0.00  0.00           O
ATOM    429  N   ARG X 154      -3.800  11.530  15.630  0.00  0.00           N
ATOM    430  CA  ARG X 154      -2.940  10.430  15.990  0.00  0.00           C
ATOM    431  CB  ARG X 154      -2.470  10.570  17.430  0.00  0.00           C
ATOM    432  CG  ARG X 154      -1.300  11.570  17.470  0.00  0.00           C
ATOM    433  CD  ARG X 154      -0.860  11.980  18.860  0.00  0.00           C
ATOM    434  NE  ARG X 154      -0.240  10.870  19.590  0.00  0.00           N
ATOM    435  CZ  ARG X 154      -0.300  10.740  20.920  0.00  0.00           C
ATOM    436  NH1 ARG X 154      -1.100  11.380  21.800  0.00  0.00           N
ATOM    437  NH2 ARG X 154       0.370   9.740  21.500  0.00  0.00           N
ATOM    438  C   ARG X 154      -3.710   9.140  15.880  0.00  0.00           C
ATOM    439  O   ARG X 154      -4.890   9.080  16.270  0.00  0.00           O
ATOM    440  N   CYS X 155      -3.060   8.150  15.260  0.00  0.00           N
ATOM    441  CA  CYS X 155      -3.520   6.780  15.210  0.00  0.00           C
ATOM    442  CB  CYS X 155      -3.430   6.310  13.770  0.00  0.00           C
ATOM    443  SG  CYS X 155      -4.780   6.830  12.680  0.00  0.00           S
ATOM    444  C   CYS X 155      -2.650   5.810  16.000  0.00  0.00           C
ATOM    445  O   CYS X 155      -1.480   6.070  16.300  0.00  0.00           O
ATOM    446  N   LEU X 156      -3.270   4.680  16.330  0.00  0.00           N
ATOM    447  CA  LEU X 156      -2.630   3.570  17.000  0.00  0.00           C
ATOM    448  CB  LEU X 156      -3.310   3.380  18.360  0.00  0.00           C
ATOM    449  CG  LEU X 156      -2.700   2.280  19.240  0.00  0.00           C
ATOM    450  CD1 LEU X 156      -1.180   2.300  19.320  0.00  0.00           C
ATOM    451  CD2 LEU X 156      -3.230   2.370  20.670  0.00  0.00           C
ATOM    452  C   LEU X 156      -2.920   2.320  16.160  0.00  0.00           C
ATOM    453  O   LEU X 156      -4.060   2.090  15.780  0.00  0.00           O
ATOM    454  N   VAL X 157      -1.910   1.510  15.870  0.00  0.00           N
ATOM    455  CA  VAL X 157      -1.810   0.320  15.060  0.00  0.00           C
ATOM    456  CB  VAL X 157      -1.180   0.480  13.670  0.00  0.00           C
ATOM    457  CG1 VAL X 157      -1.150  -0.830  12.920  0.00  0.00           C
ATOM    458  CG2 VAL X 157      -1.790   1.510  12.730  0.00  0.00           C
ATOM    459  C   VAL X 157      -1.190  -0.730  15.950  0.00  0.00           C
ATOM    460  O   VAL X 157       0.030  -0.890  15.820  0.00  0.00           O
ATOM    461  N   THR X 158      -1.920  -1.420  16.830  0.00  0.00           N
ATOM    462  CA  THR X 158      -1.450  -2.130  17.990  0.00  0.00           C
ATOM    463  CB  THR X 158      -2.570  -2.730  18.840  0.00  0.00           C
ATOM    464  CG2 THR X 158      -3.380  -1.700  19.620  0.00  0.00           C
ATOM    465  OG1 THR X 158      -3.490  -3.380  18.000  0.00  0.00           O
ATOM    466  C   THR X 158      -0.590  -3.320  17.560  0.00  0.00           C
ATOM    467  O   THR X 158      -0.710  -3.920  16.490  0.00  0.00           O
ATOM    468  N   ARG X 159       0.210  -3.890  18.450  0.00  0.00           N
ATOM    469  CA  ARG X 159       0.950  -5.120  18.330  0.00  0.00           C
ATOM    470  CB  ARG X 159       1.590  -5.430  19.690  0.00  0.00           C
ATOM    471  CG  ARG X 159       2.330  -6.730  19.960  0.00  0.00           C
ATOM    472  CD  ARG X 159       3.600  -6.880  19.130  0.00  0.00           C
ATOM    473  NE  ARG X 159       3.510  -7.240  17.720  0.00  0.00           N
ATOM    474  CZ  ARG X 159       4.240  -6.710  16.730  0.00  0.00           C
ATOM    475  NH1 ARG X 159       5.130  -5.690  16.780  0.00  0.00           N
ATOM    476  NH2 ARG X 159       4.090  -7.190  15.490  0.00  0.00           N
ATOM    477  C   ARG X 159       0.080  -6.300  17.900  0.00  0.00           C
ATOM    478  O   ARG X 159       0.390  -7.130  17.060  0.00  0.00           O
ATOM    479  N   GLU X 160      -1.140  -6.360  18.470  0.00  0.00           N
ATOM    480  CA  GLU X 160      -2.200  -7.240  18.030  0.00  0.00           C
ATOM    481  CB  GLU X 160      -3.330  -7.200  19.060  0.00  0.00           C
ATOM    482  CG  GLU X 160      -4.500  -8.090  18.670  0.00  0.00           C
ATOM    483  CD  GLU X 160      -5.340  -8.520  19.870  0.00  0.00           C
ATOM    484  OE1 GLU X 160      -6.200  -7.740  20.350  0.00  0.00           O
ATOM    485  OE2 GLU X 160      -5.140  -9.650  20.360  0.00  0.00           O
ATOM    486  C   GLU X 160      -2.770  -6.990  16.640  0.00  0.00           C
ATOM    487  O   GLU X 160      -2.970  -7.960  15.920  0.00  0.00           O
ATOM    488  N   ALA X 161      -3.070  -5.770  16.180  0.00  0.00           N
ATOM    489  CA  ALA X 161      -3.480  -5.430  14.840  0.00  0.00           C
ATOM    490  CB  ALA X 161      -3.850  -3.960  14.780  0.00  0.00           C
ATOM    491  C   ALA X 161      -2.400  -5.820  13.830  0.00  0.00           C
ATOM    492  O   ALA X 161      -2.680  -6.100  12.680  0.00  0.00           O
ATOM    493  N   LEU X 162      -1.110  -5.680  14.170  0.00  0.00           N
ATOM    494  CA  LEU X 162       0.010  -6.090  13.350  0.00  0.00           C
ATOM    495  CB  LEU X 162       1.320  -5.490  13.880  0.00  0.00           C
ATOM    496  CG  LEU X 162       1.370  -3.970  13.850  0.00  0.00           C
ATOM    497  CD1 LEU X 162       2.470  -3.390  14.750  0.00  0.00           C
ATOM    498  CD2 LEU X 162       1.780  -3.420  12.480  0.00  0.00           C
ATOM    499  C   LEU X 162       0.090  -7.600  13.220  0.00  0.00           C
ATOM    500  O   LEU X 162       0.120  -8.130  12.120  0.00  0.00           O
ATOM    501  N   ASP X 163       0.010  -8.380  14.310  0.00  0.00           N
ATOM    502  CA  ASP X 163       0.150  -9.820  14.320  0.00  0.00           C
ATOM    503  CB  ASP X 163       0.350 -10.350  15.730  0.00  0.00           C
ATOM    504  CG  ASP X 163       1.610  -9.890  16.450  0.00  0.00           C
ATOM    505  OD1 ASP X 163       2.570  -9.390  15.820  0.00  0.00           O
ATOM    506  OD2 ASP X 163       1.710 -10.290  17.630  0.00  0.00           O
ATOM    507  C   ASP X 163      -1.090 -10.440  13.690  0.00  0.00           C
ATOM    508  O   ASP X 163      -0.880 -11.370  12.920  0.00  0.00           O
ATOM    509  N   THR X 164      -2.320  -9.920  13.800  0.00  0.00           N
ATOM    510  CA  THR X 164      -3.500 -10.560  13.260  0.00  0.00           C
ATOM    511  CB  THR X 164      -4.690 -10.470  14.210  0.00  0.00           C
ATOM    512  CG2 THR X 164      -4.460 -11.030  15.620  0.00  0.00           C
ATOM    513  OG1 THR X 164      -4.850  -9.090  14.450  0.00  0.00           O
ATOM    514  C   THR X 164      -3.890 -10.120  11.850  0.00  0.00           C
ATOM    515  O   THR X 164      -4.600 -10.840  11.170  0.00  0.00           O
ATOM    516  N   SER X 165      -3.310  -9.050  11.330  0.00  0.00           N
ATOM    517  CA  SER X 165      -3.530  -8.530  10.000  0.00  0.00           C
ATOM    518  CB  SER X 165      -2.850  -7.190   9.720  0.00  0.00           C
ATOM    519  OG  SER X 165      -3.560  -6.070  10.190  0.00  0.00           O
ATOM    520  C   SER X 165      -3.160  -9.520   8.880  0.00  0.00           C
ATOM    521  O   SER X 165      -2.290 -10.350   9.100  0.00  0.00           O
ATOM    522  N   ASP X 166      -3.610  -9.290   7.650  0.00  0.00           N
ATOM    523  CA  ASP X 166      -3.040  -9.540   6.340  0.00  0.00           C
ATOM    524  CB  ASP X 166      -4.090  -9.010   5.380  0.00  0.00           C
ATOM    525  CG  ASP X 166      -4.440  -7.550   5.560  0.00  0.00           C
ATOM    526  OD1 ASP X 166      -5.100  -7.250   6.590  0.00  0.00           O
ATOM    527  OD2 ASP X 166      -4.100  -6.730   4.670  0.00  0.00           O
ATOM    528  C   ASP X 166      -1.640  -9.000   6.060  0.00  0.00           C
ATOM    529  O   ASP X 166      -1.330  -7.870   6.430  0.00  0.00           O
ATOM    530  N   TRP X 167      -0.840  -9.740   5.280  0.00  0.00           N
ATOM    531  CA  TRP X 167       0.540  -9.440   4.950  0.00  0.00           C
ATOM    532  CB  TRP X 167       1.450  -9.940   6.080  0.00  0.00           C
ATOM    533  CG  TRP X 167       1.390  -9.200   7.380  0.00  0.00           C
ATOM    534  CD1 TRP X 167       0.750  -9.610   8.490  0.00  0.00           C
ATOM    535  NE1 TRP X 167       0.750  -8.620   9.440  0.00  0.00           N
ATOM    536  CE2 TRP X 167       1.440  -7.510   8.990  0.00  0.00           C
ATOM    537  CZ2 TRP X 167       1.570  -6.220   9.500  0.00  0.00           C
ATOM    538  CH2 TRP X 167       2.180  -5.240   8.700  0.00  0.00           C
ATOM    539  CZ3 TRP X 167       2.540  -5.530   7.380  0.00  0.00           C
ATOM    540  CE3 TRP X 167       2.450  -6.840   6.900  0.00  0.00           C
ATOM    541  CD2 TRP X 167       1.850  -7.840   7.670  0.00  0.00           C
ATOM    542  C   TRP X 167       1.010  -9.830   3.550  0.00  0.00           C
ATOM    543  O   TRP X 167       2.020  -9.300   3.110  0.00  0.00           O
ATOM    544  N   GLU X 168       0.320 -10.720   2.850  0.00  0.00           N
ATOM    545  CA  GLU X 168       0.710 -11.130   1.520  0.00  0.00           C
ATOM    546  CB  GLU X 168      -0.070 -12.320   0.970  0.00  0.00           C
ATOM    547  CG  GLU X 168       0.290 -13.540   1.820  0.00  0.00           C
ATOM    548  CD  GLU X 168      -0.260 -14.830   1.210  0.00  0.00           C
ATOM    549  OE1 GLU X 168      -0.500 -15.830   1.910  0.00  0.00           O
ATOM    550  OE2 GLU X 168      -0.400 -14.940  -0.030  0.00  0.00           O
ATOM    551  C   GLU X 168       0.660  -9.980   0.510  0.00  0.00           C
ATOM    552  O   GLU X 168      -0.350  -9.290   0.360  0.00  0.00           O
ATOM    553  N   GLU X 169       1.660  -9.870  -0.350  0.00  0.00           N
ATOM    554  CA  GLU X 169       1.800  -8.810  -1.340  0.00  0.00           C
ATOM    555  CB  GLU X 169       0.980  -9.170  -2.570  0.00  0.00           C
ATOM    556  CG  GLU X 169       1.270 -10.540  -3.130  0.00  0.00           C
ATOM    557  CD  GLU X 169       0.310 -10.890  -4.270  0.00  0.00           C
ATOM    558  OE1 GLU X 169       0.730 -10.870  -5.440  0.00  0.00           O
ATOM    559  OE2 GLU X 169      -0.870 -11.130  -3.910  0.00  0.00           O
ATOM    560  C   GLU X 169       1.740  -7.350  -0.870  0.00  0.00           C
ATOM    561  O   GLU X 169       1.360  -6.430  -1.570  0.00  0.00           O
ATOM    562  N   LYS X 170       1.980  -7.070   0.420  0.00  0.00           N
ATOM    563  CA  LYS X 170       1.930  -5.840   1.170  0.00  0.00           C
ATOM    564  CB  LYS X 170       0.850  -6.140   2.210  0.00  0.00           C
ATOM    565  CG  LYS X 170       0.190  -4.920   2.810  0.00  0.00           C
ATOM    566  CD  LYS X 170      -0.870  -5.410   3.790  0.00  0.00           C
ATOM    567  CE  LYS X 170      -1.530  -4.250   4.540  0.00  0.00           C
ATOM    568  NZ  LYS X 170      -2.680  -4.580   5.400  0.00  0.00           N
ATOM    569  C   LYS X 170       3.250  -5.300   1.680  0.00  0.00           C
ATOM    570  O   LYS X 170       4.210  -6.080   1.810  0.00  0.00           O
ATOM    571  N   GLU X 171       3.310  -3.990   1.930  0.00  0.00           N
ATOM    572  CA  GLU X 171       4.530  -3.380   2.440  0.00  0.00           C
ATOM    573  CB  GLU X 171       4.660  -1.930   2.000  0.00  0.00           C
ATOM    574  CG  GLU X 171       4.960  -1.860   0.510  0.00  0.00           C
ATOM    575  CD  GLU X 171       4.860  -0.390   0.080  0.00  0.00           C
ATOM    576  OE1 GLU X 171       4.080  -0.200  -0.880  0.00  0.00           O
ATOM    577  OE2 GLU X 171       5.510   0.560   0.560  0.00  0.00           O
ATOM    578  C   GLU X 171       4.780  -3.700   3.910  0.00  0.00           C
ATOM    579  O   GLU X 171       3.840  -3.710   4.700  0.00  0.00           O
ATOM    580  N   PHE X 172       6.050  -3.840   4.340  0.00  0.00           N
ATOM    581  CA  PHE X 172       6.450  -4.080   5.710  0.00  0.00           C
ATOM    582  CB  PHE X 172       7.540  -5.130   5.840  0.00  0.00           C
ATOM    583  CG  PHE X 172       7.220  -6.560   5.460  0.00  0.00           C
ATOM    584  CD1 PHE X 172       5.880  -6.960   5.250  0.00  0.00           C
ATOM    585  CE1 PHE X 172       5.680  -8.330   5.030  0.00  0.00           C
ATOM    586  CZ  PHE X 172       6.690  -9.280   5.210  0.00  0.00           C
ATOM    587  CE2 PHE X 172       8.010  -8.860   5.360  0.00  0.00           C
ATOM    588  CD2 PHE X 172       8.260  -7.480   5.460  0.00  0.00           C
ATOM    589  C   PHE X 172       6.870  -2.790   6.410  0.00  0.00           C
ATOM    590  O   PHE X 172       7.530  -1.970   5.780  0.00  0.00           O
ATOM    591  N   GLY X 173       6.560  -2.690   7.710  0.00  0.00           N
ATOM    592  CA  GLY X 173       6.810  -1.450   8.410  0.00  0.00           C
ATOM    593  C   GLY X 173       5.890  -0.330   7.920  0.00  0.00           C
ATOM    594  O   GLY X 173       5.130  -0.490   6.960  0.00  0.00           O
ATOM    595  N   PHE X 174       5.970   0.890   8.450  0.00  0.00           N
ATOM    596  CA  PHE X 174       5.380   2.080   7.850  0.00  0.00           C
ATOM    597  CB  PHE X 174       4.470   2.750   8.860  0.00  0.00           C
ATOM    598  CG  PHE X 174       3.170   2.030   9.110  0.00  0.00           C
ATOM    599  CD1 PHE X 174       2.220   2.160   8.080  0.00  0.00           C
ATOM    600  CE1 PHE X 174       0.960   1.560   8.230  0.00  0.00           C
ATOM    601  CZ  PHE X 174       0.760   0.700   9.330  0.00  0.00           C
ATOM    602  CE2 PHE X 174       1.710   0.530  10.340  0.00  0.00           C
ATOM    603  CD2 PHE X 174       2.940   1.170  10.200  0.00  0.00           C
ATOM    604  C   PHE X 174       6.510   3.020   7.440  0.00  0.00           C
ATOM    605  O   PHE X 174       6.370   3.810   6.520  0.00  0.00           O
ATOM    606  N   ARG X 175       7.780   2.860   7.810  0.00  0.00           N
ATOM    607  CA  ARG X 175       8.980   3.230   7.090  0.00  0.00           C
ATOM    608  CB  ARG X 175       9.160   2.270   5.920  0.00  0.00           C
ATOM    609  CG  ARG X 175       9.280   0.800   6.320  0.00  0.00           C
ATOM    610  CD  ARG X 175      10.470   0.570   7.250  0.00  0.00           C
ATOM    611  NE  ARG X 175      10.500  -0.830   7.690  0.00  0.00           N
ATOM    612  CZ  ARG X 175      10.310  -1.280   8.930  0.00  0.00           C
ATOM    613  NH1 ARG X 175       9.790  -0.570   9.950  0.00  0.00           N
ATOM    614  NH2 ARG X 175      10.770  -2.500   9.250  0.00  0.00           N
ATOM    615  C   ARG X 175       9.080   4.690   6.660  0.00  0.00           C
ATOM    616  O   ARG X 175       9.380   5.030   5.520  0.00  0.00           O
ATOM    617  N   GLY X 176       8.660   5.610   7.530  0.00  0.00           N
ATOM    618  CA  GLY X 176       8.870   7.030   7.370  0.00  0.00           C
ATOM    619  C   GLY X 176       7.840   7.760   6.500  0.00  0.00           C
ATOM    620  O   GLY X 176       8.000   8.970   6.330  0.00  0.00           O
ATOM    621  N   THR X 177       6.900   7.030   5.910  0.00  0.00           N
ATOM    622  CA  THR X 177       5.970   7.480   4.900  0.00  0.00           C
ATOM    623  CB  THR X 177       4.970   6.370   4.620  0.00  0.00           C
ATOM    624  CG2 THR X 177       3.890   6.810   3.620  0.00  0.00           C
ATOM    625  OG1 THR X 177       5.590   5.220   4.070  0.00  0.00           O
ATOM    626  C   THR X 177       5.350   8.840   5.200  0.00  0.00           C
ATOM    627  O   THR X 177       4.680   8.970   6.220  0.00  0.00           O
ATOM    628  N   GLU X 178       5.500   9.830   4.310  0.00  0.00           N
ATOM    629  CA  GLU X 178       4.860  11.130   4.300  0.00  0.00           C
ATOM    630  CB  GLU X 178       5.860  12.160   4.790  0.00  0.00           C
ATOM    631  CG  GLU X 178       7.010  12.550   3.840  0.00  0.00           C
ATOM    632  CD  GLU X 178       8.030  13.470   4.510  0.00  0.00           C
ATOM    633  OE1 GLU X 178       7.840  14.700   4.430  0.00  0.00           O
ATOM    634  OE2 GLU X 178       9.060  12.970   4.990  0.00  0.00           O
ATOM    635  C   GLU X 178       4.200  11.430   2.960  0.00  0.00           C
ATOM    636  O   GLU X 178       4.760  11.060   1.930  0.00  0.00           O
ATOM    637  N   GLY X 179       3.070  12.140   2.970  0.00  0.00           N
ATOM    638  CA  GLY X 179       2.200  12.560   1.910  0.00  0.00           C
ATOM    639  C   GLY X 179       1.430  11.470   1.180  0.00  0.00           C
ATOM    640  O   GLY X 179       0.660  11.750   0.260  0.00  0.00           O
ATOM    641  N   ARG X 180       1.590  10.200   1.610  0.00  0.00           N
ATOM    642  CA  ARG X 180       0.930   9.100   0.950  0.00  0.00           C
ATOM    643  CB  ARG X 180       1.850   7.900   0.970  0.00  0.00           C
ATOM    644  CG  ARG X 180       1.390   6.710   0.140  0.00  0.00           C
ATOM    645  CD  ARG X 180       2.330   5.510   0.260  0.00  0.00           C
ATOM    646  NE  ARG X 180       2.150   4.270  -0.480  0.00  0.00           N
ATOM    647  CZ  ARG X 180       2.850   3.130  -0.440  0.00  0.00           C
ATOM    648  NH1 ARG X 180       4.110   3.040   0.030  0.00  0.00           N
ATOM    649  NH2 ARG X 180       2.360   2.040  -1.030  0.00  0.00           N
ATOM    650  C   ARG X 180      -0.480   8.890   1.490  0.00  0.00           C
ATOM    651  O   ARG X 180      -0.730   9.390   2.580  0.00  0.00           O
ATOM    652  N   LEU X 181      -1.430   8.370   0.720  0.00  0.00           N
ATOM    653  CA  LEU X 181      -2.750   7.990   1.190  0.00  0.00           C
ATOM    654  CB  LEU X 181      -3.820   7.970   0.110  0.00  0.00           C
ATOM    655  CG  LEU X 181      -4.530   9.270  -0.190  0.00  0.00           C
ATOM    656  CD1 LEU X 181      -3.670  10.280  -0.970  0.00  0.00           C
ATOM    657  CD2 LEU X 181      -5.860   9.230  -0.960  0.00  0.00           C
ATOM    658  C   LEU X 181      -2.600   6.630   1.890  0.00  0.00           C
ATOM    659  O   LEU X 181      -1.820   5.720   1.620  0.00  0.00           O
ATOM    660  N   LEU X 182      -3.480   6.490   2.880  0.00  0.00           N
ATOM    661  CA  LEU X 182      -3.750   5.280   3.610  0.00  0.00           C
ATOM    662  CB  LEU X 182      -3.190   5.350   5.040  0.00  0.00           C
ATOM    663  CG  LEU X 182      -3.570   4.290   6.060  0.00  0.00           C
ATOM    664  CD1 LEU X 182      -2.790   2.980   5.890  0.00  0.00           C
ATOM    665  CD2 LEU X 182      -3.240   4.730   7.480  0.00  0.00           C
ATOM    666  C   LEU X 182      -5.250   5.020   3.710  0.00  0.00           C
ATOM    667  O   LEU X 182      -5.940   5.930   4.160  0.00  0.00           O
ATOM    668  N   LEU X 183      -5.700   3.790   3.440  0.00  0.00           N
ATOM    669  CA  LEU X 183      -7.080   3.340   3.500  0.00  0.00           C
ATOM    670  CB  LEU X 183      -7.350   2.490   2.270  0.00  0.00           C
ATOM    671  CG  LEU X 183      -8.680   1.750   2.290  0.00  0.00           C
ATOM    672  CD1 LEU X 183      -9.760   2.590   1.590  0.00  0.00           C
ATOM    673  CD2 LEU X 183      -8.570   0.430   1.520  0.00  0.00           C
ATOM    674  C   LEU X 183      -7.150   2.630   4.850  0.00  0.00           C
ATOM    675  O   LEU X 183      -6.410   1.690   5.120  0.00  0.00           O
ATOM    676  N   LEU X 184      -8.110   3.060   5.670  0.00  0.00           N
ATOM    677  CA  LEU X 184      -8.460   2.440   6.930  0.00  0.00           C
ATOM    678  CB  LEU X 184      -8.720   3.520   7.990  0.00  0.00           C
ATOM    679  CG  LEU X 184      -7.570   4.440   8.390  0.00  0.00           C
ATOM    680  CD1 LEU X 184      -7.130   5.510   7.390  0.00  0.00           C
ATOM    681  CD2 LEU X 184      -8.200   5.220   9.540  0.00  0.00           C
ATOM    682  C   LEU X 184      -9.640   1.540   6.590  0.00  0.00           C
ATOM    683  O   LEU X 184     -10.560   1.840   5.840  0.00  0.00           O
ATOM    684  N   GLN X 185      -9.640   0.350   7.210  0.00  0.00           N
ATOM    685  CA  GLN X 185     -10.630  -0.660   6.930  0.00  0.00           C
ATOM    686  CB  GLN X 185     -10.030  -1.790   6.100  0.00  0.00           C
ATOM    687  CG  GLN X 185      -9.640  -1.390   4.680  0.00  0.00           C
ATOM    688  CD  GLN X 185      -8.770  -2.310   3.860  0.00  0.00           C
ATOM    689  OE1 GLN X 185      -7.540  -2.190   3.820  0.00  0.00           O
ATOM    690  NE2 GLN X 185      -9.330  -3.380   3.300  0.00  0.00           N
ATOM    691  C   GLN X 185     -11.360  -1.140   8.170  0.00  0.00           C
ATOM    692  O   GLN X 185     -12.480  -1.630   8.060  0.00  0.00           O
ATOM    693  N   ASP X 186     -10.750  -1.010   9.350  0.00  0.00           N
ATOM    694  CA  ASP X 186     -11.390  -1.180  10.650  0.00  0.00           C
ATOM    695  CB  ASP X 186     -11.160  -2.600  11.140  0.00  0.00           C
ATOM    696  CG  ASP X 186     -11.560  -2.890  12.580  0.00  0.00           C
ATOM    697  OD1 ASP X 186     -12.030  -2.060  13.380  0.00  0.00           O
ATOM    698  OD2 ASP X 186     -11.400  -4.070  12.960  0.00  0.00           O
ATOM    699  C   ASP X 186     -10.770  -0.140  11.570  0.00  0.00           C
ATOM    700  O   ASP X 186      -9.530  -0.100  11.550  0.00  0.00           O
ATOM    701  N   CYS X 187     -11.530   0.650  12.310  0.00  0.00           N
ATOM    702  CA  CYS X 187     -11.020   1.620  13.270  0.00  0.00           C
ATOM    703  CB  CYS X 187     -10.420   2.790  12.490  0.00  0.00           C
ATOM    704  SG  CYS X 187     -11.700   3.720  11.580  0.00  0.00           S
ATOM    705  C   CYS X 187     -12.090   1.940  14.290  0.00  0.00           C
ATOM    706  O   CYS X 187     -13.280   1.650  14.170  0.00  0.00           O
ATOM    707  N   GLY X 188     -11.600   2.680  15.290  0.00  0.00           N
ATOM    708  CA  GLY X 188     -12.340   3.380  16.320  0.00  0.00           C
ATOM    709  C   GLY X 188     -11.710   4.660  16.820  0.00  0.00           C
ATOM    710  O   GLY X 188     -10.500   4.790  16.680  0.00  0.00           O
ATOM    711  N   VAL X 189     -12.490   5.530  17.480  0.00  0.00           N
ATOM    712  CA  VAL X 189     -12.050   6.690  18.210  0.00  0.00           C
ATOM    713  CB  VAL X 189     -12.670   8.020  17.760  0.00  0.00           C
ATOM    714  CG1 VAL X 189     -14.140   8.110  18.080  0.00  0.00           C
ATOM    715  CG2 VAL X 189     -11.880   9.200  18.310  0.00  0.00           C
ATOM    716  C   VAL X 189     -12.030   6.500  19.720  0.00  0.00           C
ATOM    717  O   VAL X 189     -13.010   6.080  20.320  0.00  0.00           O
ATOM    718  N   HIS X 190     -10.940   6.910  20.390  0.00  0.00           N
ATOM    719  CA  HIS X 190     -10.830   6.900  21.840  0.00  0.00           C
ATOM    720  CB  HIS X 190      -9.750   5.880  22.200  0.00  0.00           C
ATOM    721  CG  HIS X 190      -9.910   4.500  21.640  0.00  0.00           C
ATOM    722  ND1 HIS X 190     -10.560   3.430  22.240  0.00  0.00           N
ATOM    723  CE1 HIS X 190     -10.610   2.470  21.310  0.00  0.00           C
ATOM    724  NE2 HIS X 190     -10.050   2.880  20.160  0.00  0.00           N
ATOM    725  CD2 HIS X 190      -9.600   4.180  20.340  0.00  0.00           C
ATOM    726  C   HIS X 190     -10.520   8.250  22.440  0.00  0.00           C
ATOM    727  O   HIS X 190     -10.080   9.140  21.700  0.00  0.00           O
ATOM    728  N   VAL X 191     -10.780   8.480  23.720  0.00  0.00           N
ATOM    729  CA  VAL X 191     -10.380   9.630  24.490  0.00  0.00           C
ATOM    730  CB  VAL X 191     -11.550  10.510  24.950  0.00  0.00           C
ATOM    731  CG1 VAL X 191     -12.160   9.900  26.210  0.00  0.00           C
ATOM    732  CG2 VAL X 191     -11.110  11.970  25.080  0.00  0.00           C
ATOM    733  C   VAL X 191      -9.450   9.190  25.620  0.00  0.00           C
ATOM    734  O   VAL X 191      -9.670   8.150  26.240  0.00  0.00           O
ATOM    735  N   GLN X 192      -8.550  10.050  26.100  0.00  0.00           N
ATOM    736  CA  GLN X 192      -7.690   9.960  27.270  0.00  0.00           C
ATOM    737  CB  GLN X 192      -6.280   9.670  26.840  0.00  0.00           C
ATOM    738  CG  GLN X 192      -5.120  10.050  27.740  0.00  0.00           C
ATOM    739  CD  GLN X 192      -3.730  10.080  27.110  0.00  0.00           C
ATOM    740  OE1 GLN X 192      -3.080   9.100  26.750  0.00  0.00           O
ATOM    741  NE2 GLN X 192      -3.180  11.290  26.950  0.00  0.00           N
ATOM    742  C   GLN X 192      -7.740  11.330  27.930  0.00  0.00           C
ATOM    743  O   GLN X 192      -7.520  12.280  27.200  0.00  0.00           O
ATOM    744  N   VAL X 193      -8.040  11.440  29.220  0.00  0.00           N
ATOM    745  CA  VAL X 193      -8.060  12.690  30.000  0.00  0.00           C
ATOM    746  CB  VAL X 193      -9.380  12.960  30.680  0.00  0.00           C
ATOM    747  CG1 VAL X 193     -10.510  13.120  29.670  0.00  0.00           C
ATOM    748  CG2 VAL X 193      -9.830  11.890  31.660  0.00  0.00           C
ATOM    749  C   VAL X 193      -6.950  12.710  31.050  0.00  0.00           C
ATOM    750  O   VAL X 193      -6.540  11.690  31.600  0.00  0.00           O
ATOM    751  N   ALA X 194      -6.450  13.890  31.420  0.00  0.00           N
ATOM    752  CA  ALA X 194      -5.390  14.130  32.380  0.00  0.00           C
ATOM    753  CB  ALA X 194      -4.470  15.230  31.910  0.00  0.00           C
ATOM    754  C   ALA X 194      -6.120  14.470  33.670  0.00  0.00           C
ATOM    755  O   ALA X 194      -7.050  15.230  33.840  0.00  0.00           O
ATOM    756  N   GLU X 195      -5.440  14.020  34.740  0.00  0.00           N
ATOM    757  CA  GLU X 195      -5.760  14.220  36.140  0.00  0.00           C
ATOM    758  CB  GLU X 195      -5.000  13.250  37.030  0.00  0.00           C
ATOM    759  CG  GLU X 195      -5.450  11.790  36.940  0.00  0.00           C
ATOM    760  CD  GLU X 195      -4.490  10.820  37.580  0.00  0.00           C
ATOM    761  OE1 GLU X 195      -4.660  10.600  38.810  0.00  0.00           O
ATOM    762  OE2 GLU X 195      -3.810  10.000  36.920  0.00  0.00           O
ATOM    763  C   GLU X 195      -5.400  15.660  36.560  0.00  0.00           C
ATOM    764  O   GLU X 195      -5.710  16.070  37.680  0.00  0.00           O
ATOM    765  N   GLY X 196      -4.560  16.350  35.810  0.00  0.00           N
ATOM    766  CA  GLY X 196      -3.940  17.650  35.960  0.00  0.00           C
ATOM    767  C   GLY X 196      -4.280  18.660  34.870  0.00  0.00           C
ATOM    768  O   GLY X 196      -5.340  18.580  34.260  0.00  0.00           O
ATOM    769  N   GLY X 197      -3.460  19.700  34.650  0.00  0.00           N
ATOM    770  CA  GLY X 197      -3.680  20.770  33.690  0.00  0.00           C
ATOM    771  C   GLY X 197      -3.310  20.510  32.230  0.00  0.00           C
ATOM    772  O   GLY X 197      -3.820  21.230  31.390  0.00  0.00           O
ATOM    773  N   ALA X 198      -2.620  19.380  32.000  0.00  0.00           N
ATOM    774  CA  ALA X 198      -2.320  18.960  30.650  0.00  0.00           C
ATOM    775  CB  ALA X 198      -1.340  17.770  30.730  0.00  0.00           C
ATOM    776  C   ALA X 198      -3.510  18.600  29.770  0.00  0.00           C
ATOM    777  O   ALA X 198      -4.560  18.230  30.270  0.00  0.00           O
ATOM    778  N   PRO X 199      -3.510  18.780  28.420  0.00  0.00           N
ATOM    779  CD  PRO X 199      -2.470  19.330  27.580  0.00  0.00           C
ATOM    780  CG  PRO X 199      -2.910  19.260  26.120  0.00  0.00           C
ATOM    781  CB  PRO X 199      -4.420  19.160  26.200  0.00  0.00           C
ATOM    782  CA  PRO X 199      -4.680  18.590  27.600  0.00  0.00           C
ATOM    783  C   PRO X 199      -5.130  17.120  27.510  0.00  0.00           C
ATOM    784  O   PRO X 199      -4.220  16.310  27.590  0.00  0.00           O
ATOM    785  N   ALA X 200      -6.420  16.820  27.450  0.00  0.00           N
ATOM    786  CA  ALA X 200      -6.850  15.520  26.980  0.00  0.00           C
ATOM    787  CB  ALA X 200      -8.350  15.520  27.230  0.00  0.00           C
ATOM    788  C   ALA X 200      -6.490  15.230  25.530  0.00  0.00           C
ATOM    789  O   ALA X 200      -6.260  16.140  24.750  0.00  0.00           O
ATOM    790  N   GLU X 201      -6.610  13.960  25.130  0.00  0.00           N
ATOM    791  CA  GLU X 201      -6.510  13.530  23.760  0.00  0.00           C
ATOM    792  CB  GLU X 201      -5.200  12.780  23.580  0.00  0.00           C
ATOM    793  CG  GLU X 201      -4.800  12.230  22.200  0.00  0.00           C
ATOM    794  CD  GLU X 201      -4.260  13.320  21.280  0.00  0.00           C
ATOM    795  OE1 GLU X 201      -3.020  13.480  21.180  0.00  0.00           O
ATOM    796  OE2 GLU X 201      -5.070  13.960  20.560  0.00  0.00           O
ATOM    797  C   GLU X 201      -7.710  12.820  23.130  0.00  0.00           C
ATOM    798  O   GLU X 201      -8.240  11.970  23.850  0.00  0.00           O
ATOM    799  N   PHE X 202      -7.980  13.120  21.860  0.00  0.00           N
ATOM    800  CA  PHE X 202      -8.810  12.210  21.070  0.00  0.00           C
ATOM    801  CB  PHE X 202     -10.080  12.820  20.510  0.00  0.00           C
ATOM    802  CG  PHE X 202     -11.290  13.030  21.400  0.00  0.00           C
ATOM    803  CD1 PHE X 202     -12.150  11.970  21.680  0.00  0.00           C
ATOM    804  CE1 PHE X 202     -13.430  12.190  22.180  0.00  0.00           C
ATOM    805  CZ  PHE X 202     -13.840  13.530  22.350  0.00  0.00           C
ATOM    806  CE2 PHE X 202     -12.960  14.570  22.130  0.00  0.00           C
ATOM    807  CD2 PHE X 202     -11.640  14.340  21.710  0.00  0.00           C
ATOM    808  C   PHE X 202      -7.970  11.520  20.010  0.00  0.00           C
ATOM    809  O   PHE X 202      -7.330  12.170  19.180  0.00  0.00           O
ATOM    810  N   TYR X 203      -7.890  10.190  19.950  0.00  0.00           N
ATOM    811  CA  TYR X 203      -7.020   9.410  19.100  0.00  0.00           C
ATOM    812  CB  TYR X 203      -5.840   9.010  20.000  0.00  0.00           C
ATOM    813  CG  TYR X 203      -6.040   7.930  21.040  0.00  0.00           C
ATOM    814  CD1 TYR X 203      -6.450   8.310  22.310  0.00  0.00           C
ATOM    815  CE1 TYR X 203      -6.550   7.370  23.340  0.00  0.00           C
ATOM    816  CZ  TYR X 203      -6.240   6.010  23.080  0.00  0.00           C
ATOM    817  OH  TYR X 203      -6.310   5.170  24.150  0.00  0.00           O
ATOM    818  CE2 TYR X 203      -5.820   5.620  21.810  0.00  0.00           C
ATOM    819  CD2 TYR X 203      -5.780   6.580  20.780  0.00  0.00           C
ATOM    820  C   TYR X 203      -7.680   8.190  18.460  0.00  0.00           C
ATOM    821  O   TYR X 203      -8.520   7.510  19.040  0.00  0.00           O
ATOM    822  N   LEU X 204      -7.290   7.810  17.240  0.00  0.00           N
ATOM    823  CA  LEU X 204      -7.860   6.670  16.560  0.00  0.00           C
ATOM    824  CB  LEU X 204      -7.820   6.930  15.050  0.00  0.00           C
ATOM    825  CG  LEU X 204      -8.970   7.710  14.400  0.00  0.00           C
ATOM    826  CD1 LEU X 204     -10.110   6.840  13.870  0.00  0.00           C
ATOM    827  CD2 LEU X 204      -9.430   8.880  15.250  0.00  0.00           C
ATOM    828  C   LEU X 204      -7.100   5.410  16.880  0.00  0.00           C
ATOM    829  O   LEU X 204      -5.870   5.440  16.880  0.00  0.00           O
ATOM    830  N   GLN X 205      -7.800   4.280  17.050  0.00  0.00           N
ATOM    831  CA  GLN X 205      -7.260   2.940  16.890  0.00  0.00           C
ATOM    832  CB  GLN X 205      -7.650   2.050  18.060  0.00  0.00           C
ATOM    833  CG  GLN X 205      -6.910   0.720  17.890  0.00  0.00           C
ATOM    834  CD  GLN X 205      -7.110  -0.300  19.010  0.00  0.00           C
ATOM    835  OE1 GLN X 205      -7.520   0.110  20.090  0.00  0.00           O
ATOM    836  NE2 GLN X 205      -6.790  -1.600  18.880  0.00  0.00           N
ATOM    837  C   GLN X 205      -7.660   2.460  15.520  0.00  0.00           C
ATOM    838  O   GLN X 205      -8.800   2.730  15.130  0.00  0.00           O
ATOM    839  N   VAL X 206      -6.800   1.710  14.830  0.00  0.00           N
ATOM    840  CA  VAL X 206      -7.090   1.100  13.550  0.00  0.00           C
ATOM    841  CB  VAL X 206      -6.370   1.850  12.420  0.00  0.00           C
ATOM    842  CG1 VAL X 206      -6.870   1.300  11.080  0.00  0.00           C
ATOM    843  CG2 VAL X 206      -6.470   3.360  12.470  0.00  0.00           C
ATOM    844  C   VAL X 206      -6.520  -0.300  13.610  0.00  0.00           C
ATOM    845  O   VAL X 206      -5.330  -0.560  13.760  0.00  0.00           O
ATOM    846  N   ASP X 207      -7.420  -1.280  13.460  0.00  0.00           N
ATOM    847  CA  ASP X 207      -7.110  -2.690  13.470  0.00  0.00           C
ATOM    848  CB  ASP X 207      -8.220  -3.410  14.210  0.00  0.00           C
ATOM    849  CG  ASP X 207      -8.200  -3.050  15.690  0.00  0.00           C
ATOM    850  OD1 ASP X 207      -9.290  -2.950  16.290  0.00  0.00           O
ATOM    851  OD2 ASP X 207      -7.100  -2.930  16.240  0.00  0.00           O
ATOM    852  C   ASP X 207      -7.010  -3.330  12.080  0.00  0.00           C
ATOM    853  O   ASP X 207      -6.370  -4.370  12.060  0.00  0.00           O
ATOM    854  N   ARG X 208      -7.530  -2.690  11.040  0.00  0.00           N
ATOM    855  CA  ARG X 208      -7.160  -3.050   9.690  0.00  0.00           C
ATOM    856  CB  ARG X 208      -8.230  -3.980   9.110  0.00  0.00           C
ATOM    857  CG  ARG X 208      -8.480  -5.280   9.860  0.00  0.00           C
ATOM    858  CD  ARG X 208      -7.240  -6.170   9.770  0.00  0.00           C
ATOM    859  NE  ARG X 208      -7.500  -7.490  10.340  0.00  0.00           N
ATOM    860  CZ  ARG X 208      -7.030  -7.930  11.530  0.00  0.00           C
ATOM    861  NH1 ARG X 208      -6.170  -7.250  12.300  0.00  0.00           N
ATOM    862  NH2 ARG X 208      -7.350  -9.140  11.980  0.00  0.00           N
ATOM    863  C   ARG X 208      -7.020  -1.840   8.790  0.00  0.00           C
ATOM    864  O   ARG X 208      -7.790  -0.890   8.930  0.00  0.00           O
ATOM    865  N   PHE X 209      -6.010  -1.920   7.910  0.00  0.00           N
ATOM    866  CA  PHE X 209      -5.630  -0.900   6.960  0.00  0.00           C
ATOM    867  CB  PHE X 209      -4.620   0.070   7.590  0.00  0.00           C
ATOM    868  CG  PHE X 209      -3.450  -0.720   8.090  0.00  0.00           C
ATOM    869  CD1 PHE X 209      -3.350  -1.300   9.370  0.00  0.00           C
ATOM    870  CE1 PHE X 209      -2.260  -2.100   9.740  0.00  0.00           C
ATOM    871  CZ  PHE X 209      -1.270  -2.350   8.800  0.00  0.00           C
ATOM    872  CE2 PHE X 209      -1.350  -1.750   7.530  0.00  0.00           C
ATOM    873  CD2 PHE X 209      -2.450  -0.980   7.140  0.00  0.00           C
ATOM    874  C   PHE X 209      -5.070  -1.460   5.660  0.00  0.00           C
ATOM    875  O   PHE X 209      -4.730  -2.640   5.630  0.00  0.00           O
ATOM    876  N   SER X 210      -4.780  -0.620   4.660  0.00  0.00           N
ATOM    877  CA  SER X 210      -3.860  -0.810   3.550  0.00  0.00           C
ATOM    878  CB  SER X 210      -4.640  -1.400   2.380  0.00  0.00           C
ATOM    879  OG  SER X 210      -5.190  -2.670   2.660  0.00  0.00           O
ATOM    880  C   SER X 210      -3.330   0.510   3.030  0.00  0.00           C
ATOM    881  O   SER X 210      -4.090   1.470   2.880  0.00  0.00           O
ATOM    882  N   LEU X 211      -2.030   0.600   2.710  0.00  0.00           N
ATOM    883  CA  LEU X 211      -1.510   1.790   2.060  0.00  0.00           C
ATOM    884  CB  LEU X 211       0.020   1.820   2.050  0.00  0.00           C
ATOM    885  CG  LEU X 211       0.680   2.050   3.410  0.00  0.00           C
ATOM    886  CD1 LEU X 211       2.200   1.840   3.400  0.00  0.00           C
ATOM    887  CD2 LEU X 211       0.450   3.500   3.830  0.00  0.00           C
ATOM    888  C   LEU X 211      -2.030   1.860   0.620  0.00  0.00           C
ATOM    889  O   LEU X 211      -2.380   0.840   0.040  0.00  0.00           O
ATOM    890  N   LEU X 212      -2.150   3.050   0.030  0.00  0.00           N
ATOM    891  CA  LEU X 212      -2.570   3.260  -1.340  0.00  0.00           C
ATOM    892  CB  LEU X 212      -3.660   4.330  -1.360  0.00  0.00           C
ATOM    893  CG  LEU X 212      -4.910   3.900  -0.600  0.00  0.00           C
ATOM    894  CD1 LEU X 212      -5.980   4.960  -0.920  0.00  0.00           C
ATOM    895  CD2 LEU X 212      -5.560   2.540  -0.870  0.00  0.00           C
ATOM    896  C   LEU X 212      -1.390   3.650  -2.200  0.00  0.00           C
ATOM    897  O   LEU X 212      -0.500   4.320  -1.660  0.00  0.00           O
ATOM    898  N   PRO X 213      -1.430   3.370  -3.500  0.00  0.00           N
ATOM    899  CD  PRO X 213      -2.340   2.500  -4.220  0.00  0.00           C
ATOM    900  CG  PRO X 213      -1.820   2.270  -5.630  0.00  0.00           C
ATOM    901  CB  PRO X 213      -0.990   3.530  -5.880  0.00  0.00           C
ATOM    902  CA  PRO X 213      -0.640   4.080  -4.510  0.00  0.00           C
ATOM    903  C   PRO X 213      -0.740   5.590  -4.540  0.00  0.00           C
ATOM    904  O   PRO X 213       0.240   6.260  -4.890  0.00  0.00           O
ATOM    905  N   THR X 214      -1.830   6.160  -4.040  0.00  0.00           N
ATOM    906  CA  THR X 214      -2.100   7.580  -4.210  0.00  0.00           C
ATOM    907  CB  THR X 214      -3.570   7.930  -4.130  0.00  0.00           C
ATOM    908  CG2 THR X 214      -3.940   9.250  -4.800  0.00  0.00           C
ATOM    909  OG1 THR X 214      -4.400   6.890  -4.640  0.00  0.00           O
ATOM    910  C   THR X 214      -1.320   8.500  -3.290  0.00  0.00           C
ATOM    911  O   THR X 214      -1.320   8.350  -2.060  0.00  0.00           O
ATOM    912  N   GLU X 215      -0.590   9.460  -3.850  0.00  0.00           N
ATOM    913  CA  GLU X 215       0.410  10.270  -3.160  0.00  0.00           C
ATOM    914  CB  GLU X 215       1.840   9.880  -3.540  0.00  0.00           C
ATOM    915  CG  GLU X 215       2.880  10.400  -2.550  0.00  0.00           C
ATOM    916  CD  GLU X 215       4.310  10.030  -2.940  0.00  0.00           C
ATOM    917  OE1 GLU X 215       5.150   9.760  -2.070  0.00  0.00           O
ATOM    918  OE2 GLU X 215       4.720  10.250  -4.110  0.00  0.00           O
ATOM    919  C   GLU X 215       0.170  11.720  -3.520  0.00  0.00           C
ATOM    920  O   GLU X 215      -0.140  12.010  -4.680  0.00  0.00           O
ATOM    921  N   GLN X 216       0.260  12.650  -2.570  0.00  0.00           N
ATOM    922  CA  GLN X 216      -0.150  14.020  -2.760  0.00  0.00           C
ATOM    923  CB  GLN X 216      -1.630  14.110  -2.370  0.00  0.00           C
ATOM    924  CG  GLN X 216      -2.640  13.400  -3.280  0.00  0.00           C
ATOM    925  CD  GLN X 216      -2.850  14.240  -4.520  0.00  0.00           C
ATOM    926  OE1 GLN X 216      -3.790  15.020  -4.690  0.00  0.00           O
ATOM    927  NE2 GLN X 216      -1.930  14.230  -5.490  0.00  0.00           N
ATOM    928  C   GLN X 216       0.700  14.890  -1.850  0.00  0.00           C
ATOM    929  O   GLN X 216       1.170  14.500  -0.780  0.00  0.00           O
ATOM    930  N   PRO X 217       0.660  16.160  -2.250  0.00  0.00           N
ATOM    931  CD  PRO X 217       0.520  16.680  -3.600  0.00  0.00           C
ATOM    932  CG  PRO X 217       0.780  18.170  -3.500  0.00  0.00           C
ATOM    933  CB  PRO X 217       0.690  18.550  -2.030  0.00  0.00           C
ATOM    934  CA  PRO X 217       0.870  17.230  -1.290  0.00  0.00           C
ATOM    935  C   PRO X 217      -0.020  17.200  -0.060  0.00  0.00           C
ATOM    936  O   PRO X 217      -1.130  16.700  -0.160  0.00  0.00           O
ATOM    937  N   ARG X 218       0.350  17.840   1.060  0.00  0.00           N
ATOM    938  CA  ARG X 218      -0.410  17.950   2.260  0.00  0.00           C
ATOM    939  CB  ARG X 218       0.340  17.200   3.360  0.00  0.00           C
ATOM    940  CG  ARG X 218       1.610  17.910   3.790  0.00  0.00           C
ATOM    941  CD  ARG X 218       2.640  17.050   4.530  0.00  0.00           C
ATOM    942  NE  ARG X 218       3.510  16.350   3.580  0.00  0.00           N
ATOM    943  CZ  ARG X 218       4.750  15.910   3.720  0.00  0.00           C
ATOM    944  NH1 ARG X 218       5.430  16.030   4.880  0.00  0.00           N
ATOM    945  NH2 ARG X 218       5.470  15.350   2.750  0.00  0.00           N
ATOM    946  C   ARG X 218      -0.750  19.350   2.740  0.00  0.00           C
ATOM    947  O   ARG X 218       0.080  20.260   2.800  0.00  0.00           O
ATOM    948  N   LEU X 219      -1.940  19.580   3.310  0.00  0.00           N
ATOM    949  CA  LEU X 219      -2.270  20.830   4.000  0.00  0.00           C
ATOM    950  CB  LEU X 219      -3.770  21.030   3.770  0.00  0.00           C
ATOM    951  CG  LEU X 219      -4.490  20.760   2.460  0.00  0.00           C
ATOM    952  CD1 LEU X 219      -5.940  21.210   2.370  0.00  0.00           C
ATOM    953  CD2 LEU X 219      -3.680  21.430   1.350  0.00  0.00           C
ATOM    954  C   LEU X 219      -2.000  20.610   5.480  0.00  0.00           C
ATOM    955  O   LEU X 219      -2.050  19.500   6.010  0.00  0.00           O
ATOM    956  N   ARG X 220      -1.710  21.710   6.160  0.00  0.00           N
ATOM    957  CA  ARG X 220      -1.650  21.920   7.600  0.00  0.00           C
ATOM    958  CB  ARG X 220      -0.570  22.910   8.000  0.00  0.00           C
ATOM    959  CG  ARG X 220       0.480  22.530   9.040  0.00  0.00           C
ATOM    960  CD  ARG X 220       0.320  22.890  10.520  0.00  0.00           C
ATOM    961  NE  ARG X 220      -0.700  22.120  11.220  0.00  0.00           N
ATOM    962  CZ  ARG X 220      -0.580  21.330  12.300  0.00  0.00           C
ATOM    963  NH1 ARG X 220       0.680  21.010  12.610  0.00  0.00           N
ATOM    964  NH2 ARG X 220      -1.570  20.730  12.970  0.00  0.00           N
ATOM    965  C   ARG X 220      -3.050  22.260   8.110  0.00  0.00           C
ATOM    966  O   ARG X 220      -3.570  23.290   7.670  0.00  0.00           O
ATOM    967  N   VAL X 221      -3.620  21.420   8.970  0.00  0.00           N
ATOM    968  CA  VAL X 221      -4.960  21.540   9.490  0.00  0.00           C
ATOM    969  CB  VAL X 221      -5.840  20.470   8.840  0.00  0.00           C
ATOM    970  CG1 VAL X 221      -6.010  20.740   7.350  0.00  0.00           C
ATOM    971  CG2 VAL X 221      -5.460  19.010   8.980  0.00  0.00           C
ATOM    972  C   VAL X 221      -5.030  21.310  11.010  0.00  0.00           C
ATOM    973  O   VAL X 221      -4.010  21.080  11.630  0.00  0.00           O
ATOM    974  N   PRO X 222      -6.200  21.440  11.640  0.00  0.00           N
ATOM    975  CD  PRO X 222      -7.300  22.310  11.260  0.00  0.00           C
ATOM    976  CG  PRO X 222      -7.740  22.930  12.600  0.00  0.00           C
ATOM    977  CB  PRO X 222      -7.510  21.810  13.600  0.00  0.00           C
ATOM    978  CA  PRO X 222      -6.250  21.150  13.050  0.00  0.00           C
ATOM    979  C   PRO X 222      -6.020  19.730  13.510  0.00  0.00           C
ATOM    980  O   PRO X 222      -6.220  18.720  12.820  0.00  0.00           O
ATOM    981  N   GLY X 223      -5.710  19.690  14.810  0.00  0.00           N
ATOM    982  CA  GLY X 223      -5.820  18.530  15.680  0.00  0.00           C
ATOM    983  C   GLY X 223      -6.800  18.710  16.840  0.00  0.00           C
ATOM    984  O   GLY X 223      -7.520  19.710  16.910  0.00  0.00           O
ATOM    985  N   CYS X 224      -6.790  17.750  17.770  0.00  0.00           N
ATOM    986  CA  CYS X 224      -7.790  17.720  18.810  0.00  0.00           C
ATOM    987  CB  CYS X 224      -7.850  16.300  19.380  0.00  0.00           C
ATOM    988  SG  CYS X 224      -8.150  15.020  18.140  0.00  0.00           S
ATOM    989  C   CYS X 224      -7.590  18.830  19.830  0.00  0.00           C
ATOM    990  O   CYS X 224      -8.590  19.180  20.460  0.00  0.00           O
ATOM    991  N   ASN X 225      -6.370  19.340  20.010  0.00  0.00           N
ATOM    992  CA  ASN X 225      -6.130  20.480  20.850  0.00  0.00           C
ATOM    993  CB  ASN X 225      -4.880  20.280  21.700  0.00  0.00           C
ATOM    994  CG  ASN X 225      -4.920  18.970  22.480  0.00  0.00           C
ATOM    995  OD1 ASN X 225      -3.880  18.330  22.600  0.00  0.00           O
ATOM    996  ND2 ASN X 225      -6.050  18.410  22.930  0.00  0.00           N
ATOM    997  C   ASN X 225      -6.260  21.860  20.210  0.00  0.00           C
ATOM    998  O   ASN X 225      -5.910  22.820  20.900  0.00  0.00           O
ATOM    999  N   GLN X 226      -6.660  21.970  18.950  0.00  0.00           N
ATOM   1000  CA  GLN X 226      -6.490  23.120  18.100  0.00  0.00           C
ATOM   1001  CB  GLN X 226      -5.460  22.770  17.010  0.00  0.00           C
ATOM   1002  CG  GLN X 226      -4.180  22.110  17.520  0.00  0.00           C
ATOM   1003  CD  GLN X 226      -3.240  21.900  16.340  0.00  0.00           C
ATOM   1004  OE1 GLN X 226      -3.690  21.520  15.280  0.00  0.00           O
ATOM   1005  NE2 GLN X 226      -1.960  22.270  16.450  0.00  0.00           N
ATOM   1006  C   GLN X 226      -7.790  23.550  17.470  0.00  0.00           C
ATOM   1007  O   GLN X 226      -8.080  24.760  17.400  0.00  0.00           O
ATOM   1008  N   ASP X 227      -8.710  22.650  17.110  0.00  0.00           N
ATOM   1009  CA  ASP X 227     -10.050  22.870  16.590  0.00  0.00           C
ATOM   1010  CB  ASP X 227     -10.550  21.650  15.810  0.00  0.00           C
ATOM   1011  CG  ASP X 227     -11.920  21.780  15.160  0.00  0.00           C
ATOM   1012  OD1 ASP X 227     -12.980  21.980  15.810  0.00  0.00           O
ATOM   1013  OD2 ASP X 227     -12.000  21.740  13.910  0.00  0.00           O
ATOM   1014  C   ASP X 227     -10.970  23.180  17.750  0.00  0.00           C
ATOM   1015  O   ASP X 227     -11.190  22.430  18.700  0.00  0.00           O
ATOM   1016  N   LEU X 228     -11.620  24.340  17.630  0.00  0.00           N
ATOM   1017  CA  LEU X 228     -12.540  24.840  18.640  0.00  0.00           C
ATOM   1018  CB  LEU X 228     -12.880  26.320  18.440  0.00  0.00           C
ATOM   1019  CG  LEU X 228     -11.840  27.430  18.300  0.00  0.00           C
ATOM   1020  CD1 LEU X 228     -12.460  28.640  17.620  0.00  0.00           C
ATOM   1021  CD2 LEU X 228     -11.370  27.850  19.700  0.00  0.00           C
ATOM   1022  C   LEU X 228     -13.800  24.020  18.770  0.00  0.00           C
ATOM   1023  O   LEU X 228     -14.350  23.940  19.870  0.00  0.00           O
ATOM   1024  N   ASP X 229     -14.280  23.270  17.760  0.00  0.00           N
ATOM   1025  CA  ASP X 229     -15.400  22.360  17.910  0.00  0.00           C
ATOM   1026  CB  ASP X 229     -16.230  22.180  16.650  0.00  0.00           C
ATOM   1027  CG  ASP X 229     -16.610  23.390  15.820  0.00  0.00           C
ATOM   1028  OD1 ASP X 229     -16.930  23.220  14.630  0.00  0.00           O
ATOM   1029  OD2 ASP X 229     -16.620  24.540  16.310  0.00  0.00           O
ATOM   1030  C   ASP X 229     -15.040  21.080  18.620  0.00  0.00           C
ATOM   1031  O   ASP X 229     -15.830  20.590  19.430  0.00  0.00           O
ATOM   1032  N   VAL X 230     -13.830  20.540  18.420  0.00  0.00           N
ATOM   1033  CA  VAL X 230     -13.230  19.430  19.120  0.00  0.00           C
ATOM   1034  CB  VAL X 230     -12.010  18.780  18.460  0.00  0.00           C
ATOM   1035  CG1 VAL X 230     -11.770  17.480  19.210  0.00  0.00           C
ATOM   1036  CG2 VAL X 230     -12.310  18.400  17.030  0.00  0.00           C
ATOM   1037  C   VAL X 230     -12.940  19.810  20.550  0.00  0.00           C
ATOM   1038  O   VAL X 230     -13.350  19.090  21.470  0.00  0.00           O
ATOM   1039  N   GLN X 231     -12.280  20.960  20.770  0.00  0.00           N
ATOM   1040  CA  GLN X 231     -12.030  21.420  22.110  0.00  0.00           C
ATOM   1041  CB  GLN X 231     -11.230  22.750  22.140  0.00  0.00           C
ATOM   1042  CG  GLN X 231      -9.790  22.500  21.680  0.00  0.00           C
ATOM   1043  CD  GLN X 231      -9.030  23.820  21.650  0.00  0.00           C
ATOM   1044  OE1 GLN X 231      -8.490  24.270  22.670  0.00  0.00           O
ATOM   1045  NE2 GLN X 231      -8.820  24.530  20.550  0.00  0.00           N
ATOM   1046  C   GLN X 231     -13.320  21.570  22.900  0.00  0.00           C
ATOM   1047  O   GLN X 231     -13.360  21.140  24.060  0.00  0.00           O
ATOM   1048  N   LYS X 232     -14.400  22.110  22.320  0.00  0.00           N
ATOM   1049  CA  LYS X 232     -15.700  22.120  22.970  0.00  0.00           C
ATOM   1050  CB  LYS X 232     -16.610  22.970  22.090  0.00  0.00           C
ATOM   1051  CG  LYS X 232     -18.090  23.080  22.480  0.00  0.00           C
ATOM   1052  CD  LYS X 232     -18.840  24.200  21.780  0.00  0.00           C
ATOM   1053  CE  LYS X 232     -18.060  25.520  21.670  0.00  0.00           C
ATOM   1054  NZ  LYS X 232     -18.940  26.670  21.790  0.00  0.00           N
ATOM   1055  C   LYS X 232     -16.340  20.790  23.320  0.00  0.00           C
ATOM   1056  O   LYS X 232     -17.030  20.760  24.330  0.00  0.00           O
ATOM   1057  N   LYS X 233     -15.990  19.660  22.680  0.00  0.00           N
ATOM   1058  CA  LYS X 233     -16.280  18.280  23.070  0.00  0.00           C
ATOM   1059  CB  LYS X 233     -16.060  17.350  21.870  0.00  0.00           C
ATOM   1060  CG  LYS X 233     -16.690  15.960  21.920  0.00  0.00           C
ATOM   1061  CD  LYS X 233     -18.190  16.190  21.770  0.00  0.00           C
ATOM   1062  CE  LYS X 233     -18.750  14.770  21.720  0.00  0.00           C
ATOM   1063  NZ  LYS X 233     -20.030  14.640  21.000  0.00  0.00           N
ATOM   1064  C   LYS X 233     -15.350  17.910  24.220  0.00  0.00           C
ATOM   1065  O   LYS X 233     -15.820  17.200  25.100  0.00  0.00           O
ATOM   1066  N   LEU X 234     -14.080  18.300  24.160  0.00  0.00           N
ATOM   1067  CA  LEU X 234     -13.140  17.940  25.200  0.00  0.00           C
ATOM   1068  CB  LEU X 234     -11.640  18.120  24.930  0.00  0.00           C
ATOM   1069  CG  LEU X 234     -10.950  17.060  24.050  0.00  0.00           C
ATOM   1070  CD1 LEU X 234      -9.480  17.250  23.720  0.00  0.00           C
ATOM   1071  CD2 LEU X 234     -11.190  15.690  24.660  0.00  0.00           C
ATOM   1072  C   LEU X 234     -13.480  18.530  26.560  0.00  0.00           C
ATOM   1073  O   LEU X 234     -13.210  17.960  27.620  0.00  0.00           O
ATOM   1074  N   TYR X 235     -14.050  19.720  26.440  0.00  0.00           N
ATOM   1075  CA  TYR X 235     -14.490  20.400  27.650  0.00  0.00           C
ATOM   1076  CB  TYR X 235     -15.130  21.700  27.190  0.00  0.00           C
ATOM   1077  CG  TYR X 235     -15.460  22.610  28.350  0.00  0.00           C
ATOM   1078  CD1 TYR X 235     -14.690  23.700  28.790  0.00  0.00           C
ATOM   1079  CE1 TYR X 235     -15.020  24.440  29.920  0.00  0.00           C
ATOM   1080  CZ  TYR X 235     -16.230  24.140  30.590  0.00  0.00           C
ATOM   1081  OH  TYR X 235     -16.720  24.800  31.680  0.00  0.00           O
ATOM   1082  CE2 TYR X 235     -17.030  23.040  30.220  0.00  0.00           C
ATOM   1083  CD2 TYR X 235     -16.580  22.300  29.110  0.00  0.00           C
ATOM   1084  C   TYR X 235     -15.410  19.590  28.550  0.00  0.00           C
ATOM   1085  O   TYR X 235     -15.270  19.530  29.770  0.00  0.00           O
ATOM   1086  N   ASP X 236     -16.330  18.880  27.910  0.00  0.00           N
ATOM   1087  CA  ASP X 236     -17.390  18.080  28.490  0.00  0.00           C
ATOM   1088  CB  ASP X 236     -18.460  17.820  27.430  0.00  0.00           C
ATOM   1089  CG  ASP X 236     -19.240  19.050  26.980  0.00  0.00           C
ATOM   1090  OD1 ASP X 236     -20.180  18.830  26.190  0.00  0.00           O
ATOM   1091  OD2 ASP X 236     -18.690  20.180  27.020  0.00  0.00           O
ATOM   1092  C   ASP X 236     -16.840  16.780  29.050  0.00  0.00           C
ATOM   1093  O   ASP X 236     -17.400  16.230  29.990  0.00  0.00           O
ATOM   1094  N   CYS X 237     -15.710  16.270  28.540  0.00  0.00           N
ATOM   1095  CA  CYS X 237     -14.910  15.130  28.880  0.00  0.00           C
ATOM   1096  CB  CYS X 237     -13.880  14.830  27.790  0.00  0.00           C
ATOM   1097  SG  CYS X 237     -13.920  13.090  27.330  0.00  0.00           S
ATOM   1098  C   CYS X 237     -14.220  15.210  30.230  0.00  0.00           C
ATOM   1099  O   CYS X 237     -14.140  14.260  31.000  0.00  0.00           O
ATOM   1100  N   LEU X 238     -13.850  16.410  30.670  0.00  0.00           N
ATOM   1101  CA  LEU X 238     -13.440  16.760  32.040  0.00  0.00           C
ATOM   1102  CB  LEU X 238     -12.350  17.820  31.900  0.00  0.00           C
ATOM   1103  CG  LEU X 238     -10.900  17.450  31.700  0.00  0.00           C
ATOM   1104  CD1 LEU X 238     -10.460  16.580  32.880  0.00  0.00           C
ATOM   1105  CD2 LEU X 238     -10.690  16.720  30.380  0.00  0.00           C
ATOM   1106  C   LEU X 238     -14.510  17.200  33.010  0.00  0.00           C
ATOM   1107  O   LEU X 238     -14.520  16.800  34.160  0.00  0.00           O
ATOM   1108  N   GLU X 239     -15.620  17.780  32.500  0.00  0.00           N
ATOM   1109  CA  GLU X 239     -16.840  18.010  33.260  0.00  0.00           C
ATOM   1110  CB  GLU X 239     -17.740  18.990  32.530  0.00  0.00           C
ATOM   1111  CG  GLU X 239     -17.170  20.410  32.600  0.00  0.00           C
ATOM   1112  CD  GLU X 239     -17.120  20.970  34.020  0.00  0.00           C
ATOM   1113  OE1 GLU X 239     -16.010  20.960  34.600  0.00  0.00           O
ATOM   1114  OE2 GLU X 239     -18.160  21.440  34.520  0.00  0.00           O
ATOM   1115  C   GLU X 239     -17.610  16.740  33.650  0.00  0.00           C
ATOM   1116  O   GLU X 239     -18.440  16.780  34.550  0.00  0.00           O
ATOM   1117  N   GLU X 240     -17.220  15.600  33.060  0.00  0.00           N
ATOM   1118  CA  GLU X 240     -17.580  14.250  33.460  0.00  0.00           C
ATOM   1119  CB  GLU X 240     -18.200  13.550  32.280  0.00  0.00           C
ATOM   1120  CG  GLU X 240     -19.570  14.050  31.780  0.00  0.00           C
ATOM   1121  CD  GLU X 240     -20.220  13.220  30.690  0.00  0.00           C
ATOM   1122  OE1 GLU X 240     -19.590  12.840  29.670  0.00  0.00           O
ATOM   1123  OE2 GLU X 240     -21.420  12.910  30.900  0.00  0.00           O
ATOM   1124  C   GLU X 240     -16.610  13.370  34.240  0.00  0.00           C
ATOM   1125  O   GLU X 240     -16.960  12.270  34.640  0.00  0.00           O
ATOM   1126  N   HIS X 241     -15.470  13.920  34.630  0.00  0.00           N
ATOM   1127  CA  HIS X 241     -14.460  13.350  35.510  0.00  0.00           C
ATOM   1128  CB  HIS X 241     -13.100  13.910  35.140  0.00  0.00           C
ATOM   1129  CG  HIS X 241     -12.000  13.050  35.700  0.00  0.00           C
ATOM   1130  ND1 HIS X 241     -11.150  13.280  36.770  0.00  0.00           N
ATOM   1131  CE1 HIS X 241     -10.410  12.170  36.880  0.00  0.00           C
ATOM   1132  NE2 HIS X 241     -10.690  11.310  35.910  0.00  0.00           N
ATOM   1133  CD2 HIS X 241     -11.670  11.850  35.100  0.00  0.00           C
ATOM   1134  C   HIS X 241     -14.770  13.590  36.990  0.00  0.00           C
ATOM   1135  O   HIS X 241     -15.650  14.380  37.300  0.00  0.00           O
CONECT   41   42   39
CONECT   42   41   43   47
CONECT   43   42   44   45
CONECT   44   43
CONECT   45   43   46
CONECT   46   45
CONECT   47   42   48   49
CONECT   48   47
CONECT   77   78   75
CONECT   78   77   79   83
CONECT   79   78   80   81
CONECT   80   79
CONECT   81   79   82
CONECT   82   81
CONECT   83   78   84   85
CONECT   84   83
CONECT 1126 1127 1124
CONECT 1127 1126 1128 1134
CONECT 1128 1127 1129
CONECT 1129 1128 1130 1133
CONECT 1130 1129 1131
CONECT 1131 1130 1132
CONECT 1132 1131 1133
CONECT 1133 1129 1132
CONECT 1134 1127 1135
CONECT 1135 1134
END
