# Supplementary material for: Conformational plasticity and allosteric communication networks explain Shelterin protein TPP1 binding to human telomerase
Source: Commun Chem. 2023 Nov 7;6:242. doi: 10.1038/s42004-023-01040-y (PMC10630336; doi:10.1038/s42004-023-01040-y)
Supplement: Supplementary file 4 — Supplementary Data 1 [file 42004_2023_1040_MOESM4_ESM.zip › Nuove_TPP1_structures/W2.pdb]

HELIX    1   1 ILE X   99  GLY X  105  1                                   7
HELIX    2   2 ARG X  159  THR X  164  1                                   6
HELIX    3   3 LEU X  228  CYS X  237  1                                  10
SHEET    1   1 1 ARG X 113  VAL X 120  0
SHEET    2   2 1 ALA X 142  SER X 147  0
SHEET    3   3 1 SER X 152  VAL X 157  0
SHEET    4   4 1 ARG X 180  GLN X 192  0
SHEET    5   5 1 GLU X 201  LEU X 212  0
ATOM      1  N   LEU X  95       9.124  11.931  -6.986  1.00  0.00           N
ATOM      2  CA  LEU X  95       9.994  12.372  -5.915  1.00  0.00           C
ATOM      3  CB  LEU X  95      11.168  11.403  -5.806  1.00  0.00           C
ATOM      4  CG  LEU X  95      10.900   9.916  -5.594  1.00  0.00           C
ATOM      5  CD1 LEU X  95      12.205   9.126  -5.598  1.00  0.00           C
ATOM      6  CD2 LEU X  95      10.187   9.629  -4.276  1.00  0.00           C
ATOM      7  C   LEU X  95      10.547  13.779  -6.093  1.00  0.00           C
ATOM      8  O   LEU X  95      10.828  14.250  -7.193  1.00  0.00           O
ATOM      9  N   ARG X  96      10.916  14.356  -4.947  1.00  0.00           N
ATOM     10  CA  ARG X  96      11.858  15.453  -4.860  1.00  0.00           C
ATOM     11  CB  ARG X  96      11.186  16.822  -4.831  1.00  0.00           C
ATOM     12  CG  ARG X  96      10.429  17.002  -3.518  1.00  0.00           C
ATOM     13  CD  ARG X  96       9.626  18.300  -3.539  1.00  0.00           C
ATOM     14  NE  ARG X  96       8.538  18.300  -2.561  1.00  0.00           N
ATOM     15  CZ  ARG X  96       8.612  18.536  -1.244  1.00  0.00           C
ATOM     16  NH1 ARG X  96       9.738  18.818  -0.576  1.00  0.00           N
ATOM     17  NH2 ARG X  96       7.481  18.507  -0.525  1.00  0.00           N
ATOM     18  C   ARG X  96      12.866  15.128  -3.766  1.00  0.00           C
ATOM     19  O   ARG X  96      12.637  14.229  -2.960  1.00  0.00           O
ATOM     20  N   PRO X  97      14.083  15.672  -3.840  1.00  0.00           N
ATOM     21  CD  PRO X  97      14.432  16.785  -4.700  1.00  0.00           C
ATOM     22  CG  PRO X  97      15.958  16.813  -4.731  1.00  0.00           C
ATOM     23  CB  PRO X  97      16.463  15.644  -3.890  1.00  0.00           C
ATOM     24  CA  PRO X  97      15.237  15.280  -3.056  1.00  0.00           C
ATOM     25  C   PRO X  97      15.237  15.869  -1.653  1.00  0.00           C
ATOM     26  O   PRO X  97      14.902  17.033  -1.449  1.00  0.00           O
ATOM     27  N   TRP X  98      15.522  15.084  -0.611  1.00  0.00           N
ATOM     28  CA  TRP X  98      15.613  15.411   0.797  1.00  0.00           C
ATOM     29  CB  TRP X  98      14.204  15.235   1.357  1.00  0.00           C
ATOM     30  CG  TRP X  98      13.638  13.854   1.284  1.00  0.00           C
ATOM     31  CD1 TRP X  98      12.930  13.320   0.262  1.00  0.00           C
ATOM     32  NE1 TRP X  98      12.574  12.011   0.519  1.00  0.00           N
ATOM     33  CE2 TRP X  98      13.257  11.540   1.622  1.00  0.00           C
ATOM     34  CZ2 TRP X  98      13.376  10.289   2.241  1.00  0.00           C
ATOM     35  CH2 TRP X  98      14.076  10.150   3.446  1.00  0.00           C
ATOM     36  CZ3 TRP X  98      14.723  11.279   3.963  1.00  0.00           C
ATOM     37  CE3 TRP X  98      14.607  12.525   3.334  1.00  0.00           C
ATOM     38  CD2 TRP X  98      13.889  12.700   2.140  1.00  0.00           C
ATOM     39  C   TRP X  98      16.673  14.660   1.589  1.00  0.00           C
ATOM     40  O   TRP X  98      16.943  15.089   2.709  1.00  0.00           O
ATOM     41  N   ILE X  99      17.339  13.632   1.056  1.00  0.00           N
ATOM     42  CA  ILE X  99      18.230  12.786   1.824  1.00  0.00           C
ATOM     43  CB  ILE X  99      18.514  11.481   1.088  1.00  0.00           C
ATOM     44  CG2 ILE X  99      19.683  10.697   1.675  1.00  0.00           C
ATOM     45  CG1 ILE X  99      17.234  10.670   1.278  1.00  0.00           C
ATOM     46  CD  ILE X  99      17.163   9.377   0.472  1.00  0.00           C
ATOM     47  C   ILE X  99      19.493  13.482   2.314  1.00  0.00           C
ATOM     48  O   ILE X  99      19.728  13.441   3.519  1.00  0.00           O
ATOM     49  N   ARG X 100      20.237  14.060   1.368  1.00  0.00           N
ATOM     50  CA  ARG X 100      21.424  14.776   1.791  1.00  0.00           C
ATOM     51  CB  ARG X 100      22.345  15.047   0.604  1.00  0.00           C
ATOM     52  CG  ARG X 100      23.672  15.727   0.925  1.00  0.00           C
ATOM     53  CD  ARG X 100      24.180  16.442  -0.324  1.00  0.00           C
ATOM     54  NE  ARG X 100      25.564  16.905  -0.212  1.00  0.00           N
ATOM     55  CZ  ARG X 100      26.036  18.108  -0.567  1.00  0.00           C
ATOM     56  NH1 ARG X 100      25.331  19.222  -0.326  1.00  0.00           N
ATOM     57  NH2 ARG X 100      27.286  18.413  -0.939  1.00  0.00           N
ATOM     58  C   ARG X 100      21.131  16.054   2.564  1.00  0.00           C
ATOM     59  O   ARG X 100      21.927  16.297   3.468  1.00  0.00           O
ATOM     60  N   GLU X 101      19.977  16.701   2.382  1.00  0.00           N
ATOM     61  CA  GLU X 101      19.437  17.847   3.085  1.00  0.00           C
ATOM     62  CB  GLU X 101      18.312  18.400   2.215  1.00  0.00           C
ATOM     63  CG  GLU X 101      17.701  19.623   2.892  1.00  0.00           C
ATOM     64  CD  GLU X 101      16.870  20.451   1.922  1.00  0.00           C
ATOM     65  OE1 GLU X 101      17.392  21.496   1.477  1.00  0.00           O
ATOM     66  OE2 GLU X 101      15.711  20.147   1.565  1.00  0.00           O
ATOM     67  C   GLU X 101      19.116  17.501   4.532  1.00  0.00           C
ATOM     68  O   GLU X 101      19.467  18.251   5.440  1.00  0.00           O
ATOM     69  N   LEU X 102      18.391  16.417   4.817  1.00  0.00           N
ATOM     70  CA  LEU X 102      18.207  15.901   6.159  1.00  0.00           C
ATOM     71  CB  LEU X 102      17.326  14.656   6.114  1.00  0.00           C
ATOM     72  CG  LEU X 102      16.949  14.046   7.462  1.00  0.00           C
ATOM     73  CD1 LEU X 102      16.325  15.053   8.423  1.00  0.00           C
ATOM     74  CD2 LEU X 102      16.010  12.869   7.214  1.00  0.00           C
ATOM     75  C   LEU X 102      19.490  15.577   6.911  1.00  0.00           C
ATOM     76  O   LEU X 102      19.379  15.583   8.135  1.00  0.00           O
ATOM     77  N   ILE X 103      20.659  15.315   6.319  1.00  0.00           N
ATOM     78  CA  ILE X 103      21.857  14.957   7.052  1.00  0.00           C
ATOM     79  CB  ILE X 103      22.525  13.774   6.358  1.00  0.00           C
ATOM     80  CG2 ILE X 103      23.804  13.270   7.022  1.00  0.00           C
ATOM     81  CG1 ILE X 103      21.582  12.582   6.229  1.00  0.00           C
ATOM     82  CD  ILE X 103      22.073  11.589   5.178  1.00  0.00           C
ATOM     83  C   ILE X 103      22.867  16.090   7.158  1.00  0.00           C
ATOM     84  O   ILE X 103      23.535  16.218   8.182  1.00  0.00           O
ATOM     85  N   LEU X 104      22.959  17.016   6.201  1.00  0.00           N
ATOM     86  CA  LEU X 104      23.607  18.304   6.333  1.00  0.00           C
ATOM     87  CB  LEU X 104      24.133  18.768   4.978  1.00  0.00           C
ATOM     88  CG  LEU X 104      25.176  17.898   4.283  1.00  0.00           C
ATOM     89  CD1 LEU X 104      25.447  18.376   2.859  1.00  0.00           C
ATOM     90  CD2 LEU X 104      26.467  17.905   5.097  1.00  0.00           C
ATOM     91  C   LEU X 104      22.801  19.455   6.918  1.00  0.00           C
ATOM     92  O   LEU X 104      23.321  20.482   7.349  1.00  0.00           O
ATOM     93  N   GLY X 105      21.486  19.282   7.065  1.00  0.00           N
ATOM     94  CA  GLY X 105      20.571  20.138   7.792  1.00  0.00           C
ATOM     95  C   GLY X 105      20.671  19.922   9.295  1.00  0.00           C
ATOM     96  O   GLY X 105      21.223  18.913   9.731  1.00  0.00           O
ATOM     97  N   SER X 106      20.239  20.881  10.118  1.00  0.00           N
ATOM     98  CA  SER X 106      20.174  20.899  11.566  1.00  0.00           C
ATOM     99  CB  SER X 106      21.450  21.536  12.108  1.00  0.00           C
ATOM    100  OG  SER X 106      21.660  22.731  11.389  1.00  0.00           O
ATOM    101  C   SER X 106      18.901  21.459  12.186  1.00  0.00           C
ATOM    102  O   SER X 106      18.564  21.133  13.322  1.00  0.00           O
ATOM    103  N   GLU X 107      18.168  22.163  11.322  1.00  0.00           N
ATOM    104  CA  GLU X 107      16.935  22.851  11.651  1.00  0.00           C
ATOM    105  CB  GLU X 107      17.140  24.344  11.895  1.00  0.00           C
ATOM    106  CG  GLU X 107      18.184  24.891  12.864  1.00  0.00           C
ATOM    107  CD  GLU X 107      19.604  24.957  12.318  1.00  0.00           C
ATOM    108  OE1 GLU X 107      19.781  25.374  11.153  1.00  0.00           O
ATOM    109  OE2 GLU X 107      20.549  24.605  13.056  1.00  0.00           O
ATOM    110  C   GLU X 107      15.852  22.619  10.608  1.00  0.00           C
ATOM    111  O   GLU X 107      15.004  23.453  10.297  1.00  0.00           O
ATOM    112  N   THR X 108      15.892  21.467   9.933  1.00  0.00           N
ATOM    113  CA  THR X 108      15.221  21.065   8.713  1.00  0.00           C
ATOM    114  CB  THR X 108      15.909  19.895   8.016  1.00  0.00           C
ATOM    115  CG2 THR X 108      15.333  19.597   6.635  1.00  0.00           C
ATOM    116  OG1 THR X 108      17.306  20.071   7.935  1.00  0.00           O
ATOM    117  C   THR X 108      13.756  20.804   9.035  1.00  0.00           C
ATOM    118  O   THR X 108      13.416  20.198  10.048  1.00  0.00           O
ATOM    119  N   PRO X 109      12.812  21.373   8.281  1.00  0.00           N
ATOM    120  CD  PRO X 109      13.025  22.193   7.106  1.00  0.00           C
ATOM    121  CG  PRO X 109      11.765  21.919   6.289  1.00  0.00           C
ATOM    122  CB  PRO X 109      10.666  21.937   7.349  1.00  0.00           C
ATOM    123  CA  PRO X 109      11.387  21.190   8.468  1.00  0.00           C
ATOM    124  C   PRO X 109      10.931  19.738   8.512  1.00  0.00           C
ATOM    125  O   PRO X 109      11.204  18.942   7.616  1.00  0.00           O
ATOM    126  N   SER X 110      10.264  19.465   9.635  1.00  0.00           N
ATOM    127  CA  SER X 110       9.773  18.148   9.984  1.00  0.00           C
ATOM    128  CB  SER X 110       9.683  17.997  11.500  1.00  0.00           C
ATOM    129  OG  SER X 110       8.778  18.940  12.030  1.00  0.00           O
ATOM    130  C   SER X 110       8.523  17.614   9.298  1.00  0.00           C
ATOM    131  O   SER X 110       7.840  16.790   9.902  1.00  0.00           O
ATOM    132  N   SER X 111       8.153  18.073   8.099  1.00  0.00           N
ATOM    133  CA  SER X 111       7.120  17.640   7.179  1.00  0.00           C
ATOM    134  CB  SER X 111       6.920  18.736   6.137  1.00  0.00           C
ATOM    135  OG  SER X 111       8.047  18.650   5.295  1.00  0.00           O
ATOM    136  C   SER X 111       7.224  16.297   6.471  1.00  0.00           C
ATOM    137  O   SER X 111       8.341  15.804   6.331  1.00  0.00           O
ATOM    138  N   PRO X 112       6.123  15.675   6.041  1.00  0.00           N
ATOM    139  CD  PRO X 112       4.749  15.984   6.380  1.00  0.00           C
ATOM    140  CG  PRO X 112       3.923  14.738   6.079  1.00  0.00           C
ATOM    141  CB  PRO X 112       4.669  14.081   4.921  1.00  0.00           C
ATOM    142  CA  PRO X 112       6.110  14.461   5.251  1.00  0.00           C
ATOM    143  C   PRO X 112       7.072  14.526   4.073  1.00  0.00           C
ATOM    144  O   PRO X 112       7.078  15.536   3.371  1.00  0.00           O
ATOM    145  N   ARG X 113       7.872  13.475   3.882  1.00  0.00           N
ATOM    146  CA  ARG X 113       8.790  13.252   2.784  1.00  0.00           C
ATOM    147  CB  ARG X 113      10.242  13.399   3.230  1.00  0.00           C
ATOM    148  CG  ARG X 113      10.607  14.880   3.282  1.00  0.00           C
ATOM    149  CD  ARG X 113      11.848  15.115   4.138  1.00  0.00           C
ATOM    150  NE  ARG X 113      11.584  14.865   5.554  1.00  0.00           N
ATOM    151  CZ  ARG X 113      12.135  15.424   6.640  1.00  0.00           C
ATOM    152  NH1 ARG X 113      13.117  16.333   6.581  1.00  0.00           N
ATOM    153  NH2 ARG X 113      11.759  14.963   7.841  1.00  0.00           N
ATOM    154  C   ARG X 113       8.609  11.866   2.182  1.00  0.00           C
ATOM    155  O   ARG X 113       8.600  10.924   2.970  1.00  0.00           O
ATOM    156  N   ALA X 114       8.419  11.754   0.865  1.00  0.00           N
ATOM    157  CA  ALA X 114       8.323  10.509   0.129  1.00  0.00           C
ATOM    158  CB  ALA X 114       7.384  10.742  -1.051  1.00  0.00           C
ATOM    159  C   ALA X 114       9.701  10.043  -0.318  1.00  0.00           C
ATOM    160  O   ALA X 114      10.421  10.898  -0.829  1.00  0.00           O
ATOM    161  N   GLY X 115       9.930   8.727  -0.300  1.00  0.00           N
ATOM    162  CA  GLY X 115      11.016   8.101  -1.027  1.00  0.00           C
ATOM    163  C   GLY X 115      10.627   6.691  -1.449  1.00  0.00           C
ATOM    164  O   GLY X 115       9.654   6.093  -0.996  1.00  0.00           O
ATOM    165  N   GLN X 116      11.404   6.159  -2.395  1.00  0.00           N
ATOM    166  CA  GLN X 116      11.390   4.751  -2.733  1.00  0.00           C
ATOM    167  CB  GLN X 116      11.998   4.610  -4.125  1.00  0.00           C
ATOM    168  CG  GLN X 116      11.923   3.142  -4.537  1.00  0.00           C
ATOM    169  CD  GLN X 116      12.623   2.893  -5.866  1.00  0.00           C
ATOM    170  OE1 GLN X 116      13.773   3.231  -6.141  1.00  0.00           O
ATOM    171  NE2 GLN X 116      11.991   2.118  -6.749  1.00  0.00           N
ATOM    172  C   GLN X 116      12.090   3.905  -1.678  1.00  0.00           C
ATOM    173  O   GLN X 116      13.238   4.221  -1.371  1.00  0.00           O
ATOM    174  N   LEU X 117      11.461   2.772  -1.357  1.00  0.00           N
ATOM    175  CA  LEU X 117      12.068   1.655  -0.662  1.00  0.00           C
ATOM    176  CB  LEU X 117      10.966   0.837   0.006  1.00  0.00           C
ATOM    177  CG  LEU X 117      11.520  -0.131   1.047  1.00  0.00           C
ATOM    178  CD1 LEU X 117      10.356  -0.942   1.611  1.00  0.00           C
ATOM    179  CD2 LEU X 117      12.612  -1.047   0.504  1.00  0.00           C
ATOM    180  C   LEU X 117      12.880   0.958  -1.745  1.00  0.00           C
ATOM    181  O   LEU X 117      12.364   0.226  -2.586  1.00  0.00           O
ATOM    182  N   LEU X 118      14.150   1.348  -1.882  1.00  0.00           N
ATOM    183  CA  LEU X 118      15.087   0.798  -2.841  1.00  0.00           C
ATOM    184  CB  LEU X 118      16.201   1.825  -3.022  1.00  0.00           C
ATOM    185  CG  LEU X 118      17.253   1.377  -4.033  1.00  0.00           C
ATOM    186  CD1 LEU X 118      16.624   0.971  -5.361  1.00  0.00           C
ATOM    187  CD2 LEU X 118      18.315   2.458  -4.220  1.00  0.00           C
ATOM    188  C   LEU X 118      15.455  -0.651  -2.550  1.00  0.00           C
ATOM    189  O   LEU X 118      15.281  -1.534  -3.386  1.00  0.00           O
ATOM    190  N   GLU X 119      15.845  -0.962  -1.312  1.00  0.00           N
ATOM    191  CA  GLU X 119      16.009  -2.348  -0.926  1.00  0.00           C
ATOM    192  CB  GLU X 119      17.332  -2.942  -1.401  1.00  0.00           C
ATOM    193  CG  GLU X 119      18.549  -2.345  -0.701  1.00  0.00           C
ATOM    194  CD  GLU X 119      19.884  -2.934  -1.133  1.00  0.00           C
ATOM    195  OE1 GLU X 119      20.008  -4.178  -1.158  1.00  0.00           O
ATOM    196  OE2 GLU X 119      20.707  -2.162  -1.671  1.00  0.00           O
ATOM    197  C   GLU X 119      15.653  -2.691   0.514  1.00  0.00           C
ATOM    198  O   GLU X 119      15.815  -1.758   1.297  1.00  0.00           O
ATOM    199  N   VAL X 120      15.203  -3.890   0.890  1.00  0.00           N
ATOM    200  CA  VAL X 120      15.174  -4.376   2.255  1.00  0.00           C
ATOM    201  CB  VAL X 120      14.153  -5.474   2.542  1.00  0.00           C
ATOM    202  CG1 VAL X 120      14.058  -5.745   4.041  1.00  0.00           C
ATOM    203  CG2 VAL X 120      12.808  -5.176   1.887  1.00  0.00           C
ATOM    204  C   VAL X 120      16.517  -4.899   2.744  1.00  0.00           C
ATOM    205  O   VAL X 120      17.040  -5.778   2.061  1.00  0.00           O
ATOM    206  N   LEU X 121      17.069  -4.356   3.831  1.00  0.00           N
ATOM    207  CA  LEU X 121      18.360  -4.823   4.295  1.00  0.00           C
ATOM    208  CB  LEU X 121      19.190  -3.610   4.704  1.00  0.00           C
ATOM    209  CG  LEU X 121      19.442  -2.522   3.665  1.00  0.00           C
ATOM    210  CD1 LEU X 121      20.295  -1.400   4.249  1.00  0.00           C
ATOM    211  CD2 LEU X 121      20.149  -3.077   2.432  1.00  0.00           C
ATOM    212  C   LEU X 121      18.222  -5.826   5.431  1.00  0.00           C
ATOM    213  O   LEU X 121      19.004  -6.769   5.537  1.00  0.00           O
ATOM    214  N   GLN X 122      17.260  -5.551   6.315  1.00  0.00           N
ATOM    215  CA  GLN X 122      16.933  -6.407   7.438  1.00  0.00           C
ATOM    216  CB  GLN X 122      17.640  -6.000   8.728  1.00  0.00           C
ATOM    217  CG  GLN X 122      19.153  -6.006   8.933  1.00  0.00           C
ATOM    218  CD  GLN X 122      19.551  -5.283  10.211  1.00  0.00           C
ATOM    219  OE1 GLN X 122      18.920  -5.303  11.265  1.00  0.00           O
ATOM    220  NE2 GLN X 122      20.565  -4.417  10.140  1.00  0.00           N
ATOM    221  C   GLN X 122      15.433  -6.440   7.692  1.00  0.00           C
ATOM    222  O   GLN X 122      14.854  -5.415   8.045  1.00  0.00           O
ATOM    223  N   ASP X 123      14.759  -7.582   7.545  1.00  0.00           N
ATOM    224  CA  ASP X 123      13.333  -7.691   7.781  1.00  0.00           C
ATOM    225  CB  ASP X 123      13.009  -9.060   7.190  1.00  0.00           C
ATOM    226  CG  ASP X 123      11.529  -9.371   7.022  1.00  0.00           C
ATOM    227  OD1 ASP X 123      10.765  -8.403   6.814  1.00  0.00           O
ATOM    228  OD2 ASP X 123      11.128 -10.543   7.186  1.00  0.00           O
ATOM    229  C   ASP X 123      12.903  -7.591   9.237  1.00  0.00           C
ATOM    230  O   ASP X 123      13.702  -7.721  10.162  1.00  0.00           O
ATOM    231  N   ALA X 124      11.609  -7.518   9.558  1.00  0.00           N
ATOM    232  CA  ALA X 124      11.118  -7.681  10.912  1.00  0.00           C
ATOM    233  CB  ALA X 124      11.214  -6.380  11.702  1.00  0.00           C
ATOM    234  C   ALA X 124       9.678  -8.171  10.852  1.00  0.00           C
ATOM    235  O   ALA X 124       9.022  -8.016   9.826  1.00  0.00           O
ATOM    236  N   GLU X 125       9.264  -8.751  11.981  1.00  0.00           N
ATOM    237  CA  GLU X 125       8.082  -9.567  12.171  1.00  0.00           C
ATOM    238  CB  GLU X 125       8.617 -10.909  12.661  1.00  0.00           C
ATOM    239  CG  GLU X 125       7.639 -12.076  12.565  1.00  0.00           C
ATOM    240  CD  GLU X 125       7.089 -12.315  11.166  1.00  0.00           C
ATOM    241  OE1 GLU X 125       6.029 -11.725  10.869  1.00  0.00           O
ATOM    242  OE2 GLU X 125       7.733 -12.975  10.321  1.00  0.00           O
ATOM    243  C   GLU X 125       7.044  -8.973  13.114  1.00  0.00           C
ATOM    244  O   GLU X 125       7.415  -8.186  13.981  1.00  0.00           O
ATOM    245  N   ALA X 126       5.783  -9.410  13.081  1.00  0.00           N
ATOM    246  CA  ALA X 126       4.728  -9.012  13.993  1.00  0.00           C
ATOM    247  CB  ALA X 126       3.481  -9.422  13.214  1.00  0.00           C
ATOM    248  C   ALA X 126       4.818  -9.791  15.297  1.00  0.00           C
ATOM    249  O   ALA X 126       5.599 -10.724  15.469  1.00  0.00           O
ATOM    250  N   ALA X 127       4.078  -9.416  16.344  1.00  0.00           N
ATOM    251  CA  ALA X 127       3.974  -9.973  17.677  1.00  0.00           C
ATOM    252  CB  ALA X 127       3.620  -8.859  18.658  1.00  0.00           C
ATOM    253  C   ALA X 127       3.066 -11.195  17.684  1.00  0.00           C
ATOM    254  O   ALA X 127       2.032 -11.184  18.349  1.00  0.00           O
ATOM    255  N   VAL X 128       3.400 -12.213  16.888  1.00  0.00           N
ATOM    256  CA  VAL X 128       2.746 -13.483  16.647  1.00  0.00           C
ATOM    257  CB  VAL X 128       3.351 -14.189  15.437  1.00  0.00           C
ATOM    258  CG1 VAL X 128       3.012 -13.394  14.179  1.00  0.00           C
ATOM    259  CG2 VAL X 128       4.840 -14.412  15.693  1.00  0.00           C
ATOM    260  C   VAL X 128       2.847 -14.474  17.799  1.00  0.00           C
ATOM    261  O   VAL X 128       2.461 -15.639  17.731  1.00  0.00           O
ATOM    262  N   ALA X 129       3.546 -14.124  18.879  1.00  0.00           N
ATOM    263  CA  ALA X 129       3.875 -15.001  19.986  1.00  0.00           C
ATOM    264  CB  ALA X 129       5.020 -15.967  19.691  1.00  0.00           C
ATOM    265  C   ALA X 129       4.219 -14.173  21.216  1.00  0.00           C
ATOM    266  O   ALA X 129       4.736 -13.070  21.054  1.00  0.00           O
ATOM    267  N   GLY X 130       4.168 -14.792  22.397  1.00  0.00           N
ATOM    268  CA  GLY X 130       4.775 -14.265  23.603  1.00  0.00           C
ATOM    269  C   GLY X 130       6.226 -13.865  23.375  1.00  0.00           C
ATOM    270  O   GLY X 130       6.902 -14.394  22.495  1.00  0.00           O
ATOM    271  N   PRO X 131       6.742 -12.973  24.223  1.00  0.00           N
ATOM    272  CD  PRO X 131       5.968 -12.256  25.216  1.00  0.00           C
ATOM    273  CG  PRO X 131       6.964 -11.744  26.253  1.00  0.00           C
ATOM    274  CB  PRO X 131       8.218 -11.529  25.412  1.00  0.00           C
ATOM    275  CA  PRO X 131       8.099 -12.465  24.213  1.00  0.00           C
ATOM    276  C   PRO X 131       9.058 -13.631  24.410  1.00  0.00           C
ATOM    277  O   PRO X 131       8.839 -14.539  25.209  1.00  0.00           O
ATOM    278  N   SER X 132      10.159 -13.550  23.660  1.00  0.00           N
ATOM    279  CA  SER X 132      11.232 -14.525  23.634  1.00  0.00           C
ATOM    280  CB  SER X 132      11.983 -14.558  24.962  1.00  0.00           C
ATOM    281  OG  SER X 132      12.616 -13.312  25.154  1.00  0.00           O
ATOM    282  C   SER X 132      10.993 -15.944  23.139  1.00  0.00           C
ATOM    283  O   SER X 132      11.874 -16.642  22.640  1.00  0.00           O
ATOM    284  N   HIS X 133       9.767 -16.467  23.055  1.00  0.00           N
ATOM    285  CA  HIS X 133       9.298 -17.580  22.256  1.00  0.00           C
ATOM    286  CB  HIS X 133       7.986 -18.044  22.881  1.00  0.00           C
ATOM    287  CG  HIS X 133       8.279 -18.795  24.151  1.00  0.00           C
ATOM    288  ND1 HIS X 133       8.483 -20.174  24.195  1.00  0.00           N
ATOM    289  CE1 HIS X 133       8.721 -20.487  25.470  1.00  0.00           C
ATOM    290  NE2 HIS X 133       8.594 -19.389  26.232  1.00  0.00           N
ATOM    291  CD2 HIS X 133       8.317 -18.300  25.429  1.00  0.00           C
ATOM    292  C   HIS X 133       9.138 -17.189  20.794  1.00  0.00           C
ATOM    293  O   HIS X 133       9.275 -18.055  19.932  1.00  0.00           O
ATOM    294  N   ALA X 134       8.884 -15.923  20.454  1.00  0.00           N
ATOM    295  CA  ALA X 134       8.669 -15.493  19.087  1.00  0.00           C
ATOM    296  CB  ALA X 134       8.151 -14.064  19.218  1.00  0.00           C
ATOM    297  C   ALA X 134       9.940 -15.463  18.250  1.00  0.00           C
ATOM    298  O   ALA X 134      11.023 -15.568  18.820  1.00  0.00           O
ATOM    299  N   PRO X 135       9.858 -15.337  16.923  1.00  0.00           N
ATOM    300  CD  PRO X 135       8.634 -15.443  16.155  1.00  0.00           C
ATOM    301  CG  PRO X 135       9.157 -15.297  14.729  1.00  0.00           C
ATOM    302  CB  PRO X 135      10.228 -14.223  14.894  1.00  0.00           C
ATOM    303  CA  PRO X 135      10.935 -14.798  16.118  1.00  0.00           C
ATOM    304  C   PRO X 135      11.693 -13.684  16.825  1.00  0.00           C
ATOM    305  O   PRO X 135      11.019 -12.821  17.383  1.00  0.00           O
ATOM    306  N   ASP X 136      13.026 -13.671  16.750  1.00  0.00           N
ATOM    307  CA  ASP X 136      13.880 -12.556  17.109  1.00  0.00           C
ATOM    308  CB  ASP X 136      15.330 -12.848  16.737  1.00  0.00           C
ATOM    309  CG  ASP X 136      16.261 -11.647  16.842  1.00  0.00           C
ATOM    310  OD1 ASP X 136      16.737 -11.143  15.803  1.00  0.00           O
ATOM    311  OD2 ASP X 136      16.423 -11.135  17.971  1.00  0.00           O
ATOM    312  C   ASP X 136      13.500 -11.253  16.421  1.00  0.00           C
ATOM    313  O   ASP X 136      13.573 -10.126  16.908  1.00  0.00           O
ATOM    314  N   THR X 137      13.062 -11.411  15.170  1.00  0.00           N
ATOM    315  CA  THR X 137      12.515 -10.307  14.406  1.00  0.00           C
ATOM    316  CB  THR X 137      12.348 -10.751  12.955  1.00  0.00           C
ATOM    317  CG2 THR X 137      13.738 -10.802  12.327  1.00  0.00           C
ATOM    318  OG1 THR X 137      11.820 -12.057  12.888  1.00  0.00           O
ATOM    319  C   THR X 137      11.237  -9.689  14.954  1.00  0.00           C
ATOM    320  O   THR X 137      10.821  -8.622  14.512  1.00  0.00           O
ATOM    321  N   SER X 138      10.505 -10.354  15.852  1.00  0.00           N
ATOM    322  CA  SER X 138       9.368  -9.710  16.476  1.00  0.00           C
ATOM    323  CB  SER X 138       8.442 -10.677  17.209  1.00  0.00           C
ATOM    324  OG  SER X 138       7.965 -11.608  16.264  1.00  0.00           O
ATOM    325  C   SER X 138       9.735  -8.736  17.586  1.00  0.00           C
ATOM    326  O   SER X 138       8.927  -7.933  18.050  1.00  0.00           O
ATOM    327  N   ASP X 139      10.998  -8.746  18.020  1.00  0.00           N
ATOM    328  CA  ASP X 139      11.595  -7.832  18.973  1.00  0.00           C
ATOM    329  CB  ASP X 139      12.594  -8.641  19.796  1.00  0.00           C
ATOM    330  CG  ASP X 139      12.944  -8.066  21.162  1.00  0.00           C
ATOM    331  OD1 ASP X 139      12.142  -7.929  22.111  1.00  0.00           O
ATOM    332  OD2 ASP X 139      14.170  -7.951  21.375  1.00  0.00           O
ATOM    333  C   ASP X 139      12.231  -6.570  18.409  1.00  0.00           C
ATOM    334  O   ASP X 139      12.173  -5.559  19.106  1.00  0.00           O
ATOM    335  N   VAL X 140      12.732  -6.539  17.172  1.00  0.00           N
ATOM    336  CA  VAL X 140      13.457  -5.448  16.553  1.00  0.00           C
ATOM    337  CB  VAL X 140      14.847  -5.893  16.108  1.00  0.00           C
ATOM    338  CG1 VAL X 140      15.597  -6.582  17.243  1.00  0.00           C
ATOM    339  CG2 VAL X 140      14.747  -6.939  15.002  1.00  0.00           C
ATOM    340  C   VAL X 140      12.733  -4.728  15.425  1.00  0.00           C
ATOM    341  O   VAL X 140      11.763  -5.288  14.919  1.00  0.00           O
ATOM    342  N   GLY X 141      13.173  -3.497  15.151  1.00  0.00           N
ATOM    343  CA  GLY X 141      12.854  -2.800  13.921  1.00  0.00           C
ATOM    344  C   GLY X 141      13.458  -3.351  12.638  1.00  0.00           C
ATOM    345  O   GLY X 141      14.273  -4.270  12.592  1.00  0.00           O
ATOM    346  N   ALA X 142      13.001  -2.829  11.497  1.00  0.00           N
ATOM    347  CA  ALA X 142      13.361  -3.265  10.164  1.00  0.00           C
ATOM    348  CB  ALA X 142      12.127  -3.321   9.268  1.00  0.00           C
ATOM    349  C   ALA X 142      14.392  -2.272   9.648  1.00  0.00           C
ATOM    350  O   ALA X 142      14.164  -1.067   9.724  1.00  0.00           O
ATOM    351  N   THR X 143      15.426  -2.732   8.938  1.00  0.00           N
ATOM    352  CA  THR X 143      16.392  -1.922   8.225  1.00  0.00           C
ATOM    353  CB  THR X 143      17.839  -1.939   8.710  1.00  0.00           C
ATOM    354  CG2 THR X 143      18.645  -0.910   7.923  1.00  0.00           C
ATOM    355  OG1 THR X 143      17.880  -1.481  10.043  1.00  0.00           O
ATOM    356  C   THR X 143      16.169  -1.959   6.720  1.00  0.00           C
ATOM    357  O   THR X 143      15.982  -3.046   6.178  1.00  0.00           O
ATOM    358  N   LEU X 144      16.040  -0.804   6.062  1.00  0.00           N
ATOM    359  CA  LEU X 144      15.634  -0.557   4.693  1.00  0.00           C
ATOM    360  CB  LEU X 144      14.185  -0.085   4.606  1.00  0.00           C
ATOM    361  CG  LEU X 144      13.185  -0.976   5.336  1.00  0.00           C
ATOM    362  CD1 LEU X 144      11.878  -0.200   5.202  1.00  0.00           C
ATOM    363  CD2 LEU X 144      13.016  -2.344   4.679  1.00  0.00           C
ATOM    364  C   LEU X 144      16.646   0.424   4.119  1.00  0.00           C
ATOM    365  O   LEU X 144      17.194   1.178   4.921  1.00  0.00           O
ATOM    366  N   LEU X 145      16.837   0.534   2.803  1.00  0.00           N
ATOM    367  CA  LEU X 145      17.615   1.510   2.066  1.00  0.00           C
ATOM    368  CB  LEU X 145      18.519   0.893   1.003  1.00  0.00           C
ATOM    369  CG  LEU X 145      19.383   1.947   0.317  1.00  0.00           C
ATOM    370  CD1 LEU X 145      20.545   2.427   1.184  1.00  0.00           C
ATOM    371  CD2 LEU X 145      20.079   1.404  -0.927  1.00  0.00           C
ATOM    372  C   LEU X 145      16.619   2.423   1.366  1.00  0.00           C
ATOM    373  O   LEU X 145      15.819   1.942   0.565  1.00  0.00           O
ATOM    374  N   VAL X 146      16.556   3.734   1.613  1.00  0.00           N
ATOM    375  CA  VAL X 146      15.596   4.649   1.030  1.00  0.00           C
ATOM    376  CB  VAL X 146      14.789   5.362   2.109  1.00  0.00           C
ATOM    377  CG1 VAL X 146      15.712   6.197   2.993  1.00  0.00           C
ATOM    378  CG2 VAL X 146      13.581   6.181   1.661  1.00  0.00           C
ATOM    379  C   VAL X 146      16.285   5.677   0.144  1.00  0.00           C
ATOM    380  O   VAL X 146      17.418   6.107   0.345  1.00  0.00           O
ATOM    381  N   SER X 147      15.619   6.032  -0.959  1.00  0.00           N
ATOM    382  CA  SER X 147      16.044   6.801  -2.111  1.00  0.00           C
ATOM    383  CB  SER X 147      15.965   5.975  -3.393  1.00  0.00           C
ATOM    384  OG  SER X 147      16.437   6.768  -4.459  1.00  0.00           O
ATOM    385  C   SER X 147      15.099   7.987  -2.233  1.00  0.00           C
ATOM    386  O   SER X 147      13.878   7.854  -2.195  1.00  0.00           O
ATOM    387  N   ASP X 148      15.634   9.165  -2.566  1.00  0.00           N
ATOM    388  CA  ASP X 148      14.880  10.342  -2.946  1.00  0.00           C
ATOM    389  CB  ASP X 148      15.319  11.584  -2.176  1.00  0.00           C
ATOM    390  CG  ASP X 148      16.675  12.202  -2.488  1.00  0.00           C
ATOM    391  OD1 ASP X 148      17.317  11.961  -3.533  1.00  0.00           O
ATOM    392  OD2 ASP X 148      17.180  12.893  -1.577  1.00  0.00           O
ATOM    393  C   ASP X 148      14.977  10.649  -4.434  1.00  0.00           C
ATOM    394  O   ASP X 148      14.438  11.644  -4.914  1.00  0.00           O
ATOM    395  N   GLY X 149      15.637   9.818  -5.243  1.00  0.00           N
ATOM    396  CA  GLY X 149      15.788   9.939  -6.680  1.00  0.00           C
ATOM    397  C   GLY X 149      17.041  10.709  -7.072  1.00  0.00           C
ATOM    398  O   GLY X 149      17.422  10.584  -8.233  1.00  0.00           O
ATOM    399  N   THR X 150      17.816  11.284  -6.149  1.00  0.00           N
ATOM    400  CA  THR X 150      19.156  11.800  -6.343  1.00  0.00           C
ATOM    401  CB  THR X 150      19.137  13.303  -6.080  1.00  0.00           C
ATOM    402  CG2 THR X 150      18.218  14.036  -7.053  1.00  0.00           C
ATOM    403  OG1 THR X 150      18.943  13.647  -4.727  1.00  0.00           O
ATOM    404  C   THR X 150      20.198  11.105  -5.478  1.00  0.00           C
ATOM    405  O   THR X 150      21.315  10.839  -5.918  1.00  0.00           O
ATOM    406  N   HIS X 151      19.889  10.808  -4.215  1.00  0.00           N
ATOM    407  CA  HIS X 151      20.677  10.323  -3.099  1.00  0.00           C
ATOM    408  CB  HIS X 151      20.844  11.441  -2.073  1.00  0.00           C
ATOM    409  CG  HIS X 151      22.031  12.296  -2.420  1.00  0.00           C
ATOM    410  ND1 HIS X 151      23.232  12.258  -1.713  1.00  0.00           N
ATOM    411  CE1 HIS X 151      24.069  13.101  -2.320  1.00  0.00           C
ATOM    412  NE2 HIS X 151      23.403  13.812  -3.245  1.00  0.00           N
ATOM    413  CD2 HIS X 151      22.107  13.339  -3.306  1.00  0.00           C
ATOM    414  C   HIS X 151      19.965   9.135  -2.468  1.00  0.00           C
ATOM    415  O   HIS X 151      18.759   8.927  -2.569  1.00  0.00           O
ATOM    416  N   SER X 152      20.667   8.381  -1.618  1.00  0.00           N
ATOM    417  CA  SER X 152      20.101   7.317  -0.814  1.00  0.00           C
ATOM    418  CB  SER X 152      19.868   6.086  -1.686  1.00  0.00           C
ATOM    419  OG  SER X 152      21.003   5.679  -2.418  1.00  0.00           O
ATOM    420  C   SER X 152      20.882   7.028   0.462  1.00  0.00           C
ATOM    421  O   SER X 152      22.086   7.261   0.404  1.00  0.00           O
ATOM    422  N   VAL X 153      20.182   6.636   1.529  1.00  0.00           N
ATOM    423  CA  VAL X 153      20.712   6.409   2.859  1.00  0.00           C
ATOM    424  CB  VAL X 153      20.825   7.724   3.624  1.00  0.00           C
ATOM    425  CG1 VAL X 153      19.516   8.092   4.317  1.00  0.00           C
ATOM    426  CG2 VAL X 153      21.972   7.651   4.628  1.00  0.00           C
ATOM    427  C   VAL X 153      19.968   5.299   3.586  1.00  0.00           C
ATOM    428  O   VAL X 153      18.811   5.031   3.269  1.00  0.00           O
ATOM    429  N   ARG X 154      20.521   4.651   4.614  1.00  0.00           N
ATOM    430  CA  ARG X 154      19.953   3.562   5.383  1.00  0.00           C
ATOM    431  CB  ARG X 154      21.078   2.875   6.152  1.00  0.00           C
ATOM    432  CG  ARG X 154      20.649   1.744   7.081  1.00  0.00           C
ATOM    433  CD  ARG X 154      21.858   0.889   7.449  1.00  0.00           C
ATOM    434  NE  ARG X 154      22.880   1.645   8.173  1.00  0.00           N
ATOM    435  CZ  ARG X 154      23.095   1.632   9.496  1.00  0.00           C
ATOM    436  NH1 ARG X 154      22.232   1.341  10.479  1.00  0.00           N
ATOM    437  NH2 ARG X 154      24.341   1.917   9.895  1.00  0.00           N
ATOM    438  C   ARG X 154      18.933   4.091   6.381  1.00  0.00           C
ATOM    439  O   ARG X 154      19.274   5.095   7.004  1.00  0.00           O
ATOM    440  N   CYS X 155      17.802   3.391   6.483  1.00  0.00           N
ATOM    441  CA  CYS X 155      16.696   3.781   7.335  1.00  0.00           C
ATOM    442  CB  CYS X 155      15.727   4.621   6.507  1.00  0.00           C
ATOM    443  SG  CYS X 155      15.132   3.451   5.262  1.00  0.00           S
ATOM    444  C   CYS X 155      16.105   2.611   8.108  1.00  0.00           C
ATOM    445  O   CYS X 155      15.711   1.575   7.576  1.00  0.00           O
ATOM    446  N   LEU X 156      16.225   2.776   9.428  1.00  0.00           N
ATOM    447  CA  LEU X 156      15.564   1.957  10.423  1.00  0.00           C
ATOM    448  CB  LEU X 156      16.312   2.091  11.746  1.00  0.00           C
ATOM    449  CG  LEU X 156      15.585   1.529  12.964  1.00  0.00           C
ATOM    450  CD1 LEU X 156      15.317   0.027  12.917  1.00  0.00           C
ATOM    451  CD2 LEU X 156      16.291   1.917  14.260  1.00  0.00           C
ATOM    452  C   LEU X 156      14.135   2.454  10.588  1.00  0.00           C
ATOM    453  O   LEU X 156      13.890   3.622  10.880  1.00  0.00           O
ATOM    454  N   VAL X 157      13.171   1.550  10.398  1.00  0.00           N
ATOM    455  CA  VAL X 157      11.790   1.653  10.827  1.00  0.00           C
ATOM    456  CB  VAL X 157      10.877   0.903   9.862  1.00  0.00           C
ATOM    457  CG1 VAL X 157       9.412   1.062  10.260  1.00  0.00           C
ATOM    458  CG2 VAL X 157      10.978   1.534   8.476  1.00  0.00           C
ATOM    459  C   VAL X 157      11.702   0.936  12.166  1.00  0.00           C
ATOM    460  O   VAL X 157      11.738  -0.289  12.260  1.00  0.00           O
ATOM    461  N   THR X 158      11.693   1.732  13.238  1.00  0.00           N
ATOM    462  CA  THR X 158      11.696   1.376  14.642  1.00  0.00           C
ATOM    463  CB  THR X 158      11.720   2.623  15.521  1.00  0.00           C
ATOM    464  CG2 THR X 158      12.920   3.491  15.154  1.00  0.00           C
ATOM    465  OG1 THR X 158      10.576   3.441  15.422  1.00  0.00           O
ATOM    466  C   THR X 158      10.486   0.579  15.109  1.00  0.00           C
ATOM    467  O   THR X 158       9.419   0.582  14.499  1.00  0.00           O
ATOM    468  N   ARG X 159      10.632  -0.202  16.181  1.00  0.00           N
ATOM    469  CA  ARG X 159       9.769  -1.310  16.538  1.00  0.00           C
ATOM    470  CB  ARG X 159      10.491  -2.000  17.691  1.00  0.00           C
ATOM    471  CG  ARG X 159       9.765  -3.118  18.436  1.00  0.00           C
ATOM    472  CD  ARG X 159       9.588  -4.428  17.675  1.00  0.00           C
ATOM    473  NE  ARG X 159       8.446  -4.440  16.761  1.00  0.00           N
ATOM    474  CZ  ARG X 159       8.247  -5.386  15.832  1.00  0.00           C
ATOM    475  NH1 ARG X 159       9.189  -6.234  15.399  1.00  0.00           N
ATOM    476  NH2 ARG X 159       7.010  -5.548  15.343  1.00  0.00           N
ATOM    477  C   ARG X 159       8.350  -0.821  16.796  1.00  0.00           C
ATOM    478  O   ARG X 159       7.381  -1.518  16.501  1.00  0.00           O
ATOM    479  N   GLU X 160       8.147   0.320  17.456  1.00  0.00           N
ATOM    480  CA  GLU X 160       6.826   0.849  17.727  1.00  0.00           C
ATOM    481  CB  GLU X 160       6.963   1.991  18.729  1.00  0.00           C
ATOM    482  CG  GLU X 160       7.297   1.611  20.169  1.00  0.00           C
ATOM    483  CD  GLU X 160       8.160   2.615  20.922  1.00  0.00           C
ATOM    484  OE1 GLU X 160       7.745   3.770  21.160  1.00  0.00           O
ATOM    485  OE2 GLU X 160       9.334   2.255  21.155  1.00  0.00           O
ATOM    486  C   GLU X 160       6.068   1.387  16.522  1.00  0.00           C
ATOM    487  O   GLU X 160       4.850   1.525  16.619  1.00  0.00           O
ATOM    488  N   ALA X 161       6.694   1.719  15.389  1.00  0.00           N
ATOM    489  CA  ALA X 161       6.076   2.217  14.177  1.00  0.00           C
ATOM    490  CB  ALA X 161       7.262   2.757  13.382  1.00  0.00           C
ATOM    491  C   ALA X 161       5.388   1.074  13.444  1.00  0.00           C
ATOM    492  O   ALA X 161       4.176   1.110  13.246  1.00  0.00           O
ATOM    493  N   LEU X 162       6.009  -0.105  13.358  1.00  0.00           N
ATOM    494  CA  LEU X 162       5.386  -1.327  12.892  1.00  0.00           C
ATOM    495  CB  LEU X 162       6.452  -2.410  13.028  1.00  0.00           C
ATOM    496  CG  LEU X 162       7.418  -2.391  11.847  1.00  0.00           C
ATOM    497  CD1 LEU X 162       8.606  -3.289  12.179  1.00  0.00           C
ATOM    498  CD2 LEU X 162       6.717  -2.743  10.539  1.00  0.00           C
ATOM    499  C   LEU X 162       4.122  -1.745  13.629  1.00  0.00           C
ATOM    500  O   LEU X 162       3.098  -2.020  13.007  1.00  0.00           O
ATOM    501  N   ASP X 163       4.181  -1.824  14.960  1.00  0.00           N
ATOM    502  CA  ASP X 163       3.068  -2.163  15.825  1.00  0.00           C
ATOM    503  CB  ASP X 163       3.538  -2.660  17.189  1.00  0.00           C
ATOM    504  CG  ASP X 163       4.576  -3.755  16.994  1.00  0.00           C
ATOM    505  OD1 ASP X 163       4.470  -4.555  16.041  1.00  0.00           O
ATOM    506  OD2 ASP X 163       5.569  -3.802  17.753  1.00  0.00           O
ATOM    507  C   ASP X 163       1.955  -1.142  16.009  1.00  0.00           C
ATOM    508  O   ASP X 163       0.831  -1.490  16.366  1.00  0.00           O
ATOM    509  N   THR X 164       2.187   0.146  15.748  1.00  0.00           N
ATOM    510  CA  THR X 164       1.147   1.153  15.685  1.00  0.00           C
ATOM    511  CB  THR X 164       1.630   2.532  16.122  1.00  0.00           C
ATOM    512  CG2 THR X 164       1.793   2.509  17.639  1.00  0.00           C
ATOM    513  OG1 THR X 164       2.818   2.906  15.463  1.00  0.00           O
ATOM    514  C   THR X 164       0.537   1.286  14.297  1.00  0.00           C
ATOM    515  O   THR X 164      -0.541   1.844  14.105  1.00  0.00           O
ATOM    516  N   SER X 165       1.119   0.627  13.293  1.00  0.00           N
ATOM    517  CA  SER X 165       0.700   0.768  11.913  1.00  0.00           C
ATOM    518  CB  SER X 165       1.888   0.629  10.966  1.00  0.00           C
ATOM    519  OG  SER X 165       2.760   1.733  11.057  1.00  0.00           O
ATOM    520  C   SER X 165      -0.491  -0.144  11.651  1.00  0.00           C
ATOM    521  O   SER X 165      -0.754  -1.075  12.408  1.00  0.00           O
ATOM    522  N   ASP X 166      -1.224   0.087  10.559  1.00  0.00           N
ATOM    523  CA  ASP X 166      -2.390  -0.669  10.151  1.00  0.00           C
ATOM    524  CB  ASP X 166      -3.502   0.278   9.706  1.00  0.00           C
ATOM    525  CG  ASP X 166      -4.771  -0.394   9.202  1.00  0.00           C
ATOM    526  OD1 ASP X 166      -4.824  -1.002   8.111  1.00  0.00           O
ATOM    527  OD2 ASP X 166      -5.740  -0.390   9.992  1.00  0.00           O
ATOM    528  C   ASP X 166      -2.026  -1.675   9.068  1.00  0.00           C
ATOM    529  O   ASP X 166      -1.411  -1.372   8.048  1.00  0.00           O
ATOM    530  N   TRP X 167      -2.636  -2.859   9.167  1.00  0.00           N
ATOM    531  CA  TRP X 167      -2.422  -3.996   8.295  1.00  0.00           C
ATOM    532  CB  TRP X 167      -1.319  -4.855   8.906  1.00  0.00           C
ATOM    533  CG  TRP X 167      -0.083  -4.073   9.219  1.00  0.00           C
ATOM    534  CD1 TRP X 167       0.206  -3.836  10.518  1.00  0.00           C
ATOM    535  NE1 TRP X 167       1.418  -3.186  10.639  1.00  0.00           N
ATOM    536  CE2 TRP X 167       1.903  -2.867   9.387  1.00  0.00           C
ATOM    537  CZ2 TRP X 167       3.116  -2.317   8.952  1.00  0.00           C
ATOM    538  CH2 TRP X 167       3.337  -2.213   7.574  1.00  0.00           C
ATOM    539  CZ3 TRP X 167       2.466  -2.829   6.668  1.00  0.00           C
ATOM    540  CE3 TRP X 167       1.202  -3.263   7.085  1.00  0.00           C
ATOM    541  CD2 TRP X 167       0.971  -3.405   8.463  1.00  0.00           C
ATOM    542  C   TRP X 167      -3.707  -4.782   8.074  1.00  0.00           C
ATOM    543  O   TRP X 167      -3.742  -5.899   7.562  1.00  0.00           O
ATOM    544  N   GLU X 168      -4.843  -4.124   8.314  1.00  0.00           N
ATOM    545  CA  GLU X 168      -6.151  -4.711   8.105  1.00  0.00           C
ATOM    546  CB  GLU X 168      -7.237  -3.805   8.679  1.00  0.00           C
ATOM    547  CG  GLU X 168      -8.668  -4.293   8.475  1.00  0.00           C
ATOM    548  CD  GLU X 168      -9.645  -3.329   9.132  1.00  0.00           C
ATOM    549  OE1 GLU X 168     -10.354  -2.595   8.410  1.00  0.00           O
ATOM    550  OE2 GLU X 168      -9.661  -3.365  10.381  1.00  0.00           O
ATOM    551  C   GLU X 168      -6.395  -5.036   6.639  1.00  0.00           C
ATOM    552  O   GLU X 168      -6.592  -4.084   5.887  1.00  0.00           O
ATOM    553  N   GLU X 169      -6.474  -6.310   6.246  1.00  0.00           N
ATOM    554  CA  GLU X 169      -6.576  -6.819   4.894  1.00  0.00           C
ATOM    555  CB  GLU X 169      -7.866  -6.514   4.139  1.00  0.00           C
ATOM    556  CG  GLU X 169      -9.075  -7.210   4.759  1.00  0.00           C
ATOM    557  CD  GLU X 169     -10.377  -6.864   4.051  1.00  0.00           C
ATOM    558  OE1 GLU X 169     -10.406  -5.993   3.155  1.00  0.00           O
ATOM    559  OE2 GLU X 169     -11.417  -7.533   4.234  1.00  0.00           O
ATOM    560  C   GLU X 169      -5.294  -6.652   4.089  1.00  0.00           C
ATOM    561  O   GLU X 169      -5.323  -6.744   2.864  1.00  0.00           O
ATOM    562  N   LYS X 170      -4.155  -6.375   4.728  1.00  0.00           N
ATOM    563  CA  LYS X 170      -2.830  -6.274   4.149  1.00  0.00           C
ATOM    564  CB  LYS X 170      -2.322  -4.854   3.923  1.00  0.00           C
ATOM    565  CG  LYS X 170      -3.267  -3.963   3.121  1.00  0.00           C
ATOM    566  CD  LYS X 170      -2.666  -2.566   2.992  1.00  0.00           C
ATOM    567  CE  LYS X 170      -3.557  -1.660   2.146  1.00  0.00           C
ATOM    568  NZ  LYS X 170      -4.830  -1.254   2.761  1.00  0.00           N
ATOM    569  C   LYS X 170      -1.897  -7.263   4.834  1.00  0.00           C
ATOM    570  O   LYS X 170      -2.159  -7.927   5.833  1.00  0.00           O
ATOM    571  N   GLU X 171      -0.711  -7.492   4.264  1.00  0.00           N
ATOM    572  CA  GLU X 171       0.454  -8.149   4.823  1.00  0.00           C
ATOM    573  CB  GLU X 171       1.307  -8.734   3.702  1.00  0.00           C
ATOM    574  CG  GLU X 171       2.386  -9.643   4.283  1.00  0.00           C
ATOM    575  CD  GLU X 171       1.944 -11.054   4.647  1.00  0.00           C
ATOM    576  OE1 GLU X 171       1.456 -11.261   5.778  1.00  0.00           O
ATOM    577  OE2 GLU X 171       2.056 -11.968   3.801  1.00  0.00           O
ATOM    578  C   GLU X 171       1.309  -7.281   5.736  1.00  0.00           C
ATOM    579  O   GLU X 171       1.565  -6.128   5.396  1.00  0.00           O
ATOM    580  N   PHE X 172       1.722  -7.713   6.929  1.00  0.00           N
ATOM    581  CA  PHE X 172       2.466  -6.946   7.908  1.00  0.00           C
ATOM    582  CB  PHE X 172       2.521  -7.676   9.248  1.00  0.00           C
ATOM    583  CG  PHE X 172       3.207  -6.970  10.392  1.00  0.00           C
ATOM    584  CD1 PHE X 172       4.603  -6.900  10.490  1.00  0.00           C
ATOM    585  CE1 PHE X 172       5.271  -6.209  11.507  1.00  0.00           C
ATOM    586  CZ  PHE X 172       4.506  -5.647  12.536  1.00  0.00           C
ATOM    587  CE2 PHE X 172       3.112  -5.759  12.483  1.00  0.00           C
ATOM    588  CD2 PHE X 172       2.455  -6.405  11.428  1.00  0.00           C
ATOM    589  C   PHE X 172       3.860  -6.624   7.389  1.00  0.00           C
ATOM    590  O   PHE X 172       4.544  -7.396   6.722  1.00  0.00           O
ATOM    591  N   GLY X 173       4.329  -5.439   7.789  1.00  0.00           N
ATOM    592  CA  GLY X 173       5.612  -4.862   7.442  1.00  0.00           C
ATOM    593  C   GLY X 173       5.966  -5.007   5.970  1.00  0.00           C
ATOM    594  O   GLY X 173       5.116  -4.786   5.110  1.00  0.00           O
ATOM    595  N   PHE X 174       7.205  -5.373   5.630  1.00  0.00           N
ATOM    596  CA  PHE X 174       7.826  -4.988   4.378  1.00  0.00           C
ATOM    597  CB  PHE X 174       9.019  -4.072   4.631  1.00  0.00           C
ATOM    598  CG  PHE X 174       8.803  -2.785   5.392  1.00  0.00           C
ATOM    599  CD1 PHE X 174       7.948  -1.865   4.772  1.00  0.00           C
ATOM    600  CE1 PHE X 174       7.477  -0.819   5.574  1.00  0.00           C
ATOM    601  CZ  PHE X 174       7.847  -0.644   6.913  1.00  0.00           C
ATOM    602  CE2 PHE X 174       8.650  -1.629   7.500  1.00  0.00           C
ATOM    603  CD2 PHE X 174       9.181  -2.676   6.735  1.00  0.00           C
ATOM    604  C   PHE X 174       8.128  -6.173   3.473  1.00  0.00           C
ATOM    605  O   PHE X 174       9.169  -6.300   2.833  1.00  0.00           O
ATOM    606  N   ARG X 175       7.146  -7.078   3.446  1.00  0.00           N
ATOM    607  CA  ARG X 175       7.235  -8.367   2.790  1.00  0.00           C
ATOM    608  CB  ARG X 175       6.389  -9.418   3.502  1.00  0.00           C
ATOM    609  CG  ARG X 175       7.162 -10.047   4.658  1.00  0.00           C
ATOM    610  CD  ARG X 175       7.222  -9.131   5.878  1.00  0.00           C
ATOM    611  NE  ARG X 175       8.172  -9.713   6.826  1.00  0.00           N
ATOM    612  CZ  ARG X 175       7.899 -10.565   7.824  1.00  0.00           C
ATOM    613  NH1 ARG X 175       6.676 -10.992   8.171  1.00  0.00           N
ATOM    614  NH2 ARG X 175       8.889 -11.076   8.568  1.00  0.00           N
ATOM    615  C   ARG X 175       6.673  -8.204   1.385  1.00  0.00           C
ATOM    616  O   ARG X 175       5.504  -7.828   1.363  1.00  0.00           O
ATOM    617  N   GLY X 176       7.461  -8.258   0.309  1.00  0.00           N
ATOM    618  CA  GLY X 176       7.160  -7.940  -1.072  1.00  0.00           C
ATOM    619  C   GLY X 176       6.993  -6.458  -1.376  1.00  0.00           C
ATOM    620  O   GLY X 176       6.306  -6.065  -2.316  1.00  0.00           O
ATOM    621  N   THR X 177       7.640  -5.598  -0.586  1.00  0.00           N
ATOM    622  CA  THR X 177       7.539  -4.152  -0.600  1.00  0.00           C
ATOM    623  CB  THR X 177       7.379  -3.616   0.819  1.00  0.00           C
ATOM    624  CG2 THR X 177       6.625  -2.291   0.866  1.00  0.00           C
ATOM    625  OG1 THR X 177       6.577  -4.544   1.516  1.00  0.00           O
ATOM    626  C   THR X 177       8.649  -3.426  -1.347  1.00  0.00           C
ATOM    627  O   THR X 177       8.677  -2.219  -1.579  1.00  0.00           O
ATOM    628  N   GLU X 178       9.659  -4.164  -1.817  1.00  0.00           N
ATOM    629  CA  GLU X 178      10.705  -3.589  -2.638  1.00  0.00           C
ATOM    630  CB  GLU X 178      11.738  -4.691  -2.856  1.00  0.00           C
ATOM    631  CG  GLU X 178      13.122  -4.321  -3.383  1.00  0.00           C
ATOM    632  CD  GLU X 178      14.295  -5.026  -2.719  1.00  0.00           C
ATOM    633  OE1 GLU X 178      15.132  -5.537  -3.494  1.00  0.00           O
ATOM    634  OE2 GLU X 178      14.482  -5.145  -1.488  1.00  0.00           O
ATOM    635  C   GLU X 178      10.189  -2.952  -3.921  1.00  0.00           C
ATOM    636  O   GLU X 178       9.292  -3.452  -4.597  1.00  0.00           O
ATOM    637  N   GLY X 179      10.713  -1.779  -4.281  1.00  0.00           N
ATOM    638  CA  GLY X 179      10.229  -0.947  -5.366  1.00  0.00           C
ATOM    639  C   GLY X 179       9.187   0.117  -5.052  1.00  0.00           C
ATOM    640  O   GLY X 179       9.003   1.049  -5.831  1.00  0.00           O
ATOM    641  N   ARG X 180       8.490  -0.052  -3.926  1.00  0.00           N
ATOM    642  CA  ARG X 180       7.351   0.742  -3.511  1.00  0.00           C
ATOM    643  CB  ARG X 180       6.599   0.058  -2.375  1.00  0.00           C
ATOM    644  CG  ARG X 180       5.986  -1.291  -2.740  1.00  0.00           C
ATOM    645  CD  ARG X 180       4.696  -1.139  -3.542  1.00  0.00           C
ATOM    646  NE  ARG X 180       3.565  -0.692  -2.730  1.00  0.00           N
ATOM    647  CZ  ARG X 180       2.786  -1.349  -1.860  1.00  0.00           C
ATOM    648  NH1 ARG X 180       2.809  -2.685  -1.754  1.00  0.00           N
ATOM    649  NH2 ARG X 180       1.985  -0.707  -0.998  1.00  0.00           N
ATOM    650  C   ARG X 180       7.874   2.066  -2.970  1.00  0.00           C
ATOM    651  O   ARG X 180       8.978   2.157  -2.437  1.00  0.00           O
ATOM    652  N   LEU X 181       6.974   3.052  -2.946  1.00  0.00           N
ATOM    653  CA  LEU X 181       7.188   4.325  -2.288  1.00  0.00           C
ATOM    654  CB  LEU X 181       6.842   5.491  -3.209  1.00  0.00           C
ATOM    655  CG  LEU X 181       7.803   5.783  -4.357  1.00  0.00           C
ATOM    656  CD1 LEU X 181       7.975   4.703  -5.422  1.00  0.00           C
ATOM    657  CD2 LEU X 181       7.384   7.013  -5.159  1.00  0.00           C
ATOM    658  C   LEU X 181       6.515   4.483  -0.932  1.00  0.00           C
ATOM    659  O   LEU X 181       5.551   3.818  -0.556  1.00  0.00           O
ATOM    660  N   LEU X 182       7.125   5.293  -0.064  1.00  0.00           N
ATOM    661  CA  LEU X 182       7.023   5.296   1.382  1.00  0.00           C
ATOM    662  CB  LEU X 182       8.108   4.335   1.860  1.00  0.00           C
ATOM    663  CG  LEU X 182       8.113   4.142   3.374  1.00  0.00           C
ATOM    664  CD1 LEU X 182       6.836   3.567   3.978  1.00  0.00           C
ATOM    665  CD2 LEU X 182       9.242   3.189   3.753  1.00  0.00           C
ATOM    666  C   LEU X 182       7.104   6.720   1.914  1.00  0.00           C
ATOM    667  O   LEU X 182       8.149   7.361   1.827  1.00  0.00           O
ATOM    668  N   LEU X 183       5.965   7.172   2.444  1.00  0.00           N
ATOM    669  CA  LEU X 183       5.782   8.368   3.241  1.00  0.00           C
ATOM    670  CB  LEU X 183       4.353   8.900   3.255  1.00  0.00           C
ATOM    671  CG  LEU X 183       4.161  10.391   3.522  1.00  0.00           C
ATOM    672  CD1 LEU X 183       4.711  11.370   2.489  1.00  0.00           C
ATOM    673  CD2 LEU X 183       2.691  10.691   3.802  1.00  0.00           C
ATOM    674  C   LEU X 183       6.455   8.268   4.602  1.00  0.00           C
ATOM    675  O   LEU X 183       6.044   7.475   5.446  1.00  0.00           O
ATOM    676  N   LEU X 184       7.503   9.072   4.795  1.00  0.00           N
ATOM    677  CA  LEU X 184       8.047   9.224   6.129  1.00  0.00           C
ATOM    678  CB  LEU X 184       9.544   9.445   5.932  1.00  0.00           C
ATOM    679  CG  LEU X 184      10.329   8.277   5.343  1.00  0.00           C
ATOM    680  CD1 LEU X 184      11.820   8.550   5.526  1.00  0.00           C
ATOM    681  CD2 LEU X 184       9.955   6.970   6.036  1.00  0.00           C
ATOM    682  C   LEU X 184       7.373  10.396   6.830  1.00  0.00           C
ATOM    683  O   LEU X 184       7.427  11.515   6.324  1.00  0.00           O
ATOM    684  N   GLN X 185       6.867  10.166   8.044  1.00  0.00           N
ATOM    685  CA  GLN X 185       6.062  11.086   8.821  1.00  0.00           C
ATOM    686  CB  GLN X 185       4.707  10.463   9.143  1.00  0.00           C
ATOM    687  CG  GLN X 185       3.953  10.184   7.847  1.00  0.00           C
ATOM    688  CD  GLN X 185       2.652   9.423   8.064  1.00  0.00           C
ATOM    689  OE1 GLN X 185       2.579   8.240   8.391  1.00  0.00           O
ATOM    690  NE2 GLN X 185       1.519  10.119   7.949  1.00  0.00           N
ATOM    691  C   GLN X 185       6.674  11.624  10.107  1.00  0.00           C
ATOM    692  O   GLN X 185       6.544  12.802  10.436  1.00  0.00           O
ATOM    693  N   ASP X 186       7.413  10.749  10.791  1.00  0.00           N
ATOM    694  CA  ASP X 186       8.267  11.104  11.906  1.00  0.00           C
ATOM    695  CB  ASP X 186       7.521  10.723  13.182  1.00  0.00           C
ATOM    696  CG  ASP X 186       8.090  11.240  14.495  1.00  0.00           C
ATOM    697  OD1 ASP X 186       7.451  11.001  15.543  1.00  0.00           O
ATOM    698  OD2 ASP X 186       9.070  12.015  14.469  1.00  0.00           O
ATOM    699  C   ASP X 186       9.588  10.358  11.792  1.00  0.00           C
ATOM    700  O   ASP X 186       9.623   9.130  11.748  1.00  0.00           O
ATOM    701  N   CYS X 187      10.700  11.083  11.646  1.00  0.00           N
ATOM    702  CA  CYS X 187      12.056  10.577  11.575  1.00  0.00           C
ATOM    703  CB  CYS X 187      12.378  10.176  10.138  1.00  0.00           C
ATOM    704  SG  CYS X 187      12.401  11.533   8.941  1.00  0.00           S
ATOM    705  C   CYS X 187      13.184  11.510  11.992  1.00  0.00           C
ATOM    706  O   CYS X 187      13.057  12.723  11.845  1.00  0.00           O
ATOM    707  N   GLY X 188      14.357  10.963  12.323  1.00  0.00           N
ATOM    708  CA  GLY X 188      15.635  11.607  12.549  1.00  0.00           C
ATOM    709  C   GLY X 188      16.923  10.896  12.157  1.00  0.00           C
ATOM    710  O   GLY X 188      16.857   9.737  11.753  1.00  0.00           O
ATOM    711  N   VAL X 189      18.061  11.592  12.202  1.00  0.00           N
ATOM    712  CA  VAL X 189      19.395  11.132  11.873  1.00  0.00           C
ATOM    713  CB  VAL X 189      20.337  12.284  11.539  1.00  0.00           C
ATOM    714  CG1 VAL X 189      21.756  11.808  11.240  1.00  0.00           C
ATOM    715  CG2 VAL X 189      19.915  13.060  10.295  1.00  0.00           C
ATOM    716  C   VAL X 189      19.974  10.334  13.031  1.00  0.00           C
ATOM    717  O   VAL X 189      19.895  10.813  14.160  1.00  0.00           O
ATOM    718  N   HIS X 190      20.673   9.212  12.839  1.00  0.00           N
ATOM    719  CA  HIS X 190      21.641   8.721  13.798  1.00  0.00           C
ATOM    720  CB  HIS X 190      21.046   7.472  14.442  1.00  0.00           C
ATOM    721  CG  HIS X 190      21.702   7.105  15.745  1.00  0.00           C
ATOM    722  ND1 HIS X 190      22.692   7.792  16.445  1.00  0.00           N
ATOM    723  CE1 HIS X 190      22.975   7.015  17.493  1.00  0.00           C
ATOM    724  NE2 HIS X 190      22.092   6.013  17.637  1.00  0.00           N
ATOM    725  CD2 HIS X 190      21.339   6.006  16.480  1.00  0.00           C
ATOM    726  C   HIS X 190      22.985   8.393  13.165  1.00  0.00           C
ATOM    727  O   HIS X 190      23.090   8.438  11.941  1.00  0.00           O
ATOM    728  N   VAL X 191      23.999   8.068  13.970  1.00  0.00           N
ATOM    729  CA  VAL X 191      25.300   7.759  13.413  1.00  0.00           C
ATOM    730  CB  VAL X 191      26.254   8.947  13.324  1.00  0.00           C
ATOM    731  CG1 VAL X 191      26.739   9.280  14.732  1.00  0.00           C
ATOM    732  CG2 VAL X 191      27.474   8.895  12.409  1.00  0.00           C
ATOM    733  C   VAL X 191      25.881   6.523  14.083  1.00  0.00           C
ATOM    734  O   VAL X 191      25.632   6.348  15.274  1.00  0.00           O
ATOM    735  N   GLN X 192      26.817   5.829  13.431  1.00  0.00           N
ATOM    736  CA  GLN X 192      27.558   4.734  14.022  1.00  0.00           C
ATOM    737  CB  GLN X 192      27.250   3.416  13.316  1.00  0.00           C
ATOM    738  CG  GLN X 192      27.716   2.125  13.983  1.00  0.00           C
ATOM    739  CD  GLN X 192      27.884   0.921  13.066  1.00  0.00           C
ATOM    740  OE1 GLN X 192      27.155   0.860  12.079  1.00  0.00           O
ATOM    741  NE2 GLN X 192      28.735  -0.075  13.324  1.00  0.00           N
ATOM    742  C   GLN X 192      29.016   5.139  13.860  1.00  0.00           C
ATOM    743  O   GLN X 192      29.390   5.564  12.769  1.00  0.00           O
ATOM    744  N   VAL X 193      29.837   5.006  14.904  1.00  0.00           N
ATOM    745  CA  VAL X 193      31.281   5.125  14.925  1.00  0.00           C
ATOM    746  CB  VAL X 193      31.751   4.968  16.369  1.00  0.00           C
ATOM    747  CG1 VAL X 193      31.321   6.199  17.162  1.00  0.00           C
ATOM    748  CG2 VAL X 193      31.478   3.668  17.119  1.00  0.00           C
ATOM    749  C   VAL X 193      31.983   4.064  14.090  1.00  0.00           C
ATOM    750  O   VAL X 193      31.425   3.013  13.779  1.00  0.00           O
ATOM    751  N   ALA X 194      33.207   4.329  13.628  1.00  0.00           N
ATOM    752  CA  ALA X 194      34.176   3.471  12.977  1.00  0.00           C
ATOM    753  CB  ALA X 194      35.377   4.340  12.612  1.00  0.00           C
ATOM    754  C   ALA X 194      34.498   2.263  13.846  1.00  0.00           C
ATOM    755  O   ALA X 194      34.991   2.378  14.967  1.00  0.00           O
ATOM    756  N   GLU X 195      34.112   1.043  13.468  1.00  0.00           N
ATOM    757  CA  GLU X 195      34.471  -0.205  14.111  1.00  0.00           C
ATOM    758  CB  GLU X 195      33.262  -1.006  14.586  1.00  0.00           C
ATOM    759  CG  GLU X 195      32.405  -0.162  15.526  1.00  0.00           C
ATOM    760  CD  GLU X 195      31.328  -0.964  16.243  1.00  0.00           C
ATOM    761  OE1 GLU X 195      30.280  -1.220  15.612  1.00  0.00           O
ATOM    762  OE2 GLU X 195      31.401  -1.215  17.466  1.00  0.00           O
ATOM    763  C   GLU X 195      35.246  -1.160  13.213  1.00  0.00           C
ATOM    764  O   GLU X 195      34.846  -1.344  12.065  1.00  0.00           O
ATOM    765  N   GLY X 196      36.230  -1.952  13.645  1.00  0.00           N
ATOM    766  CA  GLY X 196      36.915  -3.003  12.920  1.00  0.00           C
ATOM    767  C   GLY X 196      37.604  -2.503  11.659  1.00  0.00           C
ATOM    768  O   GLY X 196      38.503  -1.664  11.661  1.00  0.00           O
ATOM    769  N   GLY X 197      37.263  -3.043  10.486  1.00  0.00           N
ATOM    770  CA  GLY X 197      37.732  -2.552   9.206  1.00  0.00           C
ATOM    771  C   GLY X 197      36.981  -1.323   8.713  1.00  0.00           C
ATOM    772  O   GLY X 197      37.354  -0.857   7.639  1.00  0.00           O
ATOM    773  N   ALA X 198      35.882  -0.910   9.349  1.00  0.00           N
ATOM    774  CA  ALA X 198      34.853  -0.010   8.871  1.00  0.00           C
ATOM    775  CB  ALA X 198      33.460  -0.545   9.192  1.00  0.00           C
ATOM    776  C   ALA X 198      34.957   1.447   9.298  1.00  0.00           C
ATOM    777  O   ALA X 198      35.276   1.736  10.449  1.00  0.00           O
ATOM    778  N   PRO X 199      34.594   2.430   8.469  1.00  0.00           N
ATOM    779  CD  PRO X 199      34.284   2.299   7.060  1.00  0.00           C
ATOM    780  CG  PRO X 199      33.743   3.684   6.713  1.00  0.00           C
ATOM    781  CB  PRO X 199      34.487   4.677   7.600  1.00  0.00           C
ATOM    782  CA  PRO X 199      34.441   3.817   8.859  1.00  0.00           C
ATOM    783  C   PRO X 199      33.126   4.037   9.595  1.00  0.00           C
ATOM    784  O   PRO X 199      32.357   3.117   9.862  1.00  0.00           O
ATOM    785  N   ALA X 200      32.811   5.301   9.893  1.00  0.00           N
ATOM    786  CA  ALA X 200      31.557   5.765  10.452  1.00  0.00           C
ATOM    787  CB  ALA X 200      31.903   7.043  11.210  1.00  0.00           C
ATOM    788  C   ALA X 200      30.484   5.908   9.382  1.00  0.00           C
ATOM    789  O   ALA X 200      30.780   6.053   8.198  1.00  0.00           O
ATOM    790  N   GLU X 201      29.212   5.757   9.757  1.00  0.00           N
ATOM    791  CA  GLU X 201      28.109   5.871   8.826  1.00  0.00           C
ATOM    792  CB  GLU X 201      27.606   4.484   8.436  1.00  0.00           C
ATOM    793  CG  GLU X 201      26.725   4.449   7.191  1.00  0.00           C
ATOM    794  CD  GLU X 201      25.850   3.203   7.182  1.00  0.00           C
ATOM    795  OE1 GLU X 201      24.801   3.090   6.511  1.00  0.00           O
ATOM    796  OE2 GLU X 201      26.199   2.149   7.757  1.00  0.00           O
ATOM    797  C   GLU X 201      26.975   6.659   9.465  1.00  0.00           C
ATOM    798  O   GLU X 201      26.594   6.459  10.616  1.00  0.00           O
ATOM    799  N   PHE X 202      26.459   7.689   8.789  1.00  0.00           N
ATOM    800  CA  PHE X 202      25.141   8.225   9.064  1.00  0.00           C
ATOM    801  CB  PHE X 202      24.947   9.560   8.353  1.00  0.00           C
ATOM    802  CG  PHE X 202      25.702  10.698   8.999  1.00  0.00           C
ATOM    803  CD1 PHE X 202      25.536  11.149  10.314  1.00  0.00           C
ATOM    804  CE1 PHE X 202      26.277  12.231  10.803  1.00  0.00           C
ATOM    805  CZ  PHE X 202      27.120  12.935   9.935  1.00  0.00           C
ATOM    806  CE2 PHE X 202      27.208  12.598   8.579  1.00  0.00           C
ATOM    807  CD2 PHE X 202      26.544  11.439   8.161  1.00  0.00           C
ATOM    808  C   PHE X 202      24.027   7.301   8.590  1.00  0.00           C
ATOM    809  O   PHE X 202      24.061   6.832   7.455  1.00  0.00           O
ATOM    810  N   TYR X 203      22.951   7.154   9.366  1.00  0.00           N
ATOM    811  CA  TYR X 203      21.730   6.485   8.962  1.00  0.00           C
ATOM    812  CB  TYR X 203      21.906   5.026   9.372  1.00  0.00           C
ATOM    813  CG  TYR X 203      22.019   4.734  10.849  1.00  0.00           C
ATOM    814  CD1 TYR X 203      23.173   4.923  11.619  1.00  0.00           C
ATOM    815  CE1 TYR X 203      23.223   4.524  12.960  1.00  0.00           C
ATOM    816  CZ  TYR X 203      22.186   3.827  13.613  1.00  0.00           C
ATOM    817  OH  TYR X 203      22.305   3.533  14.939  1.00  0.00           O
ATOM    818  CE2 TYR X 203      21.013   3.716  12.841  1.00  0.00           C
ATOM    819  CD2 TYR X 203      20.956   4.089  11.492  1.00  0.00           C
ATOM    820  C   TYR X 203      20.480   7.045   9.624  1.00  0.00           C
ATOM    821  O   TYR X 203      20.606   7.894  10.502  1.00  0.00           O
ATOM    822  N   LEU X 204      19.240   6.814   9.185  1.00  0.00           N
ATOM    823  CA  LEU X 204      18.023   7.366   9.744  1.00  0.00           C
ATOM    824  CB  LEU X 204      17.008   7.834   8.704  1.00  0.00           C
ATOM    825  CG  LEU X 204      17.530   8.880   7.723  1.00  0.00           C
ATOM    826  CD1 LEU X 204      16.326   9.259   6.864  1.00  0.00           C
ATOM    827  CD2 LEU X 204      18.253   9.995   8.473  1.00  0.00           C
ATOM    828  C   LEU X 204      17.401   6.390  10.732  1.00  0.00           C
ATOM    829  O   LEU X 204      17.424   5.178  10.529  1.00  0.00           O
ATOM    830  N   GLN X 205      16.720   6.925  11.748  1.00  0.00           N
ATOM    831  CA  GLN X 205      15.738   6.250  12.572  1.00  0.00           C
ATOM    832  CB  GLN X 205      16.212   6.346  14.020  1.00  0.00           C
ATOM    833  CG  GLN X 205      17.576   5.697  14.238  1.00  0.00           C
ATOM    834  CD  GLN X 205      17.869   5.540  15.724  1.00  0.00           C
ATOM    835  OE1 GLN X 205      17.668   4.456  16.266  1.00  0.00           O
ATOM    836  NE2 GLN X 205      18.183   6.552  16.536  1.00  0.00           N
ATOM    837  C   GLN X 205      14.365   6.896  12.457  1.00  0.00           C
ATOM    838  O   GLN X 205      14.128   8.048  12.814  1.00  0.00           O
ATOM    839  N   VAL X 206      13.405   6.087  12.001  1.00  0.00           N
ATOM    840  CA  VAL X 206      12.080   6.482  11.568  1.00  0.00           C
ATOM    841  CB  VAL X 206      11.668   5.985  10.186  1.00  0.00           C
ATOM    842  CG1 VAL X 206      10.188   6.123   9.843  1.00  0.00           C
ATOM    843  CG2 VAL X 206      12.518   6.604   9.079  1.00  0.00           C
ATOM    844  C   VAL X 206      11.093   5.968  12.605  1.00  0.00           C
ATOM    845  O   VAL X 206      10.964   4.758  12.775  1.00  0.00           O
ATOM    846  N   ASP X 207      10.455   6.930  13.278  1.00  0.00           N
ATOM    847  CA  ASP X 207       9.345   6.778  14.197  1.00  0.00           C
ATOM    848  CB  ASP X 207       9.288   7.978  15.138  1.00  0.00           C
ATOM    849  CG  ASP X 207      10.516   8.116  16.027  1.00  0.00           C
ATOM    850  OD1 ASP X 207      11.076   9.233  16.065  1.00  0.00           O
ATOM    851  OD2 ASP X 207      10.639   7.312  16.976  1.00  0.00           O
ATOM    852  C   ASP X 207       7.965   6.540  13.598  1.00  0.00           C
ATOM    853  O   ASP X 207       7.255   5.775  14.247  1.00  0.00           O
ATOM    854  N   ARG X 208       7.599   7.087  12.436  1.00  0.00           N
ATOM    855  CA  ARG X 208       6.355   6.865  11.729  1.00  0.00           C
ATOM    856  CB  ARG X 208       5.289   7.860  12.177  1.00  0.00           C
ATOM    857  CG  ARG X 208       4.587   7.550  13.495  1.00  0.00           C
ATOM    858  CD  ARG X 208       3.308   8.295  13.867  1.00  0.00           C
ATOM    859  NE  ARG X 208       3.344   9.722  13.548  1.00  0.00           N
ATOM    860  CZ  ARG X 208       2.824  10.328  12.472  1.00  0.00           C
ATOM    861  NH1 ARG X 208       2.372   9.721  11.367  1.00  0.00           N
ATOM    862  NH2 ARG X 208       2.836  11.666  12.407  1.00  0.00           N
ATOM    863  C   ARG X 208       6.550   6.884  10.219  1.00  0.00           C
ATOM    864  O   ARG X 208       7.198   7.751   9.636  1.00  0.00           O
ATOM    865  N   PHE X 209       5.632   6.160   9.575  1.00  0.00           N
ATOM    866  CA  PHE X 209       5.528   6.127   8.130  1.00  0.00           C
ATOM    867  CB  PHE X 209       6.448   5.047   7.568  1.00  0.00           C
ATOM    868  CG  PHE X 209       6.066   3.631   7.929  1.00  0.00           C
ATOM    869  CD1 PHE X 209       6.452   3.026   9.131  1.00  0.00           C
ATOM    870  CE1 PHE X 209       5.765   1.901   9.603  1.00  0.00           C
ATOM    871  CZ  PHE X 209       5.014   1.172   8.675  1.00  0.00           C
ATOM    872  CE2 PHE X 209       4.788   1.716   7.405  1.00  0.00           C
ATOM    873  CD2 PHE X 209       5.265   2.966   6.993  1.00  0.00           C
ATOM    874  C   PHE X 209       4.076   5.892   7.738  1.00  0.00           C
ATOM    875  O   PHE X 209       3.322   5.334   8.532  1.00  0.00           O
ATOM    876  N   SER X 210       3.693   6.154   6.487  1.00  0.00           N
ATOM    877  CA  SER X 210       2.501   5.631   5.850  1.00  0.00           C
ATOM    878  CB  SER X 210       1.289   6.541   5.672  1.00  0.00           C
ATOM    879  OG  SER X 210       0.800   6.819   6.965  1.00  0.00           O
ATOM    880  C   SER X 210       2.891   5.104   4.475  1.00  0.00           C
ATOM    881  O   SER X 210       3.563   5.801   3.718  1.00  0.00           O
ATOM    882  N   LEU X 211       2.629   3.828   4.186  1.00  0.00           N
ATOM    883  CA  LEU X 211       2.968   3.142   2.956  1.00  0.00           C
ATOM    884  CB  LEU X 211       3.188   1.659   3.243  1.00  0.00           C
ATOM    885  CG  LEU X 211       3.562   0.808   2.033  1.00  0.00           C
ATOM    886  CD1 LEU X 211       4.907   1.050   1.355  1.00  0.00           C
ATOM    887  CD2 LEU X 211       3.464  -0.699   2.252  1.00  0.00           C
ATOM    888  C   LEU X 211       2.029   3.420   1.791  1.00  0.00           C
ATOM    889  O   LEU X 211       0.839   3.111   1.779  1.00  0.00           O
ATOM    890  N   LEU X 212       2.619   3.907   0.698  1.00  0.00           N
ATOM    891  CA  LEU X 212       1.941   4.328  -0.511  1.00  0.00           C
ATOM    892  CB  LEU X 212       2.694   5.420  -1.266  1.00  0.00           C
ATOM    893  CG  LEU X 212       2.985   6.655  -0.418  1.00  0.00           C
ATOM    894  CD1 LEU X 212       3.853   7.601  -1.244  1.00  0.00           C
ATOM    895  CD2 LEU X 212       1.715   7.408  -0.031  1.00  0.00           C
ATOM    896  C   LEU X 212       1.595   3.133  -1.387  1.00  0.00           C
ATOM    897  O   LEU X 212       2.213   2.072  -1.325  1.00  0.00           O
ATOM    898  N   PRO X 213       0.496   3.214  -2.140  1.00  0.00           N
ATOM    899  CD  PRO X 213      -0.643   4.058  -1.841  1.00  0.00           C
ATOM    900  CG  PRO X 213      -1.821   3.440  -2.587  1.00  0.00           C
ATOM    901  CB  PRO X 213      -1.205   2.672  -3.754  1.00  0.00           C
ATOM    902  CA  PRO X 213       0.131   2.244  -3.154  1.00  0.00           C
ATOM    903  C   PRO X 213       1.081   2.226  -4.343  1.00  0.00           C
ATOM    904  O   PRO X 213       1.085   1.347  -5.202  1.00  0.00           O
ATOM    905  N   THR X 214       1.883   3.280  -4.512  1.00  0.00           N
ATOM    906  CA  THR X 214       2.727   3.463  -5.676  1.00  0.00           C
ATOM    907  CB  THR X 214       2.908   4.944  -5.997  1.00  0.00           C
ATOM    908  CG2 THR X 214       1.598   5.599  -6.428  1.00  0.00           C
ATOM    909  OG1 THR X 214       3.424   5.602  -4.863  1.00  0.00           O
ATOM    910  C   THR X 214       4.043   2.705  -5.582  1.00  0.00           C
ATOM    911  O   THR X 214       4.479   2.286  -4.512  1.00  0.00           O
ATOM    912  N   GLU X 215       4.573   2.552  -6.798  1.00  0.00           N
ATOM    913  CA  GLU X 215       5.780   1.799  -7.073  1.00  0.00           C
ATOM    914  CB  GLU X 215       5.288   0.376  -7.330  1.00  0.00           C
ATOM    915  CG  GLU X 215       6.423  -0.589  -7.004  1.00  0.00           C
ATOM    916  CD  GLU X 215       6.105  -1.903  -7.705  1.00  0.00           C
ATOM    917  OE1 GLU X 215       5.092  -2.493  -7.272  1.00  0.00           O
ATOM    918  OE2 GLU X 215       6.681  -2.223  -8.768  1.00  0.00           O
ATOM    919  C   GLU X 215       6.580   2.402  -8.219  1.00  0.00           C
ATOM    920  O   GLU X 215       5.961   3.023  -9.081  1.00  0.00           O
ATOM    921  N   GLN X 216       7.900   2.217  -8.295  1.00  0.00           N
ATOM    922  CA  GLN X 216       8.816   2.655  -9.329  1.00  0.00           C
ATOM    923  CB  GLN X 216       9.530   3.934  -8.902  1.00  0.00           C
ATOM    924  CG  GLN X 216       8.592   5.136  -8.950  1.00  0.00           C
ATOM    925  CD  GLN X 216       9.247   6.484  -8.686  1.00  0.00           C
ATOM    926  OE1 GLN X 216      10.359   6.526  -8.164  1.00  0.00           O
ATOM    927  NE2 GLN X 216       8.450   7.544  -8.832  1.00  0.00           N
ATOM    928  C   GLN X 216       9.810   1.523  -9.550  1.00  0.00           C
ATOM    929  O   GLN X 216      10.166   0.753  -8.660  1.00  0.00           O
ATOM    930  N   PRO X 217      10.447   1.550 -10.722  1.00  0.00           N
ATOM    931  CD  PRO X 217      10.268   2.515 -11.789  1.00  0.00           C
ATOM    932  CG  PRO X 217      11.469   2.472 -12.728  1.00  0.00           C
ATOM    933  CB  PRO X 217      11.933   1.029 -12.556  1.00  0.00           C
ATOM    934  CA  PRO X 217      11.577   0.726 -11.103  1.00  0.00           C
ATOM    935  C   PRO X 217      12.719   0.936 -10.119  1.00  0.00           C
ATOM    936  O   PRO X 217      12.790   1.989  -9.489  1.00  0.00           O
ATOM    937  N   ARG X 218      13.563  -0.069  -9.876  1.00  0.00           N
ATOM    938  CA  ARG X 218      14.426  -0.258  -8.727  1.00  0.00           C
ATOM    939  CB  ARG X 218      14.389  -1.640  -8.081  1.00  0.00           C
ATOM    940  CG  ARG X 218      12.975  -2.090  -7.723  1.00  0.00           C
ATOM    941  CD  ARG X 218      12.808  -3.491  -7.141  1.00  0.00           C
ATOM    942  NE  ARG X 218      11.416  -3.930  -7.251  1.00  0.00           N
ATOM    943  CZ  ARG X 218      10.864  -5.150  -7.302  1.00  0.00           C
ATOM    944  NH1 ARG X 218      11.378  -6.186  -6.624  1.00  0.00           N
ATOM    945  NH2 ARG X 218       9.702  -5.258  -7.960  1.00  0.00           N
ATOM    946  C   ARG X 218      15.865   0.206  -8.907  1.00  0.00           C
ATOM    947  O   ARG X 218      16.798  -0.555  -8.661  1.00  0.00           O
ATOM    948  N   LEU X 219      16.035   1.429  -9.414  1.00  0.00           N
ATOM    949  CA  LEU X 219      17.219   2.085  -9.930  1.00  0.00           C
ATOM    950  CB  LEU X 219      16.791   3.337 -10.692  1.00  0.00           C
ATOM    951  CG  LEU X 219      15.800   3.131 -11.834  1.00  0.00           C
ATOM    952  CD1 LEU X 219      15.713   4.305 -12.806  1.00  0.00           C
ATOM    953  CD2 LEU X 219      16.118   1.941 -12.735  1.00  0.00           C
ATOM    954  C   LEU X 219      18.172   2.513  -8.823  1.00  0.00           C
ATOM    955  O   LEU X 219      17.805   2.951  -7.735  1.00  0.00           O
ATOM    956  N   ARG X 220      19.475   2.324  -9.045  1.00  0.00           N
ATOM    957  CA  ARG X 220      20.458   2.648  -8.031  1.00  0.00           C
ATOM    958  CB  ARG X 220      21.713   1.791  -8.161  1.00  0.00           C
ATOM    959  CG  ARG X 220      21.507   0.280  -8.123  1.00  0.00           C
ATOM    960  CD  ARG X 220      20.652  -0.257  -6.979  1.00  0.00           C
ATOM    961  NE  ARG X 220      21.080   0.198  -5.656  1.00  0.00           N
ATOM    962  CZ  ARG X 220      20.843  -0.468  -4.519  1.00  0.00           C
ATOM    963  NH1 ARG X 220      20.024  -1.529  -4.487  1.00  0.00           N
ATOM    964  NH2 ARG X 220      21.374  -0.139  -3.332  1.00  0.00           N
ATOM    965  C   ARG X 220      20.817   4.126  -8.096  1.00  0.00           C
ATOM    966  O   ARG X 220      21.056   4.609  -9.200  1.00  0.00           O
ATOM    967  N   VAL X 221      20.770   4.909  -7.014  1.00  0.00           N
ATOM    968  CA  VAL X 221      21.221   6.281  -6.913  1.00  0.00           C
ATOM    969  CB  VAL X 221      20.077   7.229  -6.569  1.00  0.00           C
ATOM    970  CG1 VAL X 221      18.824   7.239  -7.441  1.00  0.00           C
ATOM    971  CG2 VAL X 221      19.550   6.927  -5.169  1.00  0.00           C
ATOM    972  C   VAL X 221      22.382   6.378  -5.933  1.00  0.00           C
ATOM    973  O   VAL X 221      22.578   5.496  -5.100  1.00  0.00           O
ATOM    974  N   PRO X 222      23.266   7.378  -5.961  1.00  0.00           N
ATOM    975  CD  PRO X 222      23.393   8.335  -7.042  1.00  0.00           C
ATOM    976  CG  PRO X 222      24.874   8.700  -7.006  1.00  0.00           C
ATOM    977  CB  PRO X 222      25.341   8.671  -5.554  1.00  0.00           C
ATOM    978  CA  PRO X 222      24.466   7.486  -5.156  1.00  0.00           C
ATOM    979  C   PRO X 222      24.225   7.488  -3.653  1.00  0.00           C
ATOM    980  O   PRO X 222      23.352   8.136  -3.079  1.00  0.00           O
ATOM    981  N   GLY X 223      25.121   6.802  -2.939  1.00  0.00           N
ATOM    982  CA  GLY X 223      25.142   6.783  -1.490  1.00  0.00           C
ATOM    983  C   GLY X 223      25.515   8.129  -0.883  1.00  0.00           C
ATOM    984  O   GLY X 223      26.524   8.748  -1.213  1.00  0.00           O
ATOM    985  N   CYS X 224      24.693   8.561   0.074  1.00  0.00           N
ATOM    986  CA  CYS X 224      24.798   9.854   0.719  1.00  0.00           C
ATOM    987  CB  CYS X 224      23.447  10.195   1.342  1.00  0.00           C
ATOM    988  SG  CYS X 224      23.449  11.919   1.892  1.00  0.00           S
ATOM    989  C   CYS X 224      25.928  10.022   1.725  1.00  0.00           C
ATOM    990  O   CYS X 224      26.395  11.144   1.905  1.00  0.00           O
ATOM    991  N   ASN X 225      26.564   8.954   2.214  1.00  0.00           N
ATOM    992  CA  ASN X 225      27.865   8.949   2.852  1.00  0.00           C
ATOM    993  CB  ASN X 225      28.088   7.705   3.709  1.00  0.00           C
ATOM    994  CG  ASN X 225      27.281   7.570   4.993  1.00  0.00           C
ATOM    995  OD1 ASN X 225      27.615   8.039   6.078  1.00  0.00           O
ATOM    996  ND2 ASN X 225      26.121   6.931   4.823  1.00  0.00           N
ATOM    997  C   ASN X 225      29.065   9.173   1.944  1.00  0.00           C
ATOM    998  O   ASN X 225      30.060   9.705   2.433  1.00  0.00           O
ATOM    999  N   GLN X 226      29.030   8.789   0.666  1.00  0.00           N
ATOM   1000  CA  GLN X 226      30.177   9.127  -0.154  1.00  0.00           C
ATOM   1001  CB  GLN X 226      30.356   8.251  -1.389  1.00  0.00           C
ATOM   1002  CG  GLN X 226      30.629   6.795  -1.019  1.00  0.00           C
ATOM   1003  CD  GLN X 226      32.028   6.686  -0.429  1.00  0.00           C
ATOM   1004  OE1 GLN X 226      33.022   7.025  -1.067  1.00  0.00           O
ATOM   1005  NE2 GLN X 226      32.115   6.329   0.855  1.00  0.00           N
ATOM   1006  C   GLN X 226      30.220  10.585  -0.589  1.00  0.00           C
ATOM   1007  O   GLN X 226      31.080  10.931  -1.397  1.00  0.00           O
ATOM   1008  N   ASP X 227      29.195  11.369  -0.247  1.00  0.00           N
ATOM   1009  CA  ASP X 227      29.205  12.740  -0.717  1.00  0.00           C
ATOM   1010  CB  ASP X 227      27.808  13.350  -0.643  1.00  0.00           C
ATOM   1011  CG  ASP X 227      27.857  14.758  -1.216  1.00  0.00           C
ATOM   1012  OD1 ASP X 227      28.180  15.771  -0.559  1.00  0.00           O
ATOM   1013  OD2 ASP X 227      27.723  14.884  -2.452  1.00  0.00           O
ATOM   1014  C   ASP X 227      30.275  13.463   0.088  1.00  0.00           C
ATOM   1015  O   ASP X 227      30.623  13.082   1.204  1.00  0.00           O
ATOM   1016  N   LEU X 228      30.901  14.535  -0.405  1.00  0.00           N
ATOM   1017  CA  LEU X 228      32.176  15.046   0.054  1.00  0.00           C
ATOM   1018  CB  LEU X 228      32.990  15.690  -1.064  1.00  0.00           C
ATOM   1019  CG  LEU X 228      34.068  14.833  -1.721  1.00  0.00           C
ATOM   1020  CD1 LEU X 228      35.162  14.373  -0.763  1.00  0.00           C
ATOM   1021  CD2 LEU X 228      33.482  13.715  -2.579  1.00  0.00           C
ATOM   1022  C   LEU X 228      32.077  16.019   1.221  1.00  0.00           C
ATOM   1023  O   LEU X 228      32.852  15.951   2.173  1.00  0.00           O
ATOM   1024  N   ASP X 229      31.039  16.858   1.213  1.00  0.00           N
ATOM   1025  CA  ASP X 229      30.648  17.586   2.404  1.00  0.00           C
ATOM   1026  CB  ASP X 229      29.584  18.596   1.985  1.00  0.00           C
ATOM   1027  CG  ASP X 229      29.997  19.592   0.911  1.00  0.00           C
ATOM   1028  OD1 ASP X 229      29.102  20.291   0.389  1.00  0.00           O
ATOM   1029  OD2 ASP X 229      31.211  19.780   0.675  1.00  0.00           O
ATOM   1030  C   ASP X 229      30.095  16.739   3.542  1.00  0.00           C
ATOM   1031  O   ASP X 229      29.969  17.191   4.678  1.00  0.00           O
ATOM   1032  N   VAL X 230      29.553  15.572   3.190  1.00  0.00           N
ATOM   1033  CA  VAL X 230      28.984  14.652   4.154  1.00  0.00           C
ATOM   1034  CB  VAL X 230      27.966  13.673   3.574  1.00  0.00           C
ATOM   1035  CG1 VAL X 230      27.160  13.004   4.683  1.00  0.00           C
ATOM   1036  CG2 VAL X 230      27.000  14.432   2.669  1.00  0.00           C
ATOM   1037  C   VAL X 230      30.047  13.855   4.897  1.00  0.00           C
ATOM   1038  O   VAL X 230      30.035  13.848   6.127  1.00  0.00           O
ATOM   1039  N   GLN X 231      31.125  13.363   4.281  1.00  0.00           N
ATOM   1040  CA  GLN X 231      32.365  12.904   4.872  1.00  0.00           C
ATOM   1041  CB  GLN X 231      33.405  12.534   3.818  1.00  0.00           C
ATOM   1042  CG  GLN X 231      33.067  11.347   2.920  1.00  0.00           C
ATOM   1043  CD  GLN X 231      33.348  10.029   3.627  1.00  0.00           C
ATOM   1044  OE1 GLN X 231      34.452   9.583   3.934  1.00  0.00           O
ATOM   1045  NE2 GLN X 231      32.305   9.322   4.065  1.00  0.00           N
ATOM   1046  C   GLN X 231      32.961  13.998   5.748  1.00  0.00           C
ATOM   1047  O   GLN X 231      33.372  13.781   6.885  1.00  0.00           O
ATOM   1048  N   LYS X 232      32.854  15.244   5.282  1.00  0.00           N
ATOM   1049  CA  LYS X 232      33.232  16.396   6.076  1.00  0.00           C
ATOM   1050  CB  LYS X 232      33.796  17.483   5.164  1.00  0.00           C
ATOM   1051  CG  LYS X 232      35.155  17.997   5.632  1.00  0.00           C
ATOM   1052  CD  LYS X 232      36.324  17.104   5.228  1.00  0.00           C
ATOM   1053  CE  LYS X 232      37.613  17.497   5.943  1.00  0.00           C
ATOM   1054  NZ  LYS X 232      38.845  17.197   5.197  1.00  0.00           N
ATOM   1055  C   LYS X 232      32.293  16.906   7.160  1.00  0.00           C
ATOM   1056  O   LYS X 232      32.718  17.632   8.056  1.00  0.00           O
ATOM   1057  N   LYS X 233      31.071  16.372   7.232  1.00  0.00           N
ATOM   1058  CA  LYS X 233      30.213  16.472   8.395  1.00  0.00           C
ATOM   1059  CB  LYS X 233      28.716  16.579   8.117  1.00  0.00           C
ATOM   1060  CG  LYS X 233      27.959  16.892   9.404  1.00  0.00           C
ATOM   1061  CD  LYS X 233      26.498  17.312   9.269  1.00  0.00           C
ATOM   1062  CE  LYS X 233      25.799  17.622  10.590  1.00  0.00           C
ATOM   1063  NZ  LYS X 233      24.346  17.778  10.431  1.00  0.00           N
ATOM   1064  C   LYS X 233      30.545  15.414   9.436  1.00  0.00           C
ATOM   1065  O   LYS X 233      30.620  15.814  10.596  1.00  0.00           O
ATOM   1066  N   LEU X 234      30.911  14.204   9.008  1.00  0.00           N
ATOM   1067  CA  LEU X 234      31.313  13.165   9.933  1.00  0.00           C
ATOM   1068  CB  LEU X 234      31.552  11.868   9.164  1.00  0.00           C
ATOM   1069  CG  LEU X 234      30.302  11.256   8.538  1.00  0.00           C
ATOM   1070  CD1 LEU X 234      30.651  10.190   7.504  1.00  0.00           C
ATOM   1071  CD2 LEU X 234      29.527  10.601   9.678  1.00  0.00           C
ATOM   1072  C   LEU X 234      32.582  13.560  10.675  1.00  0.00           C
ATOM   1073  O   LEU X 234      32.546  13.429  11.896  1.00  0.00           O
ATOM   1074  N   TYR X 235      33.580  13.991   9.899  1.00  0.00           N
ATOM   1075  CA  TYR X 235      34.744  14.716  10.368  1.00  0.00           C
ATOM   1076  CB  TYR X 235      35.168  15.478   9.116  1.00  0.00           C
ATOM   1077  CG  TYR X 235      36.399  16.328   9.328  1.00  0.00           C
ATOM   1078  CD1 TYR X 235      36.260  17.716   9.439  1.00  0.00           C
ATOM   1079  CE1 TYR X 235      37.426  18.486   9.537  1.00  0.00           C
ATOM   1080  CZ  TYR X 235      38.711  17.909   9.527  1.00  0.00           C
ATOM   1081  OH  TYR X 235      39.828  18.692   9.561  1.00  0.00           O
ATOM   1082  CE2 TYR X 235      38.805  16.520   9.306  1.00  0.00           C
ATOM   1083  CD2 TYR X 235      37.657  15.723   9.225  1.00  0.00           C
ATOM   1084  C   TYR X 235      34.564  15.680  11.532  1.00  0.00           C
ATOM   1085  O   TYR X 235      35.507  16.102  12.198  1.00  0.00           O
ATOM   1086  N   ASP X 236      33.374  16.272  11.657  1.00  0.00           N
ATOM   1087  CA  ASP X 236      32.981  17.185  12.711  1.00  0.00           C
ATOM   1088  CB  ASP X 236      32.335  18.331  11.938  1.00  0.00           C
ATOM   1089  CG  ASP X 236      32.058  19.550  12.806  1.00  0.00           C
ATOM   1090  OD1 ASP X 236      30.870  19.869  13.024  1.00  0.00           O
ATOM   1091  OD2 ASP X 236      33.032  20.222  13.208  1.00  0.00           O
ATOM   1092  C   ASP X 236      31.943  16.680  13.703  1.00  0.00           C
ATOM   1093  O   ASP X 236      31.714  17.288  14.748  1.00  0.00           O
ATOM   1094  N   CYS X 237      31.306  15.535  13.446  1.00  0.00           N
ATOM   1095  CA  CYS X 237      30.398  14.900  14.379  1.00  0.00           C
ATOM   1096  CB  CYS X 237      29.241  14.289  13.594  1.00  0.00           C
ATOM   1097  SG  CYS X 237      28.241  15.539  12.749  1.00  0.00           S
ATOM   1098  C   CYS X 237      31.076  13.975  15.381  1.00  0.00           C
ATOM   1099  O   CYS X 237      30.664  13.864  16.534  1.00  0.00           O
ATOM   1100  N   LEU X 238      32.109  13.252  14.943  1.00  0.00           N
ATOM   1101  CA  LEU X 238      32.852  12.269  15.706  1.00  0.00           C
ATOM   1102  CB  LEU X 238      32.613  10.884  15.112  1.00  0.00           C
ATOM   1103  CG  LEU X 238      31.162  10.429  14.975  1.00  0.00           C
ATOM   1104  CD1 LEU X 238      31.185   9.026  14.378  1.00  0.00           C
ATOM   1105  CD2 LEU X 238      30.510  10.243  16.343  1.00  0.00           C
ATOM   1106  C   LEU X 238      34.351  12.516  15.807  1.00  0.00           C
ATOM   1107  O   LEU X 238      35.077  12.976  14.930  1.00  0.00           O
ATOM   1108  N   GLU X 239      34.934  11.868  16.819  1.00  0.00           N
ATOM   1109  CA  GLU X 239      36.327  11.470  16.840  1.00  0.00           C
ATOM   1110  CB  GLU X 239      36.643  11.301  18.323  1.00  0.00           C
ATOM   1111  CG  GLU X 239      36.561  12.466  19.305  1.00  0.00           C
ATOM   1112  CD  GLU X 239      36.850  11.994  20.724  1.00  0.00           C
ATOM   1113  OE1 GLU X 239      37.880  11.327  20.959  1.00  0.00           O
ATOM   1114  OE2 GLU X 239      36.039  12.331  21.612  1.00  0.00           O
ATOM   1115  C   GLU X 239      36.599  10.229  16.000  1.00  0.00           C
ATOM   1116  O   GLU X 239      37.386  10.247  15.057  1.00  0.00           O
ATOM   1117  N   GLU X 240      35.784   9.195  16.217  1.00  0.00           N
ATOM   1118  CA  GLU X 240      35.655   7.977  15.440  1.00  0.00           C
ATOM   1119  CB  GLU X 240      35.182   6.899  16.411  1.00  0.00           C
ATOM   1120  CG  GLU X 240      36.123   6.542  17.558  1.00  0.00           C
ATOM   1121  CD  GLU X 240      35.472   5.561  18.522  1.00  0.00           C
ATOM   1122  OE1 GLU X 240      35.140   5.993  19.647  1.00  0.00           O
ATOM   1123  OE2 GLU X 240      35.446   4.343  18.242  1.00  0.00           O
ATOM   1124  C   GLU X 240      34.931   8.115  14.109  1.00  0.00           C
ATOM   1125  O   GLU X 240      34.067   7.282  13.848  1.00  0.00           O
ATOM   1126  N   HIS X 241      35.219   9.171  13.343  1.00  0.00           N
ATOM   1127  CA  HIS X 241      34.604   9.531  12.083  1.00  0.00           C
ATOM   1128  CB  HIS X 241      34.875  11.015  11.852  1.00  0.00           C
ATOM   1129  CG  HIS X 241      36.273  11.373  11.426  1.00  0.00           C
ATOM   1130  ND1 HIS X 241      36.836  11.269  10.155  1.00  0.00           N
ATOM   1131  CE1 HIS X 241      38.080  11.749  10.238  1.00  0.00           C
ATOM   1132  NE2 HIS X 241      38.254  12.216  11.484  1.00  0.00           N
ATOM   1133  CD2 HIS X 241      37.117  12.066  12.254  1.00  0.00           C
ATOM   1134  C   HIS X 241      35.105   8.644  10.952  1.00  0.00           C
ATOM   1135  O   HIS X 241      34.385   8.523   9.962  1.00  0.00           O
ATOM   1136  OXT HIS X 241      36.229   7.956  11.160  1.00  0.00           O
CONECT   41   42   39
CONECT   42   41   43   47
CONECT   43   42   44   45
CONECT   44   43
CONECT   45   43   46
CONECT   46   45
CONECT   47   42   48   49
CONECT   48   47
CONECT   77   78   75
CONECT   78   77   79   83
CONECT   79   78   80   81
CONECT   80   79
CONECT   81   79   82
CONECT   82   81
CONECT   83   78   84   85
CONECT   84   83
END
