# Supplementary material for: Conformational plasticity and allosteric communication networks explain Shelterin protein TPP1 binding to human telomerase
Source: Commun Chem. 2023 Nov 7;6:242. doi: 10.1038/s42004-023-01040-y (PMC10630336; doi:10.1038/s42004-023-01040-y)
Supplement: Supplementary file 4 — Supplementary Data 1 [file 42004_2023_1040_MOESM4_ESM.zip › Nuove_TPP1_structures/W3.pdb]

HELIX    1   1 ILE X   99  GLY X  105  1                                   7
HELIX    2   2 ARG X  159  THR X  164  1                                   6
HELIX    3   3 LEU X  228  CYS X  237  1                                  10
SHEET    1   1 1 ARG X 113  VAL X 120  0
SHEET    2   2 1 ALA X 142  SER X 147  0
SHEET    3   3 1 SER X 152  VAL X 157  0
SHEET    4   4 1 ARG X 180  GLN X 192  0
SHEET    5   5 1 GLU X 201  LEU X 212  0
ATOM      1  N   LEU X  95       9.435  12.559  -7.507  1.00  0.00           N
ATOM      2  CA  LEU X  95      10.330  12.444  -6.373  1.00  0.00           C
ATOM      3  CB  LEU X  95      11.237  11.225  -6.506  1.00  0.00           C
ATOM      4  CG  LEU X  95      10.587   9.869  -6.243  1.00  0.00           C
ATOM      5  CD1 LEU X  95      11.488   8.833  -6.907  1.00  0.00           C
ATOM      6  CD2 LEU X  95      10.604   9.499  -4.763  1.00  0.00           C
ATOM      7  C   LEU X  95      11.138  13.732  -6.306  1.00  0.00           C
ATOM      8  O   LEU X  95      11.878  14.023  -7.243  1.00  0.00           O
ATOM      9  N   ARG X  96      10.925  14.531  -5.258  1.00  0.00           N
ATOM     10  CA  ARG X  96      11.678  15.719  -4.909  1.00  0.00           C
ATOM     11  CB  ARG X  96      10.796  16.875  -4.447  1.00  0.00           C
ATOM     12  CG  ARG X  96       9.786  17.272  -5.520  1.00  0.00           C
ATOM     13  CD  ARG X  96       9.025  18.482  -4.986  1.00  0.00           C
ATOM     14  NE  ARG X  96       7.787  18.866  -5.664  1.00  0.00           N
ATOM     15  CZ  ARG X  96       7.577  19.834  -6.566  1.00  0.00           C
ATOM     16  NH1 ARG X  96       8.426  20.699  -7.138  1.00  0.00           N
ATOM     17  NH2 ARG X  96       6.320  20.006  -6.996  1.00  0.00           N
ATOM     18  C   ARG X  96      12.799  15.441  -3.917  1.00  0.00           C
ATOM     19  O   ARG X  96      12.358  14.999  -2.859  1.00  0.00           O
ATOM     20  N   PRO X  97      14.089  15.675  -4.168  1.00  0.00           N
ATOM     21  CD  PRO X  97      14.459  16.635  -5.188  1.00  0.00           C
ATOM     22  CG  PRO X  97      15.920  16.927  -4.860  1.00  0.00           C
ATOM     23  CB  PRO X  97      16.501  15.766  -4.059  1.00  0.00           C
ATOM     24  CA  PRO X  97      15.228  15.324  -3.344  1.00  0.00           C
ATOM     25  C   PRO X  97      15.229  15.965  -1.963  1.00  0.00           C
ATOM     26  O   PRO X  97      14.922  17.152  -1.876  1.00  0.00           O
ATOM     27  N   TRP X  98      15.691  15.232  -0.948  1.00  0.00           N
ATOM     28  CA  TRP X  98      15.644  15.539   0.468  1.00  0.00           C
ATOM     29  CB  TRP X  98      14.268  15.203   1.036  1.00  0.00           C
ATOM     30  CG  TRP X  98      13.856  13.766   0.993  1.00  0.00           C
ATOM     31  CD1 TRP X  98      13.089  13.243   0.010  1.00  0.00           C
ATOM     32  NE1 TRP X  98      12.804  11.926   0.311  1.00  0.00           N
ATOM     33  CE2 TRP X  98      13.419  11.575   1.496  1.00  0.00           C
ATOM     34  CZ2 TRP X  98      13.423  10.350   2.174  1.00  0.00           C
ATOM     35  CH2 TRP X  98      14.132  10.290   3.380  1.00  0.00           C
ATOM     36  CZ3 TRP X  98      14.867  11.379   3.863  1.00  0.00           C
ATOM     37  CE3 TRP X  98      14.795  12.607   3.196  1.00  0.00           C
ATOM     38  CD2 TRP X  98      14.086  12.726   1.990  1.00  0.00           C
ATOM     39  C   TRP X  98      16.788  14.920   1.257  1.00  0.00           C
ATOM     40  O   TRP X  98      17.360  15.586   2.117  1.00  0.00           O
ATOM     41  N   ILE X  99      17.210  13.677   1.015  1.00  0.00           N
ATOM     42  CA  ILE X  99      18.062  12.857   1.852  1.00  0.00           C
ATOM     43  CB  ILE X  99      18.269  11.464   1.265  1.00  0.00           C
ATOM     44  CG2 ILE X  99      19.560  10.788   1.719  1.00  0.00           C
ATOM     45  CG1 ILE X  99      17.096  10.595   1.707  1.00  0.00           C
ATOM     46  CD  ILE X  99      17.013   9.270   0.955  1.00  0.00           C
ATOM     47  C   ILE X  99      19.398  13.540   2.107  1.00  0.00           C
ATOM     48  O   ILE X  99      19.706  13.729   3.281  1.00  0.00           O
ATOM     49  N   ARG X 100      20.180  13.987   1.120  1.00  0.00           N
ATOM     50  CA  ARG X 100      21.472  14.597   1.357  1.00  0.00           C
ATOM     51  CB  ARG X 100      22.056  14.926  -0.014  1.00  0.00           C
ATOM     52  CG  ARG X 100      23.507  15.400   0.016  1.00  0.00           C
ATOM     53  CD  ARG X 100      24.039  15.866  -1.336  1.00  0.00           C
ATOM     54  NE  ARG X 100      25.482  16.107  -1.320  1.00  0.00           N
ATOM     55  CZ  ARG X 100      26.080  17.285  -1.099  1.00  0.00           C
ATOM     56  NH1 ARG X 100      25.444  18.384  -0.670  1.00  0.00           N
ATOM     57  NH2 ARG X 100      27.381  17.433  -1.385  1.00  0.00           N
ATOM     58  C   ARG X 100      21.374  15.885   2.162  1.00  0.00           C
ATOM     59  O   ARG X 100      22.164  16.020   3.094  1.00  0.00           O
ATOM     60  N   GLU X 101      20.490  16.858   1.926  1.00  0.00           N
ATOM     61  CA  GLU X 101      20.262  18.007   2.778  1.00  0.00           C
ATOM     62  CB  GLU X 101      19.099  18.825   2.224  1.00  0.00           C
ATOM     63  CG  GLU X 101      19.303  19.704   0.993  1.00  0.00           C
ATOM     64  CD  GLU X 101      20.389  20.734   1.270  1.00  0.00           C
ATOM     65  OE1 GLU X 101      21.275  20.760   0.389  1.00  0.00           O
ATOM     66  OE2 GLU X 101      20.229  21.593   2.164  1.00  0.00           O
ATOM     67  C   GLU X 101      19.987  17.637   4.228  1.00  0.00           C
ATOM     68  O   GLU X 101      20.488  18.222   5.186  1.00  0.00           O
ATOM     69  N   LEU X 102      19.094  16.677   4.479  1.00  0.00           N
ATOM     70  CA  LEU X 102      18.797  16.168   5.802  1.00  0.00           C
ATOM     71  CB  LEU X 102      17.583  15.248   5.713  1.00  0.00           C
ATOM     72  CG  LEU X 102      16.845  14.892   7.000  1.00  0.00           C
ATOM     73  CD1 LEU X 102      16.106  16.103   7.563  1.00  0.00           C
ATOM     74  CD2 LEU X 102      15.978  13.646   6.840  1.00  0.00           C
ATOM     75  C   LEU X 102      20.004  15.651   6.572  1.00  0.00           C
ATOM     76  O   LEU X 102      20.164  16.024   7.732  1.00  0.00           O
ATOM     77  N   ILE X 103      20.943  14.923   5.964  1.00  0.00           N
ATOM     78  CA  ILE X 103      22.144  14.356   6.546  1.00  0.00           C
ATOM     79  CB  ILE X 103      22.627  13.127   5.781  1.00  0.00           C
ATOM     80  CG2 ILE X 103      23.969  12.668   6.345  1.00  0.00           C
ATOM     81  CG1 ILE X 103      21.665  11.948   5.675  1.00  0.00           C
ATOM     82  CD  ILE X 103      20.930  11.525   6.944  1.00  0.00           C
ATOM     83  C   ILE X 103      23.131  15.462   6.889  1.00  0.00           C
ATOM     84  O   ILE X 103      23.721  15.432   7.967  1.00  0.00           O
ATOM     85  N   LEU X 104      23.301  16.407   5.961  1.00  0.00           N
ATOM     86  CA  LEU X 104      24.062  17.639   6.000  1.00  0.00           C
ATOM     87  CB  LEU X 104      24.178  18.271   4.616  1.00  0.00           C
ATOM     88  CG  LEU X 104      25.135  17.404   3.804  1.00  0.00           C
ATOM     89  CD1 LEU X 104      25.306  18.080   2.447  1.00  0.00           C
ATOM     90  CD2 LEU X 104      26.576  17.368   4.306  1.00  0.00           C
ATOM     91  C   LEU X 104      23.518  18.611   7.038  1.00  0.00           C
ATOM     92  O   LEU X 104      24.154  19.631   7.291  1.00  0.00           O
ATOM     93  N   GLY X 105      22.380  18.376   7.696  1.00  0.00           N
ATOM     94  CA  GLY X 105      21.871  18.990   8.906  1.00  0.00           C
ATOM     95  C   GLY X 105      21.392  20.405   8.612  1.00  0.00           C
ATOM     96  O   GLY X 105      21.168  21.149   9.564  1.00  0.00           O
ATOM     97  N   SER X 106      21.150  20.725   7.339  1.00  0.00           N
ATOM     98  CA  SER X 106      20.364  21.876   6.944  1.00  0.00           C
ATOM     99  CB  SER X 106      19.974  21.776   5.472  1.00  0.00           C
ATOM    100  OG  SER X 106      21.121  21.984   4.679  1.00  0.00           O
ATOM    101  C   SER X 106      19.108  22.218   7.733  1.00  0.00           C
ATOM    102  O   SER X 106      18.868  23.371   8.083  1.00  0.00           O
ATOM    103  N   GLU X 107      18.267  21.229   8.044  1.00  0.00           N
ATOM    104  CA  GLU X 107      17.219  21.280   9.044  1.00  0.00           C
ATOM    105  CB  GLU X 107      15.874  21.638   8.419  1.00  0.00           C
ATOM    106  CG  GLU X 107      15.396  20.737   7.283  1.00  0.00           C
ATOM    107  CD  GLU X 107      14.036  21.151   6.740  1.00  0.00           C
ATOM    108  OE1 GLU X 107      13.204  20.218   6.712  1.00  0.00           O
ATOM    109  OE2 GLU X 107      13.889  22.332   6.357  1.00  0.00           O
ATOM    110  C   GLU X 107      17.036  19.984   9.821  1.00  0.00           C
ATOM    111  O   GLU X 107      17.520  18.930   9.413  1.00  0.00           O
ATOM    112  N   THR X 108      16.357  20.081  10.966  1.00  0.00           N
ATOM    113  CA  THR X 108      15.834  18.942  11.693  1.00  0.00           C
ATOM    114  CB  THR X 108      15.697  19.362  13.154  1.00  0.00           C
ATOM    115  CG2 THR X 108      17.041  19.666  13.808  1.00  0.00           C
ATOM    116  OG1 THR X 108      14.904  20.522  13.271  1.00  0.00           O
ATOM    117  C   THR X 108      14.542  18.398  11.100  1.00  0.00           C
ATOM    118  O   THR X 108      13.622  19.146  10.776  1.00  0.00           O
ATOM    119  N   PRO X 109      14.362  17.079  10.998  1.00  0.00           N
ATOM    120  CD  PRO X 109      15.239  16.037  11.490  1.00  0.00           C
ATOM    121  CG  PRO X 109      14.515  14.702  11.342  1.00  0.00           C
ATOM    122  CB  PRO X 109      13.491  15.009  10.253  1.00  0.00           C
ATOM    123  CA  PRO X 109      13.163  16.487  10.439  1.00  0.00           C
ATOM    124  C   PRO X 109      11.935  16.689  11.316  1.00  0.00           C
ATOM    125  O   PRO X 109      11.936  16.349  12.498  1.00  0.00           O
ATOM    126  N   SER X 110      10.949  17.365  10.724  1.00  0.00           N
ATOM    127  CA  SER X 110       9.600  17.414  11.251  1.00  0.00           C
ATOM    128  CB  SER X 110       9.405  18.679  12.081  1.00  0.00           C
ATOM    129  OG  SER X 110       9.354  19.864  11.319  1.00  0.00           O
ATOM    130  C   SER X 110       8.472  17.141  10.266  1.00  0.00           C
ATOM    131  O   SER X 110       7.512  16.422  10.535  1.00  0.00           O
ATOM    132  N   SER X 111       8.556  17.791   9.103  1.00  0.00           N
ATOM    133  CA  SER X 111       7.671  17.730   7.958  1.00  0.00           C
ATOM    134  CB  SER X 111       7.700  18.942   7.031  1.00  0.00           C
ATOM    135  OG  SER X 111       6.523  18.845   6.262  1.00  0.00           O
ATOM    136  C   SER X 111       7.892  16.421   7.214  1.00  0.00           C
ATOM    137  O   SER X 111       9.024  16.007   6.975  1.00  0.00           O
ATOM    138  N   PRO X 112       6.825  15.747   6.779  1.00  0.00           N
ATOM    139  CD  PRO X 112       5.471  15.897   7.274  1.00  0.00           C
ATOM    140  CG  PRO X 112       4.814  14.520   7.274  1.00  0.00           C
ATOM    141  CB  PRO X 112       5.523  13.955   6.047  1.00  0.00           C
ATOM    142  CA  PRO X 112       6.962  14.456   6.134  1.00  0.00           C
ATOM    143  C   PRO X 112       7.619  14.333   4.767  1.00  0.00           C
ATOM    144  O   PRO X 112       7.339  15.075   3.828  1.00  0.00           O
ATOM    145  N   ARG X 113       8.397  13.258   4.617  1.00  0.00           N
ATOM    146  CA  ARG X 113       9.317  13.044   3.518  1.00  0.00           C
ATOM    147  CB  ARG X 113      10.788  13.227   3.883  1.00  0.00           C
ATOM    148  CG  ARG X 113      11.278  14.633   4.215  1.00  0.00           C
ATOM    149  CD  ARG X 113      12.531  14.601   5.086  1.00  0.00           C
ATOM    150  NE  ARG X 113      13.323  15.825   4.960  1.00  0.00           N
ATOM    151  CZ  ARG X 113      12.924  17.053   5.319  1.00  0.00           C
ATOM    152  NH1 ARG X 113      11.894  17.194   6.164  1.00  0.00           N
ATOM    153  NH2 ARG X 113      13.653  18.124   4.976  1.00  0.00           N
ATOM    154  C   ARG X 113       9.084  11.721   2.804  1.00  0.00           C
ATOM    155  O   ARG X 113       9.060  10.661   3.426  1.00  0.00           O
ATOM    156  N   ALA X 114       8.807  11.750   1.499  1.00  0.00           N
ATOM    157  CA  ALA X 114       8.527  10.488   0.844  1.00  0.00           C
ATOM    158  CB  ALA X 114       7.451  10.743  -0.207  1.00  0.00           C
ATOM    159  C   ALA X 114       9.823  10.012   0.204  1.00  0.00           C
ATOM    160  O   ALA X 114      10.486  10.806  -0.460  1.00  0.00           O
ATOM    161  N   GLY X 115      10.173   8.732   0.344  1.00  0.00           N
ATOM    162  CA  GLY X 115      11.137   8.063  -0.507  1.00  0.00           C
ATOM    163  C   GLY X 115      10.487   7.088  -1.478  1.00  0.00           C
ATOM    164  O   GLY X 115       9.279   6.873  -1.556  1.00  0.00           O
ATOM    165  N   GLN X 116      11.377   6.309  -2.096  1.00  0.00           N
ATOM    166  CA  GLN X 116      11.159   5.113  -2.884  1.00  0.00           C
ATOM    167  CB  GLN X 116      11.737   5.391  -4.269  1.00  0.00           C
ATOM    168  CG  GLN X 116      11.112   4.493  -5.332  1.00  0.00           C
ATOM    169  CD  GLN X 116      11.662   4.772  -6.723  1.00  0.00           C
ATOM    170  OE1 GLN X 116      12.695   5.393  -6.964  1.00  0.00           O
ATOM    171  NE2 GLN X 116      11.013   4.205  -7.743  1.00  0.00           N
ATOM    172  C   GLN X 116      11.853   3.920  -2.242  1.00  0.00           C
ATOM    173  O   GLN X 116      13.055   3.981  -1.992  1.00  0.00           O
ATOM    174  N   LEU X 117      11.143   2.846  -1.891  1.00  0.00           N
ATOM    175  CA  LEU X 117      11.810   1.676  -1.356  1.00  0.00           C
ATOM    176  CB  LEU X 117      10.710   0.840  -0.708  1.00  0.00           C
ATOM    177  CG  LEU X 117      11.253  -0.357   0.067  1.00  0.00           C
ATOM    178  CD1 LEU X 117      12.262   0.061   1.131  1.00  0.00           C
ATOM    179  CD2 LEU X 117      10.007  -1.038   0.626  1.00  0.00           C
ATOM    180  C   LEU X 117      12.626   0.841  -2.332  1.00  0.00           C
ATOM    181  O   LEU X 117      12.095   0.268  -3.281  1.00  0.00           O
ATOM    182  N   LEU X 118      13.938   0.797  -2.089  1.00  0.00           N
ATOM    183  CA  LEU X 118      14.796  -0.067  -2.875  1.00  0.00           C
ATOM    184  CB  LEU X 118      16.186   0.550  -2.999  1.00  0.00           C
ATOM    185  CG  LEU X 118      16.170   1.988  -3.507  1.00  0.00           C
ATOM    186  CD1 LEU X 118      17.678   2.218  -3.542  1.00  0.00           C
ATOM    187  CD2 LEU X 118      15.661   2.144  -4.937  1.00  0.00           C
ATOM    188  C   LEU X 118      14.807  -1.457  -2.254  1.00  0.00           C
ATOM    189  O   LEU X 118      14.540  -2.403  -2.992  1.00  0.00           O
ATOM    190  N   GLU X 119      15.040  -1.598  -0.947  1.00  0.00           N
ATOM    191  CA  GLU X 119      15.408  -2.892  -0.410  1.00  0.00           C
ATOM    192  CB  GLU X 119      16.912  -3.017  -0.635  1.00  0.00           C
ATOM    193  CG  GLU X 119      17.403  -4.450  -0.818  1.00  0.00           C
ATOM    194  CD  GLU X 119      17.004  -4.966  -2.193  1.00  0.00           C
ATOM    195  OE1 GLU X 119      17.545  -4.435  -3.187  1.00  0.00           O
ATOM    196  OE2 GLU X 119      16.013  -5.711  -2.347  1.00  0.00           O
ATOM    197  C   GLU X 119      15.056  -2.943   1.070  1.00  0.00           C
ATOM    198  O   GLU X 119      14.906  -1.968   1.804  1.00  0.00           O
ATOM    199  N   VAL X 120      15.081  -4.152   1.634  1.00  0.00           N
ATOM    200  CA  VAL X 120      15.183  -4.464   3.046  1.00  0.00           C
ATOM    201  CB  VAL X 120      14.085  -5.447   3.440  1.00  0.00           C
ATOM    202  CG1 VAL X 120      14.060  -5.797   4.925  1.00  0.00           C
ATOM    203  CG2 VAL X 120      12.752  -4.755   3.170  1.00  0.00           C
ATOM    204  C   VAL X 120      16.483  -5.183   3.374  1.00  0.00           C
ATOM    205  O   VAL X 120      16.867  -6.132   2.694  1.00  0.00           O
ATOM    206  N   LEU X 121      17.239  -4.597   4.306  1.00  0.00           N
ATOM    207  CA  LEU X 121      18.590  -4.913   4.722  1.00  0.00           C
ATOM    208  CB  LEU X 121      19.343  -3.591   4.842  1.00  0.00           C
ATOM    209  CG  LEU X 121      19.524  -2.717   3.604  1.00  0.00           C
ATOM    210  CD1 LEU X 121      20.209  -1.445   4.094  1.00  0.00           C
ATOM    211  CD2 LEU X 121      20.229  -3.482   2.488  1.00  0.00           C
ATOM    212  C   LEU X 121      18.584  -5.760   5.987  1.00  0.00           C
ATOM    213  O   LEU X 121      19.540  -6.491   6.238  1.00  0.00           O
ATOM    214  N   GLN X 122      17.440  -5.756   6.675  1.00  0.00           N
ATOM    215  CA  GLN X 122      17.103  -6.595   7.808  1.00  0.00           C
ATOM    216  CB  GLN X 122      17.843  -6.003   9.004  1.00  0.00           C
ATOM    217  CG  GLN X 122      17.512  -6.593  10.372  1.00  0.00           C
ATOM    218  CD  GLN X 122      16.313  -5.933  11.038  1.00  0.00           C
ATOM    219  OE1 GLN X 122      16.265  -4.710  11.154  1.00  0.00           O
ATOM    220  NE2 GLN X 122      15.309  -6.714  11.441  1.00  0.00           N
ATOM    221  C   GLN X 122      15.604  -6.642   8.066  1.00  0.00           C
ATOM    222  O   GLN X 122      14.947  -5.605   8.140  1.00  0.00           O
ATOM    223  N   ASP X 123      15.093  -7.865   8.220  1.00  0.00           N
ATOM    224  CA  ASP X 123      13.784  -8.212   8.738  1.00  0.00           C
ATOM    225  CB  ASP X 123      12.765  -8.495   7.638  1.00  0.00           C
ATOM    226  CG  ASP X 123      13.282  -9.475   6.595  1.00  0.00           C
ATOM    227  OD1 ASP X 123      13.700  -9.042   5.499  1.00  0.00           O
ATOM    228  OD2 ASP X 123      13.131 -10.703   6.776  1.00  0.00           O
ATOM    229  C   ASP X 123      14.053  -9.482   9.533  1.00  0.00           C
ATOM    230  O   ASP X 123      15.128 -10.075   9.569  1.00  0.00           O
ATOM    231  N   ALA X 124      13.048  -9.829  10.341  1.00  0.00           N
ATOM    232  CA  ALA X 124      13.131 -10.823  11.392  1.00  0.00           C
ATOM    233  CB  ALA X 124      11.955 -10.673  12.353  1.00  0.00           C
ATOM    234  C   ALA X 124      13.519 -12.213  10.911  1.00  0.00           C
ATOM    235  O   ALA X 124      14.012 -12.936  11.774  1.00  0.00           O
ATOM    236  N   GLU X 125      13.416 -12.582   9.632  1.00  0.00           N
ATOM    237  CA  GLU X 125      13.954 -13.794   9.049  1.00  0.00           C
ATOM    238  CB  GLU X 125      12.993 -14.192   7.932  1.00  0.00           C
ATOM    239  CG  GLU X 125      11.664 -14.727   8.458  1.00  0.00           C
ATOM    240  CD  GLU X 125      10.796 -15.290   7.342  1.00  0.00           C
ATOM    241  OE1 GLU X 125      11.261 -16.048   6.462  1.00  0.00           O
ATOM    242  OE2 GLU X 125       9.598 -14.951   7.234  1.00  0.00           O
ATOM    243  C   GLU X 125      15.384 -13.728   8.530  1.00  0.00           C
ATOM    244  O   GLU X 125      16.093 -14.731   8.491  1.00  0.00           O
ATOM    245  N   ALA X 126      15.843 -12.517   8.208  1.00  0.00           N
ATOM    246  CA  ALA X 126      17.229 -12.189   7.939  1.00  0.00           C
ATOM    247  CB  ALA X 126      17.303 -10.953   7.048  1.00  0.00           C
ATOM    248  C   ALA X 126      18.049 -12.032   9.212  1.00  0.00           C
ATOM    249  O   ALA X 126      19.275 -12.110   9.178  1.00  0.00           O
ATOM    250  N   ALA X 127      17.409 -11.860  10.371  1.00  0.00           N
ATOM    251  CA  ALA X 127      18.115 -11.543  11.596  1.00  0.00           C
ATOM    252  CB  ALA X 127      17.155 -10.718  12.450  1.00  0.00           C
ATOM    253  C   ALA X 127      18.722 -12.789  12.224  1.00  0.00           C
ATOM    254  O   ALA X 127      18.186 -13.893  12.164  1.00  0.00           O
ATOM    255  N   VAL X 128      19.929 -12.538  12.737  1.00  0.00           N
ATOM    256  CA  VAL X 128      20.874 -13.494  13.278  1.00  0.00           C
ATOM    257  CB  VAL X 128      22.312 -13.103  12.946  1.00  0.00           C
ATOM    258  CG1 VAL X 128      22.671 -13.173  11.465  1.00  0.00           C
ATOM    259  CG2 VAL X 128      22.528 -11.664  13.406  1.00  0.00           C
ATOM    260  C   VAL X 128      20.587 -13.801  14.740  1.00  0.00           C
ATOM    261  O   VAL X 128      20.610 -13.007  15.678  1.00  0.00           O
ATOM    262  N   ALA X 129      20.353 -15.104  14.912  1.00  0.00           N
ATOM    263  CA  ALA X 129      20.011 -15.676  16.199  1.00  0.00           C
ATOM    264  CB  ALA X 129      19.362 -17.019  15.879  1.00  0.00           C
ATOM    265  C   ALA X 129      21.173 -15.897  17.156  1.00  0.00           C
ATOM    266  O   ALA X 129      22.294 -15.729  16.679  1.00  0.00           O
ATOM    267  N   GLY X 130      20.977 -16.177  18.447  1.00  0.00           N
ATOM    268  CA  GLY X 130      22.156 -16.321  19.277  1.00  0.00           C
ATOM    269  C   GLY X 130      21.926 -16.900  20.666  1.00  0.00           C
ATOM    270  O   GLY X 130      20.835 -17.352  21.005  1.00  0.00           O
ATOM    271  N   PRO X 131      22.941 -16.873  21.533  1.00  0.00           N
ATOM    272  CD  PRO X 131      24.312 -16.584  21.165  1.00  0.00           C
ATOM    273  CG  PRO X 131      25.108 -16.456  22.461  1.00  0.00           C
ATOM    274  CB  PRO X 131      24.340 -17.272  23.497  1.00  0.00           C
ATOM    275  CA  PRO X 131      22.923 -17.256  22.930  1.00  0.00           C
ATOM    276  C   PRO X 131      21.982 -16.320  23.675  1.00  0.00           C
ATOM    277  O   PRO X 131      21.976 -15.107  23.476  1.00  0.00           O
ATOM    278  N   SER X 132      21.054 -16.937  24.410  1.00  0.00           N
ATOM    279  CA  SER X 132      19.888 -16.317  25.006  1.00  0.00           C
ATOM    280  CB  SER X 132      20.260 -15.684  26.343  1.00  0.00           C
ATOM    281  OG  SER X 132      20.970 -16.629  27.111  1.00  0.00           O
ATOM    282  C   SER X 132      18.964 -15.443  24.169  1.00  0.00           C
ATOM    283  O   SER X 132      18.044 -14.858  24.736  1.00  0.00           O
ATOM    284  N   HIS X 133      18.914 -15.530  22.837  1.00  0.00           N
ATOM    285  CA  HIS X 133      18.187 -14.614  21.981  1.00  0.00           C
ATOM    286  CB  HIS X 133      18.861 -13.255  21.816  1.00  0.00           C
ATOM    287  CG  HIS X 133      20.039 -13.149  20.887  1.00  0.00           C
ATOM    288  ND1 HIS X 133      19.945 -13.443  19.528  1.00  0.00           N
ATOM    289  CE1 HIS X 133      21.174 -13.199  19.068  1.00  0.00           C
ATOM    290  NE2 HIS X 133      22.036 -12.784  20.011  1.00  0.00           N
ATOM    291  CD2 HIS X 133      21.300 -12.695  21.177  1.00  0.00           C
ATOM    292  C   HIS X 133      17.756 -15.296  20.690  1.00  0.00           C
ATOM    293  O   HIS X 133      18.322 -16.309  20.287  1.00  0.00           O
ATOM    294  N   ALA X 134      16.630 -14.839  20.137  1.00  0.00           N
ATOM    295  CA  ALA X 134      15.922 -15.312  18.965  1.00  0.00           C
ATOM    296  CB  ALA X 134      14.830 -16.323  19.300  1.00  0.00           C
ATOM    297  C   ALA X 134      15.257 -14.128  18.278  1.00  0.00           C
ATOM    298  O   ALA X 134      14.582 -13.307  18.895  1.00  0.00           O
ATOM    299  N   PRO X 135      15.446 -13.944  16.970  1.00  0.00           N
ATOM    300  CD  PRO X 135      16.104 -14.825  16.026  1.00  0.00           C
ATOM    301  CG  PRO X 135      16.368 -13.906  14.837  1.00  0.00           C
ATOM    302  CB  PRO X 135      15.288 -12.829  14.883  1.00  0.00           C
ATOM    303  CA  PRO X 135      14.740 -12.867  16.306  1.00  0.00           C
ATOM    304  C   PRO X 135      13.237 -13.103  16.255  1.00  0.00           C
ATOM    305  O   PRO X 135      12.871 -14.275  16.194  1.00  0.00           O
ATOM    306  N   ASP X 136      12.368 -12.090  16.271  1.00  0.00           N
ATOM    307  CA  ASP X 136      10.980 -12.229  16.662  1.00  0.00           C
ATOM    308  CB  ASP X 136      10.875 -12.112  18.181  1.00  0.00           C
ATOM    309  CG  ASP X 136       9.494 -12.306  18.790  1.00  0.00           C
ATOM    310  OD1 ASP X 136       8.422 -12.124  18.175  1.00  0.00           O
ATOM    311  OD2 ASP X 136       9.526 -12.587  20.008  1.00  0.00           O
ATOM    312  C   ASP X 136      10.161 -11.113  16.028  1.00  0.00           C
ATOM    313  O   ASP X 136      10.474  -9.925  16.060  1.00  0.00           O
ATOM    314  N   THR X 137       9.138 -11.507  15.266  1.00  0.00           N
ATOM    315  CA  THR X 137       8.257 -10.655  14.493  1.00  0.00           C
ATOM    316  CB  THR X 137       7.402 -11.395  13.469  1.00  0.00           C
ATOM    317  CG2 THR X 137       8.315 -11.798  12.315  1.00  0.00           C
ATOM    318  OG1 THR X 137       6.700 -12.463  14.065  1.00  0.00           O
ATOM    319  C   THR X 137       7.402  -9.696  15.310  1.00  0.00           C
ATOM    320  O   THR X 137       6.611  -8.951  14.736  1.00  0.00           O
ATOM    321  N   SER X 138       7.563  -9.762  16.634  1.00  0.00           N
ATOM    322  CA  SER X 138       6.918  -8.970  17.663  1.00  0.00           C
ATOM    323  CB  SER X 138       6.015  -9.810  18.561  1.00  0.00           C
ATOM    324  OG  SER X 138       6.675 -10.677  19.456  1.00  0.00           O
ATOM    325  C   SER X 138       7.754  -8.021  18.510  1.00  0.00           C
ATOM    326  O   SER X 138       7.249  -7.217  19.290  1.00  0.00           O
ATOM    327  N   ASP X 139       9.069  -7.997  18.281  1.00  0.00           N
ATOM    328  CA  ASP X 139      10.063  -7.219  18.992  1.00  0.00           C
ATOM    329  CB  ASP X 139      10.540  -8.004  20.211  1.00  0.00           C
ATOM    330  CG  ASP X 139      11.633  -7.290  20.993  1.00  0.00           C
ATOM    331  OD1 ASP X 139      11.323  -6.335  21.738  1.00  0.00           O
ATOM    332  OD2 ASP X 139      12.745  -7.835  21.164  1.00  0.00           O
ATOM    333  C   ASP X 139      11.212  -6.774  18.098  1.00  0.00           C
ATOM    334  O   ASP X 139      11.624  -5.625  18.241  1.00  0.00           O
ATOM    335  N   VAL X 140      11.653  -7.552  17.108  1.00  0.00           N
ATOM    336  CA  VAL X 140      12.664  -7.109  16.168  1.00  0.00           C
ATOM    337  CB  VAL X 140      13.369  -8.334  15.591  1.00  0.00           C
ATOM    338  CG1 VAL X 140      14.270  -8.138  14.375  1.00  0.00           C
ATOM    339  CG2 VAL X 140      14.247  -8.963  16.669  1.00  0.00           C
ATOM    340  C   VAL X 140      12.008  -6.215  15.126  1.00  0.00           C
ATOM    341  O   VAL X 140      10.922  -6.480  14.616  1.00  0.00           O
ATOM    342  N   GLY X 141      12.594  -5.039  14.887  1.00  0.00           N
ATOM    343  CA  GLY X 141      12.196  -4.035  13.921  1.00  0.00           C
ATOM    344  C   GLY X 141      12.546  -4.345  12.473  1.00  0.00           C
ATOM    345  O   GLY X 141      12.629  -5.506  12.079  1.00  0.00           O
ATOM    346  N   ALA X 142      12.726  -3.309  11.650  1.00  0.00           N
ATOM    347  CA  ALA X 142      13.318  -3.525  10.345  1.00  0.00           C
ATOM    348  CB  ALA X 142      12.197  -3.798   9.347  1.00  0.00           C
ATOM    349  C   ALA X 142      14.229  -2.428   9.814  1.00  0.00           C
ATOM    350  O   ALA X 142      14.189  -1.313  10.332  1.00  0.00           O
ATOM    351  N   THR X 143      15.090  -2.741   8.843  1.00  0.00           N
ATOM    352  CA  THR X 143      16.015  -1.797   8.248  1.00  0.00           C
ATOM    353  CB  THR X 143      17.457  -2.269   8.412  1.00  0.00           C
ATOM    354  CG2 THR X 143      18.422  -1.231   7.848  1.00  0.00           C
ATOM    355  OG1 THR X 143      17.713  -2.355   9.795  1.00  0.00           O
ATOM    356  C   THR X 143      15.728  -1.710   6.756  1.00  0.00           C
ATOM    357  O   THR X 143      15.905  -2.686   6.031  1.00  0.00           O
ATOM    358  N   LEU X 144      15.345  -0.492   6.367  1.00  0.00           N
ATOM    359  CA  LEU X 144      15.008  -0.104   5.012  1.00  0.00           C
ATOM    360  CB  LEU X 144      13.718   0.712   5.031  1.00  0.00           C
ATOM    361  CG  LEU X 144      12.478   0.039   5.612  1.00  0.00           C
ATOM    362  CD1 LEU X 144      11.261   0.743   5.018  1.00  0.00           C
ATOM    363  CD2 LEU X 144      12.369  -1.430   5.214  1.00  0.00           C
ATOM    364  C   LEU X 144      16.075   0.666   4.248  1.00  0.00           C
ATOM    365  O   LEU X 144      16.801   1.466   4.834  1.00  0.00           O
ATOM    366  N   LEU X 145      16.241   0.320   2.969  1.00  0.00           N
ATOM    367  CA  LEU X 145      16.981   1.207   2.095  1.00  0.00           C
ATOM    368  CB  LEU X 145      17.785   0.443   1.047  1.00  0.00           C
ATOM    369  CG  LEU X 145      18.830   1.262   0.295  1.00  0.00           C
ATOM    370  CD1 LEU X 145      19.924   1.892   1.152  1.00  0.00           C
ATOM    371  CD2 LEU X 145      19.479   0.284  -0.680  1.00  0.00           C
ATOM    372  C   LEU X 145      16.031   2.143   1.362  1.00  0.00           C
ATOM    373  O   LEU X 145      15.383   1.719   0.407  1.00  0.00           O
ATOM    374  N   VAL X 146      16.030   3.380   1.865  1.00  0.00           N
ATOM    375  CA  VAL X 146      15.186   4.431   1.333  1.00  0.00           C
ATOM    376  CB  VAL X 146      14.616   5.305   2.446  1.00  0.00           C
ATOM    377  CG1 VAL X 146      13.655   4.492   3.309  1.00  0.00           C
ATOM    378  CG2 VAL X 146      15.587   6.067   3.344  1.00  0.00           C
ATOM    379  C   VAL X 146      15.996   5.305   0.387  1.00  0.00           C
ATOM    380  O   VAL X 146      17.189   5.542   0.566  1.00  0.00           O
ATOM    381  N   SER X 147      15.261   5.823  -0.600  1.00  0.00           N
ATOM    382  CA  SER X 147      15.743   6.656  -1.683  1.00  0.00           C
ATOM    383  CB  SER X 147      16.010   5.780  -2.904  1.00  0.00           C
ATOM    384  OG  SER X 147      16.363   6.526  -4.047  1.00  0.00           O
ATOM    385  C   SER X 147      14.903   7.888  -1.989  1.00  0.00           C
ATOM    386  O   SER X 147      13.691   7.807  -1.800  1.00  0.00           O
ATOM    387  N   ASP X 148      15.529   8.988  -2.412  1.00  0.00           N
ATOM    388  CA  ASP X 148      14.863  10.191  -2.869  1.00  0.00           C
ATOM    389  CB  ASP X 148      15.302  11.373  -2.010  1.00  0.00           C
ATOM    390  CG  ASP X 148      16.727  11.857  -2.241  1.00  0.00           C
ATOM    391  OD1 ASP X 148      17.447  11.290  -3.092  1.00  0.00           O
ATOM    392  OD2 ASP X 148      17.113  12.861  -1.604  1.00  0.00           O
ATOM    393  C   ASP X 148      14.965  10.444  -4.366  1.00  0.00           C
ATOM    394  O   ASP X 148      14.496  11.511  -4.756  1.00  0.00           O
ATOM    395  N   GLY X 149      15.483   9.514  -5.172  1.00  0.00           N
ATOM    396  CA  GLY X 149      15.770   9.730  -6.575  1.00  0.00           C
ATOM    397  C   GLY X 149      17.140  10.320  -6.881  1.00  0.00           C
ATOM    398  O   GLY X 149      17.472  10.502  -8.050  1.00  0.00           O
ATOM    399  N   THR X 150      17.925  10.656  -5.855  1.00  0.00           N
ATOM    400  CA  THR X 150      19.269  11.182  -5.984  1.00  0.00           C
ATOM    401  CB  THR X 150      19.250  12.667  -5.634  1.00  0.00           C
ATOM    402  CG2 THR X 150      18.179  13.393  -6.443  1.00  0.00           C
ATOM    403  OG1 THR X 150      19.062  12.996  -4.276  1.00  0.00           O
ATOM    404  C   THR X 150      20.330  10.546  -5.096  1.00  0.00           C
ATOM    405  O   THR X 150      21.455  10.338  -5.545  1.00  0.00           O
ATOM    406  N   HIS X 151      20.047  10.201  -3.838  1.00  0.00           N
ATOM    407  CA  HIS X 151      20.909   9.504  -2.904  1.00  0.00           C
ATOM    408  CB  HIS X 151      21.466  10.535  -1.927  1.00  0.00           C
ATOM    409  CG  HIS X 151      22.616  11.339  -2.469  1.00  0.00           C
ATOM    410  ND1 HIS X 151      23.961  10.984  -2.551  1.00  0.00           N
ATOM    411  CE1 HIS X 151      24.638  11.996  -3.098  1.00  0.00           C
ATOM    412  NE2 HIS X 151      23.770  12.942  -3.495  1.00  0.00           N
ATOM    413  CD2 HIS X 151      22.528  12.601  -2.996  1.00  0.00           C
ATOM    414  C   HIS X 151      20.110   8.517  -2.064  1.00  0.00           C
ATOM    415  O   HIS X 151      18.895   8.671  -1.967  1.00  0.00           O
ATOM    416  N   SER X 152      20.738   7.523  -1.431  1.00  0.00           N
ATOM    417  CA  SER X 152      20.085   6.529  -0.604  1.00  0.00           C
ATOM    418  CB  SER X 152      20.060   5.261  -1.452  1.00  0.00           C
ATOM    419  OG  SER X 152      21.297   4.656  -1.757  1.00  0.00           O
ATOM    420  C   SER X 152      20.795   6.303   0.724  1.00  0.00           C
ATOM    421  O   SER X 152      21.896   6.820   0.905  1.00  0.00           O
ATOM    422  N   VAL X 153      20.137   5.745   1.743  1.00  0.00           N
ATOM    423  CA  VAL X 153      20.707   5.665   3.072  1.00  0.00           C
ATOM    424  CB  VAL X 153      20.575   6.988   3.822  1.00  0.00           C
ATOM    425  CG1 VAL X 153      19.146   7.272   4.273  1.00  0.00           C
ATOM    426  CG2 VAL X 153      21.516   7.175   5.009  1.00  0.00           C
ATOM    427  C   VAL X 153      19.992   4.573   3.854  1.00  0.00           C
ATOM    428  O   VAL X 153      18.829   4.212   3.690  1.00  0.00           O
ATOM    429  N   ARG X 154      20.789   3.947   4.723  1.00  0.00           N
ATOM    430  CA  ARG X 154      20.279   3.155   5.824  1.00  0.00           C
ATOM    431  CB  ARG X 154      21.436   2.508   6.579  1.00  0.00           C
ATOM    432  CG  ARG X 154      20.935   1.325   7.403  1.00  0.00           C
ATOM    433  CD  ARG X 154      22.019   0.554   8.152  1.00  0.00           C
ATOM    434  NE  ARG X 154      22.750   1.389   9.105  1.00  0.00           N
ATOM    435  CZ  ARG X 154      22.906   1.179  10.419  1.00  0.00           C
ATOM    436  NH1 ARG X 154      22.267   0.173  11.033  1.00  0.00           N
ATOM    437  NH2 ARG X 154      23.838   1.823  11.135  1.00  0.00           N
ATOM    438  C   ARG X 154      19.264   3.879   6.697  1.00  0.00           C
ATOM    439  O   ARG X 154      19.490   4.977   7.199  1.00  0.00           O
ATOM    440  N   CYS X 155      18.045   3.338   6.752  1.00  0.00           N
ATOM    441  CA  CYS X 155      16.894   3.795   7.506  1.00  0.00           C
ATOM    442  CB  CYS X 155      15.906   4.359   6.489  1.00  0.00           C
ATOM    443  SG  CYS X 155      14.504   5.158   7.309  1.00  0.00           S
ATOM    444  C   CYS X 155      16.306   2.685   8.367  1.00  0.00           C
ATOM    445  O   CYS X 155      15.457   1.911   7.931  1.00  0.00           O
ATOM    446  N   LEU X 156      16.543   2.694   9.681  1.00  0.00           N
ATOM    447  CA  LEU X 156      15.888   1.851  10.661  1.00  0.00           C
ATOM    448  CB  LEU X 156      16.639   1.709  11.982  1.00  0.00           C
ATOM    449  CG  LEU X 156      17.961   0.948  11.965  1.00  0.00           C
ATOM    450  CD1 LEU X 156      19.083   1.844  11.448  1.00  0.00           C
ATOM    451  CD2 LEU X 156      18.174   0.482  13.403  1.00  0.00           C
ATOM    452  C   LEU X 156      14.445   2.314  10.803  1.00  0.00           C
ATOM    453  O   LEU X 156      14.181   3.495  11.015  1.00  0.00           O
ATOM    454  N   VAL X 157      13.472   1.400  10.799  1.00  0.00           N
ATOM    455  CA  VAL X 157      12.091   1.663  11.150  1.00  0.00           C
ATOM    456  CB  VAL X 157      11.145   1.360   9.992  1.00  0.00           C
ATOM    457  CG1 VAL X 157       9.656   1.518  10.284  1.00  0.00           C
ATOM    458  CG2 VAL X 157      11.508   2.147   8.736  1.00  0.00           C
ATOM    459  C   VAL X 157      11.755   0.849  12.391  1.00  0.00           C
ATOM    460  O   VAL X 157      11.980  -0.358  12.436  1.00  0.00           O
ATOM    461  N   THR X 158      11.264   1.551  13.415  1.00  0.00           N
ATOM    462  CA  THR X 158      10.974   0.977  14.713  1.00  0.00           C
ATOM    463  CB  THR X 158      10.687   2.060  15.749  1.00  0.00           C
ATOM    464  CG2 THR X 158      11.807   3.071  15.981  1.00  0.00           C
ATOM    465  OG1 THR X 158       9.515   2.761  15.400  1.00  0.00           O
ATOM    466  C   THR X 158       9.830  -0.027  14.737  1.00  0.00           C
ATOM    467  O   THR X 158       9.076  -0.004  13.767  1.00  0.00           O
ATOM    468  N   ARG X 159       9.855  -0.955  15.696  1.00  0.00           N
ATOM    469  CA  ARG X 159       8.764  -1.863  15.992  1.00  0.00           C
ATOM    470  CB  ARG X 159       9.153  -2.694  17.211  1.00  0.00           C
ATOM    471  CG  ARG X 159       8.084  -3.745  17.492  1.00  0.00           C
ATOM    472  CD  ARG X 159       8.141  -4.952  16.560  1.00  0.00           C
ATOM    473  NE  ARG X 159       7.289  -4.735  15.391  1.00  0.00           N
ATOM    474  CZ  ARG X 159       7.188  -5.482  14.283  1.00  0.00           C
ATOM    475  NH1 ARG X 159       8.134  -6.373  13.960  1.00  0.00           N
ATOM    476  NH2 ARG X 159       6.171  -5.457  13.411  1.00  0.00           N
ATOM    477  C   ARG X 159       7.442  -1.121  16.127  1.00  0.00           C
ATOM    478  O   ARG X 159       6.450  -1.629  15.608  1.00  0.00           O
ATOM    479  N   GLU X 160       7.401   0.076  16.717  1.00  0.00           N
ATOM    480  CA  GLU X 160       6.238   0.930  16.848  1.00  0.00           C
ATOM    481  CB  GLU X 160       6.452   2.039  17.874  1.00  0.00           C
ATOM    482  CG  GLU X 160       5.098   2.523  18.383  1.00  0.00           C
ATOM    483  CD  GLU X 160       5.285   3.666  19.370  1.00  0.00           C
ATOM    484  OE1 GLU X 160       5.073   4.854  19.043  1.00  0.00           O
ATOM    485  OE2 GLU X 160       5.650   3.396  20.535  1.00  0.00           O
ATOM    486  C   GLU X 160       5.850   1.518  15.499  1.00  0.00           C
ATOM    487  O   GLU X 160       4.676   1.532  15.133  1.00  0.00           O
ATOM    488  N   ALA X 161       6.750   1.949  14.613  1.00  0.00           N
ATOM    489  CA  ALA X 161       6.324   2.355  13.288  1.00  0.00           C
ATOM    490  CB  ALA X 161       7.525   2.900  12.520  1.00  0.00           C
ATOM    491  C   ALA X 161       5.706   1.203  12.509  1.00  0.00           C
ATOM    492  O   ALA X 161       4.640   1.394  11.926  1.00  0.00           O
ATOM    493  N   LEU X 162       6.343   0.031  12.541  1.00  0.00           N
ATOM    494  CA  LEU X 162       5.826  -1.123  11.832  1.00  0.00           C
ATOM    495  CB  LEU X 162       6.739  -2.333  12.010  1.00  0.00           C
ATOM    496  CG  LEU X 162       8.050  -2.322  11.229  1.00  0.00           C
ATOM    497  CD1 LEU X 162       8.700  -3.692  11.401  1.00  0.00           C
ATOM    498  CD2 LEU X 162       7.812  -2.154   9.731  1.00  0.00           C
ATOM    499  C   LEU X 162       4.435  -1.536  12.291  1.00  0.00           C
ATOM    500  O   LEU X 162       3.672  -1.977  11.435  1.00  0.00           O
ATOM    501  N   ASP X 163       4.128  -1.381  13.581  1.00  0.00           N
ATOM    502  CA  ASP X 163       2.860  -1.740  14.184  1.00  0.00           C
ATOM    503  CB  ASP X 163       3.124  -2.282  15.586  1.00  0.00           C
ATOM    504  CG  ASP X 163       3.890  -3.594  15.667  1.00  0.00           C
ATOM    505  OD1 ASP X 163       4.360  -3.894  16.786  1.00  0.00           O
ATOM    506  OD2 ASP X 163       4.105  -4.335  14.683  1.00  0.00           O
ATOM    507  C   ASP X 163       1.848  -0.610  14.061  1.00  0.00           C
ATOM    508  O   ASP X 163       0.650  -0.861  14.167  1.00  0.00           O
ATOM    509  N   THR X 164       2.230   0.666  13.965  1.00  0.00           N
ATOM    510  CA  THR X 164       1.264   1.744  13.904  1.00  0.00           C
ATOM    511  CB  THR X 164       1.705   2.985  14.674  1.00  0.00           C
ATOM    512  CG2 THR X 164       1.740   2.782  16.186  1.00  0.00           C
ATOM    513  OG1 THR X 164       3.006   3.287  14.221  1.00  0.00           O
ATOM    514  C   THR X 164       0.986   2.118  12.456  1.00  0.00           C
ATOM    515  O   THR X 164       0.079   2.863  12.088  1.00  0.00           O
ATOM    516  N   SER X 165       1.767   1.606  11.502  1.00  0.00           N
ATOM    517  CA  SER X 165       1.436   1.663  10.092  1.00  0.00           C
ATOM    518  CB  SER X 165       2.616   1.040   9.351  1.00  0.00           C
ATOM    519  OG  SER X 165       2.845   1.678   8.114  1.00  0.00           O
ATOM    520  C   SER X 165       0.146   0.918   9.779  1.00  0.00           C
ATOM    521  O   SER X 165      -0.274   0.104  10.599  1.00  0.00           O
ATOM    522  N   ASP X 166      -0.381   1.100   8.566  1.00  0.00           N
ATOM    523  CA  ASP X 166      -1.672   0.581   8.161  1.00  0.00           C
ATOM    524  CB  ASP X 166      -2.587   1.605   7.495  1.00  0.00           C
ATOM    525  CG  ASP X 166      -1.972   2.502   6.431  1.00  0.00           C
ATOM    526  OD1 ASP X 166      -0.770   2.847   6.438  1.00  0.00           O
ATOM    527  OD2 ASP X 166      -2.750   2.919   5.546  1.00  0.00           O
ATOM    528  C   ASP X 166      -1.410  -0.580   7.212  1.00  0.00           C
ATOM    529  O   ASP X 166      -0.715  -0.310   6.234  1.00  0.00           O
ATOM    530  N   TRP X 167      -1.956  -1.736   7.595  1.00  0.00           N
ATOM    531  CA  TRP X 167      -1.814  -2.965   6.840  1.00  0.00           C
ATOM    532  CB  TRP X 167      -0.773  -3.859   7.509  1.00  0.00           C
ATOM    533  CG  TRP X 167       0.579  -3.255   7.714  1.00  0.00           C
ATOM    534  CD1 TRP X 167       1.084  -3.004   8.942  1.00  0.00           C
ATOM    535  NE1 TRP X 167       2.386  -2.565   8.802  1.00  0.00           N
ATOM    536  CE2 TRP X 167       2.823  -2.469   7.497  1.00  0.00           C
ATOM    537  CZ2 TRP X 167       3.916  -1.938   6.801  1.00  0.00           C
ATOM    538  CH2 TRP X 167       3.984  -2.101   5.412  1.00  0.00           C
ATOM    539  CZ3 TRP X 167       2.958  -2.700   4.672  1.00  0.00           C
ATOM    540  CE3 TRP X 167       1.835  -3.079   5.417  1.00  0.00           C
ATOM    541  CD2 TRP X 167       1.687  -2.969   6.808  1.00  0.00           C
ATOM    542  C   TRP X 167      -3.091  -3.756   6.595  1.00  0.00           C
ATOM    543  O   TRP X 167      -3.173  -4.679   5.788  1.00  0.00           O
ATOM    544  N   GLU X 168      -4.122  -3.449   7.387  1.00  0.00           N
ATOM    545  CA  GLU X 168      -5.398  -4.123   7.262  1.00  0.00           C
ATOM    546  CB  GLU X 168      -6.330  -3.780   8.421  1.00  0.00           C
ATOM    547  CG  GLU X 168      -7.706  -4.423   8.278  1.00  0.00           C
ATOM    548  CD  GLU X 168      -8.590  -3.816   9.359  1.00  0.00           C
ATOM    549  OE1 GLU X 168      -8.519  -4.294  10.512  1.00  0.00           O
ATOM    550  OE2 GLU X 168      -9.390  -2.887   9.116  1.00  0.00           O
ATOM    551  C   GLU X 168      -5.965  -3.849   5.876  1.00  0.00           C
ATOM    552  O   GLU X 168      -6.067  -2.679   5.514  1.00  0.00           O
ATOM    553  N   GLU X 169      -6.341  -4.887   5.125  1.00  0.00           N
ATOM    554  CA  GLU X 169      -6.700  -4.771   3.726  1.00  0.00           C
ATOM    555  CB  GLU X 169      -8.143  -4.290   3.600  1.00  0.00           C
ATOM    556  CG  GLU X 169      -9.219  -5.220   4.151  1.00  0.00           C
ATOM    557  CD  GLU X 169     -10.568  -4.526   4.031  1.00  0.00           C
ATOM    558  OE1 GLU X 169     -11.473  -5.038   3.337  1.00  0.00           O
ATOM    559  OE2 GLU X 169     -10.796  -3.539   4.765  1.00  0.00           O
ATOM    560  C   GLU X 169      -5.664  -4.217   2.758  1.00  0.00           C
ATOM    561  O   GLU X 169      -5.964  -3.993   1.587  1.00  0.00           O
ATOM    562  N   LYS X 170      -4.414  -3.977   3.161  1.00  0.00           N
ATOM    563  CA  LYS X 170      -3.383  -3.567   2.229  1.00  0.00           C
ATOM    564  CB  LYS X 170      -2.466  -2.614   2.989  1.00  0.00           C
ATOM    565  CG  LYS X 170      -1.295  -2.144   2.130  1.00  0.00           C
ATOM    566  CD  LYS X 170      -0.514  -1.164   3.002  1.00  0.00           C
ATOM    567  CE  LYS X 170      -1.270   0.140   3.238  1.00  0.00           C
ATOM    568  NZ  LYS X 170      -0.436   1.155   3.900  1.00  0.00           N
ATOM    569  C   LYS X 170      -2.630  -4.774   1.687  1.00  0.00           C
ATOM    570  O   LYS X 170      -2.069  -5.626   2.372  1.00  0.00           O
ATOM    571  N   GLU X 171      -2.618  -4.747   0.352  1.00  0.00           N
ATOM    572  CA  GLU X 171      -2.284  -5.967  -0.354  1.00  0.00           C
ATOM    573  CB  GLU X 171      -3.101  -6.181  -1.625  1.00  0.00           C
ATOM    574  CG  GLU X 171      -4.571  -6.440  -1.309  1.00  0.00           C
ATOM    575  CD  GLU X 171      -5.406  -6.640  -2.566  1.00  0.00           C
ATOM    576  OE1 GLU X 171      -5.056  -7.558  -3.338  1.00  0.00           O
ATOM    577  OE2 GLU X 171      -6.372  -5.863  -2.730  1.00  0.00           O
ATOM    578  C   GLU X 171      -0.793  -6.182  -0.571  1.00  0.00           C
ATOM    579  O   GLU X 171      -0.343  -7.295  -0.834  1.00  0.00           O
ATOM    580  N   PHE X 172       0.013  -5.119  -0.517  1.00  0.00           N
ATOM    581  CA  PHE X 172       1.451  -5.128  -0.691  1.00  0.00           C
ATOM    582  CB  PHE X 172       1.782  -3.922  -1.565  1.00  0.00           C
ATOM    583  CG  PHE X 172       1.054  -2.648  -1.207  1.00  0.00           C
ATOM    584  CD1 PHE X 172       1.661  -1.775  -0.296  1.00  0.00           C
ATOM    585  CE1 PHE X 172       0.996  -0.590   0.040  1.00  0.00           C
ATOM    586  CZ  PHE X 172      -0.221  -0.256  -0.567  1.00  0.00           C
ATOM    587  CE2 PHE X 172      -0.814  -1.095  -1.517  1.00  0.00           C
ATOM    588  CD2 PHE X 172      -0.162  -2.301  -1.806  1.00  0.00           C
ATOM    589  C   PHE X 172       2.256  -5.027   0.597  1.00  0.00           C
ATOM    590  O   PHE X 172       1.954  -4.184   1.438  1.00  0.00           O
ATOM    591  N   GLY X 173       3.312  -5.829   0.751  1.00  0.00           N
ATOM    592  CA  GLY X 173       4.224  -5.818   1.878  1.00  0.00           C
ATOM    593  C   GLY X 173       5.403  -4.870   1.718  1.00  0.00           C
ATOM    594  O   GLY X 173       5.752  -4.435   0.622  1.00  0.00           O
ATOM    595  N   PHE X 174       6.167  -4.656   2.792  1.00  0.00           N
ATOM    596  CA  PHE X 174       7.441  -3.995   2.597  1.00  0.00           C
ATOM    597  CB  PHE X 174       7.801  -3.192   3.844  1.00  0.00           C
ATOM    598  CG  PHE X 174       8.205  -3.967   5.075  1.00  0.00           C
ATOM    599  CD1 PHE X 174       7.261  -3.976   6.108  1.00  0.00           C
ATOM    600  CE1 PHE X 174       7.559  -4.672   7.286  1.00  0.00           C
ATOM    601  CZ  PHE X 174       8.833  -5.228   7.453  1.00  0.00           C
ATOM    602  CE2 PHE X 174       9.857  -5.191   6.499  1.00  0.00           C
ATOM    603  CD2 PHE X 174       9.467  -4.514   5.337  1.00  0.00           C
ATOM    604  C   PHE X 174       8.568  -4.906   2.132  1.00  0.00           C
ATOM    605  O   PHE X 174       9.468  -4.534   1.381  1.00  0.00           O
ATOM    606  N   ARG X 175       8.527  -6.182   2.521  1.00  0.00           N
ATOM    607  CA  ARG X 175       9.246  -7.297   1.937  1.00  0.00           C
ATOM    608  CB  ARG X 175       9.362  -8.501   2.867  1.00  0.00           C
ATOM    609  CG  ARG X 175       9.996  -8.238   4.230  1.00  0.00           C
ATOM    610  CD  ARG X 175      10.477  -9.547   4.851  1.00  0.00           C
ATOM    611  NE  ARG X 175       9.384 -10.399   5.319  1.00  0.00           N
ATOM    612  CZ  ARG X 175       9.589 -11.659   5.727  1.00  0.00           C
ATOM    613  NH1 ARG X 175      10.797 -12.201   5.933  1.00  0.00           N
ATOM    614  NH2 ARG X 175       8.568 -12.483   5.998  1.00  0.00           N
ATOM    615  C   ARG X 175       8.691  -7.533   0.540  1.00  0.00           C
ATOM    616  O   ARG X 175       7.479  -7.436   0.358  1.00  0.00           O
ATOM    617  N   GLY X 176       9.610  -7.813  -0.387  1.00  0.00           N
ATOM    618  CA  GLY X 176       9.325  -8.271  -1.731  1.00  0.00           C
ATOM    619  C   GLY X 176       8.760  -7.088  -2.505  1.00  0.00           C
ATOM    620  O   GLY X 176       7.807  -7.220  -3.270  1.00  0.00           O
ATOM    621  N   THR X 177       9.463  -5.960  -2.381  1.00  0.00           N
ATOM    622  CA  THR X 177       8.931  -4.718  -2.906  1.00  0.00           C
ATOM    623  CB  THR X 177       7.980  -4.073  -1.902  1.00  0.00           C
ATOM    624  CG2 THR X 177       7.633  -2.664  -2.372  1.00  0.00           C
ATOM    625  OG1 THR X 177       6.724  -4.712  -1.966  1.00  0.00           O
ATOM    626  C   THR X 177      10.069  -3.789  -3.303  1.00  0.00           C
ATOM    627  O   THR X 177      10.835  -3.381  -2.433  1.00  0.00           O
ATOM    628  N   GLU X 178      10.021  -3.281  -4.537  1.00  0.00           N
ATOM    629  CA  GLU X 178      10.935  -2.332  -5.139  1.00  0.00           C
ATOM    630  CB  GLU X 178      11.889  -3.114  -6.037  1.00  0.00           C
ATOM    631  CG  GLU X 178      12.988  -2.301  -6.715  1.00  0.00           C
ATOM    632  CD  GLU X 178      13.759  -3.207  -7.664  1.00  0.00           C
ATOM    633  OE1 GLU X 178      13.436  -3.439  -8.849  1.00  0.00           O
ATOM    634  OE2 GLU X 178      14.869  -3.656  -7.305  1.00  0.00           O
ATOM    635  C   GLU X 178      10.128  -1.221  -5.796  1.00  0.00           C
ATOM    636  O   GLU X 178       9.130  -1.527  -6.444  1.00  0.00           O
ATOM    637  N   GLY X 179      10.636   0.005  -5.939  1.00  0.00           N
ATOM    638  CA  GLY X 179      10.056   1.005  -6.812  1.00  0.00           C
ATOM    639  C   GLY X 179       8.889   1.778  -6.214  1.00  0.00           C
ATOM    640  O   GLY X 179       8.486   2.842  -6.679  1.00  0.00           O
ATOM    641  N   ARG X 180       8.165   1.191  -5.258  1.00  0.00           N
ATOM    642  CA  ARG X 180       7.034   1.691  -4.504  1.00  0.00           C
ATOM    643  CB  ARG X 180       6.430   0.634  -3.585  1.00  0.00           C
ATOM    644  CG  ARG X 180       5.077   0.845  -2.911  1.00  0.00           C
ATOM    645  CD  ARG X 180       4.379  -0.457  -2.528  1.00  0.00           C
ATOM    646  NE  ARG X 180       3.977  -1.322  -3.637  1.00  0.00           N
ATOM    647  CZ  ARG X 180       2.787  -1.197  -4.241  1.00  0.00           C
ATOM    648  NH1 ARG X 180       1.754  -0.566  -3.667  1.00  0.00           N
ATOM    649  NH2 ARG X 180       2.496  -1.986  -5.284  1.00  0.00           N
ATOM    650  C   ARG X 180       7.468   2.831  -3.593  1.00  0.00           C
ATOM    651  O   ARG X 180       8.622   2.958  -3.189  1.00  0.00           O
ATOM    652  N   LEU X 181       6.488   3.689  -3.301  1.00  0.00           N
ATOM    653  CA  LEU X 181       6.725   4.800  -2.401  1.00  0.00           C
ATOM    654  CB  LEU X 181       5.919   6.048  -2.748  1.00  0.00           C
ATOM    655  CG  LEU X 181       6.118   6.720  -4.104  1.00  0.00           C
ATOM    656  CD1 LEU X 181       5.133   7.884  -4.173  1.00  0.00           C
ATOM    657  CD2 LEU X 181       7.528   7.283  -4.261  1.00  0.00           C
ATOM    658  C   LEU X 181       6.500   4.454  -0.936  1.00  0.00           C
ATOM    659  O   LEU X 181       5.659   3.603  -0.659  1.00  0.00           O
ATOM    660  N   LEU X 182       7.242   5.103  -0.036  1.00  0.00           N
ATOM    661  CA  LEU X 182       7.084   5.117   1.405  1.00  0.00           C
ATOM    662  CB  LEU X 182       8.011   4.112   2.084  1.00  0.00           C
ATOM    663  CG  LEU X 182       9.421   4.588   2.420  1.00  0.00           C
ATOM    664  CD1 LEU X 182      10.198   3.562   3.240  1.00  0.00           C
ATOM    665  CD2 LEU X 182      10.264   5.018   1.223  1.00  0.00           C
ATOM    666  C   LEU X 182       7.083   6.571   1.852  1.00  0.00           C
ATOM    667  O   LEU X 182       7.966   7.337   1.471  1.00  0.00           O
ATOM    668  N   LEU X 183       6.167   6.883   2.772  1.00  0.00           N
ATOM    669  CA  LEU X 183       6.128   8.193   3.389  1.00  0.00           C
ATOM    670  CB  LEU X 183       4.737   8.809   3.267  1.00  0.00           C
ATOM    671  CG  LEU X 183       4.625  10.201   3.882  1.00  0.00           C
ATOM    672  CD1 LEU X 183       5.421  11.199   3.047  1.00  0.00           C
ATOM    673  CD2 LEU X 183       3.175  10.678   3.867  1.00  0.00           C
ATOM    674  C   LEU X 183       6.639   8.103   4.820  1.00  0.00           C
ATOM    675  O   LEU X 183       6.061   7.394   5.641  1.00  0.00           O
ATOM    676  N   LEU X 184       7.693   8.841   5.174  1.00  0.00           N
ATOM    677  CA  LEU X 184       8.265   9.031   6.492  1.00  0.00           C
ATOM    678  CB  LEU X 184       9.768   9.285   6.570  1.00  0.00           C
ATOM    679  CG  LEU X 184      10.771   8.426   5.806  1.00  0.00           C
ATOM    680  CD1 LEU X 184      12.184   8.786   6.255  1.00  0.00           C
ATOM    681  CD2 LEU X 184      10.428   6.954   6.022  1.00  0.00           C
ATOM    682  C   LEU X 184       7.537  10.177   7.180  1.00  0.00           C
ATOM    683  O   LEU X 184       7.357  11.211   6.539  1.00  0.00           O
ATOM    684  N   GLN X 185       7.145   9.935   8.433  1.00  0.00           N
ATOM    685  CA  GLN X 185       6.282  10.864   9.135  1.00  0.00           C
ATOM    686  CB  GLN X 185       4.868  10.323   9.328  1.00  0.00           C
ATOM    687  CG  GLN X 185       4.153   9.968   8.027  1.00  0.00           C
ATOM    688  CD  GLN X 185       3.013   8.994   8.290  1.00  0.00           C
ATOM    689  OE1 GLN X 185       3.046   7.775   8.131  1.00  0.00           O
ATOM    690  NE2 GLN X 185       1.929   9.407   8.951  1.00  0.00           N
ATOM    691  C   GLN X 185       6.958  11.390  10.393  1.00  0.00           C
ATOM    692  O   GLN X 185       6.777  12.582  10.632  1.00  0.00           O
ATOM    693  N   ASP X 186       7.796  10.628  11.100  1.00  0.00           N
ATOM    694  CA  ASP X 186       8.641  11.092  12.181  1.00  0.00           C
ATOM    695  CB  ASP X 186       7.939  10.981  13.531  1.00  0.00           C
ATOM    696  CG  ASP X 186       8.768  11.624  14.634  1.00  0.00           C
ATOM    697  OD1 ASP X 186       8.298  11.477  15.783  1.00  0.00           O
ATOM    698  OD2 ASP X 186       9.676  12.440  14.364  1.00  0.00           O
ATOM    699  C   ASP X 186       9.982  10.381  12.297  1.00  0.00           C
ATOM    700  O   ASP X 186       9.991   9.152  12.305  1.00  0.00           O
ATOM    701  N   CYS X 187      11.081  11.126  12.166  1.00  0.00           N
ATOM    702  CA  CYS X 187      12.394  10.542  11.982  1.00  0.00           C
ATOM    703  CB  CYS X 187      12.496  10.252  10.487  1.00  0.00           C
ATOM    704  SG  CYS X 187      12.357  11.790   9.544  1.00  0.00           S
ATOM    705  C   CYS X 187      13.544  11.410  12.475  1.00  0.00           C
ATOM    706  O   CYS X 187      13.407  12.423  13.157  1.00  0.00           O
ATOM    707  N   GLY X 188      14.763  10.888  12.321  1.00  0.00           N
ATOM    708  CA  GLY X 188      15.956  11.479  12.892  1.00  0.00           C
ATOM    709  C   GLY X 188      17.250  10.913  12.324  1.00  0.00           C
ATOM    710  O   GLY X 188      17.245   9.898  11.631  1.00  0.00           O
ATOM    711  N   VAL X 189      18.270  11.748  12.532  1.00  0.00           N
ATOM    712  CA  VAL X 189      19.615  11.614  12.008  1.00  0.00           C
ATOM    713  CB  VAL X 189      20.134  12.811  11.216  1.00  0.00           C
ATOM    714  CG1 VAL X 189      21.547  12.663  10.658  1.00  0.00           C
ATOM    715  CG2 VAL X 189      19.191  13.193  10.078  1.00  0.00           C
ATOM    716  C   VAL X 189      20.612  11.237  13.095  1.00  0.00           C
ATOM    717  O   VAL X 189      20.641  11.785  14.195  1.00  0.00           O
ATOM    718  N   HIS X 190      21.264  10.083  12.938  1.00  0.00           N
ATOM    719  CA  HIS X 190      22.036   9.303  13.884  1.00  0.00           C
ATOM    720  CB  HIS X 190      21.345   7.956  14.080  1.00  0.00           C
ATOM    721  CG  HIS X 190      20.132   8.007  14.968  1.00  0.00           C
ATOM    722  ND1 HIS X 190      19.964   7.244  16.122  1.00  0.00           N
ATOM    723  CE1 HIS X 190      18.763   7.584  16.595  1.00  0.00           C
ATOM    724  NE2 HIS X 190      18.082   8.393  15.767  1.00  0.00           N
ATOM    725  CD2 HIS X 190      18.948   8.654  14.723  1.00  0.00           C
ATOM    726  C   HIS X 190      23.404   9.042  13.270  1.00  0.00           C
ATOM    727  O   HIS X 190      23.498   9.083  12.045  1.00  0.00           O
ATOM    728  N   VAL X 191      24.458   8.775  14.044  1.00  0.00           N
ATOM    729  CA  VAL X 191      25.840   8.791  13.607  1.00  0.00           C
ATOM    730  CB  VAL X 191      26.513  10.150  13.778  1.00  0.00           C
ATOM    731  CG1 VAL X 191      26.611  10.598  15.234  1.00  0.00           C
ATOM    732  CG2 VAL X 191      27.855  10.224  13.057  1.00  0.00           C
ATOM    733  C   VAL X 191      26.601   7.583  14.132  1.00  0.00           C
ATOM    734  O   VAL X 191      26.306   7.009  15.178  1.00  0.00           O
ATOM    735  N   GLN X 192      27.570   7.056  13.380  1.00  0.00           N
ATOM    736  CA  GLN X 192      28.265   5.857  13.803  1.00  0.00           C
ATOM    737  CB  GLN X 192      27.465   4.701  13.209  1.00  0.00           C
ATOM    738  CG  GLN X 192      28.085   3.339  12.915  1.00  0.00           C
ATOM    739  CD  GLN X 192      28.480   2.614  14.194  1.00  0.00           C
ATOM    740  OE1 GLN X 192      28.528   3.143  15.303  1.00  0.00           O
ATOM    741  NE2 GLN X 192      28.831   1.339  14.013  1.00  0.00           N
ATOM    742  C   GLN X 192      29.733   5.854  13.401  1.00  0.00           C
ATOM    743  O   GLN X 192      30.152   6.329  12.348  1.00  0.00           O
ATOM    744  N   VAL X 193      30.587   5.319  14.277  1.00  0.00           N
ATOM    745  CA  VAL X 193      32.028   5.216  14.168  1.00  0.00           C
ATOM    746  CB  VAL X 193      32.665   5.268  15.554  1.00  0.00           C
ATOM    747  CG1 VAL X 193      32.617   6.635  16.232  1.00  0.00           C
ATOM    748  CG2 VAL X 193      32.055   4.268  16.532  1.00  0.00           C
ATOM    749  C   VAL X 193      32.425   3.989  13.359  1.00  0.00           C
ATOM    750  O   VAL X 193      31.566   3.299  12.815  1.00  0.00           O
ATOM    751  N   ALA X 194      33.728   3.824  13.118  1.00  0.00           N
ATOM    752  CA  ALA X 194      34.335   2.813  12.277  1.00  0.00           C
ATOM    753  CB  ALA X 194      35.560   3.254  11.480  1.00  0.00           C
ATOM    754  C   ALA X 194      34.650   1.599  13.139  1.00  0.00           C
ATOM    755  O   ALA X 194      35.117   1.646  14.275  1.00  0.00           O
ATOM    756  N   GLU X 195      34.405   0.434  12.534  1.00  0.00           N
ATOM    757  CA  GLU X 195      34.503  -0.819  13.254  1.00  0.00           C
ATOM    758  CB  GLU X 195      33.259  -1.110  14.089  1.00  0.00           C
ATOM    759  CG  GLU X 195      32.806  -0.259  15.272  1.00  0.00           C
ATOM    760  CD  GLU X 195      31.681  -0.933  16.044  1.00  0.00           C
ATOM    761  OE1 GLU X 195      30.497  -0.545  15.936  1.00  0.00           O
ATOM    762  OE2 GLU X 195      31.961  -1.937  16.734  1.00  0.00           O
ATOM    763  C   GLU X 195      34.599  -1.934  12.222  1.00  0.00           C
ATOM    764  O   GLU X 195      33.851  -2.041  11.253  1.00  0.00           O
ATOM    765  N   GLY X 196      35.413  -2.920  12.607  1.00  0.00           N
ATOM    766  CA  GLY X 196      35.360  -4.204  11.939  1.00  0.00           C
ATOM    767  C   GLY X 196      35.889  -4.126  10.514  1.00  0.00           C
ATOM    768  O   GLY X 196      35.429  -4.831   9.618  1.00  0.00           O
ATOM    769  N   GLY X 197      36.736  -3.127  10.257  1.00  0.00           N
ATOM    770  CA  GLY X 197      37.099  -2.694   8.922  1.00  0.00           C
ATOM    771  C   GLY X 197      36.110  -1.906   8.075  1.00  0.00           C
ATOM    772  O   GLY X 197      36.420  -1.540   6.943  1.00  0.00           O
ATOM    773  N   ALA X 198      34.896  -1.667   8.577  1.00  0.00           N
ATOM    774  CA  ALA X 198      33.810  -0.897   8.004  1.00  0.00           C
ATOM    775  CB  ALA X 198      32.576  -1.742   8.307  1.00  0.00           C
ATOM    776  C   ALA X 198      33.831   0.553   8.466  1.00  0.00           C
ATOM    777  O   ALA X 198      34.035   0.776   9.657  1.00  0.00           O
ATOM    778  N   PRO X 199      33.404   1.473   7.597  1.00  0.00           N
ATOM    779  CD  PRO X 199      32.860   1.341   6.261  1.00  0.00           C
ATOM    780  CG  PRO X 199      32.518   2.750   5.785  1.00  0.00           C
ATOM    781  CB  PRO X 199      33.614   3.558   6.474  1.00  0.00           C
ATOM    782  CA  PRO X 199      33.556   2.892   7.845  1.00  0.00           C
ATOM    783  C   PRO X 199      32.490   3.587   8.680  1.00  0.00           C
ATOM    784  O   PRO X 199      31.466   2.958   8.938  1.00  0.00           O
ATOM    785  N   ALA X 200      32.780   4.813   9.121  1.00  0.00           N
ATOM    786  CA  ALA X 200      31.790   5.620   9.805  1.00  0.00           C
ATOM    787  CB  ALA X 200      32.530   6.761  10.498  1.00  0.00           C
ATOM    788  C   ALA X 200      30.696   6.106   8.866  1.00  0.00           C
ATOM    789  O   ALA X 200      30.958   6.294   7.680  1.00  0.00           O
ATOM    790  N   GLU X 201      29.534   6.498   9.394  1.00  0.00           N
ATOM    791  CA  GLU X 201      28.373   6.976   8.671  1.00  0.00           C
ATOM    792  CB  GLU X 201      27.677   5.774   8.038  1.00  0.00           C
ATOM    793  CG  GLU X 201      27.119   4.789   9.061  1.00  0.00           C
ATOM    794  CD  GLU X 201      26.054   3.808   8.591  1.00  0.00           C
ATOM    795  OE1 GLU X 201      25.288   3.313   9.447  1.00  0.00           O
ATOM    796  OE2 GLU X 201      25.932   3.536   7.377  1.00  0.00           O
ATOM    797  C   GLU X 201      27.341   7.774   9.455  1.00  0.00           C
ATOM    798  O   GLU X 201      27.457   7.856  10.676  1.00  0.00           O
ATOM    799  N   PHE X 202      26.410   8.410   8.742  1.00  0.00           N
ATOM    800  CA  PHE X 202      25.156   8.727   9.396  1.00  0.00           C
ATOM    801  CB  PHE X 202      24.729  10.111   8.916  1.00  0.00           C
ATOM    802  CG  PHE X 202      25.675  11.182   9.404  1.00  0.00           C
ATOM    803  CD1 PHE X 202      26.585  11.788   8.530  1.00  0.00           C
ATOM    804  CE1 PHE X 202      27.269  12.930   8.965  1.00  0.00           C
ATOM    805  CZ  PHE X 202      27.183  13.291  10.315  1.00  0.00           C
ATOM    806  CE2 PHE X 202      26.285  12.682  11.201  1.00  0.00           C
ATOM    807  CD2 PHE X 202      25.487  11.641  10.714  1.00  0.00           C
ATOM    808  C   PHE X 202      24.114   7.733   8.902  1.00  0.00           C
ATOM    809  O   PHE X 202      24.241   7.203   7.801  1.00  0.00           O
ATOM    810  N   TYR X 203      23.024   7.476   9.630  1.00  0.00           N
ATOM    811  CA  TYR X 203      21.838   6.744   9.234  1.00  0.00           C
ATOM    812  CB  TYR X 203      22.019   5.318   9.746  1.00  0.00           C
ATOM    813  CG  TYR X 203      22.019   5.140  11.246  1.00  0.00           C
ATOM    814  CD1 TYR X 203      23.277   4.982  11.839  1.00  0.00           C
ATOM    815  CE1 TYR X 203      23.455   4.682  13.195  1.00  0.00           C
ATOM    816  CZ  TYR X 203      22.252   4.530  13.913  1.00  0.00           C
ATOM    817  OH  TYR X 203      22.426   4.174  15.218  1.00  0.00           O
ATOM    818  CE2 TYR X 203      20.998   4.872  13.370  1.00  0.00           C
ATOM    819  CD2 TYR X 203      20.843   5.144  12.005  1.00  0.00           C
ATOM    820  C   TYR X 203      20.525   7.321   9.746  1.00  0.00           C
ATOM    821  O   TYR X 203      20.558   8.237  10.565  1.00  0.00           O
ATOM    822  N   LEU X 204      19.343   6.784   9.435  1.00  0.00           N
ATOM    823  CA  LEU X 204      18.037   7.253   9.849  1.00  0.00           C
ATOM    824  CB  LEU X 204      17.218   7.511   8.587  1.00  0.00           C
ATOM    825  CG  LEU X 204      17.522   8.699   7.680  1.00  0.00           C
ATOM    826  CD1 LEU X 204      16.665   8.745   6.418  1.00  0.00           C
ATOM    827  CD2 LEU X 204      17.439  10.071   8.343  1.00  0.00           C
ATOM    828  C   LEU X 204      17.351   6.274  10.791  1.00  0.00           C
ATOM    829  O   LEU X 204      17.598   5.076  10.674  1.00  0.00           O
ATOM    830  N   GLN X 205      16.545   6.814  11.707  1.00  0.00           N
ATOM    831  CA  GLN X 205      15.624   6.045  12.519  1.00  0.00           C
ATOM    832  CB  GLN X 205      16.327   5.914  13.867  1.00  0.00           C
ATOM    833  CG  GLN X 205      15.648   4.837  14.709  1.00  0.00           C
ATOM    834  CD  GLN X 205      16.637   4.344  15.755  1.00  0.00           C
ATOM    835  OE1 GLN X 205      17.563   3.577  15.501  1.00  0.00           O
ATOM    836  NE2 GLN X 205      16.642   4.924  16.957  1.00  0.00           N
ATOM    837  C   GLN X 205      14.251   6.700  12.575  1.00  0.00           C
ATOM    838  O   GLN X 205      14.050   7.912  12.582  1.00  0.00           O
ATOM    839  N   VAL X 206      13.218   5.854  12.532  1.00  0.00           N
ATOM    840  CA  VAL X 206      11.898   6.261  12.095  1.00  0.00           C
ATOM    841  CB  VAL X 206      11.689   5.803  10.654  1.00  0.00           C
ATOM    842  CG1 VAL X 206      10.297   6.013  10.066  1.00  0.00           C
ATOM    843  CG2 VAL X 206      12.690   6.448   9.699  1.00  0.00           C
ATOM    844  C   VAL X 206      10.788   5.710  12.979  1.00  0.00           C
ATOM    845  O   VAL X 206      10.743   4.500  13.188  1.00  0.00           O
ATOM    846  N   ASP X 207       9.894   6.589  13.438  1.00  0.00           N
ATOM    847  CA  ASP X 207       8.960   6.348  14.519  1.00  0.00           C
ATOM    848  CB  ASP X 207       9.023   7.474  15.548  1.00  0.00           C
ATOM    849  CG  ASP X 207      10.201   7.370  16.505  1.00  0.00           C
ATOM    850  OD1 ASP X 207      10.315   6.335  17.197  1.00  0.00           O
ATOM    851  OD2 ASP X 207      11.007   8.325  16.501  1.00  0.00           O
ATOM    852  C   ASP X 207       7.524   6.395  14.016  1.00  0.00           C
ATOM    853  O   ASP X 207       6.781   5.610  14.600  1.00  0.00           O
ATOM    854  N   ARG X 208       7.168   7.145  12.970  1.00  0.00           N
ATOM    855  CA  ARG X 208       5.991   7.001  12.137  1.00  0.00           C
ATOM    856  CB  ARG X 208       4.930   8.054  12.444  1.00  0.00           C
ATOM    857  CG  ARG X 208       4.334   8.044  13.849  1.00  0.00           C
ATOM    858  CD  ARG X 208       3.647   6.708  14.118  1.00  0.00           C
ATOM    859  NE  ARG X 208       2.979   6.723  15.419  1.00  0.00           N
ATOM    860  CZ  ARG X 208       3.446   6.168  16.546  1.00  0.00           C
ATOM    861  NH1 ARG X 208       4.711   5.732  16.618  1.00  0.00           N
ATOM    862  NH2 ARG X 208       2.731   6.159  17.679  1.00  0.00           N
ATOM    863  C   ARG X 208       6.271   6.910  10.643  1.00  0.00           C
ATOM    864  O   ARG X 208       7.030   7.739  10.147  1.00  0.00           O
ATOM    865  N   PHE X 209       5.681   5.995   9.871  1.00  0.00           N
ATOM    866  CA  PHE X 209       5.771   5.772   8.442  1.00  0.00           C
ATOM    867  CB  PHE X 209       7.082   5.102   8.042  1.00  0.00           C
ATOM    868  CG  PHE X 209       7.182   3.620   7.771  1.00  0.00           C
ATOM    869  CD1 PHE X 209       6.552   2.648   8.558  1.00  0.00           C
ATOM    870  CE1 PHE X 209       6.469   1.338   8.071  1.00  0.00           C
ATOM    871  CZ  PHE X 209       7.025   0.944   6.848  1.00  0.00           C
ATOM    872  CE2 PHE X 209       7.712   1.905   6.097  1.00  0.00           C
ATOM    873  CD2 PHE X 209       7.743   3.230   6.549  1.00  0.00           C
ATOM    874  C   PHE X 209       4.575   4.993   7.912  1.00  0.00           C
ATOM    875  O   PHE X 209       3.800   4.362   8.627  1.00  0.00           O
ATOM    876  N   SER X 210       4.454   4.983   6.583  1.00  0.00           N
ATOM    877  CA  SER X 210       3.488   4.296   5.750  1.00  0.00           C
ATOM    878  CB  SER X 210       2.200   5.089   5.549  1.00  0.00           C
ATOM    879  OG  SER X 210       1.245   4.242   4.950  1.00  0.00           O
ATOM    880  C   SER X 210       4.083   3.811   4.436  1.00  0.00           C
ATOM    881  O   SER X 210       4.845   4.498   3.758  1.00  0.00           O
ATOM    882  N   LEU X 211       3.570   2.676   3.958  1.00  0.00           N
ATOM    883  CA  LEU X 211       3.839   2.061   2.674  1.00  0.00           C
ATOM    884  CB  LEU X 211       4.147   0.577   2.850  1.00  0.00           C
ATOM    885  CG  LEU X 211       4.894  -0.070   1.687  1.00  0.00           C
ATOM    886  CD1 LEU X 211       6.275   0.535   1.451  1.00  0.00           C
ATOM    887  CD2 LEU X 211       5.107  -1.568   1.885  1.00  0.00           C
ATOM    888  C   LEU X 211       2.663   2.389   1.764  1.00  0.00           C
ATOM    889  O   LEU X 211       1.523   2.076   2.097  1.00  0.00           O
ATOM    890  N   LEU X 212       2.883   2.974   0.584  1.00  0.00           N
ATOM    891  CA  LEU X 212       1.893   3.633  -0.243  1.00  0.00           C
ATOM    892  CB  LEU X 212       2.432   4.958  -0.774  1.00  0.00           C
ATOM    893  CG  LEU X 212       2.763   6.075   0.212  1.00  0.00           C
ATOM    894  CD1 LEU X 212       3.444   7.265  -0.458  1.00  0.00           C
ATOM    895  CD2 LEU X 212       1.477   6.767   0.656  1.00  0.00           C
ATOM    896  C   LEU X 212       1.442   2.802  -1.436  1.00  0.00           C
ATOM    897  O   LEU X 212       2.109   1.934  -1.994  1.00  0.00           O
ATOM    898  N   PRO X 213       0.179   2.978  -1.831  1.00  0.00           N
ATOM    899  CD  PRO X 213      -0.805   3.913  -1.323  1.00  0.00           C
ATOM    900  CG  PRO X 213      -2.015   3.940  -2.253  1.00  0.00           C
ATOM    901  CB  PRO X 213      -1.834   2.562  -2.883  1.00  0.00           C
ATOM    902  CA  PRO X 213      -0.335   2.300  -3.004  1.00  0.00           C
ATOM    903  C   PRO X 213       0.283   2.805  -4.300  1.00  0.00           C
ATOM    904  O   PRO X 213      -0.349   2.540  -5.319  1.00  0.00           O
ATOM    905  N   THR X 214       1.391   3.551  -4.300  1.00  0.00           N
ATOM    906  CA  THR X 214       1.855   4.156  -5.533  1.00  0.00           C
ATOM    907  CB  THR X 214       1.846   5.643  -5.191  1.00  0.00           C
ATOM    908  CG2 THR X 214       2.188   6.575  -6.350  1.00  0.00           C
ATOM    909  OG1 THR X 214       0.564   5.988  -4.716  1.00  0.00           O
ATOM    910  C   THR X 214       3.284   3.779  -5.898  1.00  0.00           C
ATOM    911  O   THR X 214       4.168   3.706  -5.047  1.00  0.00           O
ATOM    912  N   GLU X 215       3.470   3.470  -7.183  1.00  0.00           N
ATOM    913  CA  GLU X 215       4.724   3.100  -7.806  1.00  0.00           C
ATOM    914  CB  GLU X 215       4.614   1.852  -8.679  1.00  0.00           C
ATOM    915  CG  GLU X 215       4.239   0.657  -7.807  1.00  0.00           C
ATOM    916  CD  GLU X 215       4.394  -0.645  -8.579  1.00  0.00           C
ATOM    917  OE1 GLU X 215       5.144  -1.547  -8.146  1.00  0.00           O
ATOM    918  OE2 GLU X 215       3.632  -0.909  -9.534  1.00  0.00           O
ATOM    919  C   GLU X 215       5.362   4.267  -8.546  1.00  0.00           C
ATOM    920  O   GLU X 215       4.609   5.155  -8.939  1.00  0.00           O
ATOM    921  N   GLN X 216       6.675   4.189  -8.772  1.00  0.00           N
ATOM    922  CA  GLN X 216       7.539   5.148  -9.430  1.00  0.00           C
ATOM    923  CB  GLN X 216       8.215   6.053  -8.404  1.00  0.00           C
ATOM    924  CG  GLN X 216       7.415   7.257  -7.913  1.00  0.00           C
ATOM    925  CD  GLN X 216       6.747   8.152  -8.947  1.00  0.00           C
ATOM    926  OE1 GLN X 216       7.354   9.112  -9.415  1.00  0.00           O
ATOM    927  NE2 GLN X 216       5.494   7.868  -9.309  1.00  0.00           N
ATOM    928  C   GLN X 216       8.634   4.432 -10.207  1.00  0.00           C
ATOM    929  O   GLN X 216       9.034   3.364  -9.747  1.00  0.00           O
ATOM    930  N   PRO X 217       9.102   5.008 -11.317  1.00  0.00           N
ATOM    931  CD  PRO X 217       8.640   6.275 -11.847  1.00  0.00           C
ATOM    932  CG  PRO X 217       9.495   6.648 -13.055  1.00  0.00           C
ATOM    933  CB  PRO X 217      10.703   5.750 -12.803  1.00  0.00           C
ATOM    934  CA  PRO X 217      10.134   4.476 -12.185  1.00  0.00           C
ATOM    935  C   PRO X 217      11.266   3.784 -11.439  1.00  0.00           C
ATOM    936  O   PRO X 217      11.745   4.240 -10.404  1.00  0.00           O
ATOM    937  N   ARG X 218      11.763   2.683 -12.007  1.00  0.00           N
ATOM    938  CA  ARG X 218      12.791   1.902 -11.348  1.00  0.00           C
ATOM    939  CB  ARG X 218      12.868   0.504 -11.956  1.00  0.00           C
ATOM    940  CG  ARG X 218      11.567  -0.275 -11.787  1.00  0.00           C
ATOM    941  CD  ARG X 218      11.477  -1.173 -10.556  1.00  0.00           C
ATOM    942  NE  ARG X 218      10.167  -1.823 -10.564  1.00  0.00           N
ATOM    943  CZ  ARG X 218       9.969  -3.144 -10.458  1.00  0.00           C
ATOM    944  NH1 ARG X 218      10.779  -4.091  -9.964  1.00  0.00           N
ATOM    945  NH2 ARG X 218       8.783  -3.601 -10.881  1.00  0.00           N
ATOM    946  C   ARG X 218      14.127   2.614 -11.505  1.00  0.00           C
ATOM    947  O   ARG X 218      14.500   3.073 -12.582  1.00  0.00           O
ATOM    948  N   LEU X 219      14.741   2.827 -10.339  1.00  0.00           N
ATOM    949  CA  LEU X 219      15.981   3.570 -10.245  1.00  0.00           C
ATOM    950  CB  LEU X 219      15.638   5.057 -10.256  1.00  0.00           C
ATOM    951  CG  LEU X 219      16.831   6.008 -10.226  1.00  0.00           C
ATOM    952  CD1 LEU X 219      17.572   5.956 -11.559  1.00  0.00           C
ATOM    953  CD2 LEU X 219      16.287   7.423 -10.051  1.00  0.00           C
ATOM    954  C   LEU X 219      16.780   3.170  -9.012  1.00  0.00           C
ATOM    955  O   LEU X 219      16.188   3.245  -7.938  1.00  0.00           O
ATOM    956  N   ARG X 220      18.079   2.880  -9.114  1.00  0.00           N
ATOM    957  CA  ARG X 220      19.005   2.772  -8.004  1.00  0.00           C
ATOM    958  CB  ARG X 220      19.638   1.386  -8.079  1.00  0.00           C
ATOM    959  CG  ARG X 220      18.577   0.401  -7.596  1.00  0.00           C
ATOM    960  CD  ARG X 220      19.031  -1.045  -7.777  1.00  0.00           C
ATOM    961  NE  ARG X 220      18.083  -2.052  -7.302  1.00  0.00           N
ATOM    962  CZ  ARG X 220      18.074  -2.611  -6.084  1.00  0.00           C
ATOM    963  NH1 ARG X 220      19.080  -2.575  -5.199  1.00  0.00           N
ATOM    964  NH2 ARG X 220      17.097  -3.451  -5.716  1.00  0.00           N
ATOM    965  C   ARG X 220      19.977   3.939  -8.100  1.00  0.00           C
ATOM    966  O   ARG X 220      20.199   4.447  -9.197  1.00  0.00           O
ATOM    967  N   VAL X 221      20.524   4.363  -6.958  1.00  0.00           N
ATOM    968  CA  VAL X 221      21.453   5.456  -6.752  1.00  0.00           C
ATOM    969  CB  VAL X 221      20.678   6.728  -6.418  1.00  0.00           C
ATOM    970  CG1 VAL X 221      20.105   7.412  -7.656  1.00  0.00           C
ATOM    971  CG2 VAL X 221      19.601   6.473  -5.367  1.00  0.00           C
ATOM    972  C   VAL X 221      22.495   5.115  -5.697  1.00  0.00           C
ATOM    973  O   VAL X 221      22.453   4.069  -5.053  1.00  0.00           O
ATOM    974  N   PRO X 222      23.504   5.988  -5.640  1.00  0.00           N
ATOM    975  CD  PRO X 222      24.020   6.771  -6.745  1.00  0.00           C
ATOM    976  CG  PRO X 222      25.384   7.377  -6.428  1.00  0.00           C
ATOM    977  CB  PRO X 222      25.499   7.139  -4.925  1.00  0.00           C
ATOM    978  CA  PRO X 222      24.588   5.940  -4.679  1.00  0.00           C
ATOM    979  C   PRO X 222      24.150   6.051  -3.226  1.00  0.00           C
ATOM    980  O   PRO X 222      23.058   6.553  -2.966  1.00  0.00           O
ATOM    981  N   GLY X 223      25.052   5.746  -2.291  1.00  0.00           N
ATOM    982  CA  GLY X 223      24.915   6.055  -0.882  1.00  0.00           C
ATOM    983  C   GLY X 223      25.255   7.493  -0.519  1.00  0.00           C
ATOM    984  O   GLY X 223      26.280   8.068  -0.880  1.00  0.00           O
ATOM    985  N   CYS X 224      24.517   8.079   0.426  1.00  0.00           N
ATOM    986  CA  CYS X 224      24.603   9.432   0.939  1.00  0.00           C
ATOM    987  CB  CYS X 224      23.382   9.606   1.836  1.00  0.00           C
ATOM    988  SG  CYS X 224      23.319  11.283   2.516  1.00  0.00           S
ATOM    989  C   CYS X 224      25.939   9.792   1.574  1.00  0.00           C
ATOM    990  O   CYS X 224      26.324  10.958   1.509  1.00  0.00           O
ATOM    991  N   ASN X 225      26.575   8.833   2.250  1.00  0.00           N
ATOM    992  CA  ASN X 225      27.841   9.019   2.931  1.00  0.00           C
ATOM    993  CB  ASN X 225      27.946   8.013   4.074  1.00  0.00           C
ATOM    994  CG  ASN X 225      26.878   8.153   5.148  1.00  0.00           C
ATOM    995  OD1 ASN X 225      27.025   9.038   5.988  1.00  0.00           O
ATOM    996  ND2 ASN X 225      25.881   7.265   5.162  1.00  0.00           N
ATOM    997  C   ASN X 225      29.029   8.851   1.994  1.00  0.00           C
ATOM    998  O   ASN X 225      30.173   9.008   2.414  1.00  0.00           O
ATOM    999  N   GLN X 226      28.843   8.679   0.683  1.00  0.00           N
ATOM   1000  CA  GLN X 226      29.900   8.634  -0.307  1.00  0.00           C
ATOM   1001  CB  GLN X 226      29.600   7.634  -1.420  1.00  0.00           C
ATOM   1002  CG  GLN X 226      29.523   6.152  -1.064  1.00  0.00           C
ATOM   1003  CD  GLN X 226      28.698   5.394  -2.094  1.00  0.00           C
ATOM   1004  OE1 GLN X 226      28.305   5.966  -3.108  1.00  0.00           O
ATOM   1005  NE2 GLN X 226      28.322   4.162  -1.740  1.00  0.00           N
ATOM   1006  C   GLN X 226      30.247  10.024  -0.820  1.00  0.00           C
ATOM   1007  O   GLN X 226      31.282  10.180  -1.464  1.00  0.00           O
ATOM   1008  N   ASP X 227      29.488  11.063  -0.465  1.00  0.00           N
ATOM   1009  CA  ASP X 227      29.909  12.427  -0.716  1.00  0.00           C
ATOM   1010  CB  ASP X 227      28.697  13.315  -0.449  1.00  0.00           C
ATOM   1011  CG  ASP X 227      28.525  14.399  -1.504  1.00  0.00           C
ATOM   1012  OD1 ASP X 227      27.616  14.293  -2.356  1.00  0.00           O
ATOM   1013  OD2 ASP X 227      29.336  15.350  -1.514  1.00  0.00           O
ATOM   1014  C   ASP X 227      31.070  13.015   0.073  1.00  0.00           C
ATOM   1015  O   ASP X 227      31.222  12.879   1.285  1.00  0.00           O
ATOM   1016  N   LEU X 228      31.934  13.777  -0.602  1.00  0.00           N
ATOM   1017  CA  LEU X 228      33.004  14.459   0.098  1.00  0.00           C
ATOM   1018  CB  LEU X 228      34.083  14.913  -0.881  1.00  0.00           C
ATOM   1019  CG  LEU X 228      35.405  15.271  -0.209  1.00  0.00           C
ATOM   1020  CD1 LEU X 228      36.064  14.053   0.432  1.00  0.00           C
ATOM   1021  CD2 LEU X 228      36.341  15.840  -1.271  1.00  0.00           C
ATOM   1022  C   LEU X 228      32.552  15.546   1.064  1.00  0.00           C
ATOM   1023  O   LEU X 228      33.085  15.875   2.122  1.00  0.00           O
ATOM   1024  N   ASP X 229      31.462  16.231   0.713  1.00  0.00           N
ATOM   1025  CA  ASP X 229      30.820  17.139   1.643  1.00  0.00           C
ATOM   1026  CB  ASP X 229      29.637  17.890   1.039  1.00  0.00           C
ATOM   1027  CG  ASP X 229      30.046  18.955   0.032  1.00  0.00           C
ATOM   1028  OD1 ASP X 229      31.230  19.303  -0.166  1.00  0.00           O
ATOM   1029  OD2 ASP X 229      29.142  19.587  -0.555  1.00  0.00           O
ATOM   1030  C   ASP X 229      30.339  16.326   2.836  1.00  0.00           C
ATOM   1031  O   ASP X 229      30.428  16.761   3.982  1.00  0.00           O
ATOM   1032  N   VAL X 230      29.754  15.134   2.692  1.00  0.00           N
ATOM   1033  CA  VAL X 230      29.144  14.380   3.768  1.00  0.00           C
ATOM   1034  CB  VAL X 230      28.084  13.427   3.223  1.00  0.00           C
ATOM   1035  CG1 VAL X 230      27.633  12.329   4.182  1.00  0.00           C
ATOM   1036  CG2 VAL X 230      26.805  14.218   2.960  1.00  0.00           C
ATOM   1037  C   VAL X 230      30.160  13.635   4.622  1.00  0.00           C
ATOM   1038  O   VAL X 230      29.917  13.523   5.822  1.00  0.00           O
ATOM   1039  N   GLN X 231      31.371  13.340   4.144  1.00  0.00           N
ATOM   1040  CA  GLN X 231      32.532  13.029   4.954  1.00  0.00           C
ATOM   1041  CB  GLN X 231      33.593  12.529   3.978  1.00  0.00           C
ATOM   1042  CG  GLN X 231      33.230  11.242   3.244  1.00  0.00           C
ATOM   1043  CD  GLN X 231      33.143  10.146   4.297  1.00  0.00           C
ATOM   1044  OE1 GLN X 231      34.080   9.868   5.041  1.00  0.00           O
ATOM   1045  NE2 GLN X 231      32.064   9.359   4.283  1.00  0.00           N
ATOM   1046  C   GLN X 231      33.017  14.233   5.748  1.00  0.00           C
ATOM   1047  O   GLN X 231      33.465  14.066   6.880  1.00  0.00           O
ATOM   1048  N   LYS X 232      33.013  15.436   5.169  1.00  0.00           N
ATOM   1049  CA  LYS X 232      33.148  16.629   5.980  1.00  0.00           C
ATOM   1050  CB  LYS X 232      33.234  17.842   5.058  1.00  0.00           C
ATOM   1051  CG  LYS X 232      34.553  17.838   4.290  1.00  0.00           C
ATOM   1052  CD  LYS X 232      34.555  18.678   3.016  1.00  0.00           C
ATOM   1053  CE  LYS X 232      35.807  18.697   2.143  1.00  0.00           C
ATOM   1054  NZ  LYS X 232      35.594  19.282   0.811  1.00  0.00           N
ATOM   1055  C   LYS X 232      32.119  16.931   7.061  1.00  0.00           C
ATOM   1056  O   LYS X 232      32.588  17.361   8.113  1.00  0.00           O
ATOM   1057  N   LYS X 233      30.853  16.529   6.925  1.00  0.00           N
ATOM   1058  CA  LYS X 233      29.831  16.571   7.951  1.00  0.00           C
ATOM   1059  CB  LYS X 233      28.444  16.519   7.317  1.00  0.00           C
ATOM   1060  CG  LYS X 233      27.350  16.690   8.368  1.00  0.00           C
ATOM   1061  CD  LYS X 233      27.169  18.168   8.702  1.00  0.00           C
ATOM   1062  CE  LYS X 233      25.869  18.248   9.498  1.00  0.00           C
ATOM   1063  NZ  LYS X 233      25.545  19.637   9.858  1.00  0.00           N
ATOM   1064  C   LYS X 233      30.034  15.551   9.061  1.00  0.00           C
ATOM   1065  O   LYS X 233      29.881  15.910  10.227  1.00  0.00           O
ATOM   1066  N   LEU X 234      30.591  14.397   8.686  1.00  0.00           N
ATOM   1067  CA  LEU X 234      31.128  13.436   9.627  1.00  0.00           C
ATOM   1068  CB  LEU X 234      31.441  12.165   8.843  1.00  0.00           C
ATOM   1069  CG  LEU X 234      30.309  11.206   8.486  1.00  0.00           C
ATOM   1070  CD1 LEU X 234      30.668  10.251   7.351  1.00  0.00           C
ATOM   1071  CD2 LEU X 234      29.910  10.409   9.724  1.00  0.00           C
ATOM   1072  C   LEU X 234      32.362  13.880  10.401  1.00  0.00           C
ATOM   1073  O   LEU X 234      32.369  13.769  11.625  1.00  0.00           O
ATOM   1074  N   TYR X 235      33.359  14.510   9.776  1.00  0.00           N
ATOM   1075  CA  TYR X 235      34.471  15.119  10.478  1.00  0.00           C
ATOM   1076  CB  TYR X 235      35.534  15.526   9.462  1.00  0.00           C
ATOM   1077  CG  TYR X 235      36.766  16.104  10.117  1.00  0.00           C
ATOM   1078  CD1 TYR X 235      36.956  17.486  10.230  1.00  0.00           C
ATOM   1079  CE1 TYR X 235      38.187  17.965  10.694  1.00  0.00           C
ATOM   1080  CZ  TYR X 235      39.200  17.098  11.151  1.00  0.00           C
ATOM   1081  OH  TYR X 235      40.314  17.571  11.780  1.00  0.00           O
ATOM   1082  CE2 TYR X 235      38.889  15.727  11.244  1.00  0.00           C
ATOM   1083  CD2 TYR X 235      37.718  15.231  10.659  1.00  0.00           C
ATOM   1084  C   TYR X 235      34.144  16.266  11.424  1.00  0.00           C
ATOM   1085  O   TYR X 235      34.867  16.573  12.369  1.00  0.00           O
ATOM   1086  N   ASP X 236      33.002  16.915  11.187  1.00  0.00           N
ATOM   1087  CA  ASP X 236      32.540  18.083  11.909  1.00  0.00           C
ATOM   1088  CB  ASP X 236      31.477  18.677  10.989  1.00  0.00           C
ATOM   1089  CG  ASP X 236      31.010  20.005  11.566  1.00  0.00           C
ATOM   1090  OD1 ASP X 236      31.640  21.039  11.255  1.00  0.00           O
ATOM   1091  OD2 ASP X 236      29.908  20.040  12.155  1.00  0.00           O
ATOM   1092  C   ASP X 236      31.999  17.790  13.301  1.00  0.00           C
ATOM   1093  O   ASP X 236      31.896  18.654  14.168  1.00  0.00           O
ATOM   1094  N   CYS X 237      31.867  16.515  13.675  1.00  0.00           N
ATOM   1095  CA  CYS X 237      31.240  15.917  14.837  1.00  0.00           C
ATOM   1096  CB  CYS X 237      29.756  15.587  14.714  1.00  0.00           C
ATOM   1097  SG  CYS X 237      29.481  14.281  13.492  1.00  0.00           S
ATOM   1098  C   CYS X 237      31.953  14.722  15.453  1.00  0.00           C
ATOM   1099  O   CYS X 237      31.732  14.490  16.639  1.00  0.00           O
ATOM   1100  N   LEU X 238      32.858  14.039  14.748  1.00  0.00           N
ATOM   1101  CA  LEU X 238      33.536  12.856  15.239  1.00  0.00           C
ATOM   1102  CB  LEU X 238      33.232  11.666  14.334  1.00  0.00           C
ATOM   1103  CG  LEU X 238      31.854  11.028  14.495  1.00  0.00           C
ATOM   1104  CD1 LEU X 238      31.908   9.946  13.421  1.00  0.00           C
ATOM   1105  CD2 LEU X 238      31.570  10.449  15.878  1.00  0.00           C
ATOM   1106  C   LEU X 238      35.053  12.987  15.228  1.00  0.00           C
ATOM   1107  O   LEU X 238      35.565  13.490  14.230  1.00  0.00           O
ATOM   1108  N   GLU X 239      35.765  12.475  16.234  1.00  0.00           N
ATOM   1109  CA  GLU X 239      37.120  12.938  16.454  1.00  0.00           C
ATOM   1110  CB  GLU X 239      37.332  13.052  17.961  1.00  0.00           C
ATOM   1111  CG  GLU X 239      37.637  11.694  18.586  1.00  0.00           C
ATOM   1112  CD  GLU X 239      37.782  11.837  20.095  1.00  0.00           C
ATOM   1113  OE1 GLU X 239      38.645  11.137  20.667  1.00  0.00           O
ATOM   1114  OE2 GLU X 239      37.019  12.578  20.752  1.00  0.00           O
ATOM   1115  C   GLU X 239      38.252  12.221  15.733  1.00  0.00           C
ATOM   1116  O   GLU X 239      39.359  12.754  15.766  1.00  0.00           O
ATOM   1117  N   GLU X 240      38.109  11.019  15.169  1.00  0.00           N
ATOM   1118  CA  GLU X 240      39.095  10.266  14.422  1.00  0.00           C
ATOM   1119  CB  GLU X 240      39.839   9.420  15.451  1.00  0.00           C
ATOM   1120  CG  GLU X 240      39.205   8.276  16.238  1.00  0.00           C
ATOM   1121  CD  GLU X 240      40.258   7.669  17.154  1.00  0.00           C
ATOM   1122  OE1 GLU X 240      40.513   8.240  18.236  1.00  0.00           O
ATOM   1123  OE2 GLU X 240      40.845   6.597  16.889  1.00  0.00           O
ATOM   1124  C   GLU X 240      38.626   9.601  13.135  1.00  0.00           C
ATOM   1125  O   GLU X 240      39.411   9.489  12.196  1.00  0.00           O
ATOM   1126  N   HIS X 241      37.388   9.103  13.093  1.00  0.00           N
ATOM   1127  CA  HIS X 241      37.020   8.251  11.981  1.00  0.00           C
ATOM   1128  CB  HIS X 241      36.059   7.131  12.371  1.00  0.00           C
ATOM   1129  CG  HIS X 241      36.676   6.171  13.350  1.00  0.00           C
ATOM   1130  ND1 HIS X 241      36.001   5.817  14.517  1.00  0.00           N
ATOM   1131  CE1 HIS X 241      36.702   4.822  15.064  1.00  0.00           C
ATOM   1132  NE2 HIS X 241      37.817   4.609  14.347  1.00  0.00           N
ATOM   1133  CD2 HIS X 241      37.809   5.409  13.221  1.00  0.00           C
ATOM   1134  C   HIS X 241      36.558   8.997  10.737  1.00  0.00           C
ATOM   1135  O   HIS X 241      36.382   8.462   9.645  1.00  0.00           O
ATOM   1136  OXT HIS X 241      36.249  10.282  10.923  1.00  0.00           O
CONECT   41   42   39
CONECT   42   41   43   47
CONECT   43   42   44   45
CONECT   44   43
CONECT   45   43   46
CONECT   46   45
CONECT   47   42   48   49
CONECT   48   47
CONECT   77   78   75
CONECT   78   77   79   83
CONECT   79   78   80   81
CONECT   80   79
CONECT   81   79   82
CONECT   82   81
CONECT   83   78   84   85
CONECT   84   83
END
