# Supplementary material for: Conformational plasticity and allosteric communication networks explain Shelterin protein TPP1 binding to human telomerase
Source: Commun Chem. 2023 Nov 7;6:242. doi: 10.1038/s42004-023-01040-y (PMC10630336; doi:10.1038/s42004-023-01040-y)
Supplement: Supplementary file 4 — Supplementary Data 1 [file 42004_2023_1040_MOESM4_ESM.zip › Nuove_TPP1_structures/TPP1-hTERT_╬öK.pdb]

HELIX    1   1 TRP A   98  LEU A  104  1                                   7
HELIX    2   2 THR A  158  THR A  164  1                                   7
HELIX    3   3 TRP A  167  GLU A  171  1                                   4
HELIX    4   4 GLY A  223  GLN A  226  1                                   4
HELIX    5   5 ASP A  227  HIS A  241  1                                  15
HELIX    6   6 CYS B    7  TYR B   18  1                                  12
HELIX    7   7 LEU B   24  GLY B   32  1                                   9
HELIX    8   8 PRO B   44  GLN B   53  1                                  10
HELIX    9   9 CYS B   76  GLY B   92  1                                  17
HELIX   10  10 ASN B   95  PHE B   99  1                                   5
HELIX   11  11 ASN B  125  GLY B  133  1                                   9
HELIX   12  12 SER B  134  GLY B  145  1                                  12
HELIX   13  13 ASP B  146  ARG B  155  1                                  10
HELIX   14  14 PRO B  174  LEU B  178  1                                   5
HELIX   15  15 LYS B  329  PHE B  331  1                                   3
HELIX   16  16 SER B  353  LEU B  366  1                                  14
HELIX   17  17 PRO B  383  GLN B  388  1                                   6
HELIX   18  18 MET B  389  GLN B  402  1                                  14
HELIX   19  19 PRO B  404  CYS B  413  1                                  10
HELIX   20  20 ARG B  446  ARG B  453  1                                   8
HELIX   21  21 SER B  457  ARG B  470  1                                  14
HELIX   22  22 PRO B  474  GLY B  479  1                                   6
HELIX   23  23 SER B  480  SER B  496  1                                  17
HELIX   24  24 LEU B  505  THR B  509  1                                   5
HELIX   25  25 CYS B  517  ARG B  521  1                                   5
HELIX   26  26 PRO B  530  SER B  550  1                                  21
HELIX   27  27 VAL B  551  PHE B  560  1                                  10
HELIX   28  28 LYS B  578  VAL B  596  1                                  19
HELIX   29  29 SER B  602  ARG B  610  1                                   9
HELIX   30  30 GLU B  652  ARG B  672  1                                  21
HELIX   31  31 PRO B  673  GLY B  677  1                                   5
HELIX   32  32 GLY B  682  ALA B  699  1                                  18
HELIX   33  33 PRO B  721  ILE B  733  1                                  13
HELIX   34  34 TYR B  772  SER B  784  1                                  13
HELIX   35  35 SER B  802  CYS B  814  1                                  13
HELIX   36  36 LEU B  837  PHE B  854  1                                  18
HELIX   37  37 GLY B  856  ASP B  860  1                                   5
HELIX   38  38 HIS B  876  GLY B  890  1                                  15
HELIX   39  39 TYR B  946  ALA B  950  1                                   5
HELIX   40  40 ILE B  954  LEU B  958  1                                   5
HELIX   41  41 LYS B  965  CYS B  982  1                                  18
HELIX   42  42 HIS B  983  ASP B  988  1                                   6
HELIX   43  43 SER B  993  LEU B 1017  1                                  25
HELIX   44  44 GLN B 1024  LYS B 1027  1                                   4
HELIX   45  45 ASN B 1028  ASN B 1051  1                                  24
HELIX   46  46 PRO B 1066  LEU B 1082  1                                  17
HELIX   47  47 HIS B 1085  LEU B 1107  1                                  23
HELIX   48  48 PRO B 1108  ALA B 1118  1                                  11
SHEET    1   1 1 ALA A 114  VAL A 120  0
SHEET    2   2 1 ALA A 142  SER A 147  0
SHEET    3   3 1 SER A 152  VAL A 157  0
SHEET    4   4 1 ARG A 180  VAL A 189  0
SHEET    5   5 1 LEU A 204  GLU A 215  0
SHEET    6   6 1 GLU B  20  PRO B  23  0
SHEET    7   7 1 CYS B  54  VAL B  58  0
SHEET    8   8 1 PHE B 101  ALA B 102  0
SHEET    9   9 1 ARG B 120  SER B 121  0
SHEET   10  10 1 ALA B 157  VAL B 162  0
SHEET   11  11 1 CYS B 166  CYS B 171  0
SHEET   12  12 1 TYR B 325  GLU B 327  0
SHEET   13  13 1 LYS B 502  SER B 504  0
SHEET   14  14 1 PHE B 561  THR B 564  0
SHEET   15  15 1 PHE B 574  ARG B 577  0
SHEET   16  16 1 LEU B 598  GLU B 600  0
SHEET   17  17 1 LEU B 617  LYS B 626  0
SHEET   18  18 1 GLY B 629  MET B 636  0
SHEET   19  19 1 TYR B 707  VAL B 713  0
SHEET   20  20 1 THR B 738  LYS B 749  0
SHEET   21  21 1 VAL B 755  THR B 765  0
SHEET   22  22 1 ALA B 789  ALA B 801  0
SHEET   23  23 1 HIS B 816  ILE B 820  0
SHEET   24  24 1 LYS B 823  GLN B 827  0
SHEET   25  25 1 LEU B 862  ARG B 865  0
SHEET   26  26 1 ASP B 869  THR B 874  0
SHEET   27  27 1 VAL B 898  VAL B 905  0
SHEET   28  28 1 VAL B 920  GLN B 921  0
SHEET   29  29 1 LEU B 927  TRP B 930  0
SHEET   30  30 1 LEU B 933  ASP B 936  0
SHEET   31  31 1 VAL B 942  SER B 944  0
ATOM      1  N   SER A  90     -19.107   9.419 -18.732  1.00 15.00           N
ATOM      2  CA  SER A  90     -19.340   9.674 -17.318  1.00 15.00           C
ATOM      3  CB  SER A  90     -18.351  10.729 -16.820  1.00 15.00           C
ATOM      4  OG  SER A  90     -17.119  10.604 -17.509  1.00 15.00           O
ATOM      5  C   SER A  90     -20.776  10.144 -17.096  1.00 15.00           C
ATOM      6  O   SER A  90     -21.445  10.570 -18.039  1.00 15.00           O
ATOM      7  N   GLY A  91     -21.249  10.050 -15.861  1.00 15.00           N
ATOM      8  CA  GLY A  91     -22.597  10.473 -15.552  1.00 15.00           C
ATOM      9  C   GLY A  91     -23.087   9.889 -14.246  1.00 15.00           C
ATOM     10  O   GLY A  91     -22.298   9.644 -13.334  1.00 15.00           O
ATOM     11  N   ARG A  92     -24.387   9.652 -14.159  1.00 15.00           N
ATOM     12  CA  ARG A  92     -24.983   9.096 -12.954  1.00 15.00           C
ATOM     13  CB  ARG A  92     -25.999  10.074 -12.350  1.00 15.00           C
ATOM     14  CG  ARG A  92     -25.377  11.356 -11.812  1.00 15.00           C
ATOM     15  CD  ARG A  92     -26.408  12.236 -11.122  1.00 15.00           C
ATOM     16  NE  ARG A  92     -25.797  13.413 -10.498  1.00 15.00           N
ATOM     17  CZ  ARG A  92     -26.330  14.076  -9.467  1.00 15.00           C
ATOM     18  NH1 ARG A  92     -27.487  13.683  -8.942  1.00 15.00           N
ATOM     19  NH2 ARG A  92     -25.706  15.136  -8.963  1.00 15.00           N
ATOM     20  C   ARG A  92     -25.630   7.744 -13.244  1.00 15.00           C
ATOM     21  O   ARG A  92     -25.445   7.181 -14.324  1.00 15.00           O
ATOM     22  N   LEU A  93     -26.383   7.231 -12.277  1.00 15.00           N
ATOM     23  CA  LEU A  93     -27.054   5.942 -12.413  1.00 15.00           C
ATOM     24  CB  LEU A  93     -27.648   5.514 -11.064  1.00 15.00           C
ATOM     25  CG  LEU A  93     -28.619   4.327 -11.079  1.00 15.00           C
ATOM     26  CD1 LEU A  93     -27.895   3.029 -11.402  1.00 15.00           C
ATOM     27  CD2 LEU A  93     -29.353   4.220  -9.751  1.00 15.00           C
ATOM     28  C   LEU A  93     -28.147   5.990 -13.479  1.00 15.00           C
ATOM     29  O   LEU A  93     -28.884   6.972 -13.583  1.00 15.00           O
ATOM     30  N   VAL A  94     -28.236   4.928 -14.268  1.00 15.00           N
ATOM     31  CA  VAL A  94     -29.238   4.833 -15.317  1.00 15.00           C
ATOM     32  CB  VAL A  94     -28.637   4.290 -16.638  1.00 15.00           C
ATOM     33  CG1 VAL A  94     -27.979   2.931 -16.437  1.00 15.00           C
ATOM     34  CG2 VAL A  94     -29.688   4.231 -17.739  1.00 15.00           C
ATOM     35  C   VAL A  94     -30.406   3.957 -14.857  1.00 15.00           C
ATOM     36  O   VAL A  94     -30.207   2.866 -14.320  1.00 15.00           O
ATOM     37  N   LEU A  95     -31.620   4.451 -15.046  1.00 15.00           N
ATOM     38  CA  LEU A  95     -32.810   3.716 -14.649  1.00 15.00           C
ATOM     39  CB  LEU A  95     -33.973   4.675 -14.379  1.00 15.00           C
ATOM     40  CG  LEU A  95     -33.993   5.343 -13.003  1.00 15.00           C
ATOM     41  CD1 LEU A  95     -35.113   6.370 -12.925  1.00 15.00           C
ATOM     42  CD2 LEU A  95     -34.148   4.299 -11.906  1.00 15.00           C
ATOM     43  C   LEU A  95     -33.211   2.693 -15.704  1.00 15.00           C
ATOM     44  O   LEU A  95     -33.373   3.028 -16.877  1.00 15.00           O
ATOM     45  N   ARG A  96     -33.358   1.447 -15.280  1.00 15.00           N
ATOM     46  CA  ARG A  96     -33.759   0.375 -16.178  1.00 15.00           C
ATOM     47  CB  ARG A  96     -32.702  -0.739 -16.240  1.00 15.00           C
ATOM     48  CG  ARG A  96     -32.433  -1.446 -14.918  1.00 15.00           C
ATOM     49  CD  ARG A  96     -31.620  -2.719 -15.119  1.00 15.00           C
ATOM     50  NE  ARG A  96     -32.448  -3.853 -15.548  1.00 15.00           N
ATOM     51  CZ  ARG A  96     -32.011  -5.118 -15.621  1.00 15.00           C
ATOM     52  NH1 ARG A  96     -30.753  -5.411 -15.299  1.00 15.00           N
ATOM     53  NH2 ARG A  96     -32.835  -6.088 -16.016  1.00 15.00           N
ATOM     54  C   ARG A  96     -35.106  -0.181 -15.737  1.00 15.00           C
ATOM     55  O   ARG A  96     -35.353  -0.327 -14.542  1.00 15.00           O
ATOM     56  N   PRO A  97     -35.999  -0.475 -16.692  1.00 15.00           N
ATOM     57  CA  PRO A  97     -37.329  -1.011 -16.386  1.00 15.00           C
ATOM     58  CB  PRO A  97     -38.054  -0.948 -17.734  1.00 15.00           C
ATOM     59  CG  PRO A  97     -36.966  -1.017 -18.749  1.00 15.00           C
ATOM     60  CD  PRO A  97     -35.786  -0.311 -18.141  1.00 15.00           C
ATOM     61  C   PRO A  97     -37.270  -2.452 -15.884  1.00 15.00           C
ATOM     62  O   PRO A  97     -36.377  -3.218 -16.265  1.00 15.00           O
ATOM     63  N   TRP A  98     -38.199  -2.797 -15.001  1.00 15.00           N
ATOM     64  CA  TRP A  98     -38.275  -4.146 -14.454  1.00 15.00           C
ATOM     65  CB  TRP A  98     -37.383  -4.305 -13.213  1.00 15.00           C
ATOM     66  CG  TRP A  98     -37.471  -3.175 -12.229  1.00 15.00           C
ATOM     67  CD1 TRP A  98     -36.720  -2.037 -12.223  1.00 15.00           C
ATOM     68  CD2 TRP A  98     -38.351  -3.077 -11.096  1.00 15.00           C
ATOM     69  NE1 TRP A  98     -37.074  -1.237 -11.169  1.00 15.00           N
ATOM     70  CE2 TRP A  98     -38.077  -1.848 -10.465  1.00 15.00           C
ATOM     71  CE3 TRP A  98     -39.347  -3.901 -10.567  1.00 15.00           C
ATOM     72  CZ2 TRP A  98     -38.756  -1.431  -9.323  1.00 15.00           C
ATOM     73  CZ3 TRP A  98     -40.020  -3.484  -9.433  1.00 15.00           C
ATOM     74  CH2 TRP A  98     -39.726  -2.258  -8.827  1.00 15.00           C
ATOM     75  C   TRP A  98     -39.716  -4.552 -14.145  1.00 15.00           C
ATOM     76  O   TRP A  98     -39.958  -5.593 -13.528  1.00 15.00           O
ATOM     77  N   ILE A  99     -40.670  -3.731 -14.576  1.00 15.00           N
ATOM     78  CA  ILE A  99     -42.086  -4.010 -14.339  1.00 15.00           C
ATOM     79  CB  ILE A  99     -42.960  -2.741 -14.463  1.00 15.00           C
ATOM     80  CG1 ILE A  99     -42.472  -1.654 -13.502  1.00 15.00           C
ATOM     81  CG2 ILE A  99     -44.429  -3.063 -14.207  1.00 15.00           C
ATOM     82  CD1 ILE A  99     -42.290  -2.123 -12.073  1.00 15.00           C
ATOM     83  C   ILE A  99     -42.612  -5.090 -15.282  1.00 15.00           C
ATOM     84  O   ILE A  99     -43.340  -5.993 -14.861  1.00 15.00           O
ATOM     85  N   ARG A 100     -42.231  -5.013 -16.552  1.00 15.00           N
ATOM     86  CA  ARG A 100     -42.680  -5.991 -17.539  1.00 15.00           C
ATOM     87  CB  ARG A 100     -42.262  -5.568 -18.953  1.00 15.00           C
ATOM     88  CG  ARG A 100     -42.700  -4.165 -19.353  1.00 15.00           C
ATOM     89  CD  ARG A 100     -44.203  -4.081 -19.595  1.00 15.00           C
ATOM     90  NE  ARG A 100     -44.613  -4.740 -20.839  1.00 15.00           N
ATOM     91  CZ  ARG A 100     -44.442  -4.225 -22.059  1.00 15.00           C
ATOM     92  NH1 ARG A 100     -43.856  -3.042 -22.219  1.00 15.00           N
ATOM     93  NH2 ARG A 100     -44.872  -4.898 -23.117  1.00 15.00           N
ATOM     94  C   ARG A 100     -42.087  -7.355 -17.207  1.00 15.00           C
ATOM     95  O   ARG A 100     -42.717  -8.395 -17.400  1.00 15.00           O
ATOM     96  N   GLU A 101     -40.879  -7.321 -16.674  1.00 15.00           N
ATOM     97  CA  GLU A 101     -40.148  -8.515 -16.291  1.00 15.00           C
ATOM     98  CB  GLU A 101     -38.641  -8.209 -16.267  1.00 15.00           C
ATOM     99  CG  GLU A 101     -38.063  -7.691 -17.586  1.00 15.00           C
ATOM    100  CD  GLU A 101     -38.552  -6.299 -17.967  1.00 15.00           C
ATOM    101  OE1 GLU A 101     -38.986  -5.546 -17.065  1.00 15.00           O
ATOM    102  OE2 GLU A 101     -38.524  -5.965 -19.167  1.00 15.00           O
ATOM    103  C   GLU A 101     -40.599  -9.008 -14.916  1.00 15.00           C
ATOM    104  O   GLU A 101     -40.114 -10.026 -14.415  1.00 15.00           O
ATOM    105  N   LEU A 102     -41.519  -8.273 -14.302  1.00 15.00           N
ATOM    106  CA  LEU A 102     -42.041  -8.634 -12.991  1.00 15.00           C
ATOM    107  CB  LEU A 102     -42.167  -7.399 -12.092  1.00 15.00           C
ATOM    108  CG  LEU A 102     -42.633  -7.649 -10.655  1.00 15.00           C
ATOM    109  CD1 LEU A 102     -41.708  -6.958  -9.665  1.00 15.00           C
ATOM    110  CD2 LEU A 102     -44.066  -7.175 -10.467  1.00 15.00           C
ATOM    111  C   LEU A 102     -43.383  -9.344 -13.124  1.00 15.00           C
ATOM    112  O   LEU A 102     -43.659 -10.304 -12.405  1.00 15.00           O
ATOM    113  N   ILE A 103     -44.216  -8.869 -14.050  1.00 15.00           N
ATOM    114  CA  ILE A 103     -45.523  -9.479 -14.279  1.00 15.00           C
ATOM    115  CB  ILE A 103     -46.464  -8.580 -15.115  1.00 15.00           C
ATOM    116  CG1 ILE A 103     -45.804  -8.169 -16.436  1.00 15.00           C
ATOM    117  CG2 ILE A 103     -46.877  -7.354 -14.312  1.00 15.00           C
ATOM    118  CD1 ILE A 103     -46.738  -7.461 -17.395  1.00 15.00           C
ATOM    119  C   ILE A 103     -45.355 -10.843 -14.945  1.00 15.00           C
ATOM    120  O   ILE A 103     -46.238 -11.703 -14.882  1.00 15.00           O
ATOM    121  N   LEU A 104     -44.212 -11.015 -15.594  1.00 15.00           N
ATOM    122  CA  LEU A 104     -43.863 -12.262 -16.253  1.00 15.00           C
ATOM    123  CB  LEU A 104     -43.924 -12.123 -17.780  1.00 15.00           C
ATOM    124  CG  LEU A 104     -45.253 -12.501 -18.453  1.00 15.00           C
ATOM    125  CD1 LEU A 104     -45.787 -13.821 -17.913  1.00 15.00           C
ATOM    126  CD2 LEU A 104     -46.285 -11.392 -18.310  1.00 15.00           C
ATOM    127  C   LEU A 104     -42.465 -12.670 -15.802  1.00 15.00           C
ATOM    128  O   LEU A 104     -41.462 -12.211 -16.353  1.00 15.00           O
ATOM    129  N   GLY A 105     -42.413 -13.512 -14.778  1.00 15.00           N
ATOM    130  CA  GLY A 105     -41.149 -13.956 -14.219  1.00 15.00           C
ATOM    131  C   GLY A 105     -40.318 -14.820 -15.147  1.00 15.00           C
ATOM    132  O   GLY A 105     -40.404 -16.045 -15.107  1.00 15.00           O
ATOM    133  N   SER A 106     -39.525 -14.178 -15.989  1.00 15.00           N
ATOM    134  CA  SER A 106     -38.652 -14.885 -16.910  1.00 15.00           C
ATOM    135  CB  SER A 106     -38.770 -14.272 -18.304  1.00 15.00           C
ATOM    136  OG  SER A 106     -38.963 -12.867 -18.214  1.00 15.00           O
ATOM    137  C   SER A 106     -37.207 -14.821 -16.412  1.00 15.00           C
ATOM    138  O   SER A 106     -36.618 -15.838 -16.054  1.00 15.00           O
ATOM    139  N   GLU A 107     -36.649 -13.613 -16.389  1.00 15.00           N
ATOM    140  CA  GLU A 107     -35.280 -13.403 -15.921  1.00 15.00           C
ATOM    141  CB  GLU A 107     -34.726 -12.093 -16.500  1.00 15.00           C
ATOM    142  CG  GLU A 107     -33.246 -11.851 -16.228  1.00 15.00           C
ATOM    143  CD  GLU A 107     -32.967 -10.475 -15.644  1.00 15.00           C
ATOM    144  OE1 GLU A 107     -33.309  -9.462 -16.295  1.00 15.00           O
ATOM    145  OE2 GLU A 107     -32.403 -10.403 -14.534  1.00 15.00           O
ATOM    146  C   GLU A 107     -35.249 -13.344 -14.396  1.00 15.00           C
ATOM    147  O   GLU A 107     -34.275 -13.749 -13.764  1.00 15.00           O
ATOM    148  N   THR A 108     -36.350 -12.866 -13.823  1.00 15.00           N
ATOM    149  CA  THR A 108     -36.495 -12.710 -12.375  1.00 15.00           C
ATOM    150  CB  THR A 108     -36.741 -14.041 -11.618  1.00 15.00           C
ATOM    151  OG1 THR A 108     -35.865 -15.071 -12.089  1.00 15.00           O
ATOM    152  CG2 THR A 108     -38.184 -14.493 -11.782  1.00 15.00           C
ATOM    153  C   THR A 108     -35.349 -11.914 -11.735  1.00 15.00           C
ATOM    154  O   THR A 108     -34.648 -12.421 -10.856  1.00 15.00           O
ATOM    155  N   PRO A 109     -35.160 -10.641 -12.150  1.00 15.00           N
ATOM    156  CA  PRO A 109     -34.097  -9.783 -11.607  1.00 15.00           C
ATOM    157  CB  PRO A 109     -34.044  -8.624 -12.605  1.00 15.00           C
ATOM    158  CG  PRO A 109     -35.430  -8.533 -13.142  1.00 15.00           C
ATOM    159  CD  PRO A 109     -35.959  -9.939 -13.175  1.00 15.00           C
ATOM    160  C   PRO A 109     -34.478  -9.264 -10.224  1.00 15.00           C
ATOM    161  O   PRO A 109     -34.610  -8.062 -10.006  1.00 15.00           O
ATOM    162  N   SER A 110     -34.656 -10.189  -9.296  1.00 15.00           N
ATOM    163  CA  SER A 110     -35.051  -9.858  -7.938  1.00 15.00           C
ATOM    164  CB  SER A 110     -35.505 -11.124  -7.214  1.00 15.00           C
ATOM    165  OG  SER A 110     -36.352 -11.895  -8.055  1.00 15.00           O
ATOM    166  C   SER A 110     -33.948  -9.150  -7.155  1.00 15.00           C
ATOM    167  O   SER A 110     -34.231  -8.387  -6.238  1.00 15.00           O
ATOM    168  N   SER A 111     -32.700  -9.393  -7.522  1.00 15.00           N
ATOM    169  CA  SER A 111     -31.578  -8.776  -6.829  1.00 15.00           C
ATOM    170  CB  SER A 111     -30.295  -9.585  -7.033  1.00 15.00           C
ATOM    171  OG  SER A 111     -30.553 -10.973  -6.895  1.00 15.00           O
ATOM    172  C   SER A 111     -31.384  -7.290  -7.179  1.00 15.00           C
ATOM    173  O   SER A 111     -31.447  -6.439  -6.295  1.00 15.00           O
ATOM    174  N   PRO A 112     -31.152  -6.940  -8.462  1.00 15.00           N
ATOM    175  CA  PRO A 112     -30.939  -5.555  -8.866  1.00 15.00           C
ATOM    176  CB  PRO A 112     -30.077  -5.685 -10.134  1.00 15.00           C
ATOM    177  CG  PRO A 112     -30.039  -7.147 -10.475  1.00 15.00           C
ATOM    178  CD  PRO A 112     -31.070  -7.831  -9.621  1.00 15.00           C
ATOM    179  C   PRO A 112     -32.238  -4.814  -9.184  1.00 15.00           C
ATOM    180  O   PRO A 112     -32.675  -4.773 -10.336  1.00 15.00           O
ATOM    181  N   ARG A 113     -32.855  -4.232  -8.162  1.00 15.00           N
ATOM    182  CA  ARG A 113     -34.091  -3.482  -8.347  1.00 15.00           C
ATOM    183  CB  ARG A 113     -35.268  -4.166  -7.650  1.00 15.00           C
ATOM    184  CG  ARG A 113     -35.590  -5.556  -8.168  1.00 15.00           C
ATOM    185  CD  ARG A 113     -37.067  -5.871  -8.001  1.00 15.00           C
ATOM    186  NE  ARG A 113     -37.362  -7.288  -8.215  1.00 15.00           N
ATOM    187  CZ  ARG A 113     -37.844  -7.790  -9.354  1.00 15.00           C
ATOM    188  NH1 ARG A 113     -38.084  -6.990 -10.391  1.00 15.00           N
ATOM    189  NH2 ARG A 113     -38.084  -9.094  -9.457  1.00 15.00           N
ATOM    190  C   ARG A 113     -33.942  -2.052  -7.836  1.00 15.00           C
ATOM    191  O   ARG A 113     -33.509  -1.828  -6.705  1.00 15.00           O
ATOM    192  N   ALA A 114     -34.300  -1.087  -8.671  1.00 15.00           N
ATOM    193  CA  ALA A 114     -34.207   0.319  -8.302  1.00 15.00           C
ATOM    194  CB  ALA A 114     -32.803   0.847  -8.564  1.00 15.00           C
ATOM    195  C   ALA A 114     -35.233   1.140  -9.071  1.00 15.00           C
ATOM    196  O   ALA A 114     -35.515   0.855 -10.233  1.00 15.00           O
ATOM    197  N   GLY A 115     -35.794   2.144  -8.415  1.00 15.00           N
ATOM    198  CA  GLY A 115     -36.781   2.992  -9.050  1.00 15.00           C
ATOM    199  C   GLY A 115     -36.702   4.416  -8.541  1.00 15.00           C
ATOM    200  O   GLY A 115     -35.856   4.732  -7.705  1.00 15.00           O
ATOM    201  N   GLN A 116     -37.576   5.275  -9.041  1.00 15.00           N
ATOM    202  CA  GLN A 116     -37.598   6.674  -8.629  1.00 15.00           C
ATOM    203  CB  GLN A 116     -37.563   7.576  -9.867  1.00 15.00           C
ATOM    204  CG  GLN A 116     -36.677   8.806  -9.731  1.00 15.00           C
ATOM    205  CD  GLN A 116     -37.443  10.050  -9.320  1.00 15.00           C
ATOM    206  OE1 GLN A 116     -38.424   9.980  -8.588  1.00 15.00           O
ATOM    207  NE2 GLN A 116     -37.005  11.199  -9.805  1.00 15.00           N
ATOM    208  C   GLN A 116     -38.849   6.964  -7.804  1.00 15.00           C
ATOM    209  O   GLN A 116     -39.945   6.525  -8.156  1.00 15.00           O
ATOM    210  N   LEU A 117     -38.682   7.687  -6.701  1.00 15.00           N
ATOM    211  CA  LEU A 117     -39.806   8.037  -5.839  1.00 15.00           C
ATOM    212  CB  LEU A 117     -39.373   8.086  -4.370  1.00 15.00           C
ATOM    213  CG  LEU A 117     -40.492   8.286  -3.343  1.00 15.00           C
ATOM    214  CD1 LEU A 117     -41.563   7.217  -3.499  1.00 15.00           C
ATOM    215  CD2 LEU A 117     -39.930   8.276  -1.931  1.00 15.00           C
ATOM    216  C   LEU A 117     -40.410   9.371  -6.267  1.00 15.00           C
ATOM    217  O   LEU A 117     -39.836  10.437  -6.023  1.00 15.00           O
ATOM    218  N   LEU A 118     -41.573   9.305  -6.903  1.00 15.00           N
ATOM    219  CA  LEU A 118     -42.244  10.501  -7.391  1.00 15.00           C
ATOM    220  CB  LEU A 118     -43.012  10.214  -8.686  1.00 15.00           C
ATOM    221  CG  LEU A 118     -42.175  10.092  -9.963  1.00 15.00           C
ATOM    222  CD1 LEU A 118     -43.074   9.872 -11.169  1.00 15.00           C
ATOM    223  CD2 LEU A 118     -41.310  11.327 -10.161  1.00 15.00           C
ATOM    224  C   LEU A 118     -43.170  11.133  -6.356  1.00 15.00           C
ATOM    225  O   LEU A 118     -43.219  12.359  -6.240  1.00 15.00           O
ATOM    226  N   GLU A 119     -43.898  10.307  -5.610  1.00 15.00           N
ATOM    227  CA  GLU A 119     -44.831  10.819  -4.609  1.00 15.00           C
ATOM    228  CB  GLU A 119     -46.161  11.194  -5.274  1.00 15.00           C
ATOM    229  CG  GLU A 119     -46.579  12.642  -5.071  1.00 15.00           C
ATOM    230  CD  GLU A 119     -47.039  12.924  -3.655  1.00 15.00           C
ATOM    231  OE1 GLU A 119     -48.252  13.112  -3.452  1.00 15.00           O
ATOM    232  OE2 GLU A 119     -46.182  12.949  -2.746  1.00 15.00           O
ATOM    233  C   GLU A 119     -45.080   9.808  -3.492  1.00 15.00           C
ATOM    234  O   GLU A 119     -44.792   8.614  -3.637  1.00 15.00           O
ATOM    235  N   VAL A 120     -45.622  10.301  -2.387  1.00 15.00           N
ATOM    236  CA  VAL A 120     -45.940   9.478  -1.229  1.00 15.00           C
ATOM    237  CB  VAL A 120     -44.950   9.723  -0.063  1.00 15.00           C
ATOM    238  CG1 VAL A 120     -44.787  11.208   0.231  1.00 15.00           C
ATOM    239  CG2 VAL A 120     -45.359   8.958   1.185  1.00 15.00           C
ATOM    240  C   VAL A 120     -47.388   9.740  -0.797  1.00 15.00           C
ATOM    241  O   VAL A 120     -47.728  10.824  -0.329  1.00 15.00           O
ATOM    242  N   LEU A 121     -48.238   8.733  -0.958  1.00 15.00           N
ATOM    243  CA  LEU A 121     -49.657   8.868  -0.634  1.00 15.00           C
ATOM    244  CB  LEU A 121     -50.495   7.846  -1.410  1.00 15.00           C
ATOM    245  CG  LEU A 121     -50.607   8.066  -2.924  1.00 15.00           C
ATOM    246  CD1 LEU A 121     -49.399   7.496  -3.654  1.00 15.00           C
ATOM    247  CD2 LEU A 121     -51.896   7.463  -3.461  1.00 15.00           C
ATOM    248  C   LEU A 121     -49.944   8.771   0.863  1.00 15.00           C
ATOM    249  O   LEU A 121     -50.954   9.284   1.340  1.00 15.00           O
ATOM    250  N   GLN A 122     -49.066   8.108   1.597  1.00 15.00           N
ATOM    251  CA  GLN A 122     -49.242   7.952   3.035  1.00 15.00           C
ATOM    252  CB  GLN A 122     -50.028   6.671   3.347  1.00 15.00           C
ATOM    253  CG  GLN A 122     -50.144   6.329   4.829  1.00 15.00           C
ATOM    254  CD  GLN A 122     -50.838   7.409   5.640  1.00 15.00           C
ATOM    255  OE1 GLN A 122     -52.010   7.709   5.421  1.00 15.00           O
ATOM    256  NE2 GLN A 122     -50.122   7.990   6.592  1.00 15.00           N
ATOM    257  C   GLN A 122     -47.891   7.931   3.731  1.00 15.00           C
ATOM    258  O   GLN A 122     -46.983   7.210   3.313  1.00 15.00           O
ATOM    259  N   ASP A 123     -47.764   8.723   4.785  1.00 15.00           N
ATOM    260  CA  ASP A 123     -46.521   8.795   5.540  1.00 15.00           C
ATOM    261  CB  ASP A 123     -46.472  10.051   6.411  1.00 15.00           C
ATOM    262  CG  ASP A 123     -46.126  11.298   5.628  1.00 15.00           C
ATOM    263  OD1 ASP A 123     -44.971  11.418   5.172  1.00 15.00           O
ATOM    264  OD2 ASP A 123     -47.007  12.165   5.467  1.00 15.00           O
ATOM    265  C   ASP A 123     -46.337   7.561   6.406  1.00 15.00           C
ATOM    266  O   ASP A 123     -47.238   6.729   6.534  1.00 15.00           O
ATOM    267  N   ALA A 124     -45.163   7.442   6.996  1.00 15.00           N
ATOM    268  CA  ALA A 124     -44.855   6.313   7.848  1.00 15.00           C
ATOM    269  CB  ALA A 124     -43.433   5.829   7.601  1.00 15.00           C
ATOM    270  C   ALA A 124     -45.054   6.681   9.308  1.00 15.00           C
ATOM    271  O   ALA A 124     -44.150   7.223   9.944  1.00 15.00           O
ATOM    272  N   GLU A 125     -46.254   6.414   9.816  1.00 15.00           N
ATOM    273  CA  GLU A 125     -46.583   6.697  11.209  1.00 15.00           C
ATOM    274  CB  GLU A 125     -47.994   6.208  11.548  1.00 15.00           C
ATOM    275  CG  GLU A 125     -49.080   6.774  10.643  1.00 15.00           C
ATOM    276  CD  GLU A 125     -48.833   8.224  10.272  1.00 15.00           C
ATOM    277  OE1 GLU A 125     -48.982   9.097  11.150  1.00 15.00           O
ATOM    278  OE2 GLU A 125     -48.482   8.482   9.101  1.00 15.00           O
ATOM    279  C   GLU A 125     -45.556   6.062  12.136  1.00 15.00           C
ATOM    280  O   GLU A 125     -45.239   4.873  12.009  1.00 15.00           O
ATOM    281  N   ALA A 126     -45.031   6.863  13.049  1.00 15.00           N
ATOM    282  CA  ALA A 126     -44.014   6.405  13.981  1.00 15.00           C
ATOM    283  CB  ALA A 126     -43.241   7.584  14.554  1.00 15.00           C
ATOM    284  C   ALA A 126     -44.600   5.547  15.093  1.00 15.00           C
ATOM    285  O   ALA A 126     -45.057   6.061  16.115  1.00 15.00           O
ATOM    286  N   ALA A 127     -44.596   4.242  14.872  1.00 15.00           N
ATOM    287  CA  ALA A 127     -45.095   3.297  15.857  1.00 15.00           C
ATOM    288  CB  ALA A 127     -45.318   1.936  15.212  1.00 15.00           C
ATOM    289  C   ALA A 127     -44.089   3.189  16.994  1.00 15.00           C
ATOM    290  O   ALA A 127     -42.887   3.049  16.757  1.00 15.00           O
ATOM    291  N   VAL A 128     -44.571   3.268  18.220  1.00 15.00           N
ATOM    292  CA  VAL A 128     -43.695   3.193  19.380  1.00 15.00           C
ATOM    293  CB  VAL A 128     -43.854   4.412  20.313  1.00 15.00           C
ATOM    294  CG1 VAL A 128     -43.265   5.660  19.671  1.00 15.00           C
ATOM    295  CG2 VAL A 128     -45.316   4.630  20.669  1.00 15.00           C
ATOM    296  C   VAL A 128     -43.918   1.911  20.170  1.00 15.00           C
ATOM    297  O   VAL A 128     -44.887   1.186  19.949  1.00 15.00           O
ATOM    298  N   ALA A 129     -43.016   1.643  21.104  1.00 15.00           N
ATOM    299  CA  ALA A 129     -43.102   0.450  21.932  1.00 15.00           C
ATOM    300  CB  ALA A 129     -41.716   0.035  22.406  1.00 15.00           C
ATOM    301  C   ALA A 129     -44.033   0.676  23.120  1.00 15.00           C
ATOM    302  O   ALA A 129     -43.613   0.614  24.274  1.00 15.00           O
ATOM    303  N   GLY A 130     -45.294   0.954  22.830  1.00 15.00           N
ATOM    304  CA  GLY A 130     -46.260   1.183  23.881  1.00 15.00           C
ATOM    305  C   GLY A 130     -47.539   1.797  23.353  1.00 15.00           C
ATOM    306  O   GLY A 130     -47.495   2.645  22.460  1.00 15.00           O
ATOM    307  N   PRO A 131     -48.699   1.385  23.888  1.00 15.00           N
ATOM    308  CA  PRO A 131     -49.997   1.906  23.456  1.00 15.00           C
ATOM    309  CB  PRO A 131     -51.011   1.119  24.297  1.00 15.00           C
ATOM    310  CG  PRO A 131     -50.257  -0.057  24.818  1.00 15.00           C
ATOM    311  CD  PRO A 131     -48.835   0.395  24.964  1.00 15.00           C
ATOM    312  C   PRO A 131     -50.117   3.394  23.753  1.00 15.00           C
ATOM    313  O   PRO A 131     -50.184   3.804  24.912  1.00 15.00           O
ATOM    314  N   SER A 132     -50.127   4.198  22.707  1.00 15.00           N
ATOM    315  CA  SER A 132     -50.230   5.635  22.861  1.00 15.00           C
ATOM    316  CB  SER A 132     -49.194   6.323  21.975  1.00 15.00           C
ATOM    317  OG  SER A 132     -47.916   5.748  22.167  1.00 15.00           O
ATOM    318  C   SER A 132     -51.629   6.115  22.507  1.00 15.00           C
ATOM    319  O   SER A 132     -52.470   5.331  22.069  1.00 15.00           O
ATOM    320  N   HIS A 133     -51.871   7.404  22.700  1.00 15.00           N
ATOM    321  CA  HIS A 133     -53.166   7.995  22.391  1.00 15.00           C
ATOM    322  CB  HIS A 133     -53.364   9.296  23.172  1.00 15.00           C
ATOM    323  CG  HIS A 133     -53.581   9.082  24.639  1.00 15.00           C
ATOM    324  ND1 HIS A 133     -52.555   9.223  25.544  1.00 15.00           N
ATOM    325  CD2 HIS A 133     -54.713   8.731  25.298  1.00 15.00           C
ATOM    326  CE1 HIS A 133     -53.079   8.957  26.726  1.00 15.00           C
ATOM    327  NE2 HIS A 133     -54.379   8.653  26.625  1.00 15.00           N
ATOM    328  C   HIS A 133     -53.302   8.243  20.893  1.00 15.00           C
ATOM    329  O   HIS A 133     -54.373   8.592  20.402  1.00 15.00           O
ATOM    330  N   ALA A 134     -52.200   8.065  20.177  1.00 15.00           N
ATOM    331  CA  ALA A 134     -52.182   8.246  18.736  1.00 15.00           C
ATOM    332  CB  ALA A 134     -50.751   8.452  18.257  1.00 15.00           C
ATOM    333  C   ALA A 134     -52.802   7.026  18.061  1.00 15.00           C
ATOM    334  O   ALA A 134     -52.792   5.933  18.630  1.00 15.00           O
ATOM    335  N   PRO A 135     -53.364   7.192  16.853  1.00 15.00           N
ATOM    336  CA  PRO A 135     -53.991   6.092  16.109  1.00 15.00           C
ATOM    337  CB  PRO A 135     -54.727   6.801  14.958  1.00 15.00           C
ATOM    338  CG  PRO A 135     -54.688   8.256  15.292  1.00 15.00           C
ATOM    339  CD  PRO A 135     -53.453   8.457  16.116  1.00 15.00           C
ATOM    340  C   PRO A 135     -52.964   5.105  15.551  1.00 15.00           C
ATOM    341  O   PRO A 135     -52.814   4.967  14.334  1.00 15.00           O
ATOM    342  N   ASP A 136     -52.267   4.416  16.441  1.00 15.00           N
ATOM    343  CA  ASP A 136     -51.259   3.445  16.036  1.00 15.00           C
ATOM    344  CB  ASP A 136     -50.089   3.420  17.024  1.00 15.00           C
ATOM    345  CG  ASP A 136     -48.869   2.707  16.465  1.00 15.00           C
ATOM    346  OD1 ASP A 136     -48.910   2.284  15.284  1.00 15.00           O
ATOM    347  OD2 ASP A 136     -47.866   2.580  17.201  1.00 15.00           O
ATOM    348  C   ASP A 136     -51.878   2.059  15.912  1.00 15.00           C
ATOM    349  O   ASP A 136     -52.193   1.415  16.914  1.00 15.00           O
ATOM    350  N   THR A 137     -52.086   1.617  14.679  1.00 15.00           N
ATOM    351  CA  THR A 137     -52.673   0.308  14.437  1.00 15.00           C
ATOM    352  CB  THR A 137     -53.653   0.325  13.246  1.00 15.00           C
ATOM    353  OG1 THR A 137     -53.067   1.034  12.144  1.00 15.00           O
ATOM    354  CG2 THR A 137     -54.958   1.001  13.641  1.00 15.00           C
ATOM    355  C   THR A 137     -51.598  -0.747  14.205  1.00 15.00           C
ATOM    356  O   THR A 137     -51.830  -1.932  14.431  1.00 15.00           O
ATOM    357  N   SER A 138     -50.427  -0.302  13.742  1.00 15.00           N
ATOM    358  CA  SER A 138     -49.288  -1.184  13.468  1.00 15.00           C
ATOM    359  CB  SER A 138     -48.664  -1.734  14.774  1.00 15.00           C
ATOM    360  OG  SER A 138     -49.497  -2.673  15.448  1.00 15.00           O
ATOM    361  C   SER A 138     -49.620  -2.306  12.467  1.00 15.00           C
ATOM    362  O   SER A 138     -48.830  -3.228  12.270  1.00 15.00           O
ATOM    363  N   ASP A 139     -50.751  -2.174  11.786  1.00 15.00           N
ATOM    364  CA  ASP A 139     -51.209  -3.192  10.849  1.00 15.00           C
ATOM    365  CB  ASP A 139     -52.654  -3.556  11.205  1.00 15.00           C
ATOM    366  CG  ASP A 139     -53.099  -4.907  10.685  1.00 15.00           C
ATOM    367  OD1 ASP A 139     -52.251  -5.669  10.181  1.00 15.00           O
ATOM    368  OD2 ASP A 139     -54.308  -5.205  10.793  1.00 15.00           O
ATOM    369  C   ASP A 139     -51.136  -2.693   9.409  1.00 15.00           C
ATOM    370  O   ASP A 139     -50.869  -3.454   8.480  1.00 15.00           O
ATOM    371  N   VAL A 140     -51.354  -1.400   9.225  1.00 15.00           N
ATOM    372  CA  VAL A 140     -51.324  -0.812   7.893  1.00 15.00           C
ATOM    373  CB  VAL A 140     -52.298   0.378   7.758  1.00 15.00           C
ATOM    374  CG1 VAL A 140     -53.734  -0.086   7.956  1.00 15.00           C
ATOM    375  CG2 VAL A 140     -51.947   1.483   8.745  1.00 15.00           C
ATOM    376  C   VAL A 140     -49.914  -0.382   7.497  1.00 15.00           C
ATOM    377  O   VAL A 140     -49.024  -0.264   8.344  1.00 15.00           O
ATOM    378  N   GLY A 141     -49.721  -0.139   6.208  1.00 15.00           N
ATOM    379  CA  GLY A 141     -48.423   0.267   5.713  1.00 15.00           C
ATOM    380  C   GLY A 141     -48.462   1.618   5.029  1.00 15.00           C
ATOM    381  O   GLY A 141     -49.509   2.261   4.977  1.00 15.00           O
ATOM    382  N   ALA A 142     -47.322   2.043   4.499  1.00 15.00           N
ATOM    383  CA  ALA A 142     -47.223   3.329   3.817  1.00 15.00           C
ATOM    384  CB  ALA A 142     -45.997   4.088   4.300  1.00 15.00           C
ATOM    385  C   ALA A 142     -47.167   3.125   2.308  1.00 15.00           C
ATOM    386  O   ALA A 142     -46.386   2.310   1.819  1.00 15.00           O
ATOM    387  N   THR A 143     -47.993   3.860   1.581  1.00 15.00           N
ATOM    388  CA  THR A 143     -48.051   3.748   0.131  1.00 15.00           C
ATOM    389  CB  THR A 143     -49.488   3.972  -0.365  1.00 15.00           C
ATOM    390  OG1 THR A 143     -50.225   4.678   0.645  1.00 15.00           O
ATOM    391  CG2 THR A 143     -50.166   2.639  -0.636  1.00 15.00           C
ATOM    392  C   THR A 143     -47.106   4.728  -0.568  1.00 15.00           C
ATOM    393  O   THR A 143     -47.280   5.948  -0.490  1.00 15.00           O
ATOM    394  N   LEU A 144     -46.115   4.180  -1.258  1.00 15.00           N
ATOM    395  CA  LEU A 144     -45.136   4.978  -1.983  1.00 15.00           C
ATOM    396  CB  LEU A 144     -43.714   4.584  -1.565  1.00 15.00           C
ATOM    397  CG  LEU A 144     -43.117   5.315  -0.358  1.00 15.00           C
ATOM    398  CD1 LEU A 144     -43.831   4.927   0.928  1.00 15.00           C
ATOM    399  CD2 LEU A 144     -41.627   5.030  -0.249  1.00 15.00           C
ATOM    400  C   LEU A 144     -45.300   4.768  -3.485  1.00 15.00           C
ATOM    401  O   LEU A 144     -45.604   3.661  -3.934  1.00 15.00           O
ATOM    402  N   LEU A 145     -45.111   5.829  -4.258  1.00 15.00           N
ATOM    403  CA  LEU A 145     -45.237   5.742  -5.707  1.00 15.00           C
ATOM    404  CB  LEU A 145     -46.033   6.928  -6.258  1.00 15.00           C
ATOM    405  CG  LEU A 145     -46.306   6.912  -7.765  1.00 15.00           C
ATOM    406  CD1 LEU A 145     -47.279   5.799  -8.125  1.00 15.00           C
ATOM    407  CD2 LEU A 145     -46.826   8.261  -8.233  1.00 15.00           C
ATOM    408  C   LEU A 145     -43.864   5.679  -6.364  1.00 15.00           C
ATOM    409  O   LEU A 145     -43.155   6.685  -6.448  1.00 15.00           O
ATOM    410  N   VAL A 146     -43.495   4.494  -6.826  1.00 15.00           N
ATOM    411  CA  VAL A 146     -42.207   4.291  -7.470  1.00 15.00           C
ATOM    412  CB  VAL A 146     -41.476   3.051  -6.900  1.00 15.00           C
ATOM    413  CG1 VAL A 146     -42.210   1.760  -7.237  1.00 15.00           C
ATOM    414  CG2 VAL A 146     -40.029   2.998  -7.363  1.00 15.00           C
ATOM    415  C   VAL A 146     -42.386   4.171  -8.983  1.00 15.00           C
ATOM    416  O   VAL A 146     -43.348   3.571  -9.461  1.00 15.00           O
ATOM    417  N   SER A 147     -41.482   4.769  -9.738  1.00 15.00           N
ATOM    418  CA  SER A 147     -41.569   4.724 -11.186  1.00 15.00           C
ATOM    419  CB  SER A 147     -41.924   6.107 -11.730  1.00 15.00           C
ATOM    420  OG  SER A 147     -43.038   6.636 -11.030  1.00 15.00           O
ATOM    421  C   SER A 147     -40.288   4.205 -11.829  1.00 15.00           C
ATOM    422  O   SER A 147     -39.188   4.396 -11.302  1.00 15.00           O
ATOM    423  N   ASP A 148     -40.461   3.547 -12.968  1.00 15.00           N
ATOM    424  CA  ASP A 148     -39.358   2.991 -13.738  1.00 15.00           C
ATOM    425  CB  ASP A 148     -39.838   1.750 -14.505  1.00 15.00           C
ATOM    426  CG  ASP A 148     -39.727   0.454 -13.731  1.00 15.00           C
ATOM    427  OD1 ASP A 148     -39.771   0.494 -12.488  1.00 15.00           O
ATOM    428  OD2 ASP A 148     -39.617  -0.610 -14.383  1.00 15.00           O
ATOM    429  C   ASP A 148     -38.913   4.024 -14.759  1.00 15.00           C
ATOM    430  O   ASP A 148     -39.191   5.214 -14.612  1.00 15.00           O
ATOM    431  N   GLY A 149     -38.245   3.566 -15.806  1.00 15.00           N
ATOM    432  CA  GLY A 149     -37.805   4.467 -16.849  1.00 15.00           C
ATOM    433  C   GLY A 149     -38.958   4.868 -17.749  1.00 15.00           C
ATOM    434  O   GLY A 149     -38.982   5.972 -18.289  1.00 15.00           O
ATOM    435  N   THR A 150     -39.920   3.962 -17.902  1.00 15.00           N
ATOM    436  CA  THR A 150     -41.089   4.204 -18.738  1.00 15.00           C
ATOM    437  CB  THR A 150     -40.870   3.648 -20.161  1.00 15.00           C
ATOM    438  OG1 THR A 150     -40.133   2.417 -20.088  1.00 15.00           O
ATOM    439  CG2 THR A 150     -40.117   4.644 -21.033  1.00 15.00           C
ATOM    440  C   THR A 150     -42.332   3.539 -18.143  1.00 15.00           C
ATOM    441  O   THR A 150     -43.234   3.132 -18.872  1.00 15.00           O
ATOM    442  N   HIS A 151     -42.375   3.437 -16.819  1.00 15.00           N
ATOM    443  CA  HIS A 151     -43.503   2.808 -16.131  1.00 15.00           C
ATOM    444  CB  HIS A 151     -43.306   1.288 -16.068  1.00 15.00           C
ATOM    445  CG  HIS A 151     -44.319   0.500 -16.845  1.00 15.00           C
ATOM    446  ND1 HIS A 151     -45.420  -0.047 -16.231  1.00 15.00           N
ATOM    447  CD2 HIS A 151     -44.341   0.184 -18.166  1.00 15.00           C
ATOM    448  CE1 HIS A 151     -46.085  -0.679 -17.182  1.00 15.00           C
ATOM    449  NE2 HIS A 151     -45.471  -0.568 -18.364  1.00 15.00           N
ATOM    450  C   HIS A 151     -43.638   3.372 -14.719  1.00 15.00           C
ATOM    451  O   HIS A 151     -42.763   4.101 -14.259  1.00 15.00           O
ATOM    452  N   SER A 152     -44.724   3.030 -14.035  1.00 15.00           N
ATOM    453  CA  SER A 152     -44.960   3.510 -12.677  1.00 15.00           C
ATOM    454  CB  SER A 152     -45.585   4.910 -12.711  1.00 15.00           C
ATOM    455  OG  SER A 152     -45.521   5.533 -11.440  1.00 15.00           O
ATOM    456  C   SER A 152     -45.869   2.541 -11.918  1.00 15.00           C
ATOM    457  O   SER A 152     -46.865   2.060 -12.467  1.00 15.00           O
ATOM    458  N   VAL A 153     -45.514   2.243 -10.666  1.00 15.00           N
ATOM    459  CA  VAL A 153     -46.290   1.325  -9.828  1.00 15.00           C
ATOM    460  CB  VAL A 153     -45.710  -0.118  -9.848  1.00 15.00           C
ATOM    461  CG1 VAL A 153     -46.712  -1.125  -9.300  1.00 15.00           C
ATOM    462  CG2 VAL A 153     -45.274  -0.525 -11.246  1.00 15.00           C
ATOM    463  C   VAL A 153     -46.322   1.831  -8.379  1.00 15.00           C
ATOM    464  O   VAL A 153     -45.511   2.667  -7.986  1.00 15.00           O
ATOM    465  N   ARG A 154     -47.261   1.327  -7.591  1.00 15.00           N
ATOM    466  CA  ARG A 154     -47.386   1.726  -6.195  1.00 15.00           C
ATOM    467  CB  ARG A 154     -48.813   2.193  -5.892  1.00 15.00           C
ATOM    468  CG  ARG A 154     -49.889   1.189  -6.274  1.00 15.00           C
ATOM    469  CD  ARG A 154     -51.280   1.787  -6.153  1.00 15.00           C
ATOM    470  NE  ARG A 154     -52.310   0.859  -6.618  1.00 15.00           N
ATOM    471  CZ  ARG A 154     -52.843   0.883  -7.842  1.00 15.00           C
ATOM    472  NH1 ARG A 154     -52.447   1.790  -8.730  1.00 15.00           N
ATOM    473  NH2 ARG A 154     -53.773   0.002  -8.178  1.00 15.00           N
ATOM    474  C   ARG A 154     -46.988   0.579  -5.272  1.00 15.00           C
ATOM    475  O   ARG A 154     -47.446  -0.554  -5.439  1.00 15.00           O
ATOM    476  N   CYS A 155     -46.137   0.875  -4.304  1.00 15.00           N
ATOM    477  CA  CYS A 155     -45.671  -0.130  -3.361  1.00 15.00           C
ATOM    478  CB  CYS A 155     -44.161  -0.333  -3.507  1.00 15.00           C
ATOM    479  SG  CYS A 155     -43.622  -0.761  -5.179  1.00 15.00           S
ATOM    480  C   CYS A 155     -46.005   0.281  -1.933  1.00 15.00           C
ATOM    481  O   CYS A 155     -46.143   1.469  -1.640  1.00 15.00           O
ATOM    482  N   LEU A 156     -46.143  -0.697  -1.053  1.00 15.00           N
ATOM    483  CA  LEU A 156     -46.455  -0.420   0.341  1.00 15.00           C
ATOM    484  CB  LEU A 156     -47.807  -1.022   0.745  1.00 15.00           C
ATOM    485  CG  LEU A 156     -47.977  -2.534   0.563  1.00 15.00           C
ATOM    486  CD1 LEU A 156     -47.696  -3.272   1.864  1.00 15.00           C
ATOM    487  CD2 LEU A 156     -49.374  -2.853   0.057  1.00 15.00           C
ATOM    488  C   LEU A 156     -45.339  -0.892   1.267  1.00 15.00           C
ATOM    489  O   LEU A 156     -44.735  -1.943   1.046  1.00 15.00           O
ATOM    490  N   VAL A 157     -45.059  -0.092   2.285  1.00 15.00           N
ATOM    491  CA  VAL A 157     -44.025  -0.411   3.262  1.00 15.00           C
ATOM    492  CB  VAL A 157     -43.165   0.831   3.588  1.00 15.00           C
ATOM    493  CG1 VAL A 157     -42.084   0.496   4.606  1.00 15.00           C
ATOM    494  CG2 VAL A 157     -42.550   1.411   2.323  1.00 15.00           C
ATOM    495  C   VAL A 157     -44.663  -0.923   4.551  1.00 15.00           C
ATOM    496  O   VAL A 157     -45.489  -0.232   5.157  1.00 15.00           O
ATOM    497  N   THR A 158     -44.283  -2.129   4.959  1.00 15.00           N
ATOM    498  CA  THR A 158     -44.805  -2.745   6.173  1.00 15.00           C
ATOM    499  CB  THR A 158     -44.441  -4.242   6.199  1.00 15.00           C
ATOM    500  OG1 THR A 158     -43.505  -4.505   5.142  1.00 15.00           O
ATOM    501  CG2 THR A 158     -45.685  -5.093   5.992  1.00 15.00           C
ATOM    502  C   THR A 158     -44.255  -2.054   7.429  1.00 15.00           C
ATOM    503  O   THR A 158     -43.754  -0.929   7.364  1.00 15.00           O
ATOM    504  N   ARG A 159     -44.356  -2.714   8.572  1.00 15.00           N
ATOM    505  CA  ARG A 159     -43.865  -2.140   9.818  1.00 15.00           C
ATOM    506  CB  ARG A 159     -44.818  -2.454  10.975  1.00 15.00           C
ATOM    507  CG  ARG A 159     -46.191  -1.809  10.853  1.00 15.00           C
ATOM    508  CD  ARG A 159     -46.103  -0.289  10.834  1.00 15.00           C
ATOM    509  NE  ARG A 159     -45.962   0.240   9.476  1.00 15.00           N
ATOM    510  CZ  ARG A 159     -45.948   1.540   9.175  1.00 15.00           C
ATOM    511  NH1 ARG A 159     -46.068   2.452  10.139  1.00 15.00           N
ATOM    512  NH2 ARG A 159     -45.816   1.925   7.909  1.00 15.00           N
ATOM    513  C   ARG A 159     -42.470  -2.662  10.122  1.00 15.00           C
ATOM    514  O   ARG A 159     -41.547  -1.891  10.385  1.00 15.00           O
ATOM    515  N   GLU A 160     -42.327  -3.973  10.044  1.00 15.00           N
ATOM    516  CA  GLU A 160     -41.064  -4.645  10.305  1.00 15.00           C
ATOM    517  CB  GLU A 160     -41.260  -6.167  10.326  1.00 15.00           C
ATOM    518  CG  GLU A 160     -42.119  -6.716   9.190  1.00 15.00           C
ATOM    519  CD  GLU A 160     -43.607  -6.567   9.450  1.00 15.00           C
ATOM    520  OE1 GLU A 160     -44.177  -5.516   9.070  1.00 15.00           O
ATOM    521  OE2 GLU A 160     -44.199  -7.481  10.042  1.00 15.00           O
ATOM    522  C   GLU A 160     -40.016  -4.260   9.270  1.00 15.00           C
ATOM    523  O   GLU A 160     -38.841  -4.114   9.592  1.00 15.00           O
ATOM    524  N   ALA A 161     -40.460  -4.080   8.028  1.00 15.00           N
ATOM    525  CA  ALA A 161     -39.573  -3.705   6.932  1.00 15.00           C
ATOM    526  CB  ALA A 161     -40.372  -3.548   5.649  1.00 15.00           C
ATOM    527  C   ALA A 161     -38.831  -2.411   7.245  1.00 15.00           C
ATOM    528  O   ALA A 161     -37.665  -2.248   6.891  1.00 15.00           O
ATOM    529  N   LEU A 162     -39.516  -1.500   7.918  1.00 15.00           N
ATOM    530  CA  LEU A 162     -38.933  -0.219   8.282  1.00 15.00           C
ATOM    531  CB  LEU A 162     -40.030   0.848   8.372  1.00 15.00           C
ATOM    532  CG  LEU A 162     -39.569   2.307   8.380  1.00 15.00           C
ATOM    533  CD1 LEU A 162     -40.484   3.156   7.511  1.00 15.00           C
ATOM    534  CD2 LEU A 162     -39.532   2.850   9.801  1.00 15.00           C
ATOM    535  C   LEU A 162     -38.179  -0.330   9.605  1.00 15.00           C
ATOM    536  O   LEU A 162     -37.073   0.187   9.738  1.00 15.00           O
ATOM    537  N   ASP A 163     -38.780  -1.036  10.559  1.00 15.00           N
ATOM    538  CA  ASP A 163     -38.197  -1.228  11.891  1.00 15.00           C
ATOM    539  CB  ASP A 163     -39.164  -2.045  12.760  1.00 15.00           C
ATOM    540  CG  ASP A 163     -38.629  -2.366  14.145  1.00 15.00           C
ATOM    541  OD1 ASP A 163     -38.846  -1.553  15.070  1.00 15.00           O
ATOM    542  OD2 ASP A 163     -38.028  -3.449  14.311  1.00 15.00           O
ATOM    543  C   ASP A 163     -36.825  -1.904  11.830  1.00 15.00           C
ATOM    544  O   ASP A 163     -35.923  -1.576  12.598  1.00 15.00           O
ATOM    545  N   THR A 164     -36.659  -2.836  10.900  1.00 15.00           N
ATOM    546  CA  THR A 164     -35.394  -3.544  10.763  1.00 15.00           C
ATOM    547  CB  THR A 164     -35.602  -5.071  10.584  1.00 15.00           C
ATOM    548  OG1 THR A 164     -34.376  -5.768  10.848  1.00 15.00           O
ATOM    549  CG2 THR A 164     -36.080  -5.410   9.177  1.00 15.00           C
ATOM    550  C   THR A 164     -34.534  -2.976   9.625  1.00 15.00           C
ATOM    551  O   THR A 164     -33.571  -3.610   9.185  1.00 15.00           O
ATOM    552  N   SER A 165     -34.862  -1.774   9.167  1.00 15.00           N
ATOM    553  CA  SER A 165     -34.112  -1.150   8.086  1.00 15.00           C
ATOM    554  CB  SER A 165     -35.014  -0.251   7.236  1.00 15.00           C
ATOM    555  OG  SER A 165     -34.560  -0.202   5.891  1.00 15.00           O
ATOM    556  C   SER A 165     -32.919  -0.363   8.624  1.00 15.00           C
ATOM    557  O   SER A 165     -32.868  -0.019   9.803  1.00 15.00           O
ATOM    558  N   ASP A 166     -31.957  -0.093   7.753  1.00 15.00           N
ATOM    559  CA  ASP A 166     -30.767   0.649   8.134  1.00 15.00           C
ATOM    560  CB  ASP A 166     -29.479  -0.121   7.795  1.00 15.00           C
ATOM    561  CG  ASP A 166     -29.372  -0.532   6.336  1.00 15.00           C
ATOM    562  OD1 ASP A 166     -28.401  -0.116   5.665  1.00 15.00           O
ATOM    563  OD2 ASP A 166     -30.254  -1.282   5.859  1.00 15.00           O
ATOM    564  C   ASP A 166     -30.763   2.041   7.514  1.00 15.00           C
ATOM    565  O   ASP A 166     -30.510   2.209   6.321  1.00 15.00           O
ATOM    566  N   TRP A 167     -31.084   3.031   8.333  1.00 15.00           N
ATOM    567  CA  TRP A 167     -31.117   4.424   7.908  1.00 15.00           C
ATOM    568  CB  TRP A 167     -32.280   4.702   6.935  1.00 15.00           C
ATOM    569  CG  TRP A 167     -33.663   4.508   7.499  1.00 15.00           C
ATOM    570  CD1 TRP A 167     -34.038   3.673   8.513  1.00 15.00           C
ATOM    571  CD2 TRP A 167     -34.862   5.159   7.057  1.00 15.00           C
ATOM    572  NE1 TRP A 167     -35.386   3.779   8.739  1.00 15.00           N
ATOM    573  CE2 TRP A 167     -35.916   4.684   7.859  1.00 15.00           C
ATOM    574  CE3 TRP A 167     -35.143   6.105   6.068  1.00 15.00           C
ATOM    575  CZ2 TRP A 167     -37.230   5.117   7.700  1.00 15.00           C
ATOM    576  CZ3 TRP A 167     -36.447   6.534   5.910  1.00 15.00           C
ATOM    577  CH2 TRP A 167     -37.474   6.042   6.724  1.00 15.00           C
ATOM    578  C   TRP A 167     -31.176   5.333   9.133  1.00 15.00           C
ATOM    579  O   TRP A 167     -31.486   4.873  10.230  1.00 15.00           O
ATOM    580  N   GLU A 168     -30.853   6.604   8.957  1.00 15.00           N
ATOM    581  CA  GLU A 168     -30.868   7.550  10.066  1.00 15.00           C
ATOM    582  CB  GLU A 168     -29.569   8.371  10.129  1.00 15.00           C
ATOM    583  CG  GLU A 168     -29.295   9.252   8.915  1.00 15.00           C
ATOM    584  CD  GLU A 168     -28.890   8.461   7.687  1.00 15.00           C
ATOM    585  OE1 GLU A 168     -27.674   8.301   7.452  1.00 15.00           O
ATOM    586  OE2 GLU A 168     -29.793   7.988   6.964  1.00 15.00           O
ATOM    587  C   GLU A 168     -32.094   8.460  10.031  1.00 15.00           C
ATOM    588  O   GLU A 168     -32.630   8.833  11.075  1.00 15.00           O
ATOM    589  N   GLU A 169     -32.541   8.805   8.830  1.00 15.00           N
ATOM    590  CA  GLU A 169     -33.702   9.674   8.661  1.00 15.00           C
ATOM    591  CB  GLU A 169     -33.655  10.363   7.294  1.00 15.00           C
ATOM    592  CG  GLU A 169     -32.684  11.532   7.216  1.00 15.00           C
ATOM    593  CD  GLU A 169     -33.358  12.867   7.464  1.00 15.00           C
ATOM    594  OE1 GLU A 169     -34.498  13.054   6.998  1.00 15.00           O
ATOM    595  OE2 GLU A 169     -32.743  13.746   8.108  1.00 15.00           O
ATOM    596  C   GLU A 169     -35.011   8.899   8.827  1.00 15.00           C
ATOM    597  O   GLU A 169     -35.822   8.822   7.905  1.00 15.00           O
ATOM    598  N   GLU A 171     -35.204   8.326  10.009  1.00 15.00           N
ATOM    599  CA  GLU A 171     -36.404   7.554  10.309  1.00 15.00           C
ATOM    600  CB  GLU A 171     -36.201   6.720  11.574  1.00 15.00           C
ATOM    601  CG  GLU A 171     -35.105   5.676  11.461  1.00 15.00           C
ATOM    602  CD  GLU A 171     -35.558   4.319  11.955  1.00 15.00           C
ATOM    603  OE1 GLU A 171     -35.111   3.905  13.043  1.00 15.00           O
ATOM    604  OE2 GLU A 171     -36.368   3.672  11.254  1.00 15.00           O
ATOM    605  C   GLU A 171     -37.623   8.455  10.478  1.00 15.00           C
ATOM    606  O   GLU A 171     -37.767   9.134  11.499  1.00 15.00           O
ATOM    607  N   PHE A 172     -38.489   8.458   9.468  1.00 15.00           N
ATOM    608  CA  PHE A 172     -39.710   9.257   9.480  1.00 15.00           C
ATOM    609  CB  PHE A 172     -39.388  10.752   9.612  1.00 15.00           C
ATOM    610  CG  PHE A 172     -40.312  11.493  10.540  1.00 15.00           C
ATOM    611  CD1 PHE A 172     -40.230  11.309  11.912  1.00 15.00           C
ATOM    612  CD2 PHE A 172     -41.261  12.371  10.043  1.00 15.00           C
ATOM    613  CE1 PHE A 172     -41.077  11.986  12.769  1.00 15.00           C
ATOM    614  CE2 PHE A 172     -42.111  13.052  10.894  1.00 15.00           C
ATOM    615  CZ  PHE A 172     -42.019  12.859  12.259  1.00 15.00           C
ATOM    616  C   PHE A 172     -40.497   9.006   8.197  1.00 15.00           C
ATOM    617  O   PHE A 172     -40.224   8.045   7.474  1.00 15.00           O
ATOM    618  N   GLY A 173     -41.479   9.858   7.925  1.00 15.00           N
ATOM    619  CA  GLY A 173     -42.273   9.719   6.721  1.00 15.00           C
ATOM    620  C   GLY A 173     -41.447  10.004   5.483  1.00 15.00           C
ATOM    621  O   GLY A 173     -40.542  10.839   5.513  1.00 15.00           O
ATOM    622  N   PHE A 174     -41.771   9.335   4.385  1.00 15.00           N
ATOM    623  CA  PHE A 174     -41.035   9.505   3.134  1.00 15.00           C
ATOM    624  CB  PHE A 174     -41.195   8.265   2.249  1.00 15.00           C
ATOM    625  CG  PHE A 174     -40.495   7.045   2.781  1.00 15.00           C
ATOM    626  CD1 PHE A 174     -39.176   6.789   2.449  1.00 15.00           C
ATOM    627  CD2 PHE A 174     -41.157   6.155   3.610  1.00 15.00           C
ATOM    628  CE1 PHE A 174     -38.528   5.669   2.934  1.00 15.00           C
ATOM    629  CE2 PHE A 174     -40.516   5.032   4.099  1.00 15.00           C
ATOM    630  CZ  PHE A 174     -39.199   4.789   3.761  1.00 15.00           C
ATOM    631  C   PHE A 174     -41.465  10.762   2.379  1.00 15.00           C
ATOM    632  O   PHE A 174     -41.405  10.813   1.152  1.00 15.00           O
ATOM    633  N   ARG A 175     -41.867  11.785   3.120  1.00 15.00           N
ATOM    634  CA  ARG A 175     -42.309  13.037   2.524  1.00 15.00           C
ATOM    635  CB  ARG A 175     -43.331  13.720   3.434  1.00 15.00           C
ATOM    636  CG  ARG A 175     -44.181  14.766   2.733  1.00 15.00           C
ATOM    637  CD  ARG A 175     -45.478  14.167   2.217  1.00 15.00           C
ATOM    638  NE  ARG A 175     -46.405  13.867   3.306  1.00 15.00           N
ATOM    639  CZ  ARG A 175     -47.521  14.550   3.544  1.00 15.00           C
ATOM    640  NH1 ARG A 175     -47.858  15.575   2.768  1.00 15.00           N
ATOM    641  NH2 ARG A 175     -48.293  14.202   4.564  1.00 15.00           N
ATOM    642  C   ARG A 175     -41.130  13.976   2.283  1.00 15.00           C
ATOM    643  O   ARG A 175     -41.201  14.874   1.447  1.00 15.00           O
ATOM    644  N   GLY A 176     -40.044  13.759   3.014  1.00 15.00           N
ATOM    645  CA  GLY A 176     -38.873  14.608   2.872  1.00 15.00           C
ATOM    646  C   GLY A 176     -37.905  14.110   1.818  1.00 15.00           C
ATOM    647  O   GLY A 176     -36.868  14.725   1.577  1.00 15.00           O
ATOM    648  N   THR A 177     -38.240  12.999   1.185  1.00 15.00           N
ATOM    649  CA  THR A 177     -37.389  12.425   0.158  1.00 15.00           C
ATOM    650  CB  THR A 177     -36.847  11.031   0.569  1.00 15.00           C
ATOM    651  OG1 THR A 177     -36.341  10.329  -0.572  1.00 15.00           O
ATOM    652  CG2 THR A 177     -37.923  10.195   1.250  1.00 15.00           C
ATOM    653  C   THR A 177     -38.113  12.366  -1.188  1.00 15.00           C
ATOM    654  O   THR A 177     -38.612  11.319  -1.601  1.00 15.00           O
ATOM    655  N   GLU A 178     -38.174  13.504  -1.863  1.00 15.00           N
ATOM    656  CA  GLU A 178     -38.837  13.588  -3.155  1.00 15.00           C
ATOM    657  CB  GLU A 178     -39.765  14.809  -3.209  1.00 15.00           C
ATOM    658  CG  GLU A 178     -39.183  16.083  -2.605  1.00 15.00           C
ATOM    659  CD  GLU A 178     -38.339  16.880  -3.584  1.00 15.00           C
ATOM    660  OE1 GLU A 178     -38.662  16.873  -4.793  1.00 15.00           O
ATOM    661  OE2 GLU A 178     -37.368  17.528  -3.144  1.00 15.00           O
ATOM    662  C   GLU A 178     -37.825  13.623  -4.294  1.00 15.00           C
ATOM    663  O   GLU A 178     -36.745  14.196  -4.154  1.00 15.00           O
ATOM    664  N   GLY A 179     -38.170  12.975  -5.405  1.00 15.00           N
ATOM    665  CA  GLY A 179     -37.294  12.952  -6.564  1.00 15.00           C
ATOM    666  C   GLY A 179     -35.967  12.277  -6.287  1.00 15.00           C
ATOM    667  O   GLY A 179     -34.923  12.723  -6.761  1.00 15.00           O
ATOM    668  N   ARG A 180     -36.005  11.198  -5.523  1.00 15.00           N
ATOM    669  CA  ARG A 180     -34.794  10.470  -5.183  1.00 15.00           C
ATOM    670  CB  ARG A 180     -34.484  10.593  -3.691  1.00 15.00           C
ATOM    671  CG  ARG A 180     -33.856  11.926  -3.309  1.00 15.00           C
ATOM    672  CD  ARG A 180     -33.845  12.133  -1.804  1.00 15.00           C
ATOM    673  NE  ARG A 180     -33.180  11.037  -1.101  1.00 15.00           N
ATOM    674  CZ  ARG A 180     -32.910  11.042   0.204  1.00 15.00           C
ATOM    675  NH1 ARG A 180     -33.244  12.087   0.953  1.00 15.00           N
ATOM    676  NH2 ARG A 180     -32.308   9.997   0.758  1.00 15.00           N
ATOM    677  C   ARG A 180     -34.891   9.011  -5.609  1.00 15.00           C
ATOM    678  O   ARG A 180     -35.988   8.483  -5.809  1.00 15.00           O
ATOM    679  N   LEU A 181     -33.740   8.371  -5.751  1.00 15.00           N
ATOM    680  CA  LEU A 181     -33.680   6.977  -6.170  1.00 15.00           C
ATOM    681  CB  LEU A 181     -32.327   6.660  -6.819  1.00 15.00           C
ATOM    682  CG  LEU A 181     -32.132   7.108  -8.273  1.00 15.00           C
ATOM    683  CD1 LEU A 181     -33.276   6.625  -9.151  1.00 15.00           C
ATOM    684  CD2 LEU A 181     -31.968   8.617  -8.371  1.00 15.00           C
ATOM    685  C   LEU A 181     -33.938   6.028  -5.005  1.00 15.00           C
ATOM    686  O   LEU A 181     -33.360   6.172  -3.928  1.00 15.00           O
ATOM    687  N   LEU A 182     -34.803   5.056  -5.237  1.00 15.00           N
ATOM    688  CA  LEU A 182     -35.149   4.072  -4.226  1.00 15.00           C
ATOM    689  CB  LEU A 182     -36.666   4.062  -4.013  1.00 15.00           C
ATOM    690  CG  LEU A 182     -37.186   3.248  -2.826  1.00 15.00           C
ATOM    691  CD1 LEU A 182     -36.989   4.011  -1.525  1.00 15.00           C
ATOM    692  CD2 LEU A 182     -38.650   2.886  -3.023  1.00 15.00           C
ATOM    693  C   LEU A 182     -34.680   2.691  -4.671  1.00 15.00           C
ATOM    694  O   LEU A 182     -35.071   2.211  -5.735  1.00 15.00           O
ATOM    695  N   LEU A 183     -33.838   2.061  -3.867  1.00 15.00           N
ATOM    696  CA  LEU A 183     -33.327   0.736  -4.189  1.00 15.00           C
ATOM    697  CB  LEU A 183     -31.812   0.651  -3.947  1.00 15.00           C
ATOM    698  CG  LEU A 183     -31.335   0.749  -2.494  1.00 15.00           C
ATOM    699  CD1 LEU A 183     -30.867  -0.609  -1.989  1.00 15.00           C
ATOM    700  CD2 LEU A 183     -30.230   1.787  -2.358  1.00 15.00           C
ATOM    701  C   LEU A 183     -34.073  -0.316  -3.381  1.00 15.00           C
ATOM    702  O   LEU A 183     -34.465  -0.066  -2.241  1.00 15.00           O
ATOM    703  N   LEU A 184     -34.278  -1.483  -3.967  1.00 15.00           N
ATOM    704  CA  LEU A 184     -34.993  -2.553  -3.291  1.00 15.00           C
ATOM    705  CB  LEU A 184     -36.506  -2.428  -3.523  1.00 15.00           C
ATOM    706  CG  LEU A 184     -36.980  -2.455  -4.980  1.00 15.00           C
ATOM    707  CD1 LEU A 184     -38.289  -3.219  -5.100  1.00 15.00           C
ATOM    708  CD2 LEU A 184     -37.139  -1.041  -5.523  1.00 15.00           C
ATOM    709  C   LEU A 184     -34.506  -3.917  -3.755  1.00 15.00           C
ATOM    710  O   LEU A 184     -33.788  -4.025  -4.746  1.00 15.00           O
ATOM    711  N   GLN A 185     -34.903  -4.950  -3.029  1.00 15.00           N
ATOM    712  CA  GLN A 185     -34.520  -6.312  -3.360  1.00 15.00           C
ATOM    713  CB  GLN A 185     -33.297  -6.734  -2.541  1.00 15.00           C
ATOM    714  CG  GLN A 185     -32.791  -8.132  -2.853  1.00 15.00           C
ATOM    715  CD  GLN A 185     -31.721  -8.596  -1.885  1.00 15.00           C
ATOM    716  OE1 GLN A 185     -30.940  -7.798  -1.369  1.00 15.00           O
ATOM    717  NE2 GLN A 185     -31.685  -9.892  -1.624  1.00 15.00           N
ATOM    718  C   GLN A 185     -35.685  -7.255  -3.090  1.00 15.00           C
ATOM    719  O   GLN A 185     -36.202  -7.904  -3.999  1.00 15.00           O
ATOM    720  N   ASP A 186     -36.108  -7.304  -1.834  1.00 15.00           N
ATOM    721  CA  ASP A 186     -37.216  -8.161  -1.437  1.00 15.00           C
ATOM    722  CB  ASP A 186     -37.083  -8.591   0.023  1.00 15.00           C
ATOM    723  CG  ASP A 186     -36.839 -10.078   0.163  1.00 15.00           C
ATOM    724  OD1 ASP A 186     -37.565 -10.862  -0.482  1.00 15.00           O
ATOM    725  OD2 ASP A 186     -35.913 -10.459   0.910  1.00 15.00           O
ATOM    726  C   ASP A 186     -38.541  -7.453  -1.661  1.00 15.00           C
ATOM    727  O   ASP A 186     -38.865  -6.479  -0.971  1.00 15.00           O
ATOM    728  N   CYS A 187     -39.291  -7.927  -2.642  1.00 15.00           N
ATOM    729  CA  CYS A 187     -40.576  -7.341  -2.972  1.00 15.00           C
ATOM    730  CB  CYS A 187     -40.427  -6.355  -4.134  1.00 15.00           C
ATOM    731  SG  CYS A 187     -39.590  -7.036  -5.585  1.00 15.00           S
ATOM    732  C   CYS A 187     -41.597  -8.419  -3.317  1.00 15.00           C
ATOM    733  O   CYS A 187     -41.420  -9.174  -4.276  1.00 15.00           O
ATOM    734  N   GLY A 188     -42.657  -8.491  -2.528  1.00 15.00           N
ATOM    735  CA  GLY A 188     -43.695  -9.472  -2.763  1.00 15.00           C
ATOM    736  C   GLY A 188     -44.823  -8.903  -3.599  1.00 15.00           C
ATOM    737  O   GLY A 188     -45.387  -7.862  -3.260  1.00 15.00           O
ATOM    738  N   VAL A 189     -45.140  -9.570  -4.697  1.00 15.00           N
ATOM    739  CA  VAL A 189     -46.207  -9.122  -5.582  1.00 15.00           C
ATOM    740  CB  VAL A 189     -45.820  -9.273  -7.075  1.00 15.00           C
ATOM    741  CG1 VAL A 189     -45.341 -10.685  -7.389  1.00 15.00           C
ATOM    742  CG2 VAL A 189     -46.971  -8.870  -7.986  1.00 15.00           C
ATOM    743  C   VAL A 189     -47.501  -9.873  -5.283  1.00 15.00           C
ATOM    744  O   VAL A 189     -47.543 -11.102  -5.327  1.00 15.00           O
ATOM    745  N   HIS A 190     -48.549  -9.132  -4.957  1.00 15.00           N
ATOM    746  CA  HIS A 190     -49.834  -9.741  -4.646  1.00 15.00           C
ATOM    747  CB  HIS A 190     -50.163  -9.617  -3.153  1.00 15.00           C
ATOM    748  CG  HIS A 190     -49.055 -10.031  -2.227  1.00 15.00           C
ATOM    749  ND1 HIS A 190     -48.804 -11.353  -1.950  1.00 15.00           N
ATOM    750  CD2 HIS A 190     -48.171  -9.257  -1.547  1.00 15.00           C
ATOM    751  CE1 HIS A 190     -47.783 -11.360  -1.112  1.00 15.00           C
ATOM    752  NE2 HIS A 190     -47.367 -10.117  -0.842  1.00 15.00           N
ATOM    753  C   HIS A 190     -50.944  -9.118  -5.485  1.00 15.00           C
ATOM    754  O   HIS A 190     -50.734  -8.104  -6.159  1.00 15.00           O
ATOM    755  N   VAL A 191     -52.124  -9.719  -5.431  1.00 15.00           N
ATOM    756  CA  VAL A 191     -53.272  -9.238  -6.188  1.00 15.00           C
ATOM    757  CB  VAL A 191     -53.827 -10.336  -7.131  1.00 15.00           C
ATOM    758  CG1 VAL A 191     -54.152 -11.614  -6.366  1.00 15.00           C
ATOM    759  CG2 VAL A 191     -55.041  -9.840  -7.904  1.00 15.00           C
ATOM    760  C   VAL A 191     -54.367  -8.751  -5.242  1.00 15.00           C
ATOM    761  O   VAL A 191     -54.662  -9.398  -4.236  1.00 15.00           O
ATOM    762  N   GLN A 192     -54.956  -7.606  -5.553  1.00 15.00           N
ATOM    763  CA  GLN A 192     -56.007  -7.051  -4.717  1.00 15.00           C
ATOM    764  CB  GLN A 192     -55.797  -5.551  -4.501  1.00 15.00           C
ATOM    765  CG  GLN A 192     -56.401  -5.030  -3.206  1.00 15.00           C
ATOM    766  CD  GLN A 192     -56.067  -3.577  -2.941  1.00 15.00           C
ATOM    767  OE1 GLN A 192     -55.024  -3.077  -3.360  1.00 15.00           O
ATOM    768  NE2 GLN A 192     -56.951  -2.886  -2.235  1.00 15.00           N
ATOM    769  C   GLN A 192     -57.386  -7.316  -5.309  1.00 15.00           C
ATOM    770  O   GLN A 192     -57.538  -7.455  -6.523  1.00 15.00           O
ATOM    771  N   VAL A 193     -58.384  -7.392  -4.440  1.00 15.00           N
ATOM    772  CA  VAL A 193     -59.757  -7.631  -4.860  1.00 15.00           C
ATOM    773  CB  VAL A 193     -60.526  -8.503  -3.842  1.00 15.00           C
ATOM    774  CG1 VAL A 193     -59.948  -9.910  -3.796  1.00 15.00           C
ATOM    775  CG2 VAL A 193     -60.507  -7.869  -2.457  1.00 15.00           C
ATOM    776  C   VAL A 193     -60.490  -6.305  -5.052  1.00 15.00           C
ATOM    777  O   VAL A 193     -60.025  -5.260  -4.597  1.00 15.00           O
ATOM    778  N   ALA A 194     -61.635  -6.355  -5.719  1.00 15.00           N
ATOM    779  CA  ALA A 194     -62.424  -5.156  -5.975  1.00 15.00           C
ATOM    780  CB  ALA A 194     -63.288  -5.342  -7.214  1.00 15.00           C
ATOM    781  C   ALA A 194     -63.281  -4.784  -4.767  1.00 15.00           C
ATOM    782  O   ALA A 194     -64.470  -5.104  -4.709  1.00 15.00           O
ATOM    783  N   GLU A 195     -62.669  -4.119  -3.799  1.00 15.00           N
ATOM    784  CA  GLU A 195     -63.374  -3.707  -2.595  1.00 15.00           C
ATOM    785  CB  GLU A 195     -62.402  -3.545  -1.424  1.00 15.00           C
ATOM    786  CG  GLU A 195     -63.063  -3.108  -0.125  1.00 15.00           C
ATOM    787  CD  GLU A 195     -62.093  -3.048   1.036  1.00 15.00           C
ATOM    788  OE1 GLU A 195     -60.940  -2.617   0.825  1.00 15.00           O
ATOM    789  OE2 GLU A 195     -62.488  -3.431   2.155  1.00 15.00           O
ATOM    790  C   GLU A 195     -64.151  -2.414  -2.827  1.00 15.00           C
ATOM    791  O   GLU A 195     -63.611  -1.436  -3.343  1.00 15.00           O
ATOM    792  N   GLY A 196     -65.433  -2.436  -2.478  1.00 15.00           N
ATOM    793  CA  GLY A 196     -66.278  -1.261  -2.624  1.00 15.00           C
ATOM    794  C   GLY A 196     -66.516  -0.845  -4.064  1.00 15.00           C
ATOM    795  O   GLY A 196     -66.985   0.262  -4.318  1.00 15.00           O
ATOM    796  N   GLY A 197     -66.195  -1.721  -5.006  1.00 15.00           N
ATOM    797  CA  GLY A 197     -66.394  -1.403  -6.406  1.00 15.00           C
ATOM    798  C   GLY A 197     -65.168  -0.778  -7.042  1.00 15.00           C
ATOM    799  O   GLY A 197     -65.173  -0.460  -8.232  1.00 15.00           O
ATOM    800  N   ALA A 198     -64.118  -0.592  -6.250  1.00 15.00           N
ATOM    801  CA  ALA A 198     -62.879  -0.012  -6.747  1.00 15.00           C
ATOM    802  CB  ALA A 198     -61.957   0.343  -5.589  1.00 15.00           C
ATOM    803  C   ALA A 198     -62.190  -0.982  -7.703  1.00 15.00           C
ATOM    804  O   ALA A 198     -62.251  -2.197  -7.506  1.00 15.00           O
ATOM    805  N   PRO A 199     -61.538  -0.463  -8.756  1.00 15.00           N
ATOM    806  CA  PRO A 199     -60.843  -1.295  -9.742  1.00 15.00           C
ATOM    807  CB  PRO A 199     -60.280  -0.284 -10.749  1.00 15.00           C
ATOM    808  CG  PRO A 199     -60.270   1.019 -10.024  1.00 15.00           C
ATOM    809  CD  PRO A 199     -61.428   0.971  -9.070  1.00 15.00           C
ATOM    810  C   PRO A 199     -59.715  -2.108  -9.112  1.00 15.00           C
ATOM    811  O   PRO A 199     -58.794  -1.554  -8.507  1.00 15.00           O
ATOM    812  N   ALA A 200     -59.806  -3.425  -9.246  1.00 15.00           N
ATOM    813  CA  ALA A 200     -58.801  -4.325  -8.701  1.00 15.00           C
ATOM    814  CB  ALA A 200     -59.327  -5.751  -8.690  1.00 15.00           C
ATOM    815  C   ALA A 200     -57.517  -4.239  -9.515  1.00 15.00           C
ATOM    816  O   ALA A 200     -57.556  -4.236 -10.744  1.00 15.00           O
ATOM    817  N   GLU A 201     -56.390  -4.170  -8.824  1.00 15.00           N
ATOM    818  CA  GLU A 201     -55.094  -4.071  -9.480  1.00 15.00           C
ATOM    819  CB  GLU A 201     -54.698  -2.603  -9.627  1.00 15.00           C
ATOM    820  CG  GLU A 201     -55.078  -1.979 -10.958  1.00 15.00           C
ATOM    821  CD  GLU A 201     -53.870  -1.737 -11.836  1.00 15.00           C
ATOM    822  OE1 GLU A 201     -53.528  -0.553 -12.060  1.00 15.00           O
ATOM    823  OE2 GLU A 201     -53.251  -2.727 -12.278  1.00 15.00           O
ATOM    824  C   GLU A 201     -54.026  -4.819  -8.689  1.00 15.00           C
ATOM    825  O   GLU A 201     -54.314  -5.428  -7.654  1.00 15.00           O
ATOM    826  N   PHE A 202     -52.796  -4.765  -9.182  1.00 15.00           N
ATOM    827  CA  PHE A 202     -51.671  -5.427  -8.531  1.00 15.00           C
ATOM    828  CB  PHE A 202     -50.670  -5.922  -9.583  1.00 15.00           C
ATOM    829  CG  PHE A 202     -50.915  -7.317 -10.092  1.00 15.00           C
ATOM    830  CD1 PHE A 202     -52.150  -7.929  -9.947  1.00 15.00           C
ATOM    831  CD2 PHE A 202     -49.899  -8.018 -10.723  1.00 15.00           C
ATOM    832  CE1 PHE A 202     -52.365  -9.210 -10.420  1.00 15.00           C
ATOM    833  CE2 PHE A 202     -50.107  -9.299 -11.198  1.00 15.00           C
ATOM    834  CZ  PHE A 202     -51.342  -9.896 -11.047  1.00 15.00           C
ATOM    835  C   PHE A 202     -50.965  -4.464  -7.580  1.00 15.00           C
ATOM    836  O   PHE A 202     -51.016  -3.247  -7.766  1.00 15.00           O
ATOM    837  N   TYR A 203     -50.313  -5.008  -6.561  1.00 15.00           N
ATOM    838  CA  TYR A 203     -49.585  -4.186  -5.602  1.00 15.00           C
ATOM    839  CB  TYR A 203     -50.457  -3.778  -4.406  1.00 15.00           C
ATOM    840  CG  TYR A 203     -50.907  -4.913  -3.509  1.00 15.00           C
ATOM    841  CD1 TYR A 203     -52.102  -5.580  -3.746  1.00 15.00           C
ATOM    842  CD2 TYR A 203     -50.147  -5.303  -2.415  1.00 15.00           C
ATOM    843  CE1 TYR A 203     -52.526  -6.602  -2.918  1.00 15.00           C
ATOM    844  CE2 TYR A 203     -50.560  -6.325  -1.584  1.00 15.00           C
ATOM    845  CZ  TYR A 203     -51.750  -6.971  -1.839  1.00 15.00           C
ATOM    846  OH  TYR A 203     -52.166  -7.989  -1.012  1.00 15.00           O
ATOM    847  C   TYR A 203     -48.300  -4.873  -5.156  1.00 15.00           C
ATOM    848  O   TYR A 203     -48.238  -6.103  -5.070  1.00 15.00           O
ATOM    849  N   LEU A 204     -47.275  -4.077  -4.892  1.00 15.00           N
ATOM    850  CA  LEU A 204     -45.988  -4.607  -4.470  1.00 15.00           C
ATOM    851  CB  LEU A 204     -44.863  -4.053  -5.353  1.00 15.00           C
ATOM    852  CG  LEU A 204     -44.422  -4.913  -6.542  1.00 15.00           C
ATOM    853  CD1 LEU A 204     -43.909  -6.266  -6.075  1.00 15.00           C
ATOM    854  CD2 LEU A 204     -45.547  -5.073  -7.554  1.00 15.00           C
ATOM    855  C   LEU A 204     -45.698  -4.282  -3.010  1.00 15.00           C
ATOM    856  O   LEU A 204     -45.942  -3.166  -2.545  1.00 15.00           O
ATOM    857  N   GLN A 205     -45.195  -5.269  -2.292  1.00 15.00           N
ATOM    858  CA  GLN A 205     -44.831  -5.106  -0.894  1.00 15.00           C
ATOM    859  CB  GLN A 205     -45.446  -6.231  -0.053  1.00 15.00           C
ATOM    860  CG  GLN A 205     -44.937  -6.293   1.381  1.00 15.00           C
ATOM    861  CD  GLN A 205     -45.618  -7.371   2.201  1.00 15.00           C
ATOM    862  OE1 GLN A 205     -46.789  -7.690   1.984  1.00 15.00           O
ATOM    863  NE2 GLN A 205     -44.889  -7.947   3.143  1.00 15.00           N
ATOM    864  C   GLN A 205     -43.312  -5.136  -0.778  1.00 15.00           C
ATOM    865  O   GLN A 205     -42.676  -6.078  -1.240  1.00 15.00           O
ATOM    866  N   VAL A 206     -42.731  -4.102  -0.191  1.00 15.00           N
ATOM    867  CA  VAL A 206     -41.282  -4.039  -0.041  1.00 15.00           C
ATOM    868  CB  VAL A 206     -40.693  -2.690  -0.512  1.00 15.00           C
ATOM    869  CG1 VAL A 206     -40.590  -2.656  -2.028  1.00 15.00           C
ATOM    870  CG2 VAL A 206     -41.528  -1.519  -0.010  1.00 15.00           C
ATOM    871  C   VAL A 206     -40.859  -4.328   1.394  1.00 15.00           C
ATOM    872  O   VAL A 206     -41.059  -3.508   2.289  1.00 15.00           O
ATOM    873  N   ASP A 207     -40.279  -5.501   1.607  1.00 15.00           N
ATOM    874  CA  ASP A 207     -39.835  -5.901   2.937  1.00 15.00           C
ATOM    875  CB  ASP A 207     -40.086  -7.392   3.176  1.00 15.00           C
ATOM    876  CG  ASP A 207     -41.564  -7.740   3.124  1.00 15.00           C
ATOM    877  OD1 ASP A 207     -42.309  -7.345   4.050  1.00 15.00           O
ATOM    878  OD2 ASP A 207     -41.991  -8.393   2.150  1.00 15.00           O
ATOM    879  C   ASP A 207     -38.372  -5.532   3.175  1.00 15.00           C
ATOM    880  O   ASP A 207     -37.922  -5.420   4.315  1.00 15.00           O
ATOM    881  N   ARG A 208     -37.630  -5.338   2.091  1.00 15.00           N
ATOM    882  CA  ARG A 208     -36.226  -4.952   2.182  1.00 15.00           C
ATOM    883  CB  ARG A 208     -35.297  -6.172   2.137  1.00 15.00           C
ATOM    884  CG  ARG A 208     -33.809  -5.831   2.152  1.00 15.00           C
ATOM    885  CD  ARG A 208     -33.406  -5.083   3.418  1.00 15.00           C
ATOM    886  NE  ARG A 208     -32.076  -4.476   3.293  1.00 15.00           N
ATOM    887  CZ  ARG A 208     -31.580  -3.563   4.137  1.00 15.00           C
ATOM    888  NH1 ARG A 208     -32.290  -3.141   5.176  1.00 15.00           N
ATOM    889  NH2 ARG A 208     -30.367  -3.062   3.942  1.00 15.00           N
ATOM    890  C   ARG A 208     -35.881  -3.962   1.077  1.00 15.00           C
ATOM    891  O   ARG A 208     -35.854  -4.316  -0.105  1.00 15.00           O
ATOM    892  N   PHE A 209     -35.621  -2.722   1.470  1.00 15.00           N
ATOM    893  CA  PHE A 209     -35.296  -1.666   0.523  1.00 15.00           C
ATOM    894  CB  PHE A 209     -36.590  -1.059  -0.041  1.00 15.00           C
ATOM    895  CG  PHE A 209     -37.381  -0.252   0.955  1.00 15.00           C
ATOM    896  CD1 PHE A 209     -38.088  -0.873   1.973  1.00 15.00           C
ATOM    897  CD2 PHE A 209     -37.414   1.131   0.873  1.00 15.00           C
ATOM    898  CE1 PHE A 209     -38.809  -0.132   2.889  1.00 15.00           C
ATOM    899  CE2 PHE A 209     -38.133   1.878   1.784  1.00 15.00           C
ATOM    900  CZ  PHE A 209     -38.832   1.246   2.794  1.00 15.00           C
ATOM    901  C   PHE A 209     -34.468  -0.577   1.202  1.00 15.00           C
ATOM    902  O   PHE A 209     -34.188  -0.658   2.397  1.00 15.00           O
ATOM    903  N   SER A 210     -34.079   0.429   0.430  1.00 15.00           N
ATOM    904  CA  SER A 210     -33.303   1.552   0.939  1.00 15.00           C
ATOM    905  CB  SER A 210     -31.822   1.180   1.063  1.00 15.00           C
ATOM    906  OG  SER A 210     -31.168   2.002   2.014  1.00 15.00           O
ATOM    907  C   SER A 210     -33.489   2.752   0.011  1.00 15.00           C
ATOM    908  O   SER A 210     -33.949   2.597  -1.120  1.00 15.00           O
ATOM    909  N   LEU A 211     -33.132   3.940   0.474  1.00 15.00           N
ATOM    910  CA  LEU A 211     -33.300   5.144  -0.330  1.00 15.00           C
ATOM    911  CB  LEU A 211     -34.374   6.066   0.265  1.00 15.00           C
ATOM    912  CG  LEU A 211     -34.153   6.552   1.703  1.00 15.00           C
ATOM    913  CD1 LEU A 211     -34.879   7.867   1.937  1.00 15.00           C
ATOM    914  CD2 LEU A 211     -34.623   5.507   2.704  1.00 15.00           C
ATOM    915  C   LEU A 211     -31.990   5.900  -0.517  1.00 15.00           C
ATOM    916  O   LEU A 211     -31.309   6.237   0.450  1.00 15.00           O
ATOM    917  N   LEU A 212     -31.652   6.171  -1.769  1.00 15.00           N
ATOM    918  CA  LEU A 212     -30.433   6.893  -2.100  1.00 15.00           C
ATOM    919  CB  LEU A 212     -30.010   6.596  -3.542  1.00 15.00           C
ATOM    920  CG  LEU A 212     -29.356   5.233  -3.788  1.00 15.00           C
ATOM    921  CD1 LEU A 212     -29.522   4.812  -5.239  1.00 15.00           C
ATOM    922  CD2 LEU A 212     -27.882   5.273  -3.414  1.00 15.00           C
ATOM    923  C   LEU A 212     -30.648   8.390  -1.906  1.00 15.00           C
ATOM    924  O   LEU A 212     -31.743   8.900  -2.144  1.00 15.00           O
ATOM    925  N   PRO A 213     -29.615   9.115  -1.453  1.00 15.00           N
ATOM    926  CA  PRO A 213     -29.708  10.558  -1.218  1.00 15.00           C
ATOM    927  CB  PRO A 213     -28.522  10.828  -0.292  1.00 15.00           C
ATOM    928  CG  PRO A 213     -27.509   9.804  -0.674  1.00 15.00           C
ATOM    929  CD  PRO A 213     -28.279   8.586  -1.115  1.00 15.00           C
ATOM    930  C   PRO A 213     -29.581  11.382  -2.496  1.00 15.00           C
ATOM    931  O   PRO A 213     -29.927  12.558  -2.513  1.00 15.00           O
ATOM    932  N   THR A 214     -29.101  10.755  -3.564  1.00 15.00           N
ATOM    933  CA  THR A 214     -28.916  11.446  -4.833  1.00 15.00           C
ATOM    934  CB  THR A 214     -28.095  10.608  -5.843  1.00 15.00           C
ATOM    935  OG1 THR A 214     -27.760  11.397  -6.992  1.00 15.00           O
ATOM    936  CG2 THR A 214     -28.840   9.351  -6.273  1.00 15.00           C
ATOM    937  C   THR A 214     -30.244  11.922  -5.436  1.00 15.00           C
ATOM    938  O   THR A 214     -31.208  11.157  -5.547  1.00 15.00           O
ATOM    939  N   GLU A 215     -30.281  13.203  -5.788  1.00 15.00           N
ATOM    940  CA  GLU A 215     -31.464  13.823  -6.370  1.00 15.00           C
ATOM    941  CB  GLU A 215     -31.433  15.328  -6.075  1.00 15.00           C
ATOM    942  CG  GLU A 215     -32.755  16.052  -6.269  1.00 15.00           C
ATOM    943  CD  GLU A 215     -32.778  17.399  -5.571  1.00 15.00           C
ATOM    944  OE1 GLU A 215     -33.041  17.433  -4.350  1.00 15.00           O
ATOM    945  OE2 GLU A 215     -32.529  18.427  -6.234  1.00 15.00           O
ATOM    946  C   GLU A 215     -31.518  13.582  -7.880  1.00 15.00           C
ATOM    947  O   GLU A 215     -30.482  13.577  -8.556  1.00 15.00           O
ATOM    948  N   GLN A 216     -32.721  13.370  -8.400  1.00 15.00           N
ATOM    949  CA  GLN A 216     -32.916  13.134  -9.824  1.00 15.00           C
ATOM    950  CB  GLN A 216     -33.007  11.628 -10.107  1.00 15.00           C
ATOM    951  CG  GLN A 216     -32.799  11.237 -11.565  1.00 15.00           C
ATOM    952  CD  GLN A 216     -34.101  11.132 -12.335  1.00 15.00           C
ATOM    953  OE1 GLN A 216     -35.141  10.812 -11.770  1.00 15.00           O
ATOM    954  NE2 GLN A 216     -34.054  11.399 -13.629  1.00 15.00           N
ATOM    955  C   GLN A 216     -34.173  13.857 -10.315  1.00 15.00           C
ATOM    956  O   GLN A 216     -35.233  13.758  -9.695  1.00 15.00           O
ATOM    957  N   PRO A 217     -34.056  14.609 -11.427  1.00 15.00           N
ATOM    958  CA  PRO A 217     -35.178  15.360 -12.012  1.00 15.00           C
ATOM    959  CB  PRO A 217     -34.618  15.845 -13.351  1.00 15.00           C
ATOM    960  CG  PRO A 217     -33.148  15.919 -13.133  1.00 15.00           C
ATOM    961  CD  PRO A 217     -32.813  14.794 -12.195  1.00 15.00           C
ATOM    962  C   PRO A 217     -36.414  14.492 -12.244  1.00 15.00           C
ATOM    963  O   PRO A 217     -36.343  13.451 -12.899  1.00 15.00           O
ATOM    964  N   ARG A 218     -37.544  14.935 -11.703  1.00 15.00           N
ATOM    965  CA  ARG A 218     -38.801  14.209 -11.841  1.00 15.00           C
ATOM    966  CB  ARG A 218     -39.877  14.810 -10.931  1.00 15.00           C
ATOM    967  CG  ARG A 218     -39.479  14.938  -9.468  1.00 15.00           C
ATOM    968  CD  ARG A 218     -40.712  15.057  -8.584  1.00 15.00           C
ATOM    969  NE  ARG A 218     -40.460  15.816  -7.359  1.00 15.00           N
ATOM    970  CZ  ARG A 218     -41.409  16.457  -6.675  1.00 15.00           C
ATOM    971  NH1 ARG A 218     -42.671  16.432  -7.095  1.00 15.00           N
ATOM    972  NH2 ARG A 218     -41.096  17.120  -5.573  1.00 15.00           N
ATOM    973  C   ARG A 218     -39.288  14.217 -13.288  1.00 15.00           C
ATOM    974  O   ARG A 218     -39.148  15.215 -13.994  1.00 15.00           O
ATOM    975  N   LEU A 219     -39.869  13.105 -13.715  1.00 15.00           N
ATOM    976  CA  LEU A 219     -40.377  12.971 -15.072  1.00 15.00           C
ATOM    977  CB  LEU A 219     -39.583  11.888 -15.815  1.00 15.00           C
ATOM    978  CG  LEU A 219     -39.867  11.725 -17.311  1.00 15.00           C
ATOM    979  CD1 LEU A 219     -39.394  12.945 -18.088  1.00 15.00           C
ATOM    980  CD2 LEU A 219     -39.214  10.459 -17.845  1.00 15.00           C
ATOM    981  C   LEU A 219     -41.862  12.611 -15.046  1.00 15.00           C
ATOM    982  O   LEU A 219     -42.379  12.164 -14.022  1.00 15.00           O
ATOM    983  N   ARG A 220     -42.546  12.826 -16.163  1.00 15.00           N
ATOM    984  CA  ARG A 220     -43.966  12.512 -16.267  1.00 15.00           C
ATOM    985  CB  ARG A 220     -44.759  13.724 -16.767  1.00 15.00           C
ATOM    986  CG  ARG A 220     -44.845  14.868 -15.770  1.00 15.00           C
ATOM    987  CD  ARG A 220     -45.688  16.013 -16.310  1.00 15.00           C
ATOM    988  NE  ARG A 220     -45.771  17.125 -15.361  1.00 15.00           N
ATOM    989  CZ  ARG A 220     -46.318  18.311 -15.640  1.00 15.00           C
ATOM    990  NH1 ARG A 220     -46.834  18.545 -16.844  1.00 15.00           N
ATOM    991  NH2 ARG A 220     -46.343  19.265 -14.714  1.00 15.00           N
ATOM    992  C   ARG A 220     -44.166  11.328 -17.204  1.00 15.00           C
ATOM    993  O   ARG A 220     -44.055  11.466 -18.421  1.00 15.00           O
ATOM    994  N   VAL A 221     -44.450  10.170 -16.631  1.00 15.00           N
ATOM    995  CA  VAL A 221     -44.645   8.956 -17.409  1.00 15.00           C
ATOM    996  CB  VAL A 221     -43.383   8.053 -17.320  1.00 15.00           C
ATOM    997  CG1 VAL A 221     -43.220   7.438 -15.935  1.00 15.00           C
ATOM    998  CG2 VAL A 221     -43.368   6.987 -18.403  1.00 15.00           C
ATOM    999  C   VAL A 221     -45.881   8.195 -16.917  1.00 15.00           C
ATOM   1000  O   VAL A 221     -46.173   8.193 -15.719  1.00 15.00           O
ATOM   1001  N   PRO A 222     -46.663   7.598 -17.839  1.00 15.00           N
ATOM   1002  CA  PRO A 222     -47.855   6.818 -17.479  1.00 15.00           C
ATOM   1003  CB  PRO A 222     -48.449   6.406 -18.832  1.00 15.00           C
ATOM   1004  CG  PRO A 222     -47.327   6.540 -19.804  1.00 15.00           C
ATOM   1005  CD  PRO A 222     -46.473   7.666 -19.297  1.00 15.00           C
ATOM   1006  C   PRO A 222     -47.504   5.581 -16.649  1.00 15.00           C
ATOM   1007  O   PRO A 222     -46.336   5.203 -16.535  1.00 15.00           O
ATOM   1008  N   GLY A 223     -48.522   4.943 -16.086  1.00 15.00           N
ATOM   1009  CA  GLY A 223     -48.294   3.777 -15.261  1.00 15.00           C
ATOM   1010  C   GLY A 223     -48.639   2.477 -15.956  1.00 15.00           C
ATOM   1011  O   GLY A 223     -48.867   2.448 -17.166  1.00 15.00           O
ATOM   1012  N   CYS A 224     -48.705   1.407 -15.173  1.00 15.00           N
ATOM   1013  CA  CYS A 224     -49.013   0.075 -15.683  1.00 15.00           C
ATOM   1014  CB  CYS A 224     -48.826  -0.954 -14.568  1.00 15.00           C
ATOM   1015  SG  CYS A 224     -48.751  -0.227 -12.913  1.00 15.00           S
ATOM   1016  C   CYS A 224     -50.429  -0.004 -16.245  1.00 15.00           C
ATOM   1017  O   CYS A 224     -50.732  -0.855 -17.079  1.00 15.00           O
ATOM   1018  N   ASN A 225     -51.284   0.906 -15.799  1.00 15.00           N
ATOM   1019  CA  ASN A 225     -52.671   0.952 -16.250  1.00 15.00           C
ATOM   1020  CB  ASN A 225     -53.455   1.973 -15.415  1.00 15.00           C
ATOM   1021  CG  ASN A 225     -54.945   1.681 -15.330  1.00 15.00           C
ATOM   1022  OD1 ASN A 225     -55.576   1.272 -16.300  1.00 15.00           O
ATOM   1023  ND2 ASN A 225     -55.517   1.890 -14.155  1.00 15.00           N
ATOM   1024  C   ASN A 225     -52.746   1.306 -17.737  1.00 15.00           C
ATOM   1025  O   ASN A 225     -53.761   1.089 -18.392  1.00 15.00           O
ATOM   1026  N   GLN A 226     -51.656   1.841 -18.272  1.00 15.00           N
ATOM   1027  CA  GLN A 226     -51.607   2.216 -19.676  1.00 15.00           C
ATOM   1028  CB  GLN A 226     -50.982   3.602 -19.855  1.00 15.00           C
ATOM   1029  CG  GLN A 226     -51.941   4.755 -19.588  1.00 15.00           C
ATOM   1030  CD  GLN A 226     -52.163   5.018 -18.110  1.00 15.00           C
ATOM   1031  OE1 GLN A 226     -51.265   4.841 -17.286  1.00 15.00           O
ATOM   1032  NE2 GLN A 226     -53.370   5.439 -17.761  1.00 15.00           N
ATOM   1033  C   GLN A 226     -50.858   1.174 -20.503  1.00 15.00           C
ATOM   1034  O   GLN A 226     -50.542   1.405 -21.670  1.00 15.00           O
ATOM   1035  N   ASP A 227     -50.582   0.025 -19.896  1.00 15.00           N
ATOM   1036  CA  ASP A 227     -49.878  -1.050 -20.584  1.00 15.00           C
ATOM   1037  CB  ASP A 227     -48.674  -1.528 -19.771  1.00 15.00           C
ATOM   1038  CG  ASP A 227     -47.639  -2.243 -20.621  1.00 15.00           C
ATOM   1039  OD1 ASP A 227     -48.021  -3.140 -21.402  1.00 15.00           O
ATOM   1040  OD2 ASP A 227     -46.437  -1.907 -20.499  1.00 15.00           O
ATOM   1041  C   ASP A 227     -50.830  -2.208 -20.854  1.00 15.00           C
ATOM   1042  O   ASP A 227     -51.451  -2.745 -19.932  1.00 15.00           O
ATOM   1043  N   LEU A 228     -50.929  -2.596 -22.118  1.00 15.00           N
ATOM   1044  CA  LEU A 228     -51.821  -3.673 -22.533  1.00 15.00           C
ATOM   1045  CB  LEU A 228     -51.915  -3.758 -24.060  1.00 15.00           C
ATOM   1046  CG  LEU A 228     -52.801  -2.710 -24.744  1.00 15.00           C
ATOM   1047  CD1 LEU A 228     -52.080  -1.375 -24.867  1.00 15.00           C
ATOM   1048  CD2 LEU A 228     -53.262  -3.203 -26.107  1.00 15.00           C
ATOM   1049  C   LEU A 228     -51.418  -5.021 -21.942  1.00 15.00           C
ATOM   1050  O   LEU A 228     -52.269  -5.893 -21.735  1.00 15.00           O
ATOM   1051  N   ASP A 229     -50.129  -5.188 -21.659  1.00 15.00           N
ATOM   1052  CA  ASP A 229     -49.631  -6.434 -21.083  1.00 15.00           C
ATOM   1053  CB  ASP A 229     -48.104  -6.413 -20.968  1.00 15.00           C
ATOM   1054  CG  ASP A 229     -47.399  -6.940 -22.202  1.00 15.00           C
ATOM   1055  OD1 ASP A 229     -48.085  -7.320 -23.172  1.00 15.00           O
ATOM   1056  OD2 ASP A 229     -46.146  -6.966 -22.202  1.00 15.00           O
ATOM   1057  C   ASP A 229     -50.239  -6.643 -19.707  1.00 15.00           C
ATOM   1058  O   ASP A 229     -50.588  -7.764 -19.320  1.00 15.00           O
ATOM   1059  N   VAL A 230     -50.386  -5.543 -18.979  1.00 15.00           N
ATOM   1060  CA  VAL A 230     -50.955  -5.574 -17.642  1.00 15.00           C
ATOM   1061  CB  VAL A 230     -50.791  -4.217 -16.926  1.00 15.00           C
ATOM   1062  CG1 VAL A 230     -51.385  -4.265 -15.524  1.00 15.00           C
ATOM   1063  CG2 VAL A 230     -49.322  -3.827 -16.870  1.00 15.00           C
ATOM   1064  C   VAL A 230     -52.428  -5.955 -17.702  1.00 15.00           C
ATOM   1065  O   VAL A 230     -52.901  -6.762 -16.902  1.00 15.00           O
ATOM   1066  N   GLN A 231     -53.145  -5.396 -18.672  1.00 15.00           N
ATOM   1067  CA  GLN A 231     -54.563  -5.690 -18.830  1.00 15.00           C
ATOM   1068  CB  GLN A 231     -55.208  -4.797 -19.890  1.00 15.00           C
ATOM   1069  CG  GLN A 231     -55.830  -3.531 -19.326  1.00 15.00           C
ATOM   1070  CD  GLN A 231     -54.996  -2.296 -19.596  1.00 15.00           C
ATOM   1071  OE1 GLN A 231     -54.344  -2.188 -20.633  1.00 15.00           O
ATOM   1072  NE2 GLN A 231     -55.006  -1.362 -18.660  1.00 15.00           N
ATOM   1073  C   GLN A 231     -54.785  -7.160 -19.157  1.00 15.00           C
ATOM   1074  O   GLN A 231     -55.718  -7.785 -18.649  1.00 15.00           O
ATOM   1075  N   LYS A 232     -53.915  -7.719 -19.992  1.00 15.00           N
ATOM   1076  CA  LYS A 232     -54.028  -9.120 -20.360  1.00 15.00           C
ATOM   1077  CB  LYS A 232     -53.113  -9.473 -21.534  1.00 15.00           C
ATOM   1078  CG  LYS A 232     -53.533 -10.744 -22.258  1.00 15.00           C
ATOM   1079  CD  LYS A 232     -52.382 -11.365 -23.029  1.00 15.00           C
ATOM   1080  CE  LYS A 232     -52.794 -12.690 -23.654  1.00 15.00           C
ATOM   1081  NZ  LYS A 232     -53.300 -13.656 -22.636  1.00 15.00           N
ATOM   1082  C   LYS A 232     -53.718 -10.005 -19.161  1.00 15.00           C
ATOM   1083  O   LYS A 232     -54.303 -11.072 -19.004  1.00 15.00           O
ATOM   1084  N   LYS A 233     -52.795  -9.550 -18.320  1.00 15.00           N
ATOM   1085  CA  LYS A 233     -52.416 -10.285 -17.120  1.00 15.00           C
ATOM   1086  CB  LYS A 233     -51.063  -9.787 -16.584  1.00 15.00           C
ATOM   1087  CG  LYS A 233     -50.633 -10.359 -15.234  1.00 15.00           C
ATOM   1088  CD  LYS A 233     -50.714 -11.881 -15.184  1.00 15.00           C
ATOM   1089  CE  LYS A 233     -49.786 -12.549 -16.186  1.00 15.00           C
ATOM   1090  NZ  LYS A 233     -49.869 -14.033 -16.102  1.00 15.00           N
ATOM   1091  C   LYS A 233     -53.518 -10.184 -16.064  1.00 15.00           C
ATOM   1092  O   LYS A 233     -53.772 -11.133 -15.325  1.00 15.00           O
ATOM   1093  N   LEU A 234     -54.182  -9.036 -16.007  1.00 15.00           N
ATOM   1094  CA  LEU A 234     -55.271  -8.839 -15.060  1.00 15.00           C
ATOM   1095  CB  LEU A 234     -55.746  -7.383 -15.069  1.00 15.00           C
ATOM   1096  CG  LEU A 234     -56.648  -6.960 -13.906  1.00 15.00           C
ATOM   1097  CD1 LEU A 234     -55.897  -7.036 -12.585  1.00 15.00           C
ATOM   1098  CD2 LEU A 234     -57.197  -5.560 -14.134  1.00 15.00           C
ATOM   1099  C   LEU A 234     -56.422  -9.779 -15.407  1.00 15.00           C
ATOM   1100  O   LEU A 234     -57.065 -10.349 -14.528  1.00 15.00           O
ATOM   1101  N   TYR A 235     -56.659  -9.947 -16.705  1.00 15.00           N
ATOM   1102  CA  TYR A 235     -57.708 -10.837 -17.189  1.00 15.00           C
ATOM   1103  CB  TYR A 235     -57.984 -10.550 -18.669  1.00 15.00           C
ATOM   1104  CG  TYR A 235     -59.286 -11.118 -19.188  1.00 15.00           C
ATOM   1105  CD1 TYR A 235     -60.484 -10.439 -19.003  1.00 15.00           C
ATOM   1106  CD2 TYR A 235     -59.317 -12.327 -19.871  1.00 15.00           C
ATOM   1107  CE1 TYR A 235     -61.676 -10.951 -19.482  1.00 15.00           C
ATOM   1108  CE2 TYR A 235     -60.504 -12.846 -20.353  1.00 15.00           C
ATOM   1109  CZ  TYR A 235     -61.680 -12.155 -20.156  1.00 15.00           C
ATOM   1110  OH  TYR A 235     -62.864 -12.665 -20.638  1.00 15.00           O
ATOM   1111  C   TYR A 235     -57.249 -12.281 -17.008  1.00 15.00           C
ATOM   1112  O   TYR A 235     -58.045 -13.177 -16.733  1.00 15.00           O
ATOM   1113  N   ASP A 236     -55.943 -12.467 -17.152  1.00 15.00           N
ATOM   1114  CA  ASP A 236     -55.291 -13.763 -17.003  1.00 15.00           C
ATOM   1115  CB  ASP A 236     -53.790 -13.554 -17.260  1.00 15.00           C
ATOM   1116  CG  ASP A 236     -52.912 -14.773 -17.087  1.00 15.00           C
ATOM   1117  OD1 ASP A 236     -52.753 -15.533 -18.063  1.00 15.00           O
ATOM   1118  OD2 ASP A 236     -52.308 -14.917 -16.003  1.00 15.00           O
ATOM   1119  C   ASP A 236     -55.533 -14.314 -15.597  1.00 15.00           C
ATOM   1120  O   ASP A 236     -55.993 -15.441 -15.427  1.00 15.00           O
ATOM   1121  N   CYS A 237     -55.258 -13.492 -14.589  1.00 15.00           N
ATOM   1122  CA  CYS A 237     -55.455 -13.889 -13.198  1.00 15.00           C
ATOM   1123  CB  CYS A 237     -54.711 -12.934 -12.262  1.00 15.00           C
ATOM   1124  SG  CYS A 237     -52.947 -12.766 -12.621  1.00 15.00           S
ATOM   1125  C   CYS A 237     -56.942 -13.937 -12.832  1.00 15.00           C
ATOM   1126  O   CYS A 237     -57.338 -14.616 -11.884  1.00 15.00           O
ATOM   1127  N   LEU A 238     -57.764 -13.224 -13.597  1.00 15.00           N
ATOM   1128  CA  LEU A 238     -59.203 -13.182 -13.350  1.00 15.00           C
ATOM   1129  CB  LEU A 238     -59.854 -12.061 -14.173  1.00 15.00           C
ATOM   1130  CG  LEU A 238     -61.337 -11.779 -13.910  1.00 15.00           C
ATOM   1131  CD1 LEU A 238     -61.544 -11.220 -12.511  1.00 15.00           C
ATOM   1132  CD2 LEU A 238     -61.893 -10.828 -14.958  1.00 15.00           C
ATOM   1133  C   LEU A 238     -59.844 -14.528 -13.676  1.00 15.00           C
ATOM   1134  O   LEU A 238     -60.827 -14.928 -13.052  1.00 15.00           O
ATOM   1135  N   GLU A 239     -59.273 -15.222 -14.655  1.00 15.00           N
ATOM   1136  CA  GLU A 239     -59.768 -16.529 -15.065  1.00 15.00           C
ATOM   1137  CB  GLU A 239     -59.114 -16.950 -16.384  1.00 15.00           C
ATOM   1138  CG  GLU A 239     -59.840 -18.067 -17.119  1.00 15.00           C
ATOM   1139  CD  GLU A 239     -59.204 -18.396 -18.455  1.00 15.00           C
ATOM   1140  OE1 GLU A 239     -59.128 -17.492 -19.315  1.00 15.00           O
ATOM   1141  OE2 GLU A 239     -58.785 -19.558 -18.644  1.00 15.00           O
ATOM   1142  C   GLU A 239     -59.488 -17.562 -13.977  1.00 15.00           C
ATOM   1143  O   GLU A 239     -60.281 -18.480 -13.757  1.00 15.00           O
ATOM   1144  N   GLU A 240     -58.361 -17.399 -13.289  1.00 15.00           N
ATOM   1145  CA  GLU A 240     -57.979 -18.308 -12.215  1.00 15.00           C
ATOM   1146  CB  GLU A 240     -56.508 -18.125 -11.835  1.00 15.00           C
ATOM   1147  CG  GLU A 240     -55.540 -18.988 -12.628  1.00 15.00           C
ATOM   1148  CD  GLU A 240     -54.372 -19.471 -11.788  1.00 15.00           C
ATOM   1149  OE1 GLU A 240     -53.669 -18.621 -11.199  1.00 15.00           O
ATOM   1150  OE2 GLU A 240     -54.159 -20.700 -11.715  1.00 15.00           O
ATOM   1151  C   GLU A 240     -58.859 -18.099 -10.988  1.00 15.00           C
ATOM   1152  O   GLU A 240     -59.350 -19.057 -10.391  1.00 15.00           O
ATOM   1153  N   HIS A 241     -59.061 -16.841 -10.616  1.00 15.00           N
ATOM   1154  CA  HIS A 241     -59.880 -16.513  -9.454  1.00 15.00           C
ATOM   1155  CB  HIS A 241     -59.010 -16.061  -8.271  1.00 15.00           C
ATOM   1156  CG  HIS A 241     -57.962 -17.052  -7.848  1.00 15.00           C
ATOM   1157  ND1 HIS A 241     -56.637 -16.696  -7.767  1.00 15.00           N
ATOM   1158  CD2 HIS A 241     -58.092 -18.361  -7.505  1.00 15.00           C
ATOM   1159  CE1 HIS A 241     -55.990 -17.781  -7.385  1.00 15.00           C
ATOM   1160  NE2 HIS A 241     -56.828 -18.811  -7.214  1.00 15.00           N
ATOM   1161  C   HIS A 241     -60.905 -15.436  -9.796  1.00 15.00           C
ATOM   1162  O   HIS A 241     -60.647 -14.242  -9.636  1.00 15.00           O
TER    1163      HIS A 241
ATOM   1164  N   CYS B   7     -12.744   8.226  18.121  1.00 15.00           N
ATOM   1165  CA  CYS B   7     -13.500   9.069  19.034  1.00 15.00           C
ATOM   1166  CB  CYS B   7     -14.337   8.220  19.991  1.00 15.00           C
ATOM   1167  SG  CYS B   7     -15.981   7.799  19.370  1.00 15.00           S
ATOM   1168  C   CYS B   7     -12.573   9.985  19.817  1.00 15.00           C
ATOM   1169  O   CYS B   7     -13.001  11.013  20.353  1.00 15.00           O
ATOM   1170  N   ARG B   8     -11.299   9.621  19.866  1.00 15.00           N
ATOM   1171  CA  ARG B   8     -10.314  10.414  20.585  1.00 15.00           C
ATOM   1172  CB  ARG B   8      -9.744   9.669  21.797  1.00 15.00           C
ATOM   1173  CG  ARG B   8      -8.991   8.387  21.478  1.00 15.00           C
ATOM   1174  CD  ARG B   8      -8.506   7.713  22.752  1.00 15.00           C
ATOM   1175  NE  ARG B   8      -9.606   7.121  23.517  1.00 15.00           N
ATOM   1176  CZ  ARG B   8      -9.972   7.514  24.741  1.00 15.00           C
ATOM   1177  NH1 ARG B   8      -9.330   8.510  25.349  1.00 15.00           N
ATOM   1178  NH2 ARG B   8     -10.974   6.898  25.364  1.00 15.00           N
ATOM   1179  C   ARG B   8      -9.214  10.916  19.659  1.00 15.00           C
ATOM   1180  O   ARG B   8      -8.740  12.043  19.799  1.00 15.00           O
ATOM   1181  N   ALA B   9      -8.816  10.090  18.702  1.00 15.00           N
ATOM   1182  CA  ALA B   9      -7.789  10.484  17.758  1.00 15.00           C
ATOM   1183  CB  ALA B   9      -7.120   9.270  17.132  1.00 15.00           C
ATOM   1184  C   ALA B   9      -8.392  11.384  16.691  1.00 15.00           C
ATOM   1185  O   ALA B   9      -7.703  12.224  16.113  1.00 15.00           O
ATOM   1186  N   VAL B  10      -9.689  11.209  16.443  1.00 15.00           N
ATOM   1187  CA  VAL B  10     -10.394  12.023  15.459  1.00 15.00           C
ATOM   1188  CB  VAL B  10     -11.845  11.544  15.216  1.00 15.00           C
ATOM   1189  CG1 VAL B  10     -11.855  10.225  14.456  1.00 15.00           C
ATOM   1190  CG2 VAL B  10     -12.610  11.412  16.524  1.00 15.00           C
ATOM   1191  C   VAL B  10     -10.386  13.498  15.865  1.00 15.00           C
ATOM   1192  O   VAL B  10     -10.212  14.381  15.029  1.00 15.00           O
ATOM   1193  N   ARG B  11     -10.541  13.756  17.162  1.00 15.00           N
ATOM   1194  CA  ARG B  11     -10.542  15.123  17.672  1.00 15.00           C
ATOM   1195  CB  ARG B  11     -11.183  15.182  19.060  1.00 15.00           C
ATOM   1196  CG  ARG B  11     -12.532  14.487  19.138  1.00 15.00           C
ATOM   1197  CD  ARG B  11     -13.112  14.546  20.540  1.00 15.00           C
ATOM   1198  NE  ARG B  11     -14.172  13.557  20.728  1.00 15.00           N
ATOM   1199  CZ  ARG B  11     -15.400  13.846  21.158  1.00 15.00           C
ATOM   1200  NH1 ARG B  11     -15.729  15.102  21.448  1.00 15.00           N
ATOM   1201  NH2 ARG B  11     -16.301  12.878  21.293  1.00 15.00           N
ATOM   1202  C   ARG B  11      -9.118  15.661  17.715  1.00 15.00           C
ATOM   1203  O   ARG B  11      -8.889  16.869  17.656  1.00 15.00           O
ATOM   1204  N   SER B  12      -8.166  14.742  17.817  1.00 15.00           N
ATOM   1205  CA  SER B  12      -6.755  15.087  17.843  1.00 15.00           C
ATOM   1206  CB  SER B  12      -5.931  13.841  18.196  1.00 15.00           C
ATOM   1207  OG  SER B  12      -4.545  14.121  18.296  1.00 15.00           O
ATOM   1208  C   SER B  12      -6.350  15.626  16.475  1.00 15.00           C
ATOM   1209  O   SER B  12      -5.609  16.602  16.374  1.00 15.00           O
ATOM   1210  N   LEU B  13      -6.864  14.986  15.427  1.00 15.00           N
ATOM   1211  CA  LEU B  13      -6.579  15.396  14.059  1.00 15.00           C
ATOM   1212  CB  LEU B  13      -7.065  14.334  13.068  1.00 15.00           C
ATOM   1213  CG  LEU B  13      -6.354  12.980  13.123  1.00 15.00           C
ATOM   1214  CD1 LEU B  13      -7.078  11.961  12.257  1.00 15.00           C
ATOM   1215  CD2 LEU B  13      -4.902  13.119  12.689  1.00 15.00           C
ATOM   1216  C   LEU B  13      -7.243  16.733  13.761  1.00 15.00           C
ATOM   1217  O   LEU B  13      -6.639  17.619  13.160  1.00 15.00           O
ATOM   1218  N   LEU B  14      -8.487  16.878  14.198  1.00 15.00           N
ATOM   1219  CA  LEU B  14      -9.233  18.113  13.988  1.00 15.00           C
ATOM   1220  CB  LEU B  14     -10.652  17.978  14.542  1.00 15.00           C
ATOM   1221  CG  LEU B  14     -11.528  16.918  13.873  1.00 15.00           C
ATOM   1222  CD1 LEU B  14     -12.863  16.794  14.588  1.00 15.00           C
ATOM   1223  CD2 LEU B  14     -11.730  17.242  12.403  1.00 15.00           C
ATOM   1224  C   LEU B  14      -8.525  19.296  14.638  1.00 15.00           C
ATOM   1225  O   LEU B  14      -8.513  20.399  14.097  1.00 15.00           O
ATOM   1226  N   ARG B  15      -7.912  19.050  15.789  1.00 15.00           N
ATOM   1227  CA  ARG B  15      -7.201  20.094  16.517  1.00 15.00           C
ATOM   1228  CB  ARG B  15      -6.939  19.658  17.963  1.00 15.00           C
ATOM   1229  CG  ARG B  15      -6.545  20.795  18.895  1.00 15.00           C
ATOM   1230  CD  ARG B  15      -6.206  20.287  20.288  1.00 15.00           C
ATOM   1231  NE  ARG B  15      -7.400  20.022  21.097  1.00 15.00           N
ATOM   1232  CZ  ARG B  15      -7.365  19.529  22.339  1.00 15.00           C
ATOM   1233  NH1 ARG B  15      -6.197  19.249  22.912  1.00 15.00           N
ATOM   1234  NH2 ARG B  15      -8.496  19.325  23.012  1.00 15.00           N
ATOM   1235  C   ARG B  15      -5.891  20.473  15.824  1.00 15.00           C
ATOM   1236  O   ARG B  15      -5.361  21.558  16.040  1.00 15.00           O
ATOM   1237  N   SER B  16      -5.368  19.578  14.994  1.00 15.00           N
ATOM   1238  CA  SER B  16      -4.121  19.844  14.286  1.00 15.00           C
ATOM   1239  CB  SER B  16      -3.282  18.567  14.162  1.00 15.00           C
ATOM   1240  OG  SER B  16      -4.056  17.483  13.674  1.00 15.00           O
ATOM   1241  C   SER B  16      -4.364  20.458  12.908  1.00 15.00           C
ATOM   1242  O   SER B  16      -3.427  20.888  12.237  1.00 15.00           O
ATOM   1243  N   HIS B  17      -5.623  20.500  12.488  1.00 15.00           N
ATOM   1244  CA  HIS B  17      -5.964  21.055  11.183  1.00 15.00           C
ATOM   1245  CB  HIS B  17      -6.681  20.012  10.317  1.00 15.00           C
ATOM   1246  CG  HIS B  17      -5.784  18.921   9.810  1.00 15.00           C
ATOM   1247  ND1 HIS B  17      -5.008  19.094   8.689  1.00 15.00           N
ATOM   1248  CD2 HIS B  17      -5.573  17.674  10.305  1.00 15.00           C
ATOM   1249  CE1 HIS B  17      -4.347  17.964   8.525  1.00 15.00           C
ATOM   1250  NE2 HIS B  17      -4.658  17.077   9.479  1.00 15.00           N
ATOM   1251  C   HIS B  17      -6.804  22.324  11.306  1.00 15.00           C
ATOM   1252  O   HIS B  17      -6.974  23.066  10.337  1.00 15.00           O
ATOM   1253  N   TYR B  18      -7.324  22.576  12.498  1.00 15.00           N
ATOM   1254  CA  TYR B  18      -8.148  23.752  12.741  1.00 15.00           C
ATOM   1255  CB  TYR B  18      -9.626  23.357  12.841  1.00 15.00           C
ATOM   1256  CG  TYR B  18     -10.176  22.755  11.564  1.00 15.00           C
ATOM   1257  CD1 TYR B  18     -10.498  23.560  10.478  1.00 15.00           C
ATOM   1258  CD2 TYR B  18     -10.363  21.384  11.440  1.00 15.00           C
ATOM   1259  CE1 TYR B  18     -10.991  23.016   9.307  1.00 15.00           C
ATOM   1260  CE2 TYR B  18     -10.856  20.832  10.272  1.00 15.00           C
ATOM   1261  CZ  TYR B  18     -11.167  21.652   9.208  1.00 15.00           C
ATOM   1262  OH  TYR B  18     -11.659  21.107   8.043  1.00 15.00           O
ATOM   1263  C   TYR B  18      -7.686  24.473  14.002  1.00 15.00           C
ATOM   1264  O   TYR B  18      -6.801  23.989  14.702  1.00 15.00           O
ATOM   1265  N   ARG B  19      -8.277  25.624  14.292  1.00 15.00           N
ATOM   1266  CA  ARG B  19      -7.891  26.389  15.471  1.00 15.00           C
ATOM   1267  CB  ARG B  19      -7.875  27.887  15.167  1.00 15.00           C
ATOM   1268  CG  ARG B  19      -7.141  28.720  16.206  1.00 15.00           C
ATOM   1269  CD  ARG B  19      -7.149  30.194  15.837  1.00 15.00           C
ATOM   1270  NE  ARG B  19      -8.506  30.727  15.774  1.00 15.00           N
ATOM   1271  CZ  ARG B  19      -8.946  31.553  14.828  1.00 15.00           C
ATOM   1272  NH1 ARG B  19      -8.137  31.958  13.849  1.00 15.00           N
ATOM   1273  NH2 ARG B  19     -10.203  31.976  14.872  1.00 15.00           N
ATOM   1274  C   ARG B  19      -8.821  26.094  16.641  1.00 15.00           C
ATOM   1275  O   ARG B  19      -8.384  25.637  17.695  1.00 15.00           O
ATOM   1276  N   GLU B  20     -10.102  26.362  16.448  1.00 15.00           N
ATOM   1277  CA  GLU B  20     -11.096  26.117  17.482  1.00 15.00           C
ATOM   1278  CB  GLU B  20     -11.940  27.371  17.732  1.00 15.00           C
ATOM   1279  CG  GLU B  20     -11.169  28.555  18.298  1.00 15.00           C
ATOM   1280  CD  GLU B  20     -11.791  29.887  17.920  1.00 15.00           C
ATOM   1281  OE1 GLU B  20     -11.056  30.765  17.407  1.00 15.00           O
ATOM   1282  OE2 GLU B  20     -13.014  30.051  18.114  1.00 15.00           O
ATOM   1283  C   GLU B  20     -11.998  24.957  17.078  1.00 15.00           C
ATOM   1284  O   GLU B  20     -12.531  24.934  15.966  1.00 15.00           O
ATOM   1285  N   VAL B  21     -12.143  23.989  17.970  1.00 15.00           N
ATOM   1286  CA  VAL B  21     -12.992  22.833  17.717  1.00 15.00           C
ATOM   1287  CB  VAL B  21     -12.176  21.545  17.430  1.00 15.00           C
ATOM   1288  CG1 VAL B  21     -11.072  21.339  18.460  1.00 15.00           C
ATOM   1289  CG2 VAL B  21     -13.085  20.325  17.354  1.00 15.00           C
ATOM   1290  C   VAL B  21     -13.954  22.620  18.883  1.00 15.00           C
ATOM   1291  O   VAL B  21     -13.534  22.409  20.023  1.00 15.00           O
ATOM   1292  N   LEU B  22     -15.245  22.698  18.594  1.00 15.00           N
ATOM   1293  CA  LEU B  22     -16.268  22.531  19.613  1.00 15.00           C
ATOM   1294  CB  LEU B  22     -16.589  23.880  20.279  1.00 15.00           C
ATOM   1295  CG  LEU B  22     -17.333  24.921  19.428  1.00 15.00           C
ATOM   1296  CD1 LEU B  22     -18.020  25.939  20.323  1.00 15.00           C
ATOM   1297  CD2 LEU B  22     -16.385  25.622  18.465  1.00 15.00           C
ATOM   1298  C   LEU B  22     -17.533  21.923  19.012  1.00 15.00           C
ATOM   1299  O   LEU B  22     -17.833  22.143  17.840  1.00 15.00           O
ATOM   1300  N   PRO B  23     -18.283  21.134  19.802  1.00 15.00           N
ATOM   1301  CA  PRO B  23     -19.528  20.501  19.341  1.00 15.00           C
ATOM   1302  CB  PRO B  23     -20.053  19.786  20.591  1.00 15.00           C
ATOM   1303  CG  PRO B  23     -18.850  19.594  21.449  1.00 15.00           C
ATOM   1304  CD  PRO B  23     -17.971  20.785  21.198  1.00 15.00           C
ATOM   1305  C   PRO B  23     -20.545  21.537  18.860  1.00 15.00           C
ATOM   1306  O   PRO B  23     -20.514  22.695  19.291  1.00 15.00           O
ATOM   1307  N   LEU B  24     -21.454  21.112  17.985  1.00 15.00           N
ATOM   1308  CA  LEU B  24     -22.471  22.003  17.432  1.00 15.00           C
ATOM   1309  CB  LEU B  24     -23.358  21.258  16.427  1.00 15.00           C
ATOM   1310  CG  LEU B  24     -24.315  22.118  15.597  1.00 15.00           C
ATOM   1311  CD1 LEU B  24     -24.225  21.748  14.125  1.00 15.00           C
ATOM   1312  CD2 LEU B  24     -25.745  21.969  16.097  1.00 15.00           C
ATOM   1313  C   LEU B  24     -23.322  22.638  18.528  1.00 15.00           C
ATOM   1314  O   LEU B  24     -23.687  23.811  18.437  1.00 15.00           O
ATOM   1315  N   ALA B  25     -23.613  21.865  19.568  1.00 15.00           N
ATOM   1316  CA  ALA B  25     -24.423  22.341  20.686  1.00 15.00           C
ATOM   1317  CB  ALA B  25     -24.626  21.231  21.705  1.00 15.00           C
ATOM   1318  C   ALA B  25     -23.815  23.578  21.350  1.00 15.00           C
ATOM   1319  O   ALA B  25     -24.524  24.527  21.679  1.00 15.00           O
ATOM   1320  N   THR B  26     -22.503  23.566  21.540  1.00 15.00           N
ATOM   1321  CA  THR B  26     -21.812  24.686  22.165  1.00 15.00           C
ATOM   1322  CB  THR B  26     -20.411  24.262  22.631  1.00 15.00           C
ATOM   1323  OG1 THR B  26     -20.111  22.975  22.075  1.00 15.00           O
ATOM   1324  CG2 THR B  26     -20.357  24.179  24.148  1.00 15.00           C
ATOM   1325  C   THR B  26     -21.687  25.865  21.205  1.00 15.00           C
ATOM   1326  O   THR B  26     -21.622  27.019  21.626  1.00 15.00           O
ATOM   1327  N   PHE B  27     -21.662  25.568  19.912  1.00 15.00           N
ATOM   1328  CA  PHE B  27     -21.536  26.600  18.894  1.00 15.00           C
ATOM   1329  CB  PHE B  27     -21.104  25.987  17.558  1.00 15.00           C
ATOM   1330  CG  PHE B  27     -20.792  26.998  16.489  1.00 15.00           C
ATOM   1331  CD1 PHE B  27     -19.635  27.758  16.551  1.00 15.00           C
ATOM   1332  CD2 PHE B  27     -21.654  27.185  15.420  1.00 15.00           C
ATOM   1333  CE1 PHE B  27     -19.344  28.685  15.568  1.00 15.00           C
ATOM   1334  CE2 PHE B  27     -21.369  28.110  14.434  1.00 15.00           C
ATOM   1335  CZ  PHE B  27     -20.212  28.861  14.508  1.00 15.00           C
ATOM   1336  C   PHE B  27     -22.841  27.369  18.730  1.00 15.00           C
ATOM   1337  O   PHE B  27     -22.852  28.599  18.761  1.00 15.00           O
ATOM   1338  N   VAL B  28     -23.940  26.639  18.579  1.00 15.00           N
ATOM   1339  CA  VAL B  28     -25.249  27.256  18.402  1.00 15.00           C
ATOM   1340  CB  VAL B  28     -26.333  26.224  18.001  1.00 15.00           C
ATOM   1341  CG1 VAL B  28     -26.619  25.240  19.127  1.00 15.00           C
ATOM   1342  CG2 VAL B  28     -27.607  26.915  17.539  1.00 15.00           C
ATOM   1343  C   VAL B  28     -25.673  28.042  19.644  1.00 15.00           C
ATOM   1344  O   VAL B  28     -26.363  29.056  19.544  1.00 15.00           O
ATOM   1345  N   ARG B  29     -25.226  27.592  20.813  1.00 15.00           N
ATOM   1346  CA  ARG B  29     -25.562  28.262  22.065  1.00 15.00           C
ATOM   1347  CB  ARG B  29     -25.343  27.339  23.266  1.00 15.00           C
ATOM   1348  CG  ARG B  29     -26.429  26.289  23.442  1.00 15.00           C
ATOM   1349  CD  ARG B  29     -26.131  25.371  24.616  1.00 15.00           C
ATOM   1350  NE  ARG B  29     -26.226  26.068  25.901  1.00 15.00           N
ATOM   1351  CZ  ARG B  29     -25.765  25.577  27.054  1.00 15.00           C
ATOM   1352  NH1 ARG B  29     -25.178  24.384  27.086  1.00 15.00           N
ATOM   1353  NH2 ARG B  29     -25.895  26.280  28.175  1.00 15.00           N
ATOM   1354  C   ARG B  29     -24.779  29.560  22.231  1.00 15.00           C
ATOM   1355  O   ARG B  29     -25.096  30.376  23.091  1.00 15.00           O
ATOM   1356  N   ARG B  30     -23.753  29.742  21.406  1.00 15.00           N
ATOM   1357  CA  ARG B  30     -22.942  30.953  21.456  1.00 15.00           C
ATOM   1358  CB  ARG B  30     -21.472  30.652  21.145  1.00 15.00           C
ATOM   1359  CG  ARG B  30     -20.707  30.003  22.286  1.00 15.00           C
ATOM   1360  CD  ARG B  30     -19.205  30.203  22.132  1.00 15.00           C
ATOM   1361  NE  ARG B  30     -18.699  29.707  20.848  1.00 15.00           N
ATOM   1362  CZ  ARG B  30     -17.493  30.006  20.351  1.00 15.00           C
ATOM   1363  NH1 ARG B  30     -16.668  30.798  21.028  1.00 15.00           N
ATOM   1364  NH2 ARG B  30     -17.112  29.516  19.175  1.00 15.00           N
ATOM   1365  C   ARG B  30     -23.474  31.980  20.467  1.00 15.00           C
ATOM   1366  O   ARG B  30     -23.130  33.158  20.531  1.00 15.00           O
ATOM   1367  N   LEU B  31     -24.308  31.517  19.546  1.00 15.00           N
ATOM   1368  CA  LEU B  31     -24.896  32.387  18.538  1.00 15.00           C
ATOM   1369  CB  LEU B  31     -24.858  31.718  17.158  1.00 15.00           C
ATOM   1370  CG  LEU B  31     -23.662  32.061  16.261  1.00 15.00           C
ATOM   1371  CD1 LEU B  31     -23.536  33.566  16.075  1.00 15.00           C
ATOM   1372  CD2 LEU B  31     -22.373  31.469  16.813  1.00 15.00           C
ATOM   1373  C   LEU B  31     -26.332  32.730  18.907  1.00 15.00           C
ATOM   1374  O   LEU B  31     -26.976  33.554  18.258  1.00 15.00           O
ATOM   1375  N   GLY B  32     -26.824  32.092  19.959  1.00 15.00           N
ATOM   1376  CA  GLY B  32     -28.178  32.329  20.404  1.00 15.00           C
ATOM   1377  C   GLY B  32     -28.254  33.474  21.388  1.00 15.00           C
ATOM   1378  O   GLY B  32     -27.347  33.654  22.200  1.00 15.00           O
ATOM   1379  N   PRO B  33     -29.335  34.268  21.349  1.00 15.00           N
ATOM   1380  CA  PRO B  33     -29.514  35.410  22.252  1.00 15.00           C
ATOM   1381  CB  PRO B  33     -30.635  36.207  21.584  1.00 15.00           C
ATOM   1382  CG  PRO B  33     -31.430  35.189  20.844  1.00 15.00           C
ATOM   1383  CD  PRO B  33     -30.460  34.126  20.405  1.00 15.00           C
ATOM   1384  C   PRO B  33     -29.937  34.980  23.654  1.00 15.00           C
ATOM   1385  O   PRO B  33     -30.207  35.814  24.518  1.00 15.00           O
ATOM   1386  N   GLN B  34     -29.996  33.676  23.871  1.00 15.00           N
ATOM   1387  CA  GLN B  34     -30.380  33.132  25.155  1.00 15.00           C
ATOM   1388  CB  GLN B  34     -31.884  33.302  25.382  1.00 15.00           C
ATOM   1389  CG  GLN B  34     -32.271  33.588  26.824  1.00 15.00           C
ATOM   1390  CD  GLN B  34     -33.746  33.901  26.980  1.00 15.00           C
ATOM   1391  OE1 GLN B  34     -34.383  34.421  26.069  1.00 15.00           O
ATOM   1392  NE2 GLN B  34     -34.298  33.587  28.141  1.00 15.00           N
ATOM   1393  C   GLN B  34     -30.007  31.661  25.214  1.00 15.00           C
ATOM   1394  O   GLN B  34     -29.745  31.037  24.185  1.00 15.00           O
ATOM   1395  N   GLY B  35     -29.965  31.118  26.416  1.00 15.00           N
ATOM   1396  CA  GLY B  35     -29.625  29.725  26.582  1.00 15.00           C
ATOM   1397  C   GLY B  35     -30.834  28.898  26.947  1.00 15.00           C
ATOM   1398  O   GLY B  35     -31.376  29.034  28.043  1.00 15.00           O
ATOM   1399  N   TRP B  36     -31.268  28.062  26.021  1.00 15.00           N
ATOM   1400  CA  TRP B  36     -32.415  27.205  26.247  1.00 15.00           C
ATOM   1401  CB  TRP B  36     -33.653  27.778  25.548  1.00 15.00           C
ATOM   1402  CG  TRP B  36     -33.528  27.843  24.050  1.00 15.00           C
ATOM   1403  CD1 TRP B  36     -33.714  26.819  23.167  1.00 15.00           C
ATOM   1404  CD2 TRP B  36     -33.192  28.990  23.261  1.00 15.00           C
ATOM   1405  NE1 TRP B  36     -33.497  27.249  21.885  1.00 15.00           N
ATOM   1406  CE2 TRP B  36     -33.179  28.580  21.914  1.00 15.00           C
ATOM   1407  CE3 TRP B  36     -32.897  30.321  23.562  1.00 15.00           C
ATOM   1408  CZ2 TRP B  36     -32.882  29.453  20.873  1.00 15.00           C
ATOM   1409  CZ3 TRP B  36     -32.605  31.188  22.527  1.00 15.00           C
ATOM   1410  CH2 TRP B  36     -32.598  30.750  21.199  1.00 15.00           C
ATOM   1411  C   TRP B  36     -32.134  25.803  25.727  1.00 15.00           C
ATOM   1412  O   TRP B  36     -31.102  25.561  25.099  1.00 15.00           O
ATOM   1413  N   ARG B  37     -33.060  24.886  25.989  1.00 15.00           N
ATOM   1414  CA  ARG B  37     -32.937  23.514  25.530  1.00 15.00           C
ATOM   1415  CB  ARG B  37     -33.130  22.520  26.686  1.00 15.00           C
ATOM   1416  CG  ARG B  37     -33.171  21.058  26.235  1.00 15.00           C
ATOM   1417  CD  ARG B  37     -32.317  20.140  27.102  1.00 15.00           C
ATOM   1418  NE  ARG B  37     -32.873  19.960  28.451  1.00 15.00           N
ATOM   1419  CZ  ARG B  37     -33.254  18.778  28.945  1.00 15.00           C
ATOM   1420  NH1 ARG B  37     -33.098  17.678  28.213  1.00 15.00           N
ATOM   1421  NH2 ARG B  37     -33.834  18.709  30.144  1.00 15.00           N
ATOM   1422  C   ARG B  37     -33.975  23.273  24.440  1.00 15.00           C
ATOM   1423  O   ARG B  37     -35.174  23.234  24.709  1.00 15.00           O
ATOM   1424  N   LEU B  38     -33.505  23.159  23.206  1.00 15.00           N
ATOM   1425  CA  LEU B  38     -34.384  22.942  22.065  1.00 15.00           C
ATOM   1426  CB  LEU B  38     -33.681  23.338  20.758  1.00 15.00           C
ATOM   1427  CG  LEU B  38     -32.252  22.828  20.556  1.00 15.00           C
ATOM   1428  CD1 LEU B  38     -32.255  21.508  19.805  1.00 15.00           C
ATOM   1429  CD2 LEU B  38     -31.405  23.859  19.826  1.00 15.00           C
ATOM   1430  C   LEU B  38     -34.896  21.511  21.998  1.00 15.00           C
ATOM   1431  O   LEU B  38     -35.917  21.252  21.376  1.00 15.00           O
ATOM   1432  N   VAL B  39     -34.186  20.597  22.648  1.00 15.00           N
ATOM   1433  CA  VAL B  39     -34.564  19.190  22.648  1.00 15.00           C
ATOM   1434  CB  VAL B  39     -33.384  18.288  23.076  1.00 15.00           C
ATOM   1435  CG1 VAL B  39     -33.817  16.830  23.154  1.00 15.00           C
ATOM   1436  CG2 VAL B  39     -32.207  18.452  22.124  1.00 15.00           C
ATOM   1437  C   VAL B  39     -35.745  18.946  23.579  1.00 15.00           C
ATOM   1438  O   VAL B  39     -35.592  18.957  24.803  1.00 15.00           O
ATOM   1439  N   GLN B  40     -36.921  18.755  23.001  1.00 15.00           N
ATOM   1440  CA  GLN B  40     -38.117  18.494  23.785  1.00 15.00           C
ATOM   1441  CB  GLN B  40     -39.238  19.461  23.399  1.00 15.00           C
ATOM   1442  CG  GLN B  40     -38.974  20.905  23.789  1.00 15.00           C
ATOM   1443  CD  GLN B  40     -40.215  21.766  23.696  1.00 15.00           C
ATOM   1444  OE1 GLN B  40     -41.333  21.289  23.892  1.00 15.00           O
ATOM   1445  NE2 GLN B  40     -40.028  23.041  23.403  1.00 15.00           N
ATOM   1446  C   GLN B  40     -38.581  17.051  23.609  1.00 15.00           C
ATOM   1447  O   GLN B  40     -37.787  16.164  23.294  1.00 15.00           O
ATOM   1448  N   ARG B  41     -39.869  16.822  23.814  1.00 15.00           N
ATOM   1449  CA  ARG B  41     -40.441  15.490  23.678  1.00 15.00           C
ATOM   1450  CB  ARG B  41     -41.420  15.207  24.823  1.00 15.00           C
ATOM   1451  CG  ARG B  41     -42.597  16.170  24.890  1.00 15.00           C
ATOM   1452  CD  ARG B  41     -43.387  15.998  26.179  1.00 15.00           C
ATOM   1453  NE  ARG B  41     -42.553  16.197  27.367  1.00 15.00           N
ATOM   1454  CZ  ARG B  41     -42.314  17.386  27.927  1.00 15.00           C
ATOM   1455  NH1 ARG B  41     -42.848  18.491  27.412  1.00 15.00           N
ATOM   1456  NH2 ARG B  41     -41.534  17.468  29.001  1.00 15.00           N
ATOM   1457  C   ARG B  41     -41.143  15.348  22.333  1.00 15.00           C
ATOM   1458  O   ARG B  41     -41.874  14.388  22.103  1.00 15.00           O
ATOM   1459  N   GLY B  42     -40.917  16.314  21.456  1.00 15.00           N
ATOM   1460  CA  GLY B  42     -41.532  16.287  20.143  1.00 15.00           C
ATOM   1461  C   GLY B  42     -40.511  16.420  19.034  1.00 15.00           C
ATOM   1462  O   GLY B  42     -40.867  16.593  17.869  1.00 15.00           O
ATOM   1463  N   ASP B  43     -39.240  16.335  19.399  1.00 15.00           N
ATOM   1464  CA  ASP B  43     -38.159  16.448  18.434  1.00 15.00           C
ATOM   1465  CB  ASP B  43     -36.940  17.135  19.056  1.00 15.00           C
ATOM   1466  CG  ASP B  43     -37.126  18.628  19.221  1.00 15.00           C
ATOM   1467  OD1 ASP B  43     -36.805  19.378  18.271  1.00 15.00           O
ATOM   1468  OD2 ASP B  43     -37.588  19.055  20.302  1.00 15.00           O
ATOM   1469  C   ASP B  43     -37.769  15.071  17.926  1.00 15.00           C
ATOM   1470  O   ASP B  43     -37.554  14.150  18.718  1.00 15.00           O
ATOM   1471  N   PRO B  44     -37.691  14.907  16.598  1.00 15.00           N
ATOM   1472  CA  PRO B  44     -37.324  13.633  15.976  1.00 15.00           C
ATOM   1473  CB  PRO B  44     -37.243  13.971  14.484  1.00 15.00           C
ATOM   1474  CG  PRO B  44     -38.107  15.173  14.323  1.00 15.00           C
ATOM   1475  CD  PRO B  44     -37.967  15.952  15.599  1.00 15.00           C
ATOM   1476  C   PRO B  44     -35.973  13.126  16.473  1.00 15.00           C
ATOM   1477  O   PRO B  44     -35.019  13.897  16.612  1.00 15.00           O
ATOM   1478  N   ALA B  45     -35.899  11.823  16.730  1.00 15.00           N
ATOM   1479  CA  ALA B  45     -34.675  11.193  17.215  1.00 15.00           C
ATOM   1480  CB  ALA B  45     -34.876   9.693  17.370  1.00 15.00           C
ATOM   1481  C   ALA B  45     -33.493  11.483  16.295  1.00 15.00           C
ATOM   1482  O   ALA B  45     -32.373  11.688  16.760  1.00 15.00           O
ATOM   1483  N   ALA B  46     -33.761  11.518  14.993  1.00 15.00           N
ATOM   1484  CA  ALA B  46     -32.728  11.785  13.997  1.00 15.00           C
ATOM   1485  CB  ALA B  46     -33.300  11.643  12.595  1.00 15.00           C
ATOM   1486  C   ALA B  46     -32.122  13.172  14.185  1.00 15.00           C
ATOM   1487  O   ALA B  46     -30.909  13.349  14.083  1.00 15.00           O
ATOM   1488  N   PHE B  47     -32.972  14.149  14.483  1.00 15.00           N
ATOM   1489  CA  PHE B  47     -32.520  15.519  14.686  1.00 15.00           C
ATOM   1490  CB  PHE B  47     -33.717  16.472  14.782  1.00 15.00           C
ATOM   1491  CG  PHE B  47     -33.346  17.895  15.098  1.00 15.00           C
ATOM   1492  CD1 PHE B  47     -32.716  18.688  14.154  1.00 15.00           C
ATOM   1493  CD2 PHE B  47     -33.629  18.438  16.342  1.00 15.00           C
ATOM   1494  CE1 PHE B  47     -32.375  19.995  14.442  1.00 15.00           C
ATOM   1495  CE2 PHE B  47     -33.290  19.745  16.637  1.00 15.00           C
ATOM   1496  CZ  PHE B  47     -32.662  20.525  15.685  1.00 15.00           C
ATOM   1497  C   PHE B  47     -31.661  15.615  15.940  1.00 15.00           C
ATOM   1498  O   PHE B  47     -30.581  16.205  15.922  1.00 15.00           O
ATOM   1499  N   ARG B  48     -32.145  15.016  17.023  1.00 15.00           N
ATOM   1500  CA  ARG B  48     -31.425  15.025  18.289  1.00 15.00           C
ATOM   1501  CB  ARG B  48     -32.242  14.317  19.373  1.00 15.00           C
ATOM   1502  CG  ARG B  48     -31.641  14.413  20.766  1.00 15.00           C
ATOM   1503  CD  ARG B  48     -32.541  13.764  21.804  1.00 15.00           C
ATOM   1504  NE  ARG B  48     -32.521  12.303  21.726  1.00 15.00           N
ATOM   1505  CZ  ARG B  48     -33.594  11.532  21.915  1.00 15.00           C
ATOM   1506  NH1 ARG B  48     -34.773  12.085  22.188  1.00 15.00           N
ATOM   1507  NH2 ARG B  48     -33.485  10.208  21.840  1.00 15.00           N
ATOM   1508  C   ARG B  48     -30.061  14.359  18.138  1.00 15.00           C
ATOM   1509  O   ARG B  48     -29.063  14.836  18.679  1.00 15.00           O
ATOM   1510  N   ALA B  49     -30.029  13.262  17.392  1.00 15.00           N
ATOM   1511  CA  ALA B  49     -28.794  12.529  17.161  1.00 15.00           C
ATOM   1512  CB  ALA B  49     -29.075  11.216  16.446  1.00 15.00           C
ATOM   1513  C   ALA B  49     -27.804  13.371  16.366  1.00 15.00           C
ATOM   1514  O   ALA B  49     -26.626  13.433  16.703  1.00 15.00           O
ATOM   1515  N   LEU B  50     -28.295  14.029  15.320  1.00 15.00           N
ATOM   1516  CA  LEU B  50     -27.451  14.870  14.478  1.00 15.00           C
ATOM   1517  CB  LEU B  50     -28.269  15.490  13.340  1.00 15.00           C
ATOM   1518  CG  LEU B  50     -27.504  16.400  12.375  1.00 15.00           C
ATOM   1519  CD1 LEU B  50     -26.555  15.591  11.503  1.00 15.00           C
ATOM   1520  CD2 LEU B  50     -28.466  17.212  11.522  1.00 15.00           C
ATOM   1521  C   LEU B  50     -26.770  15.966  15.293  1.00 15.00           C
ATOM   1522  O   LEU B  50     -25.566  16.174  15.178  1.00 15.00           O
ATOM   1523  N   VAL B  51     -27.543  16.645  16.131  1.00 15.00           N
ATOM   1524  CA  VAL B  51     -27.016  17.725  16.962  1.00 15.00           C
ATOM   1525  CB  VAL B  51     -28.147  18.447  17.734  1.00 15.00           C
ATOM   1526  CG1 VAL B  51     -27.590  19.566  18.603  1.00 15.00           C
ATOM   1527  CG2 VAL B  51     -29.190  18.992  16.770  1.00 15.00           C
ATOM   1528  C   VAL B  51     -25.966  17.218  17.953  1.00 15.00           C
ATOM   1529  O   VAL B  51     -24.949  17.874  18.186  1.00 15.00           O
ATOM   1530  N   ALA B  52     -26.203  16.038  18.511  1.00 15.00           N
ATOM   1531  CA  ALA B  52     -25.294  15.456  19.494  1.00 15.00           C
ATOM   1532  CB  ALA B  52     -26.031  14.449  20.363  1.00 15.00           C
ATOM   1533  C   ALA B  52     -24.058  14.813  18.863  1.00 15.00           C
ATOM   1534  O   ALA B  52     -23.066  14.563  19.549  1.00 15.00           O
ATOM   1535  N   GLN B  53     -24.112  14.535  17.569  1.00 15.00           N
ATOM   1536  CA  GLN B  53     -22.985  13.905  16.887  1.00 15.00           C
ATOM   1537  CB  GLN B  53     -23.450  12.680  16.090  1.00 15.00           C
ATOM   1538  CG  GLN B  53     -24.139  11.610  16.925  1.00 15.00           C
ATOM   1539  CD  GLN B  53     -23.168  10.690  17.638  1.00 15.00           C
ATOM   1540  OE1 GLN B  53     -22.817   9.624  17.128  1.00 15.00           O
ATOM   1541  NE2 GLN B  53     -22.733  11.090  18.823  1.00 15.00           N
ATOM   1542  C   GLN B  53     -22.244  14.877  15.972  1.00 15.00           C
ATOM   1543  O   GLN B  53     -21.213  14.528  15.398  1.00 15.00           O
ATOM   1544  N   CYS B  54     -22.755  16.091  15.844  1.00 15.00           N
ATOM   1545  CA  CYS B  54     -22.133  17.083  14.978  1.00 15.00           C
ATOM   1546  CB  CYS B  54     -23.190  17.818  14.149  1.00 15.00           C
ATOM   1547  SG  CYS B  54     -22.563  18.563  12.625  1.00 15.00           S
ATOM   1548  C   CYS B  54     -21.288  18.084  15.763  1.00 15.00           C
ATOM   1549  O   CYS B  54     -21.659  18.517  16.857  1.00 15.00           O
ATOM   1550  N   LEU B  55     -20.145  18.438  15.195  1.00 15.00           N
ATOM   1551  CA  LEU B  55     -19.239  19.399  15.804  1.00 15.00           C
ATOM   1552  CB  LEU B  55     -18.032  18.692  16.427  1.00 15.00           C
ATOM   1553  CG  LEU B  55     -17.221  17.785  15.501  1.00 15.00           C
ATOM   1554  CD1 LEU B  55     -15.948  18.482  15.053  1.00 15.00           C
ATOM   1555  CD2 LEU B  55     -16.902  16.466  16.186  1.00 15.00           C
ATOM   1556  C   LEU B  55     -18.801  20.427  14.763  1.00 15.00           C
ATOM   1557  O   LEU B  55     -18.815  20.143  13.562  1.00 15.00           O
ATOM   1558  N   VAL B  56     -18.410  21.609  15.220  1.00 15.00           N
ATOM   1559  CA  VAL B  56     -17.997  22.680  14.322  1.00 15.00           C
ATOM   1560  CB  VAL B  56     -18.862  23.946  14.523  1.00 15.00           C
ATOM   1561  CG1 VAL B  56     -18.591  24.970  13.431  1.00 15.00           C
ATOM   1562  CG2 VAL B  56     -20.342  23.592  14.573  1.00 15.00           C
ATOM   1563  C   VAL B  56     -16.528  23.043  14.532  1.00 15.00           C
ATOM   1564  O   VAL B  56     -16.075  23.214  15.666  1.00 15.00           O
ATOM   1565  N   CYS B  57     -15.793  23.150  13.434  1.00 15.00           N
ATOM   1566  CA  CYS B  57     -14.383  23.507  13.480  1.00 15.00           C
ATOM   1567  CB  CYS B  57     -13.525  22.369  12.924  1.00 15.00           C
ATOM   1568  SG  CYS B  57     -13.695  20.799  13.797  1.00 15.00           S
ATOM   1569  C   CYS B  57     -14.131  24.774  12.673  1.00 15.00           C
ATOM   1570  O   CYS B  57     -14.758  24.993  11.632  1.00 15.00           O
ATOM   1571  N   VAL B  58     -13.225  25.610  13.154  1.00 15.00           N
ATOM   1572  CA  VAL B  58     -12.893  26.846  12.465  1.00 15.00           C
ATOM   1573  CB  VAL B  58     -13.282  28.094  13.300  1.00 15.00           C
ATOM   1574  CG1 VAL B  58     -12.351  28.298  14.483  1.00 15.00           C
ATOM   1575  CG2 VAL B  58     -13.346  29.344  12.437  1.00 15.00           C
ATOM   1576  C   VAL B  58     -11.406  26.873  12.103  1.00 15.00           C
ATOM   1577  O   VAL B  58     -10.557  26.469  12.905  1.00 15.00           O
ATOM   1578  N   PRO B  59     -11.080  27.291  10.867  1.00 15.00           N
ATOM   1579  CA  PRO B  59      -9.695  27.385  10.390  1.00 15.00           C
ATOM   1580  CB  PRO B  59      -9.821  28.030   9.002  1.00 15.00           C
ATOM   1581  CG  PRO B  59     -11.215  28.555   8.933  1.00 15.00           C
ATOM   1582  CD  PRO B  59     -12.037  27.673   9.820  1.00 15.00           C
ATOM   1583  C   PRO B  59      -8.813  28.240  11.301  1.00 15.00           C
ATOM   1584  O   PRO B  59      -9.303  29.036  12.105  1.00 15.00           O
ATOM   1585  N   TRP B  60      -7.509  28.067  11.162  1.00 15.00           N
ATOM   1586  CA  TRP B  60      -6.539  28.792  11.969  1.00 15.00           C
ATOM   1587  CB  TRP B  60      -5.245  27.970  12.038  1.00 15.00           C
ATOM   1588  CG  TRP B  60      -4.175  28.531  12.926  1.00 15.00           C
ATOM   1589  CD1 TRP B  60      -4.275  28.822  14.255  1.00 15.00           C
ATOM   1590  CD2 TRP B  60      -2.831  28.847  12.547  1.00 15.00           C
ATOM   1591  NE1 TRP B  60      -3.080  29.309  14.725  1.00 15.00           N
ATOM   1592  CE2 TRP B  60      -2.177  29.333  13.696  1.00 15.00           C
ATOM   1593  CE3 TRP B  60      -2.119  28.769  11.347  1.00 15.00           C
ATOM   1594  CZ2 TRP B  60      -0.844  29.738  13.679  1.00 15.00           C
ATOM   1595  CZ3 TRP B  60      -0.797  29.170  11.332  1.00 15.00           C
ATOM   1596  CH2 TRP B  60      -0.173  29.649  12.491  1.00 15.00           C
ATOM   1597  C   TRP B  60      -6.263  30.173  11.379  1.00 15.00           C
ATOM   1598  O   TRP B  60      -5.952  31.120  12.105  1.00 15.00           O
ATOM   1599  N   ASP B  61      -6.410  30.274  10.068  1.00 15.00           N
ATOM   1600  CA  ASP B  61      -6.158  31.511   9.340  1.00 15.00           C
ATOM   1601  CB  ASP B  61      -5.455  31.196   8.009  1.00 15.00           C
ATOM   1602  CG  ASP B  61      -6.240  30.235   7.123  1.00 15.00           C
ATOM   1603  OD1 ASP B  61      -6.959  29.361   7.670  1.00 15.00           O
ATOM   1604  OD2 ASP B  61      -6.146  30.355   5.888  1.00 15.00           O
ATOM   1605  C   ASP B  61      -7.434  32.318   9.082  1.00 15.00           C
ATOM   1606  O   ASP B  61      -7.516  33.494   9.443  1.00 15.00           O
ATOM   1607  N   ALA B  62      -8.423  31.687   8.458  1.00 15.00           N
ATOM   1608  CA  ALA B  62      -9.679  32.353   8.125  1.00 15.00           C
ATOM   1609  CB  ALA B  62     -10.532  31.487   7.211  1.00 15.00           C
ATOM   1610  C   ALA B  62     -10.467  32.800   9.357  1.00 15.00           C
ATOM   1611  O   ALA B  62     -10.339  32.230  10.442  1.00 15.00           O
ATOM   1612  N   ARG B  63     -11.295  33.823   9.169  1.00 15.00           N
ATOM   1613  CA  ARG B  63     -12.103  34.367  10.252  1.00 15.00           C
ATOM   1614  CB  ARG B  63     -11.654  35.796  10.603  1.00 15.00           C
ATOM   1615  CG  ARG B  63     -11.632  36.770   9.429  1.00 15.00           C
ATOM   1616  CD  ARG B  63     -12.876  37.651   9.402  1.00 15.00           C
ATOM   1617  NE  ARG B  63     -12.898  38.536   8.233  1.00 15.00           N
ATOM   1618  CZ  ARG B  63     -14.007  39.087   7.731  1.00 15.00           C
ATOM   1619  NH1 ARG B  63     -15.184  38.846   8.296  1.00 15.00           N
ATOM   1620  NH2 ARG B  63     -13.937  39.875   6.661  1.00 15.00           N
ATOM   1621  C   ARG B  63     -13.595  34.338   9.919  1.00 15.00           C
ATOM   1622  O   ARG B  63     -14.009  34.752   8.829  1.00 15.00           O
ATOM   1623  N   PRO B  64     -14.414  33.823  10.847  1.00 15.00           N
ATOM   1624  CA  PRO B  64     -15.863  33.755  10.683  1.00 15.00           C
ATOM   1625  CB  PRO B  64     -16.236  32.550  11.546  1.00 15.00           C
ATOM   1626  CG  PRO B  64     -15.214  32.519  12.637  1.00 15.00           C
ATOM   1627  CD  PRO B  64     -13.987  33.242  12.132  1.00 15.00           C
ATOM   1628  C   PRO B  64     -16.531  35.025  11.217  1.00 15.00           C
ATOM   1629  O   PRO B  64     -16.283  35.437  12.349  1.00 15.00           O
ATOM   1630  N   PRO B  65     -17.356  35.686  10.394  1.00 15.00           N
ATOM   1631  CA  PRO B  65     -18.045  36.909  10.769  1.00 15.00           C
ATOM   1632  CB  PRO B  65     -18.020  37.694   9.453  1.00 15.00           C
ATOM   1633  CG  PRO B  65     -17.899  36.664   8.361  1.00 15.00           C
ATOM   1634  CD  PRO B  65     -17.667  35.322   9.015  1.00 15.00           C
ATOM   1635  C   PRO B  65     -19.497  36.687  11.209  1.00 15.00           C
ATOM   1636  O   PRO B  65     -20.397  36.574  10.375  1.00 15.00           O
ATOM   1637  N   PRO B  66     -19.748  36.633  12.526  1.00 15.00           N
ATOM   1638  CA  PRO B  66     -21.095  36.459  13.062  1.00 15.00           C
ATOM   1639  CB  PRO B  66     -20.829  35.837  14.434  1.00 15.00           C
ATOM   1640  CG  PRO B  66     -19.498  36.374  14.853  1.00 15.00           C
ATOM   1641  CD  PRO B  66     -18.742  36.737  13.597  1.00 15.00           C
ATOM   1642  C   PRO B  66     -21.779  37.820  13.206  1.00 15.00           C
ATOM   1643  O   PRO B  66     -22.159  38.232  14.299  1.00 15.00           O
ATOM   1644  N   ALA B  67     -21.910  38.505  12.071  1.00 15.00           N
ATOM   1645  CA  ALA B  67     -22.508  39.837  12.013  1.00 15.00           C
ATOM   1646  CB  ALA B  67     -22.488  40.367  10.586  1.00 15.00           C
ATOM   1647  C   ALA B  67     -23.917  39.908  12.600  1.00 15.00           C
ATOM   1648  O   ALA B  67     -24.125  40.528  13.641  1.00 15.00           O
ATOM   1649  N   ALA B  68     -24.887  39.288  11.937  1.00 15.00           N
ATOM   1650  CA  ALA B  68     -26.260  39.332  12.420  1.00 15.00           C
ATOM   1651  CB  ALA B  68     -26.968  40.567  11.877  1.00 15.00           C
ATOM   1652  C   ALA B  68     -27.044  38.077  12.058  1.00 15.00           C
ATOM   1653  O   ALA B  68     -27.122  37.698  10.891  1.00 15.00           O
ATOM   1654  N   PRO B  69     -27.604  37.398  13.068  1.00 15.00           N
ATOM   1655  CA  PRO B  69     -28.419  36.213  12.880  1.00 15.00           C
ATOM   1656  CB  PRO B  69     -28.040  35.368  14.103  1.00 15.00           C
ATOM   1657  CG  PRO B  69     -27.499  36.332  15.125  1.00 15.00           C
ATOM   1658  CD  PRO B  69     -27.457  37.701  14.491  1.00 15.00           C
ATOM   1659  C   PRO B  69     -29.904  36.579  12.934  1.00 15.00           C
ATOM   1660  O   PRO B  69     -30.451  36.821  14.010  1.00 15.00           O
ATOM   1661  N   SER B  70     -30.552  36.643  11.776  1.00 15.00           N
ATOM   1662  CA  SER B  70     -31.966  37.000  11.721  1.00 15.00           C
ATOM   1663  CB  SER B  70     -32.417  37.224  10.277  1.00 15.00           C
ATOM   1664  OG  SER B  70     -32.202  36.065   9.493  1.00 15.00           O
ATOM   1665  C   SER B  70     -32.856  35.956  12.389  1.00 15.00           C
ATOM   1666  O   SER B  70     -33.943  36.284  12.872  1.00 15.00           O
ATOM   1667  N   PHE B  71     -32.392  34.702  12.402  1.00 15.00           N
ATOM   1668  CA  PHE B  71     -33.150  33.596  12.992  1.00 15.00           C
ATOM   1669  CB  PHE B  71     -33.320  33.780  14.506  1.00 15.00           C
ATOM   1670  CG  PHE B  71     -32.086  33.480  15.307  1.00 15.00           C
ATOM   1671  CD1 PHE B  71     -31.593  32.188  15.387  1.00 15.00           C
ATOM   1672  CD2 PHE B  71     -31.423  34.487  15.987  1.00 15.00           C
ATOM   1673  CE1 PHE B  71     -30.462  31.905  16.127  1.00 15.00           C
ATOM   1674  CE2 PHE B  71     -30.290  34.212  16.730  1.00 15.00           C
ATOM   1675  CZ  PHE B  71     -29.809  32.919  16.799  1.00 15.00           C
ATOM   1676  C   PHE B  71     -34.510  33.470  12.313  1.00 15.00           C
ATOM   1677  O   PHE B  71     -35.496  33.052  12.920  1.00 15.00           O
ATOM   1678  N   ARG B  72     -34.552  33.832  11.039  1.00 15.00           N
ATOM   1679  CA  ARG B  72     -35.781  33.783  10.276  1.00 15.00           C
ATOM   1680  CB  ARG B  72     -36.319  35.203  10.074  1.00 15.00           C
ATOM   1681  CG  ARG B  72     -37.755  35.273   9.583  1.00 15.00           C
ATOM   1682  CD  ARG B  72     -38.304  36.687   9.680  1.00 15.00           C
ATOM   1683  NE  ARG B  72     -38.324  37.171  11.062  1.00 15.00           N
ATOM   1684  CZ  ARG B  72     -39.430  37.288  11.797  1.00 15.00           C
ATOM   1685  NH1 ARG B  72     -40.612  36.954  11.284  1.00 15.00           N
ATOM   1686  NH2 ARG B  72     -39.355  37.740  13.045  1.00 15.00           N
ATOM   1687  C   ARG B  72     -35.547  33.112   8.931  1.00 15.00           C
ATOM   1688  O   ARG B  72     -34.416  33.051   8.451  1.00 15.00           O
ATOM   1689  N   GLN B  73     -36.617  32.599   8.346  1.00 15.00           N
ATOM   1690  CA  GLN B  73     -36.547  31.937   7.054  1.00 15.00           C
ATOM   1691  CB  GLN B  73     -37.393  30.664   7.065  1.00 15.00           C
ATOM   1692  CG  GLN B  73     -36.835  29.558   7.942  1.00 15.00           C
ATOM   1693  CD  GLN B  73     -37.688  28.306   7.920  1.00 15.00           C
ATOM   1694  OE1 GLN B  73     -38.913  28.368   7.813  1.00 15.00           O
ATOM   1695  NE2 GLN B  73     -37.044  27.156   8.023  1.00 15.00           N
ATOM   1696  C   GLN B  73     -37.040  32.874   5.965  1.00 15.00           C
ATOM   1697  O   GLN B  73     -38.003  33.620   6.170  1.00 15.00           O
ATOM   1698  N   VAL B  74     -36.367  32.855   4.826  1.00 15.00           N
ATOM   1699  CA  VAL B  74     -36.740  33.699   3.702  1.00 15.00           C
ATOM   1700  CB  VAL B  74     -35.546  34.545   3.203  1.00 15.00           C
ATOM   1701  CG1 VAL B  74     -35.977  35.484   2.085  1.00 15.00           C
ATOM   1702  CG2 VAL B  74     -34.923  35.329   4.350  1.00 15.00           C
ATOM   1703  C   VAL B  74     -37.267  32.847   2.553  1.00 15.00           C
ATOM   1704  O   VAL B  74     -38.313  33.146   1.973  1.00 15.00           O
ATOM   1705  N   SER B  75     -36.550  31.777   2.245  1.00 15.00           N
ATOM   1706  CA  SER B  75     -36.938  30.891   1.161  1.00 15.00           C
ATOM   1707  CB  SER B  75     -36.004  31.087  -0.036  1.00 15.00           C
ATOM   1708  OG  SER B  75     -35.811  32.461  -0.329  1.00 15.00           O
ATOM   1709  C   SER B  75     -36.914  29.430   1.607  1.00 15.00           C
ATOM   1710  O   SER B  75     -36.763  29.129   2.790  1.00 15.00           O
ATOM   1711  N   CYS B  76     -37.074  28.524   0.651  1.00 15.00           N
ATOM   1712  CA  CYS B  76     -37.066  27.100   0.939  1.00 15.00           C
ATOM   1713  CB  CYS B  76     -37.793  26.340  -0.171  1.00 15.00           C
ATOM   1714  SG  CYS B  76     -39.295  27.153  -0.764  1.00 15.00           S
ATOM   1715  C   CYS B  76     -35.633  26.589   1.065  1.00 15.00           C
ATOM   1716  O   CYS B  76     -34.714  27.152   0.471  1.00 15.00           O
ATOM   1717  N   LEU B  77     -35.458  25.510   1.824  1.00 15.00           N
ATOM   1718  CA  LEU B  77     -34.142  24.908   2.042  1.00 15.00           C
ATOM   1719  CB  LEU B  77     -34.282  23.614   2.852  1.00 15.00           C
ATOM   1720  CG  LEU B  77     -32.988  22.854   3.162  1.00 15.00           C
ATOM   1721  CD1 LEU B  77     -32.102  23.655   4.102  1.00 15.00           C
ATOM   1722  CD2 LEU B  77     -33.296  21.485   3.749  1.00 15.00           C
ATOM   1723  C   LEU B  77     -33.414  24.626   0.726  1.00 15.00           C
ATOM   1724  O   LEU B  77     -32.212  24.860   0.611  1.00 15.00           O
ATOM   1725  N   LYS B  78     -34.154  24.142  -0.267  1.00 15.00           N
ATOM   1726  CA  LYS B  78     -33.572  23.820  -1.567  1.00 15.00           C
ATOM   1727  CB  LYS B  78     -34.581  23.098  -2.469  1.00 15.00           C
ATOM   1728  CG  LYS B  78     -34.955  21.700  -1.986  1.00 15.00           C
ATOM   1729  CD  LYS B  78     -35.892  20.995  -2.959  1.00 15.00           C
ATOM   1730  CE  LYS B  78     -35.147  20.005  -3.847  1.00 15.00           C
ATOM   1731  NZ  LYS B  78     -35.017  18.662  -3.217  1.00 15.00           N
ATOM   1732  C   LYS B  78     -32.971  25.046  -2.262  1.00 15.00           C
ATOM   1733  O   LYS B  78     -31.978  24.927  -2.978  1.00 15.00           O
ATOM   1734  N   GLU B  79     -33.557  26.220  -2.034  1.00 15.00           N
ATOM   1735  CA  GLU B  79     -33.055  27.452  -2.643  1.00 15.00           C
ATOM   1736  CB  GLU B  79     -34.121  28.558  -2.604  1.00 15.00           C
ATOM   1737  CG  GLU B  79     -33.786  29.799  -3.429  1.00 15.00           C
ATOM   1738  CD  GLU B  79     -33.102  30.891  -2.620  1.00 15.00           C
ATOM   1739  OE1 GLU B  79     -33.174  30.841  -1.378  1.00 15.00           O
ATOM   1740  OE2 GLU B  79     -32.496  31.803  -3.229  1.00 15.00           O
ATOM   1741  C   GLU B  79     -31.783  27.900  -1.932  1.00 15.00           C
ATOM   1742  O   GLU B  79     -30.797  28.269  -2.572  1.00 15.00           O
ATOM   1743  N   LEU B  80     -31.810  27.834  -0.604  1.00 15.00           N
ATOM   1744  CA  LEU B  80     -30.669  28.220   0.216  1.00 15.00           C
ATOM   1745  CB  LEU B  80     -31.005  28.038   1.702  1.00 15.00           C
ATOM   1746  CG  LEU B  80     -30.003  28.603   2.716  1.00 15.00           C
ATOM   1747  CD1 LEU B  80     -30.730  29.056   3.970  1.00 15.00           C
ATOM   1748  CD2 LEU B  80     -28.942  27.570   3.070  1.00 15.00           C
ATOM   1749  C   LEU B  80     -29.442  27.394  -0.148  1.00 15.00           C
ATOM   1750  O   LEU B  80     -28.362  27.939  -0.374  1.00 15.00           O
ATOM   1751  N   VAL B  81     -29.617  26.079  -0.218  1.00 15.00           N
ATOM   1752  CA  VAL B  81     -28.517  25.184  -0.553  1.00 15.00           C
ATOM   1753  CB  VAL B  81     -28.924  23.699  -0.440  1.00 15.00           C
ATOM   1754  CG1 VAL B  81     -27.770  22.791  -0.844  1.00 15.00           C
ATOM   1755  CG2 VAL B  81     -29.379  23.380   0.976  1.00 15.00           C
ATOM   1756  C   VAL B  81     -27.987  25.482  -1.953  1.00 15.00           C
ATOM   1757  O   VAL B  81     -26.777  25.573  -2.160  1.00 15.00           O
ATOM   1758  N   ALA B  82     -28.896  25.674  -2.904  1.00 15.00           N
ATOM   1759  CA  ALA B  82     -28.506  25.964  -4.280  1.00 15.00           C
ATOM   1760  CB  ALA B  82     -29.715  25.963  -5.201  1.00 15.00           C
ATOM   1761  C   ALA B  82     -27.745  27.281  -4.384  1.00 15.00           C
ATOM   1762  O   ALA B  82     -26.768  27.384  -5.131  1.00 15.00           O
ATOM   1763  N   ARG B  83     -28.183  28.284  -3.630  1.00 15.00           N
ATOM   1764  CA  ARG B  83     -27.523  29.575  -3.657  1.00 15.00           C
ATOM   1765  CB  ARG B  83     -28.428  30.713  -3.176  1.00 15.00           C
ATOM   1766  CG  ARG B  83     -29.494  31.096  -4.197  1.00 15.00           C
ATOM   1767  CD  ARG B  83     -29.311  32.515  -4.724  1.00 15.00           C
ATOM   1768  NE  ARG B  83     -29.827  33.511  -3.780  1.00 15.00           N
ATOM   1769  CZ  ARG B  83     -29.433  34.779  -3.742  1.00 15.00           C
ATOM   1770  NH1 ARG B  83     -28.516  35.210  -4.612  1.00 15.00           N
ATOM   1771  NH2 ARG B  83     -29.921  35.595  -2.815  1.00 15.00           N
ATOM   1772  C   ARG B  83     -26.182  29.521  -2.932  1.00 15.00           C
ATOM   1773  O   ARG B  83     -25.244  30.209  -3.317  1.00 15.00           O
ATOM   1774  N   VAL B  84     -26.088  28.696  -1.888  1.00 15.00           N
ATOM   1775  CA  VAL B  84     -24.830  28.532  -1.166  1.00 15.00           C
ATOM   1776  CB  VAL B  84     -25.003  27.698   0.132  1.00 15.00           C
ATOM   1777  CG1 VAL B  84     -23.662  27.153   0.623  1.00 15.00           C
ATOM   1778  CG2 VAL B  84     -25.643  28.554   1.215  1.00 15.00           C
ATOM   1779  C   VAL B  84     -23.821  27.858  -2.100  1.00 15.00           C
ATOM   1780  O   VAL B  84     -22.651  28.245  -2.163  1.00 15.00           O
ATOM   1781  N   LEU B  85     -24.298  26.859  -2.845  1.00 15.00           N
ATOM   1782  CA  LEU B  85     -23.458  26.146  -3.803  1.00 15.00           C
ATOM   1783  CB  LEU B  85     -24.227  24.998  -4.469  1.00 15.00           C
ATOM   1784  CG  LEU B  85     -24.639  23.831  -3.568  1.00 15.00           C
ATOM   1785  CD1 LEU B  85     -25.304  22.734  -4.383  1.00 15.00           C
ATOM   1786  CD2 LEU B  85     -23.446  23.285  -2.802  1.00 15.00           C
ATOM   1787  C   LEU B  85     -22.949  27.111  -4.869  1.00 15.00           C
ATOM   1788  O   LEU B  85     -21.786  27.052  -5.269  1.00 15.00           O
ATOM   1789  N   GLN B  86     -23.829  28.006  -5.321  1.00 15.00           N
ATOM   1790  CA  GLN B  86     -23.464  28.996  -6.326  1.00 15.00           C
ATOM   1791  CB  GLN B  86     -24.665  29.858  -6.730  1.00 15.00           C
ATOM   1792  CG  GLN B  86     -24.273  31.072  -7.565  1.00 15.00           C
ATOM   1793  CD  GLN B  86     -25.407  32.052  -7.783  1.00 15.00           C
ATOM   1794  OE1 GLN B  86     -26.568  31.666  -7.906  1.00 15.00           O
ATOM   1795  NE2 GLN B  86     -25.077  33.335  -7.810  1.00 15.00           N
ATOM   1796  C   GLN B  86     -22.343  29.892  -5.819  1.00 15.00           C
ATOM   1797  O   GLN B  86     -21.306  30.025  -6.468  1.00 15.00           O
ATOM   1798  N   ARG B  87     -22.551  30.484  -4.644  1.00 15.00           N
ATOM   1799  CA  ARG B  87     -21.561  31.380  -4.048  1.00 15.00           C
ATOM   1800  CB  ARG B  87     -22.039  31.939  -2.702  1.00 15.00           C
ATOM   1801  CG  ARG B  87     -23.476  32.446  -2.678  1.00 15.00           C
ATOM   1802  CD  ARG B  87     -23.813  33.315  -3.883  1.00 15.00           C
ATOM   1803  NE  ARG B  87     -22.959  34.494  -3.976  1.00 15.00           N
ATOM   1804  CZ  ARG B  87     -23.099  35.588  -3.236  1.00 15.00           C
ATOM   1805  NH1 ARG B  87     -24.070  35.664  -2.327  1.00 15.00           N
ATOM   1806  NH2 ARG B  87     -22.263  36.604  -3.408  1.00 15.00           N
ATOM   1807  C   ARG B  87     -20.218  30.679  -3.874  1.00 15.00           C
ATOM   1808  O   ARG B  87     -19.162  31.302  -3.977  1.00 15.00           O
ATOM   1809  N   LEU B  88     -20.265  29.382  -3.603  1.00 15.00           N
ATOM   1810  CA  LEU B  88     -19.051  28.599  -3.433  1.00 15.00           C
ATOM   1811  CB  LEU B  88     -19.371  27.211  -2.868  1.00 15.00           C
ATOM   1812  CG  LEU B  88     -19.026  26.985  -1.392  1.00 15.00           C
ATOM   1813  CD1 LEU B  88     -17.531  27.141  -1.158  1.00 15.00           C
ATOM   1814  CD2 LEU B  88     -19.813  27.930  -0.496  1.00 15.00           C
ATOM   1815  C   LEU B  88     -18.304  28.480  -4.757  1.00 15.00           C
ATOM   1816  O   LEU B  88     -17.076  28.573  -4.801  1.00 15.00           O
ATOM   1817  N   CYS B  89     -19.059  28.305  -5.836  1.00 15.00           N
ATOM   1818  CA  CYS B  89     -18.482  28.178  -7.166  1.00 15.00           C
ATOM   1819  CB  CYS B  89     -19.529  27.673  -8.157  1.00 15.00           C
ATOM   1820  SG  CYS B  89     -20.252  26.074  -7.722  1.00 15.00           S
ATOM   1821  C   CYS B  89     -17.899  29.508  -7.633  1.00 15.00           C
ATOM   1822  O   CYS B  89     -16.925  29.535  -8.384  1.00 15.00           O
ATOM   1823  N   GLU B  90     -18.499  30.608  -7.177  1.00 15.00           N
ATOM   1824  CA  GLU B  90     -18.027  31.944  -7.530  1.00 15.00           C
ATOM   1825  CB  GLU B  90     -18.966  33.019  -6.962  1.00 15.00           C
ATOM   1826  CG  GLU B  90     -20.414  32.927  -7.424  1.00 15.00           C
ATOM   1827  CD  GLU B  90     -21.332  33.869  -6.661  1.00 15.00           C
ATOM   1828  OE1 GLU B  90     -22.474  34.096  -7.116  1.00 15.00           O
ATOM   1829  OE2 GLU B  90     -20.922  34.372  -5.588  1.00 15.00           O
ATOM   1830  C   GLU B  90     -16.623  32.163  -6.974  1.00 15.00           C
ATOM   1831  O   GLU B  90     -15.826  32.915  -7.532  1.00 15.00           O
ATOM   1832  N   ARG B  91     -16.330  31.494  -5.865  1.00 15.00           N
ATOM   1833  CA  ARG B  91     -15.031  31.612  -5.220  1.00 15.00           C
ATOM   1834  CB  ARG B  91     -15.172  31.413  -3.710  1.00 15.00           C
ATOM   1835  CG  ARG B  91     -16.190  32.338  -3.065  1.00 15.00           C
ATOM   1836  CD  ARG B  91     -16.545  31.884  -1.659  1.00 15.00           C
ATOM   1837  NE  ARG B  91     -17.639  32.675  -1.094  1.00 15.00           N
ATOM   1838  CZ  ARG B  91     -18.374  32.299  -0.046  1.00 15.00           C
ATOM   1839  NH1 ARG B  91     -18.134  31.137   0.557  1.00 15.00           N
ATOM   1840  NH2 ARG B  91     -19.352  33.086   0.393  1.00 15.00           N
ATOM   1841  C   ARG B  91     -14.030  30.610  -5.792  1.00 15.00           C
ATOM   1842  O   ARG B  91     -12.822  30.832  -5.735  1.00 15.00           O
ATOM   1843  N   GLY B  92     -14.540  29.507  -6.336  1.00 15.00           N
ATOM   1844  CA  GLY B  92     -13.676  28.484  -6.906  1.00 15.00           C
ATOM   1845  C   GLY B  92     -12.871  27.750  -5.848  1.00 15.00           C
ATOM   1846  O   GLY B  92     -11.855  27.125  -6.148  1.00 15.00           O
ATOM   1847  N   ALA B  93     -13.335  27.820  -4.610  1.00 15.00           N
ATOM   1848  CA  ALA B  93     -12.654  27.174  -3.501  1.00 15.00           C
ATOM   1849  CB  ALA B  93     -12.933  27.915  -2.202  1.00 15.00           C
ATOM   1850  C   ALA B  93     -13.063  25.712  -3.379  1.00 15.00           C
ATOM   1851  O   ALA B  93     -14.253  25.393  -3.346  1.00 15.00           O
ATOM   1852  N   LYS B  94     -12.069  24.833  -3.321  1.00 15.00           N
ATOM   1853  CA  LYS B  94     -12.311  23.403  -3.190  1.00 15.00           C
ATOM   1854  CB  LYS B  94     -10.994  22.625  -3.281  1.00 15.00           C
ATOM   1855  CG  LYS B  94     -10.313  22.698  -4.639  1.00 15.00           C
ATOM   1856  CD  LYS B  94      -8.921  22.078  -4.602  1.00 15.00           C
ATOM   1857  CE  LYS B  94      -8.973  20.600  -4.243  1.00 15.00           C
ATOM   1858  NZ  LYS B  94      -7.619  19.981  -4.227  1.00 15.00           N
ATOM   1859  C   LYS B  94     -13.007  23.098  -1.867  1.00 15.00           C
ATOM   1860  O   LYS B  94     -12.393  23.157  -0.802  1.00 15.00           O
ATOM   1861  N   ASN B  95     -14.289  22.787  -1.946  1.00 15.00           N
ATOM   1862  CA  ASN B  95     -15.086  22.475  -0.769  1.00 15.00           C
ATOM   1863  CB  ASN B  95     -16.138  23.572  -0.566  1.00 15.00           C
ATOM   1864  CG  ASN B  95     -16.764  23.567   0.816  1.00 15.00           C
ATOM   1865  OD1 ASN B  95     -17.645  22.761   1.111  1.00 15.00           O
ATOM   1866  ND2 ASN B  95     -16.320  24.478   1.669  1.00 15.00           N
ATOM   1867  C   ASN B  95     -15.777  21.135  -0.978  1.00 15.00           C
ATOM   1868  O   ASN B  95     -15.968  20.713  -2.118  1.00 15.00           O
ATOM   1869  N   VAL B  96     -16.147  20.465   0.110  1.00 15.00           N
ATOM   1870  CA  VAL B  96     -16.825  19.172   0.019  1.00 15.00           C
ATOM   1871  CB  VAL B  96     -17.070  18.552   1.414  1.00 15.00           C
ATOM   1872  CG1 VAL B  96     -17.744  17.191   1.295  1.00 15.00           C
ATOM   1873  CG2 VAL B  96     -15.762  18.426   2.181  1.00 15.00           C
ATOM   1874  C   VAL B  96     -18.155  19.315  -0.722  1.00 15.00           C
ATOM   1875  O   VAL B  96     -18.560  18.432  -1.481  1.00 15.00           O
ATOM   1876  N   LEU B  97     -18.808  20.454  -0.525  1.00 15.00           N
ATOM   1877  CA  LEU B  97     -20.093  20.733  -1.160  1.00 15.00           C
ATOM   1878  CB  LEU B  97     -20.761  21.948  -0.499  1.00 15.00           C
ATOM   1879  CG  LEU B  97     -21.530  21.709   0.808  1.00 15.00           C
ATOM   1880  CD1 LEU B  97     -22.704  20.769   0.591  1.00 15.00           C
ATOM   1881  CD2 LEU B  97     -20.615  21.186   1.903  1.00 15.00           C
ATOM   1882  C   LEU B  97     -19.934  20.994  -2.658  1.00 15.00           C
ATOM   1883  O   LEU B  97     -20.907  20.960  -3.407  1.00 15.00           O
ATOM   1884  N   ALA B  98     -18.704  21.242  -3.092  1.00 15.00           N
ATOM   1885  CA  ALA B  98     -18.435  21.528  -4.496  1.00 15.00           C
ATOM   1886  CB  ALA B  98     -17.360  22.597  -4.626  1.00 15.00           C
ATOM   1887  C   ALA B  98     -18.041  20.273  -5.270  1.00 15.00           C
ATOM   1888  O   ALA B  98     -17.894  20.308  -6.493  1.00 15.00           O
ATOM   1889  N   PHE B  99     -17.870  19.164  -4.561  1.00 15.00           N
ATOM   1890  CA  PHE B  99     -17.493  17.910  -5.202  1.00 15.00           C
ATOM   1891  CB  PHE B  99     -17.100  16.852  -4.167  1.00 15.00           C
ATOM   1892  CG  PHE B  99     -15.669  16.936  -3.717  1.00 15.00           C
ATOM   1893  CD1 PHE B  99     -15.356  17.321  -2.425  1.00 15.00           C
ATOM   1894  CD2 PHE B  99     -14.636  16.630  -4.588  1.00 15.00           C
ATOM   1895  CE1 PHE B  99     -14.041  17.399  -2.007  1.00 15.00           C
ATOM   1896  CE2 PHE B  99     -13.319  16.706  -4.179  1.00 15.00           C
ATOM   1897  CZ  PHE B  99     -13.021  17.092  -2.886  1.00 15.00           C
ATOM   1898  C   PHE B  99     -18.613  17.391  -6.097  1.00 15.00           C
ATOM   1899  O   PHE B  99     -19.680  17.009  -5.616  1.00 15.00           O
ATOM   1900  N   GLY B 100     -18.370  17.406  -7.402  1.00 15.00           N
ATOM   1901  CA  GLY B 100     -19.358  16.927  -8.350  1.00 15.00           C
ATOM   1902  C   GLY B 100     -20.080  18.052  -9.063  1.00 15.00           C
ATOM   1903  O   GLY B 100     -20.923  17.804  -9.930  1.00 15.00           O
ATOM   1904  N   PHE B 101     -19.750  19.287  -8.708  1.00 15.00           N
ATOM   1905  CA  PHE B 101     -20.378  20.453  -9.315  1.00 15.00           C
ATOM   1906  CB  PHE B 101     -21.085  21.299  -8.251  1.00 15.00           C
ATOM   1907  CG  PHE B 101     -22.192  20.577  -7.538  1.00 15.00           C
ATOM   1908  CD1 PHE B 101     -23.473  20.553  -8.064  1.00 15.00           C
ATOM   1909  CD2 PHE B 101     -21.951  19.919  -6.343  1.00 15.00           C
ATOM   1910  CE1 PHE B 101     -24.493  19.887  -7.412  1.00 15.00           C
ATOM   1911  CE2 PHE B 101     -22.966  19.251  -5.686  1.00 15.00           C
ATOM   1912  CZ  PHE B 101     -24.239  19.235  -6.221  1.00 15.00           C
ATOM   1913  C   PHE B 101     -19.355  21.302 -10.060  1.00 15.00           C
ATOM   1914  O   PHE B 101     -18.173  21.308  -9.717  1.00 15.00           O
ATOM   1915  N   ALA B 102     -19.818  22.003 -11.087  1.00 15.00           N
ATOM   1916  CA  ALA B 102     -18.961  22.866 -11.887  1.00 15.00           C
ATOM   1917  CB  ALA B 102     -18.156  22.040 -12.882  1.00 15.00           C
ATOM   1918  C   ALA B 102     -19.808  23.896 -12.623  1.00 15.00           C
ATOM   1919  O   ALA B 102     -21.019  23.731 -12.750  1.00 15.00           O
ATOM   1920  N   LEU B 103     -19.177  24.954 -13.106  1.00 15.00           N
ATOM   1921  CA  LEU B 103     -19.891  25.998 -13.830  1.00 15.00           C
ATOM   1922  CB  LEU B 103     -19.123  27.325 -13.781  1.00 15.00           C
ATOM   1923  CG  LEU B 103     -19.149  28.095 -12.454  1.00 15.00           C
ATOM   1924  CD1 LEU B 103     -20.562  28.184 -11.895  1.00 15.00           C
ATOM   1925  CD2 LEU B 103     -18.191  27.483 -11.442  1.00 15.00           C
ATOM   1926  C   LEU B 103     -20.120  25.581 -15.278  1.00 15.00           C
ATOM   1927  O   LEU B 103     -19.386  24.747 -15.812  1.00 15.00           O
ATOM   1928  N   LEU B 104     -21.150  26.140 -15.900  1.00 15.00           N
ATOM   1929  CA  LEU B 104     -21.467  25.833 -17.293  1.00 15.00           C
ATOM   1930  CB  LEU B 104     -22.832  26.404 -17.682  1.00 15.00           C
ATOM   1931  CG  LEU B 104     -24.059  25.629 -17.196  1.00 15.00           C
ATOM   1932  CD1 LEU B 104     -25.333  26.382 -17.546  1.00 15.00           C
ATOM   1933  CD2 LEU B 104     -24.085  24.232 -17.798  1.00 15.00           C
ATOM   1934  C   LEU B 104     -20.390  26.361 -18.239  1.00 15.00           C
ATOM   1935  O   LEU B 104     -19.378  25.698 -18.473  1.00 15.00           O
ATOM   1936  N   THR B 117     -28.706  27.314 -11.821  1.00 15.00           N
ATOM   1937  CA  THR B 117     -28.959  27.200 -13.250  1.00 15.00           C
ATOM   1938  CB  THR B 117     -29.856  28.358 -13.724  1.00 15.00           C
ATOM   1939  OG1 THR B 117     -29.920  29.355 -12.692  1.00 15.00           O
ATOM   1940  CG2 THR B 117     -31.261  27.856 -14.023  1.00 15.00           C
ATOM   1941  C   THR B 117     -27.650  27.226 -14.032  1.00 15.00           C
ATOM   1942  O   THR B 117     -27.519  26.589 -15.076  1.00 15.00           O
ATOM   1943  N   SER B 118     -26.679  27.959 -13.507  1.00 15.00           N
ATOM   1944  CA  SER B 118     -25.377  28.085 -14.142  1.00 15.00           C
ATOM   1945  CB  SER B 118     -24.841  29.498 -13.911  1.00 15.00           C
ATOM   1946  OG  SER B 118     -25.675  30.205 -13.002  1.00 15.00           O
ATOM   1947  C   SER B 118     -24.397  27.051 -13.589  1.00 15.00           C
ATOM   1948  O   SER B 118     -23.208  27.061 -13.922  1.00 15.00           O
ATOM   1949  N   VAL B 119     -24.909  26.155 -12.756  1.00 15.00           N
ATOM   1950  CA  VAL B 119     -24.092  25.117 -12.143  1.00 15.00           C
ATOM   1951  CB  VAL B 119     -24.180  25.170 -10.601  1.00 15.00           C
ATOM   1952  CG1 VAL B 119     -23.226  24.167  -9.968  1.00 15.00           C
ATOM   1953  CG2 VAL B 119     -23.894  26.575 -10.090  1.00 15.00           C
ATOM   1954  C   VAL B 119     -24.529  23.738 -12.629  1.00 15.00           C
ATOM   1955  O   VAL B 119     -25.700  23.376 -12.530  1.00 15.00           O
ATOM   1956  N   ARG B 120     -23.580  22.978 -13.153  1.00 15.00           N
ATOM   1957  CA  ARG B 120     -23.857  21.642 -13.660  1.00 15.00           C
ATOM   1958  CB  ARG B 120     -23.337  21.483 -15.095  1.00 15.00           C
ATOM   1959  CG  ARG B 120     -21.897  21.934 -15.298  1.00 15.00           C
ATOM   1960  CD  ARG B 120     -21.423  21.664 -16.718  1.00 15.00           C
ATOM   1961  NE  ARG B 120     -20.269  22.490 -17.078  1.00 15.00           N
ATOM   1962  CZ  ARG B 120     -19.347  22.147 -17.979  1.00 15.00           C
ATOM   1963  NH1 ARG B 120     -19.431  20.983 -18.616  1.00 15.00           N
ATOM   1964  NH2 ARG B 120     -18.356  22.985 -18.258  1.00 15.00           N
ATOM   1965  C   ARG B 120     -23.242  20.580 -12.756  1.00 15.00           C
ATOM   1966  O   ARG B 120     -22.267  20.841 -12.050  1.00 15.00           O
ATOM   1967  N   SER B 121     -23.816  19.387 -12.781  1.00 15.00           N
ATOM   1968  CA  SER B 121     -23.328  18.283 -11.973  1.00 15.00           C
ATOM   1969  CB  SER B 121     -24.241  18.067 -10.760  1.00 15.00           C
ATOM   1970  OG  SER B 121     -23.713  17.086  -9.878  1.00 15.00           O
ATOM   1971  C   SER B 121     -23.265  17.015 -12.814  1.00 15.00           C
ATOM   1972  O   SER B 121     -24.250  16.631 -13.442  1.00 15.00           O
ATOM   1973  N   TYR B 122     -22.102  16.381 -12.838  1.00 15.00           N
ATOM   1974  CA  TYR B 122     -21.923  15.154 -13.604  1.00 15.00           C
ATOM   1975  CB  TYR B 122     -20.674  15.218 -14.498  1.00 15.00           C
ATOM   1976  CG  TYR B 122     -19.379  15.548 -13.780  1.00 15.00           C
ATOM   1977  CD1 TYR B 122     -19.098  16.845 -13.363  1.00 15.00           C
ATOM   1978  CD2 TYR B 122     -18.434  14.562 -13.526  1.00 15.00           C
ATOM   1979  CE1 TYR B 122     -17.917  17.148 -12.714  1.00 15.00           C
ATOM   1980  CE2 TYR B 122     -17.250  14.856 -12.877  1.00 15.00           C
ATOM   1981  CZ  TYR B 122     -16.997  16.150 -12.473  1.00 15.00           C
ATOM   1982  OH  TYR B 122     -15.819  16.445 -11.827  1.00 15.00           O
ATOM   1983  C   TYR B 122     -21.895  13.940 -12.682  1.00 15.00           C
ATOM   1984  O   TYR B 122     -22.535  12.926 -12.952  1.00 15.00           O
ATOM   1985  N   LEU B 123     -21.170  14.064 -11.580  1.00 15.00           N
ATOM   1986  CA  LEU B 123     -21.067  12.988 -10.609  1.00 15.00           C
ATOM   1987  CB  LEU B 123     -19.603  12.728 -10.235  1.00 15.00           C
ATOM   1988  CG  LEU B 123     -18.778  11.912 -11.234  1.00 15.00           C
ATOM   1989  CD1 LEU B 123     -17.353  11.740 -10.732  1.00 15.00           C
ATOM   1990  CD2 LEU B 123     -19.423  10.558 -11.490  1.00 15.00           C
ATOM   1991  C   LEU B 123     -21.867  13.337  -9.363  1.00 15.00           C
ATOM   1992  O   LEU B 123     -21.883  14.493  -8.935  1.00 15.00           O
ATOM   1993  N   PRO B 124     -22.565  12.352  -8.785  1.00 15.00           N
ATOM   1994  CA  PRO B 124     -23.366  12.561  -7.580  1.00 15.00           C
ATOM   1995  CB  PRO B 124     -24.225  11.297  -7.503  1.00 15.00           C
ATOM   1996  CG  PRO B 124     -23.424  10.252  -8.199  1.00 15.00           C
ATOM   1997  CD  PRO B 124     -22.630  10.959  -9.263  1.00 15.00           C
ATOM   1998  C   PRO B 124     -22.498  12.696  -6.331  1.00 15.00           C
ATOM   1999  O   PRO B 124     -21.369  12.204  -6.282  1.00 15.00           O
ATOM   2000  N   ASN B 125     -23.042  13.363  -5.326  1.00 15.00           N
ATOM   2001  CA  ASN B 125     -22.345  13.584  -4.066  1.00 15.00           C
ATOM   2002  CB  ASN B 125     -21.935  15.061  -3.975  1.00 15.00           C
ATOM   2003  CG  ASN B 125     -21.125  15.416  -2.739  1.00 15.00           C
ATOM   2004  OD1 ASN B 125     -21.353  14.899  -1.648  1.00 15.00           O
ATOM   2005  ND2 ASN B 125     -20.177  16.324  -2.907  1.00 15.00           N
ATOM   2006  C   ASN B 125     -23.300  13.225  -2.935  1.00 15.00           C
ATOM   2007  O   ASN B 125     -24.201  13.995  -2.613  1.00 15.00           O
ATOM   2008  N   THR B 126     -23.094  12.055  -2.346  1.00 15.00           N
ATOM   2009  CA  THR B 126     -23.954  11.545  -1.278  1.00 15.00           C
ATOM   2010  CB  THR B 126     -23.394  10.219  -0.724  1.00 15.00           C
ATOM   2011  OG1 THR B 126     -22.098  10.442  -0.144  1.00 15.00           O
ATOM   2012  CG2 THR B 126     -23.276   9.192  -1.839  1.00 15.00           C
ATOM   2013  C   THR B 126     -24.132  12.534  -0.124  1.00 15.00           C
ATOM   2014  O   THR B 126     -25.214  12.630   0.451  1.00 15.00           O
ATOM   2015  N   VAL B 127     -23.074  13.266   0.203  1.00 15.00           N
ATOM   2016  CA  VAL B 127     -23.119  14.232   1.295  1.00 15.00           C
ATOM   2017  CB  VAL B 127     -21.703  14.714   1.684  1.00 15.00           C
ATOM   2018  CG1 VAL B 127     -21.752  15.587   2.929  1.00 15.00           C
ATOM   2019  CG2 VAL B 127     -20.772  13.529   1.897  1.00 15.00           C
ATOM   2020  C   VAL B 127     -23.985  15.436   0.932  1.00 15.00           C
ATOM   2021  O   VAL B 127     -24.943  15.762   1.636  1.00 15.00           O
ATOM   2022  N   THR B 128     -23.655  16.075  -0.181  1.00 15.00           N
ATOM   2023  CA  THR B 128     -24.386  17.248  -0.644  1.00 15.00           C
ATOM   2024  CB  THR B 128     -23.674  17.895  -1.850  1.00 15.00           C
ATOM   2025  OG1 THR B 128     -22.292  18.106  -1.527  1.00 15.00           O
ATOM   2026  CG2 THR B 128     -24.316  19.227  -2.209  1.00 15.00           C
ATOM   2027  C   THR B 128     -25.829  16.905  -1.023  1.00 15.00           C
ATOM   2028  O   THR B 128     -26.756  17.660  -0.724  1.00 15.00           O
ATOM   2029  N   ASP B 129     -26.013  15.757  -1.665  1.00 15.00           N
ATOM   2030  CA  ASP B 129     -27.340  15.321  -2.091  1.00 15.00           C
ATOM   2031  CB  ASP B 129     -27.250  14.143  -3.071  1.00 15.00           C
ATOM   2032  CG  ASP B 129     -27.023  14.574  -4.513  1.00 15.00           C
ATOM   2033  OD1 ASP B 129     -27.705  15.514  -4.970  1.00 15.00           O
ATOM   2034  OD2 ASP B 129     -26.169  13.964  -5.199  1.00 15.00           O
ATOM   2035  C   ASP B 129     -28.230  14.972  -0.899  1.00 15.00           C
ATOM   2036  O   ASP B 129     -29.447  15.140  -0.955  1.00 15.00           O
ATOM   2037  N   ALA B 130     -27.621  14.508   0.188  1.00 15.00           N
ATOM   2038  CA  ALA B 130     -28.372  14.144   1.389  1.00 15.00           C
ATOM   2039  CB  ALA B 130     -27.473  13.450   2.401  1.00 15.00           C
ATOM   2040  C   ALA B 130     -29.034  15.364   2.020  1.00 15.00           C
ATOM   2041  O   ALA B 130     -30.149  15.283   2.532  1.00 15.00           O
ATOM   2042  N   LEU B 131     -28.346  16.499   1.957  1.00 15.00           N
ATOM   2043  CA  LEU B 131     -28.854  17.745   2.525  1.00 15.00           C
ATOM   2044  CB  LEU B 131     -27.740  18.797   2.564  1.00 15.00           C
ATOM   2045  CG  LEU B 131     -27.565  19.559   3.883  1.00 15.00           C
ATOM   2046  CD1 LEU B 131     -26.147  20.097   4.000  1.00 15.00           C
ATOM   2047  CD2 LEU B 131     -28.573  20.693   3.990  1.00 15.00           C
ATOM   2048  C   LEU B 131     -30.050  18.268   1.728  1.00 15.00           C
ATOM   2049  O   LEU B 131     -30.782  19.143   2.186  1.00 15.00           O
ATOM   2050  N   ARG B 132     -30.248  17.717   0.538  1.00 15.00           N
ATOM   2051  CA  ARG B 132     -31.351  18.127  -0.322  1.00 15.00           C
ATOM   2052  CB  ARG B 132     -31.068  17.749  -1.776  1.00 15.00           C
ATOM   2053  CG  ARG B 132     -29.958  18.561  -2.416  1.00 15.00           C
ATOM   2054  CD  ARG B 132     -29.730  18.152  -3.860  1.00 15.00           C
ATOM   2055  NE  ARG B 132     -29.205  19.265  -4.650  1.00 15.00           N
ATOM   2056  CZ  ARG B 132     -28.142  19.183  -5.448  1.00 15.00           C
ATOM   2057  NH1 ARG B 132     -27.483  18.037  -5.580  1.00 15.00           N
ATOM   2058  NH2 ARG B 132     -27.736  20.256  -6.118  1.00 15.00           N
ATOM   2059  C   ARG B 132     -32.668  17.510   0.134  1.00 15.00           C
ATOM   2060  O   ARG B 132     -33.746  17.954  -0.269  1.00 15.00           O
ATOM   2061  N   GLY B 133     -32.573  16.490   0.977  1.00 15.00           N
ATOM   2062  CA  GLY B 133     -33.756  15.825   1.477  1.00 15.00           C
ATOM   2063  C   GLY B 133     -33.532  15.240   2.854  1.00 15.00           C
ATOM   2064  O   GLY B 133     -33.475  14.020   3.016  1.00 15.00           O
ATOM   2065  N   SER B 134     -33.385  16.111   3.841  1.00 15.00           N
ATOM   2066  CA  SER B 134     -33.165  15.685   5.212  1.00 15.00           C
ATOM   2067  CB  SER B 134     -31.703  15.918   5.615  1.00 15.00           C
ATOM   2068  OG  SER B 134     -31.520  15.811   7.020  1.00 15.00           O
ATOM   2069  C   SER B 134     -34.101  16.426   6.160  1.00 15.00           C
ATOM   2070  O   SER B 134     -34.135  17.661   6.181  1.00 15.00           O
ATOM   2071  N   GLY B 135     -34.863  15.667   6.935  1.00 15.00           N
ATOM   2072  CA  GLY B 135     -35.780  16.255   7.883  1.00 15.00           C
ATOM   2073  C   GLY B 135     -35.030  16.876   9.040  1.00 15.00           C
ATOM   2074  O   GLY B 135     -35.466  17.878   9.609  1.00 15.00           O
ATOM   2075  N   ALA B 136     -33.891  16.281   9.379  1.00 15.00           N
ATOM   2076  CA  ALA B 136     -33.060  16.780  10.464  1.00 15.00           C
ATOM   2077  CB  ALA B 136     -31.915  15.818  10.743  1.00 15.00           C
ATOM   2078  C   ALA B 136     -32.529  18.168  10.126  1.00 15.00           C
ATOM   2079  O   ALA B 136     -32.625  19.096  10.931  1.00 15.00           O
ATOM   2080  N   TRP B 137     -31.987  18.311   8.920  1.00 15.00           N
ATOM   2081  CA  TRP B 137     -31.453  19.590   8.474  1.00 15.00           C
ATOM   2082  CB  TRP B 137     -30.626  19.430   7.199  1.00 15.00           C
ATOM   2083  CG  TRP B 137     -29.241  18.923   7.459  1.00 15.00           C
ATOM   2084  CD1 TRP B 137     -28.816  17.628   7.407  1.00 15.00           C
ATOM   2085  CD2 TRP B 137     -28.096  19.706   7.821  1.00 15.00           C
ATOM   2086  NE1 TRP B 137     -27.480  17.555   7.715  1.00 15.00           N
ATOM   2087  CE2 TRP B 137     -27.015  18.818   7.975  1.00 15.00           C
ATOM   2088  CE3 TRP B 137     -27.883  21.072   8.035  1.00 15.00           C
ATOM   2089  CZ2 TRP B 137     -25.737  19.251   8.323  1.00 15.00           C
ATOM   2090  CZ3 TRP B 137     -26.615  21.499   8.381  1.00 15.00           C
ATOM   2091  CH2 TRP B 137     -25.559  20.592   8.526  1.00 15.00           C
ATOM   2092  C   TRP B 137     -32.572  20.605   8.275  1.00 15.00           C
ATOM   2093  O   TRP B 137     -32.404  21.794   8.553  1.00 15.00           O
ATOM   2094  N   GLY B 138     -33.718  20.124   7.801  1.00 15.00           N
ATOM   2095  CA  GLY B 138     -34.858  20.993   7.594  1.00 15.00           C
ATOM   2096  C   GLY B 138     -35.333  21.599   8.900  1.00 15.00           C
ATOM   2097  O   GLY B 138     -35.645  22.790   8.969  1.00 15.00           O
ATOM   2098  N   LEU B 139     -35.370  20.778   9.945  1.00 15.00           N
ATOM   2099  CA  LEU B 139     -35.793  21.239  11.258  1.00 15.00           C
ATOM   2100  CB  LEU B 139     -36.033  20.065  12.211  1.00 15.00           C
ATOM   2101  CG  LEU B 139     -36.664  20.415  13.562  1.00 15.00           C
ATOM   2102  CD1 LEU B 139     -37.999  21.120  13.369  1.00 15.00           C
ATOM   2103  CD2 LEU B 139     -36.836  19.168  14.411  1.00 15.00           C
ATOM   2104  C   LEU B 139     -34.768  22.206  11.839  1.00 15.00           C
ATOM   2105  O   LEU B 139     -35.126  23.156  12.533  1.00 15.00           O
ATOM   2106  N   LEU B 140     -33.493  21.966  11.542  1.00 15.00           N
ATOM   2107  CA  LEU B 140     -32.425  22.835  12.021  1.00 15.00           C
ATOM   2108  CB  LEU B 140     -31.050  22.274  11.644  1.00 15.00           C
ATOM   2109  CG  LEU B 140     -29.838  23.016  12.216  1.00 15.00           C
ATOM   2110  CD1 LEU B 140     -29.828  22.942  13.736  1.00 15.00           C
ATOM   2111  CD2 LEU B 140     -28.547  22.457  11.641  1.00 15.00           C
ATOM   2112  C   LEU B 140     -32.606  24.235  11.445  1.00 15.00           C
ATOM   2113  O   LEU B 140     -32.469  25.232  12.152  1.00 15.00           O
ATOM   2114  N   LEU B 141     -32.945  24.293  10.159  1.00 15.00           N
ATOM   2115  CA  LEU B 141     -33.178  25.561   9.474  1.00 15.00           C
ATOM   2116  CB  LEU B 141     -33.464  25.304   7.989  1.00 15.00           C
ATOM   2117  CG  LEU B 141     -33.899  26.511   7.153  1.00 15.00           C
ATOM   2118  CD1 LEU B 141     -32.753  27.494   6.983  1.00 15.00           C
ATOM   2119  CD2 LEU B 141     -34.432  26.066   5.801  1.00 15.00           C
ATOM   2120  C   LEU B 141     -34.357  26.285  10.116  1.00 15.00           C
ATOM   2121  O   LEU B 141     -34.393  27.511  10.190  1.00 15.00           O
ATOM   2122  N   ARG B 142     -35.316  25.505  10.593  1.00 15.00           N
ATOM   2123  CA  ARG B 142     -36.500  26.041  11.245  1.00 15.00           C
ATOM   2124  CB  ARG B 142     -37.549  24.926  11.387  1.00 15.00           C
ATOM   2125  CG  ARG B 142     -38.767  25.269  12.236  1.00 15.00           C
ATOM   2126  CD  ARG B 142     -39.704  26.224  11.516  1.00 15.00           C
ATOM   2127  NE  ARG B 142     -39.261  27.614  11.616  1.00 15.00           N
ATOM   2128  CZ  ARG B 142     -39.811  28.618  10.937  1.00 15.00           C
ATOM   2129  NH1 ARG B 142     -40.826  28.387  10.111  1.00 15.00           N
ATOM   2130  NH2 ARG B 142     -39.347  29.854  11.088  1.00 15.00           N
ATOM   2131  C   ARG B 142     -36.147  26.617  12.617  1.00 15.00           C
ATOM   2132  O   ARG B 142     -36.840  27.500  13.128  1.00 15.00           O
ATOM   2133  N   ARG B 143     -35.059  26.123  13.195  1.00 15.00           N
ATOM   2134  CA  ARG B 143     -34.617  26.557  14.515  1.00 15.00           C
ATOM   2135  CB  ARG B 143     -33.972  25.386  15.272  1.00 15.00           C
ATOM   2136  CG  ARG B 143     -34.855  24.158  15.456  1.00 15.00           C
ATOM   2137  CD  ARG B 143     -35.870  24.354  16.570  1.00 15.00           C
ATOM   2138  NE  ARG B 143     -36.238  23.090  17.217  1.00 15.00           N
ATOM   2139  CZ  ARG B 143     -36.921  23.011  18.362  1.00 15.00           C
ATOM   2140  NH1 ARG B 143     -37.313  24.119  18.981  1.00 15.00           N
ATOM   2141  NH2 ARG B 143     -37.211  21.830  18.891  1.00 15.00           N
ATOM   2142  C   ARG B 143     -33.623  27.722  14.466  1.00 15.00           C
ATOM   2143  O   ARG B 143     -33.710  28.644  15.274  1.00 15.00           O
ATOM   2144  N   VAL B 144     -32.682  27.682  13.525  1.00 15.00           N
ATOM   2145  CA  VAL B 144     -31.649  28.719  13.443  1.00 15.00           C
ATOM   2146  CB  VAL B 144     -30.239  28.120  13.234  1.00 15.00           C
ATOM   2147  CG1 VAL B 144     -29.896  27.147  14.352  1.00 15.00           C
ATOM   2148  CG2 VAL B 144     -30.124  27.443  11.874  1.00 15.00           C
ATOM   2149  C   VAL B 144     -31.906  29.802  12.394  1.00 15.00           C
ATOM   2150  O   VAL B 144     -31.346  30.894  12.479  1.00 15.00           O
ATOM   2151  N   GLY B 145     -32.732  29.517  11.405  1.00 15.00           N
ATOM   2152  CA  GLY B 145     -32.996  30.502  10.377  1.00 15.00           C
ATOM   2153  C   GLY B 145     -32.061  30.351   9.192  1.00 15.00           C
ATOM   2154  O   GLY B 145     -31.110  29.566   9.239  1.00 15.00           O
ATOM   2155  N   ASP B 146     -32.317  31.120   8.146  1.00 15.00           N
ATOM   2156  CA  ASP B 146     -31.527  31.062   6.918  1.00 15.00           C
ATOM   2157  CB  ASP B 146     -32.203  31.870   5.801  1.00 15.00           C
ATOM   2158  CG  ASP B 146     -33.524  31.273   5.342  1.00 15.00           C
ATOM   2159  OD1 ASP B 146     -34.107  30.462   6.090  1.00 15.00           O
ATOM   2160  OD2 ASP B 146     -33.992  31.628   4.239  1.00 15.00           O
ATOM   2161  C   ASP B 146     -30.086  31.529   7.109  1.00 15.00           C
ATOM   2162  O   ASP B 146     -29.147  30.792   6.804  1.00 15.00           O
ATOM   2163  N   ASP B 147     -29.925  32.747   7.621  1.00 15.00           N
ATOM   2164  CA  ASP B 147     -28.602  33.353   7.840  1.00 15.00           C
ATOM   2165  CB  ASP B 147     -28.716  34.620   8.689  1.00 15.00           C
ATOM   2166  CG  ASP B 147     -29.387  35.765   7.969  1.00 15.00           C
ATOM   2167  OD1 ASP B 147     -29.457  35.733   6.728  1.00 15.00           O
ATOM   2168  OD2 ASP B 147     -29.860  36.691   8.657  1.00 15.00           O
ATOM   2169  C   ASP B 147     -27.605  32.412   8.501  1.00 15.00           C
ATOM   2170  O   ASP B 147     -26.509  32.188   7.982  1.00 15.00           O
ATOM   2171  N   VAL B 148     -27.988  31.865   9.648  1.00 15.00           N
ATOM   2172  CA  VAL B 148     -27.119  30.965  10.397  1.00 15.00           C
ATOM   2173  CB  VAL B 148     -27.773  30.490  11.712  1.00 15.00           C
ATOM   2174  CG1 VAL B 148     -26.800  29.649  12.528  1.00 15.00           C
ATOM   2175  CG2 VAL B 148     -28.252  31.683  12.526  1.00 15.00           C
ATOM   2176  C   VAL B 148     -26.686  29.765   9.558  1.00 15.00           C
ATOM   2177  O   VAL B 148     -25.520  29.370   9.585  1.00 15.00           O
ATOM   2178  N   LEU B 149     -27.616  29.210   8.790  1.00 15.00           N
ATOM   2179  CA  LEU B 149     -27.314  28.057   7.953  1.00 15.00           C
ATOM   2180  CB  LEU B 149     -28.593  27.406   7.423  1.00 15.00           C
ATOM   2181  CG  LEU B 149     -28.443  25.975   6.901  1.00 15.00           C
ATOM   2182  CD1 LEU B 149     -27.992  25.042   8.015  1.00 15.00           C
ATOM   2183  CD2 LEU B 149     -29.742  25.487   6.284  1.00 15.00           C
ATOM   2184  C   LEU B 149     -26.387  28.440   6.802  1.00 15.00           C
ATOM   2185  O   LEU B 149     -25.473  27.690   6.458  1.00 15.00           O
ATOM   2186  N   VAL B 150     -26.621  29.613   6.219  1.00 15.00           N
ATOM   2187  CA  VAL B 150     -25.799  30.097   5.114  1.00 15.00           C
ATOM   2188  CB  VAL B 150     -26.320  31.441   4.553  1.00 15.00           C
ATOM   2189  CG1 VAL B 150     -25.369  32.000   3.501  1.00 15.00           C
ATOM   2190  CG2 VAL B 150     -27.711  31.270   3.965  1.00 15.00           C
ATOM   2191  C   VAL B 150     -24.349  30.256   5.561  1.00 15.00           C
ATOM   2192  O   VAL B 150     -23.426  29.831   4.871  1.00 15.00           O
ATOM   2193  N   HIS B 151     -24.159  30.858   6.729  1.00 15.00           N
ATOM   2194  CA  HIS B 151     -22.823  31.063   7.273  1.00 15.00           C
ATOM   2195  CB  HIS B 151     -22.882  31.972   8.510  1.00 15.00           C
ATOM   2196  CG  HIS B 151     -21.565  32.142   9.210  1.00 15.00           C
ATOM   2197  ND1 HIS B 151     -21.290  31.639  10.463  1.00 15.00           N
ATOM   2198  CD2 HIS B 151     -20.432  32.767   8.803  1.00 15.00           C
ATOM   2199  CE1 HIS B 151     -20.028  31.966  10.770  1.00 15.00           C
ATOM   2200  NE2 HIS B 151     -19.463  32.652   9.794  1.00 15.00           N
ATOM   2201  C   HIS B 151     -22.171  29.727   7.628  1.00 15.00           C
ATOM   2202  O   HIS B 151     -20.995  29.500   7.335  1.00 15.00           O
ATOM   2203  N   LEU B 152     -22.953  28.845   8.237  1.00 15.00           N
ATOM   2204  CA  LEU B 152     -22.469  27.534   8.652  1.00 15.00           C
ATOM   2205  CB  LEU B 152     -23.569  26.787   9.412  1.00 15.00           C
ATOM   2206  CG  LEU B 152     -23.142  25.528  10.169  1.00 15.00           C
ATOM   2207  CD1 LEU B 152     -22.299  25.890  11.382  1.00 15.00           C
ATOM   2208  CD2 LEU B 152     -24.358  24.712  10.579  1.00 15.00           C
ATOM   2209  C   LEU B 152     -21.997  26.699   7.465  1.00 15.00           C
ATOM   2210  O   LEU B 152     -21.009  25.976   7.560  1.00 15.00           O
ATOM   2211  N   LEU B 153     -22.692  26.816   6.343  1.00 15.00           N
ATOM   2212  CA  LEU B 153     -22.346  26.050   5.153  1.00 15.00           C
ATOM   2213  CB  LEU B 153     -23.613  25.611   4.412  1.00 15.00           C
ATOM   2214  CG  LEU B 153     -24.566  24.691   5.179  1.00 15.00           C
ATOM   2215  CD1 LEU B 153     -25.802  24.389   4.345  1.00 15.00           C
ATOM   2216  CD2 LEU B 153     -23.864  23.404   5.584  1.00 15.00           C
ATOM   2217  C   LEU B 153     -21.432  26.823   4.206  1.00 15.00           C
ATOM   2218  O   LEU B 153     -21.181  26.383   3.085  1.00 15.00           O
ATOM   2219  N   ALA B 154     -20.924  27.966   4.648  1.00 15.00           N
ATOM   2220  CA  ALA B 154     -20.055  28.766   3.796  1.00 15.00           C
ATOM   2221  CB  ALA B 154     -20.777  30.007   3.293  1.00 15.00           C
ATOM   2222  C   ALA B 154     -18.739  29.148   4.463  1.00 15.00           C
ATOM   2223  O   ALA B 154     -17.754  29.419   3.774  1.00 15.00           O
ATOM   2224  N   ARG B 155     -18.713  29.192   5.791  1.00 15.00           N
ATOM   2225  CA  ARG B 155     -17.496  29.569   6.506  1.00 15.00           C
ATOM   2226  CB  ARG B 155     -17.524  31.059   6.870  1.00 15.00           C
ATOM   2227  CG  ARG B 155     -17.324  32.000   5.691  1.00 15.00           C
ATOM   2228  CD  ARG B 155     -17.272  33.449   6.143  1.00 15.00           C
ATOM   2229  NE  ARG B 155     -16.960  34.361   5.039  1.00 15.00           N
ATOM   2230  CZ  ARG B 155     -15.748  34.872   4.813  1.00 15.00           C
ATOM   2231  NH1 ARG B 155     -14.736  34.564   5.618  1.00 15.00           N
ATOM   2232  NH2 ARG B 155     -15.547  35.688   3.780  1.00 15.00           N
ATOM   2233  C   ARG B 155     -17.272  28.733   7.763  1.00 15.00           C
ATOM   2234  O   ARG B 155     -16.636  29.193   8.712  1.00 15.00           O
ATOM   2235  N   CYS B 156     -17.782  27.510   7.776  1.00 15.00           N
ATOM   2236  CA  CYS B 156     -17.615  26.638   8.932  1.00 15.00           C
ATOM   2237  CB  CYS B 156     -18.830  26.732   9.860  1.00 15.00           C
ATOM   2238  SG  CYS B 156     -19.137  28.389  10.518  1.00 15.00           S
ATOM   2239  C   CYS B 156     -17.379  25.192   8.505  1.00 15.00           C
ATOM   2240  O   CYS B 156     -17.872  24.754   7.467  1.00 15.00           O
ATOM   2241  N   ALA B 157     -16.603  24.464   9.299  1.00 15.00           N
ATOM   2242  CA  ALA B 157     -16.313  23.067   9.012  1.00 15.00           C
ATOM   2243  CB  ALA B 157     -14.837  22.771   9.224  1.00 15.00           C
ATOM   2244  C   ALA B 157     -17.176  22.173   9.891  1.00 15.00           C
ATOM   2245  O   ALA B 157     -17.087  22.223  11.118  1.00 15.00           O
ATOM   2246  N   LEU B 158     -18.012  21.363   9.260  1.00 15.00           N
ATOM   2247  CA  LEU B 158     -18.913  20.477   9.986  1.00 15.00           C
ATOM   2248  CB  LEU B 158     -20.339  20.578   9.428  1.00 15.00           C
ATOM   2249  CG  LEU B 158     -21.165  21.800   9.848  1.00 15.00           C
ATOM   2250  CD1 LEU B 158     -21.164  21.966  11.360  1.00 15.00           C
ATOM   2251  CD2 LEU B 158     -20.674  23.063   9.157  1.00 15.00           C
ATOM   2252  C   LEU B 158     -18.443  19.031   9.934  1.00 15.00           C
ATOM   2253  O   LEU B 158     -18.115  18.512   8.865  1.00 15.00           O
ATOM   2254  N   PHE B 159     -18.417  18.387  11.093  1.00 15.00           N
ATOM   2255  CA  PHE B 159     -18.000  16.995  11.195  1.00 15.00           C
ATOM   2256  CB  PHE B 159     -16.610  16.892  11.831  1.00 15.00           C
ATOM   2257  CG  PHE B 159     -15.492  17.384  10.957  1.00 15.00           C
ATOM   2258  CD1 PHE B 159     -14.779  16.501  10.163  1.00 15.00           C
ATOM   2259  CD2 PHE B 159     -15.151  18.727  10.932  1.00 15.00           C
ATOM   2260  CE1 PHE B 159     -13.748  16.947   9.359  1.00 15.00           C
ATOM   2261  CE2 PHE B 159     -14.122  19.180  10.130  1.00 15.00           C
ATOM   2262  CZ  PHE B 159     -13.420  18.289   9.342  1.00 15.00           C
ATOM   2263  C   PHE B 159     -19.003  16.210  12.029  1.00 15.00           C
ATOM   2264  O   PHE B 159     -19.523  16.720  13.022  1.00 15.00           O
ATOM   2265  N   VAL B 160     -19.283  14.981  11.620  1.00 15.00           N
ATOM   2266  CA  VAL B 160     -20.224  14.133  12.342  1.00 15.00           C
ATOM   2267  CB  VAL B 160     -21.453  13.757  11.482  1.00 15.00           C
ATOM   2268  CG1 VAL B 160     -22.305  12.701  12.175  1.00 15.00           C
ATOM   2269  CG2 VAL B 160     -22.290  14.991  11.185  1.00 15.00           C
ATOM   2270  C   VAL B 160     -19.533  12.873  12.850  1.00 15.00           C
ATOM   2271  O   VAL B 160     -18.912  12.137  12.078  1.00 15.00           O
ATOM   2272  N   LEU B 161     -19.635  12.646  14.151  1.00 15.00           N
ATOM   2273  CA  LEU B 161     -19.029  11.487  14.786  1.00 15.00           C
ATOM   2274  CB  LEU B 161     -18.819  11.747  16.279  1.00 15.00           C
ATOM   2275  CG  LEU B 161     -17.652  12.661  16.651  1.00 15.00           C
ATOM   2276  CD1 LEU B 161     -17.758  13.091  18.105  1.00 15.00           C
ATOM   2277  CD2 LEU B 161     -16.326  11.962  16.396  1.00 15.00           C
ATOM   2278  C   LEU B 161     -19.884  10.242  14.599  1.00 15.00           C
ATOM   2279  O   LEU B 161     -21.115  10.305  14.617  1.00 15.00           O
ATOM   2280  N   VAL B 162     -19.219   9.115  14.404  1.00 15.00           N
ATOM   2281  CA  VAL B 162     -19.891   7.840  14.227  1.00 15.00           C
ATOM   2282  CB  VAL B 162     -19.851   7.363  12.756  1.00 15.00           C
ATOM   2283  CG1 VAL B 162     -20.673   6.094  12.579  1.00 15.00           C
ATOM   2284  CG2 VAL B 162     -20.342   8.453  11.812  1.00 15.00           C
ATOM   2285  C   VAL B 162     -19.224   6.792  15.112  1.00 15.00           C
ATOM   2286  O   VAL B 162     -17.997   6.690  15.151  1.00 15.00           O
ATOM   2287  N   ALA B 163     -20.033   6.038  15.839  1.00 15.00           N
ATOM   2288  CA  ALA B 163     -19.522   4.998  16.718  1.00 15.00           C
ATOM   2289  CB  ALA B 163     -20.656   4.427  17.560  1.00 15.00           C
ATOM   2290  C   ALA B 163     -18.852   3.891  15.906  1.00 15.00           C
ATOM   2291  O   ALA B 163     -19.246   3.624  14.771  1.00 15.00           O
ATOM   2292  N   PRO B 164     -17.826   3.235  16.472  1.00 15.00           N
ATOM   2293  CA  PRO B 164     -17.318   3.533  17.806  1.00 15.00           C
ATOM   2294  CB  PRO B 164     -16.925   2.141  18.298  1.00 15.00           C
ATOM   2295  CG  PRO B 164     -16.479   1.410  17.068  1.00 15.00           C
ATOM   2296  CD  PRO B 164     -17.112   2.096  15.877  1.00 15.00           C
ATOM   2297  C   PRO B 164     -16.088   4.443  17.785  1.00 15.00           C
ATOM   2298  O   PRO B 164     -15.649   4.915  18.832  1.00 15.00           O
ATOM   2299  N   SER B 165     -15.547   4.698  16.597  1.00 15.00           N
ATOM   2300  CA  SER B 165     -14.358   5.533  16.467  1.00 15.00           C
ATOM   2301  CB  SER B 165     -13.121   4.723  16.872  1.00 15.00           C
ATOM   2302  OG  SER B 165     -13.144   3.434  16.273  1.00 15.00           O
ATOM   2303  C   SER B 165     -14.201   6.046  15.037  1.00 15.00           C
ATOM   2304  O   SER B 165     -13.122   5.960  14.449  1.00 15.00           O
ATOM   2305  N   CYS B 166     -15.275   6.578  14.478  1.00 15.00           N
ATOM   2306  CA  CYS B 166     -15.240   7.089  13.117  1.00 15.00           C
ATOM   2307  CB  CYS B 166     -15.985   6.133  12.183  1.00 15.00           C
ATOM   2308  SG  CYS B 166     -15.492   4.399  12.347  1.00 15.00           S
ATOM   2309  C   CYS B 166     -15.849   8.485  13.038  1.00 15.00           C
ATOM   2310  O   CYS B 166     -16.513   8.936  13.973  1.00 15.00           O
ATOM   2311  N   ALA B 167     -15.605   9.165  11.926  1.00 15.00           N
ATOM   2312  CA  ALA B 167     -16.129  10.505  11.705  1.00 15.00           C
ATOM   2313  CB  ALA B 167     -15.367  11.522  12.544  1.00 15.00           C
ATOM   2314  C   ALA B 167     -16.016  10.861  10.230  1.00 15.00           C
ATOM   2315  O   ALA B 167     -15.121  10.371   9.538  1.00 15.00           O
ATOM   2316  N   TYR B 168     -16.926  11.692   9.748  1.00 15.00           N
ATOM   2317  CA  TYR B 168     -16.902  12.115   8.357  1.00 15.00           C
ATOM   2318  CB  TYR B 168     -17.907  11.327   7.499  1.00 15.00           C
ATOM   2319  CG  TYR B 168     -19.346  11.797   7.574  1.00 15.00           C
ATOM   2320  CD1 TYR B 168     -20.194  11.354   8.581  1.00 15.00           C
ATOM   2321  CD2 TYR B 168     -19.859  12.674   6.626  1.00 15.00           C
ATOM   2322  CE1 TYR B 168     -21.510  11.772   8.640  1.00 15.00           C
ATOM   2323  CE2 TYR B 168     -21.171  13.099   6.679  1.00 15.00           C
ATOM   2324  CZ  TYR B 168     -21.993  12.645   7.687  1.00 15.00           C
ATOM   2325  OH  TYR B 168     -23.302  13.066   7.743  1.00 15.00           O
ATOM   2326  C   TYR B 168     -17.120  13.619   8.252  1.00 15.00           C
ATOM   2327  O   TYR B 168     -17.680  14.237   9.164  1.00 15.00           O
ATOM   2328  N   GLN B 169     -16.670  14.204   7.151  1.00 15.00           N
ATOM   2329  CA  GLN B 169     -16.807  15.637   6.939  1.00 15.00           C
ATOM   2330  CB  GLN B 169     -15.610  16.185   6.163  1.00 15.00           C
ATOM   2331  CG  GLN B 169     -15.371  17.667   6.382  1.00 15.00           C
ATOM   2332  CD  GLN B 169     -14.179  18.198   5.614  1.00 15.00           C
ATOM   2333  OE1 GLN B 169     -13.245  17.461   5.287  1.00 15.00           O
ATOM   2334  NE2 GLN B 169     -14.198  19.487   5.333  1.00 15.00           N
ATOM   2335  C   GLN B 169     -18.101  15.960   6.206  1.00 15.00           C
ATOM   2336  O   GLN B 169     -18.437  15.322   5.209  1.00 15.00           O
ATOM   2337  N   VAL B 170     -18.821  16.953   6.707  1.00 15.00           N
ATOM   2338  CA  VAL B 170     -20.086  17.361   6.111  1.00 15.00           C
ATOM   2339  CB  VAL B 170     -21.164  17.598   7.191  1.00 15.00           C
ATOM   2340  CG1 VAL B 170     -22.530  17.819   6.559  1.00 15.00           C
ATOM   2341  CG2 VAL B 170     -21.206  16.438   8.171  1.00 15.00           C
ATOM   2342  C   VAL B 170     -19.923  18.634   5.285  1.00 15.00           C
ATOM   2343  O   VAL B 170     -20.501  18.763   4.208  1.00 15.00           O
ATOM   2344  N   CYS B 171     -19.131  19.570   5.788  1.00 15.00           N
ATOM   2345  CA  CYS B 171     -18.915  20.829   5.091  1.00 15.00           C
ATOM   2346  CB  CYS B 171     -19.974  21.858   5.505  1.00 15.00           C
ATOM   2347  SG  CYS B 171     -19.921  23.408   4.574  1.00 15.00           S
ATOM   2348  C   CYS B 171     -17.520  21.369   5.364  1.00 15.00           C
ATOM   2349  O   CYS B 171     -16.892  21.017   6.365  1.00 15.00           O
ATOM   2350  N   GLY B 172     -17.039  22.214   4.463  1.00 15.00           N
ATOM   2351  CA  GLY B 172     -15.727  22.799   4.615  1.00 15.00           C
ATOM   2352  C   GLY B 172     -14.763  22.298   3.562  1.00 15.00           C
ATOM   2353  O   GLY B 172     -15.147  21.510   2.695  1.00 15.00           O
ATOM   2354  N   PRO B 173     -13.509  22.758   3.595  1.00 15.00           N
ATOM   2355  CA  PRO B 173     -12.486  22.331   2.642  1.00 15.00           C
ATOM   2356  CB  PRO B 173     -11.349  23.350   2.846  1.00 15.00           C
ATOM   2357  CG  PRO B 173     -11.902  24.400   3.756  1.00 15.00           C
ATOM   2358  CD  PRO B 173     -12.982  23.733   4.552  1.00 15.00           C
ATOM   2359  C   PRO B 173     -11.996  20.927   2.985  1.00 15.00           C
ATOM   2360  O   PRO B 173     -11.953  20.558   4.159  1.00 15.00           O
ATOM   2361  N   PRO B 174     -11.641  20.121   1.970  1.00 15.00           N
ATOM   2362  CA  PRO B 174     -11.154  18.753   2.176  1.00 15.00           C
ATOM   2363  CB  PRO B 174     -10.707  18.307   0.776  1.00 15.00           C
ATOM   2364  CG  PRO B 174     -10.650  19.556  -0.039  1.00 15.00           C
ATOM   2365  CD  PRO B 174     -11.678  20.475   0.548  1.00 15.00           C
ATOM   2366  C   PRO B 174      -9.979  18.716   3.150  1.00 15.00           C
ATOM   2367  O   PRO B 174      -8.946  19.340   2.914  1.00 15.00           O
ATOM   2368  N   LEU B 175     -10.149  17.977   4.240  1.00 15.00           N
ATOM   2369  CA  LEU B 175      -9.123  17.865   5.274  1.00 15.00           C
ATOM   2370  CB  LEU B 175      -9.624  16.987   6.426  1.00 15.00           C
ATOM   2371  CG  LEU B 175      -8.860  17.095   7.748  1.00 15.00           C
ATOM   2372  CD1 LEU B 175      -9.827  17.102   8.921  1.00 15.00           C
ATOM   2373  CD2 LEU B 175      -7.867  15.952   7.889  1.00 15.00           C
ATOM   2374  C   LEU B 175      -7.787  17.344   4.736  1.00 15.00           C
ATOM   2375  O   LEU B 175      -6.724  17.716   5.232  1.00 15.00           O
ATOM   2376  N   TYR B 176      -7.838  16.505   3.706  1.00 15.00           N
ATOM   2377  CA  TYR B 176      -6.621  15.934   3.129  1.00 15.00           C
ATOM   2378  CB  TYR B 176      -6.927  14.689   2.281  1.00 15.00           C
ATOM   2379  CG  TYR B 176      -7.461  14.977   0.892  1.00 15.00           C
ATOM   2380  CD1 TYR B 176      -8.809  15.229   0.684  1.00 15.00           C
ATOM   2381  CD2 TYR B 176      -6.614  14.993  -0.211  1.00 15.00           C
ATOM   2382  CE1 TYR B 176      -9.300  15.487  -0.581  1.00 15.00           C
ATOM   2383  CE2 TYR B 176      -7.097  15.252  -1.480  1.00 15.00           C
ATOM   2384  CZ  TYR B 176      -8.441  15.500  -1.658  1.00 15.00           C
ATOM   2385  OH  TYR B 176      -8.932  15.760  -2.917  1.00 15.00           O
ATOM   2386  C   TYR B 176      -5.805  16.957   2.334  1.00 15.00           C
ATOM   2387  O   TYR B 176      -4.703  16.653   1.877  1.00 15.00           O
ATOM   2388  N   GLN B 177      -6.344  18.163   2.176  1.00 15.00           N
ATOM   2389  CA  GLN B 177      -5.658  19.219   1.434  1.00 15.00           C
ATOM   2390  CB  GLN B 177      -6.658  20.296   0.985  1.00 15.00           C
ATOM   2391  CG  GLN B 177      -6.036  21.479   0.256  1.00 15.00           C
ATOM   2392  CD  GLN B 177      -5.546  21.135  -1.138  1.00 15.00           C
ATOM   2393  OE1 GLN B 177      -6.242  20.482  -1.920  1.00 15.00           O
ATOM   2394  NE2 GLN B 177      -4.335  21.564  -1.455  1.00 15.00           N
ATOM   2395  C   GLN B 177      -4.538  19.837   2.274  1.00 15.00           C
ATOM   2396  O   GLN B 177      -3.614  20.455   1.742  1.00 15.00           O
ATOM   2397  N   LEU B 178      -4.623  19.664   3.586  1.00 15.00           N
ATOM   2398  CA  LEU B 178      -3.618  20.205   4.493  1.00 15.00           C
ATOM   2399  CB  LEU B 178      -4.277  20.764   5.757  1.00 15.00           C
ATOM   2400  CG  LEU B 178      -5.203  21.968   5.563  1.00 15.00           C
ATOM   2401  CD1 LEU B 178      -5.866  22.350   6.878  1.00 15.00           C
ATOM   2402  CD2 LEU B 178      -4.438  23.149   4.986  1.00 15.00           C
ATOM   2403  C   LEU B 178      -2.576  19.153   4.861  1.00 15.00           C
ATOM   2404  O   LEU B 178      -2.060  18.436   3.998  1.00 15.00           O
ATOM   2405  N   PRO B 322      14.566  21.497   6.025  1.00 15.00           N
ATOM   2406  CA  PRO B 322      14.531  20.153   5.444  1.00 15.00           C
ATOM   2407  CB  PRO B 322      14.008  20.402   4.028  1.00 15.00           C
ATOM   2408  CG  PRO B 322      14.451  21.787   3.704  1.00 15.00           C
ATOM   2409  CD  PRO B 322      14.440  22.550   5.002  1.00 15.00           C
ATOM   2410  C   PRO B 322      15.918  19.507   5.396  1.00 15.00           C
ATOM   2411  O   PRO B 322      16.881  20.105   4.910  1.00 15.00           O
ATOM   2412  N   PRO B 323      16.037  18.276   5.914  1.00 15.00           N
ATOM   2413  CA  PRO B 323      17.305  17.548   5.927  1.00 15.00           C
ATOM   2414  CB  PRO B 323      17.023  16.352   6.842  1.00 15.00           C
ATOM   2415  CG  PRO B 323      15.550  16.144   6.752  1.00 15.00           C
ATOM   2416  CD  PRO B 323      14.944  17.503   6.530  1.00 15.00           C
ATOM   2417  C   PRO B 323      17.703  17.072   4.530  1.00 15.00           C
ATOM   2418  O   PRO B 323      17.079  16.175   3.966  1.00 15.00           O
ATOM   2419  N   VAL B 324      18.732  17.695   3.973  1.00 15.00           N
ATOM   2420  CA  VAL B 324      19.222  17.335   2.646  1.00 15.00           C
ATOM   2421  CB  VAL B 324      20.261  18.353   2.132  1.00 15.00           C
ATOM   2422  CG1 VAL B 324      20.542  18.133   0.653  1.00 15.00           C
ATOM   2423  CG2 VAL B 324      19.784  19.777   2.378  1.00 15.00           C
ATOM   2424  C   VAL B 324      19.836  15.937   2.676  1.00 15.00           C
ATOM   2425  O   VAL B 324      20.536  15.579   3.631  1.00 15.00           O
ATOM   2426  N   TYR B 325      19.572  15.154   1.637  1.00 15.00           N
ATOM   2427  CA  TYR B 325      20.074  13.792   1.563  1.00 15.00           C
ATOM   2428  CB  TYR B 325      18.909  12.796   1.657  1.00 15.00           C
ATOM   2429  CG  TYR B 325      18.347  12.600   3.050  1.00 15.00           C
ATOM   2430  CD1 TYR B 325      17.058  13.012   3.370  1.00 15.00           C
ATOM   2431  CD2 TYR B 325      19.101  11.990   4.043  1.00 15.00           C
ATOM   2432  CE1 TYR B 325      16.540  12.823   4.639  1.00 15.00           C
ATOM   2433  CE2 TYR B 325      18.593  11.798   5.313  1.00 15.00           C
ATOM   2434  CZ  TYR B 325      17.314  12.215   5.607  1.00 15.00           C
ATOM   2435  OH  TYR B 325      16.807  12.021   6.873  1.00 15.00           O
ATOM   2436  C   TYR B 325      20.866  13.524   0.280  1.00 15.00           C
ATOM   2437  O   TYR B 325      21.084  14.417  -0.542  1.00 15.00           O
ATOM   2438  N   ALA B 326      21.309  12.278   0.163  1.00 15.00           N
ATOM   2439  CA  ALA B 326      22.056  11.773  -0.984  1.00 15.00           C
ATOM   2440  CB  ALA B 326      23.553  11.948  -0.770  1.00 15.00           C
ATOM   2441  C   ALA B 326      21.693  10.292  -1.130  1.00 15.00           C
ATOM   2442  O   ALA B 326      22.276   9.435  -0.464  1.00 15.00           O
ATOM   2443  N   GLU B 327      20.685  10.010  -1.950  1.00 15.00           N
ATOM   2444  CA  GLU B 327      20.200   8.643  -2.156  1.00 15.00           C
ATOM   2445  CB  GLU B 327      18.785   8.655  -2.745  1.00 15.00           C
ATOM   2446  CG  GLU B 327      17.692   9.106  -1.792  1.00 15.00           C
ATOM   2447  CD  GLU B 327      17.613  10.610  -1.642  1.00 15.00           C
ATOM   2448  OE1 GLU B 327      18.107  11.328  -2.534  1.00 15.00           O
ATOM   2449  OE2 GLU B 327      17.040  11.068  -0.632  1.00 15.00           O
ATOM   2450  C   GLU B 327      21.103   7.806  -3.056  1.00 15.00           C
ATOM   2451  O   GLU B 327      21.782   8.323  -3.943  1.00 15.00           O
ATOM   2452  N   THR B 328      21.082   6.495  -2.833  1.00 15.00           N
ATOM   2453  CA  THR B 328      21.874   5.571  -3.628  1.00 15.00           C
ATOM   2454  CB  THR B 328      22.241   4.297  -2.832  1.00 15.00           C
ATOM   2455  OG1 THR B 328      21.076   3.764  -2.185  1.00 15.00           O
ATOM   2456  CG2 THR B 328      23.304   4.597  -1.790  1.00 15.00           C
ATOM   2457  C   THR B 328      21.124   5.165  -4.894  1.00 15.00           C
ATOM   2458  O   THR B 328      21.686   4.553  -5.799  1.00 15.00           O
ATOM   2459  N   LYS B 329      19.853   5.541  -4.963  1.00 15.00           N
ATOM   2460  CA  LYS B 329      19.012   5.199  -6.106  1.00 15.00           C
ATOM   2461  CB  LYS B 329      17.533   5.252  -5.715  1.00 15.00           C
ATOM   2462  CG  LYS B 329      17.050   6.639  -5.319  1.00 15.00           C
ATOM   2463  CD  LYS B 329      15.535   6.701  -5.214  1.00 15.00           C
ATOM   2464  CE  LYS B 329      14.875   6.561  -6.577  1.00 15.00           C
ATOM   2465  NZ  LYS B 329      13.415   6.839  -6.510  1.00 15.00           N
ATOM   2466  C   LYS B 329      19.260   6.118  -7.297  1.00 15.00           C
ATOM   2467  O   LYS B 329      18.617   5.976  -8.335  1.00 15.00           O
ATOM   2468  N   HIS B 330      20.186   7.053  -7.147  1.00 15.00           N
ATOM   2469  CA  HIS B 330      20.490   7.996  -8.216  1.00 15.00           C
ATOM   2470  CB  HIS B 330      20.969   9.338  -7.654  1.00 15.00           C
ATOM   2471  CG  HIS B 330      19.956  10.045  -6.803  1.00 15.00           C
ATOM   2472  ND1 HIS B 330      18.765  10.496  -7.323  1.00 15.00           N
ATOM   2473  CD2 HIS B 330      20.004  10.346  -5.483  1.00 15.00           C
ATOM   2474  CE1 HIS B 330      18.118  11.056  -6.316  1.00 15.00           C
ATOM   2475  NE2 HIS B 330      18.830  10.987  -5.184  1.00 15.00           N
ATOM   2476  C   HIS B 330      21.509   7.433  -9.200  1.00 15.00           C
ATOM   2477  O   HIS B 330      21.647   7.938 -10.311  1.00 15.00           O
ATOM   2478  N   PHE B 331      22.220   6.383  -8.802  1.00 15.00           N
ATOM   2479  CA  PHE B 331      23.218   5.779  -9.677  1.00 15.00           C
ATOM   2480  CB  PHE B 331      24.631   5.831  -9.079  1.00 15.00           C
ATOM   2481  CG  PHE B 331      24.779   5.222  -7.712  1.00 15.00           C
ATOM   2482  CD1 PHE B 331      24.901   3.850  -7.554  1.00 15.00           C
ATOM   2483  CD2 PHE B 331      24.814   6.025  -6.584  1.00 15.00           C
ATOM   2484  CE1 PHE B 331      25.055   3.291  -6.300  1.00 15.00           C
ATOM   2485  CE2 PHE B 331      24.966   5.473  -5.327  1.00 15.00           C
ATOM   2486  CZ  PHE B 331      25.086   4.105  -5.184  1.00 15.00           C
ATOM   2487  C   PHE B 331      22.833   4.365 -10.090  1.00 15.00           C
ATOM   2488  O   PHE B 331      23.634   3.635 -10.672  1.00 15.00           O
ATOM   2489  N   LEU B 332      21.598   3.993  -9.807  1.00 15.00           N
ATOM   2490  CA  LEU B 332      21.110   2.668 -10.150  1.00 15.00           C
ATOM   2491  CB  LEU B 332      19.976   2.251  -9.209  1.00 15.00           C
ATOM   2492  CG  LEU B 332      20.317   2.146  -7.721  1.00 15.00           C
ATOM   2493  CD1 LEU B 332      19.118   1.641  -6.933  1.00 15.00           C
ATOM   2494  CD2 LEU B 332      21.518   1.241  -7.505  1.00 15.00           C
ATOM   2495  C   LEU B 332      20.612   2.630 -11.588  1.00 15.00           C
ATOM   2496  O   LEU B 332      20.210   3.657 -12.138  1.00 15.00           O
ATOM   2497  N   TYR B 333      20.665   1.440 -12.184  1.00 15.00           N
ATOM   2498  CA  TYR B 333      20.193   1.205 -13.553  1.00 15.00           C
ATOM   2499  CB  TYR B 333      18.662   1.095 -13.583  1.00 15.00           C
ATOM   2500  CG  TYR B 333      18.075   0.519 -12.310  1.00 15.00           C
ATOM   2501  CD1 TYR B 333      18.431  -0.749 -11.871  1.00 15.00           C
ATOM   2502  CD2 TYR B 333      17.180   1.253 -11.540  1.00 15.00           C
ATOM   2503  CE1 TYR B 333      17.914  -1.268 -10.702  1.00 15.00           C
ATOM   2504  CE2 TYR B 333      16.654   0.738 -10.370  1.00 15.00           C
ATOM   2505  CZ  TYR B 333      17.025  -0.524  -9.955  1.00 15.00           C
ATOM   2506  OH  TYR B 333      16.515  -1.045  -8.787  1.00 15.00           O
ATOM   2507  C   TYR B 333      20.690   2.259 -14.544  1.00 15.00           C
ATOM   2508  O   TYR B 333      19.900   2.949 -15.193  1.00 15.00           O
ATOM   2509  N   SER B 334      22.002   2.385 -14.643  1.00 15.00           N
ATOM   2510  CA  SER B 334      22.621   3.337 -15.546  1.00 15.00           C
ATOM   2511  CB  SER B 334      24.001   3.701 -15.005  1.00 15.00           C
ATOM   2512  OG  SER B 334      24.240   3.038 -13.770  1.00 15.00           O
ATOM   2513  C   SER B 334      22.749   2.747 -16.950  1.00 15.00           C
ATOM   2514  O   SER B 334      23.645   1.947 -17.214  1.00 15.00           O
ATOM   2515  N   SER B 335      21.847   3.140 -17.845  1.00 15.00           N
ATOM   2516  CA  SER B 335      21.859   2.649 -19.216  1.00 15.00           C
ATOM   2517  CB  SER B 335      20.609   3.140 -19.952  1.00 15.00           C
ATOM   2518  OG  SER B 335      19.948   4.147 -19.204  1.00 15.00           O
ATOM   2519  C   SER B 335      23.129   3.075 -19.963  1.00 15.00           C
ATOM   2520  O   SER B 335      23.874   3.952 -19.511  1.00 15.00           O
ATOM   2521  N   GLY B 336      23.383   2.437 -21.100  1.00 15.00           N
ATOM   2522  CA  GLY B 336      24.556   2.761 -21.887  1.00 15.00           C
ATOM   2523  C   GLY B 336      25.469   1.567 -22.062  1.00 15.00           C
ATOM   2524  O   GLY B 336      25.758   0.859 -21.100  1.00 15.00           O
ATOM   2525  N   ASP B 337      25.914   1.350 -23.290  1.00 15.00           N
ATOM   2526  CA  ASP B 337      26.795   0.234 -23.615  1.00 15.00           C
ATOM   2527  CB  ASP B 337      26.621  -0.125 -25.095  1.00 15.00           C
ATOM   2528  CG  ASP B 337      27.719  -1.022 -25.639  1.00 15.00           C
ATOM   2529  OD1 ASP B 337      27.582  -2.259 -25.531  1.00 15.00           O
ATOM   2530  OD2 ASP B 337      28.705  -0.484 -26.193  1.00 15.00           O
ATOM   2531  C   ASP B 337      28.246   0.601 -23.336  1.00 15.00           C
ATOM   2532  O   ASP B 337      28.983  -0.143 -22.694  1.00 15.00           O
ATOM   2533  N   LYS B 338      28.640   1.771 -23.805  1.00 15.00           N
ATOM   2534  CA  LYS B 338      30.003   2.244 -23.625  1.00 15.00           C
ATOM   2535  CB  LYS B 338      30.277   3.403 -24.585  1.00 15.00           C
ATOM   2536  CG  LYS B 338      29.990   3.079 -26.044  1.00 15.00           C
ATOM   2537  CD  LYS B 338      31.246   2.646 -26.779  1.00 15.00           C
ATOM   2538  CE  LYS B 338      30.946   2.357 -28.240  1.00 15.00           C
ATOM   2539  NZ  LYS B 338      32.186   2.315 -29.064  1.00 15.00           N
ATOM   2540  C   LYS B 338      30.279   2.678 -22.182  1.00 15.00           C
ATOM   2541  O   LYS B 338      29.555   3.503 -21.620  1.00 15.00           O
ATOM   2542  N   GLU B 339      31.316   2.098 -21.589  1.00 15.00           N
ATOM   2543  CA  GLU B 339      31.731   2.434 -20.235  1.00 15.00           C
ATOM   2544  CB  GLU B 339      32.395   1.238 -19.540  1.00 15.00           C
ATOM   2545  CG  GLU B 339      33.248   0.365 -20.442  1.00 15.00           C
ATOM   2546  CD  GLU B 339      33.773  -0.844 -19.715  1.00 15.00           C
ATOM   2547  OE1 GLU B 339      32.954  -1.596 -19.146  1.00 15.00           O
ATOM   2548  OE2 GLU B 339      35.005  -1.062 -19.719  1.00 15.00           O
ATOM   2549  C   GLU B 339      32.676   3.629 -20.267  1.00 15.00           C
ATOM   2550  O   GLU B 339      33.874   3.508 -20.022  1.00 15.00           O
ATOM   2551  N   GLN B 340      32.119   4.785 -20.562  1.00 15.00           N
ATOM   2552  CA  GLN B 340      32.892   6.013 -20.652  1.00 15.00           C
ATOM   2553  CB  GLN B 340      33.279   6.303 -22.113  1.00 15.00           C
ATOM   2554  CG  GLN B 340      34.400   7.327 -22.286  1.00 15.00           C
ATOM   2555  CD  GLN B 340      34.801   7.559 -23.742  1.00 15.00           C
ATOM   2556  OE1 GLN B 340      34.724   6.660 -24.582  1.00 15.00           O
ATOM   2557  NE2 GLN B 340      35.238   8.776 -24.049  1.00 15.00           N
ATOM   2558  C   GLN B 340      32.078   7.167 -20.085  1.00 15.00           C
ATOM   2559  O   GLN B 340      30.845   7.122 -20.089  1.00 15.00           O
ATOM   2560  N   LEU B 341      32.771   8.182 -19.586  1.00 15.00           N
ATOM   2561  CA  LEU B 341      32.122   9.356 -19.016  1.00 15.00           C
ATOM   2562  CB  LEU B 341      33.155  10.252 -18.314  1.00 15.00           C
ATOM   2563  CG  LEU B 341      32.603  11.406 -17.464  1.00 15.00           C
ATOM   2564  CD1 LEU B 341      31.949  10.882 -16.195  1.00 15.00           C
ATOM   2565  CD2 LEU B 341      33.703  12.402 -17.125  1.00 15.00           C
ATOM   2566  C   LEU B 341      31.410  10.133 -20.111  1.00 15.00           C
ATOM   2567  O   LEU B 341      31.998  10.429 -21.152  1.00 15.00           O
ATOM   2568  N   ARG B 342      30.144  10.444 -19.880  1.00 15.00           N
ATOM   2569  CA  ARG B 342      29.351  11.180 -20.855  1.00 15.00           C
ATOM   2570  CB  ARG B 342      27.860  11.147 -20.493  1.00 15.00           C
ATOM   2571  CG  ARG B 342      27.536  11.669 -19.103  1.00 15.00           C
ATOM   2572  CD  ARG B 342      26.035  11.768 -18.883  1.00 15.00           C
ATOM   2573  NE  ARG B 342      25.724  12.411 -17.612  1.00 15.00           N
ATOM   2574  CZ  ARG B 342      24.850  13.404 -17.455  1.00 15.00           C
ATOM   2575  NH1 ARG B 342      24.171  13.879 -18.498  1.00 15.00           N
ATOM   2576  NH2 ARG B 342      24.684  13.946 -16.256  1.00 15.00           N
ATOM   2577  C   ARG B 342      29.849  12.618 -21.015  1.00 15.00           C
ATOM   2578  O   ARG B 342      30.072  13.322 -20.030  1.00 15.00           O
ATOM   2579  N   PRO B 343      30.025  13.071 -22.270  1.00 15.00           N
ATOM   2580  CA  PRO B 343      30.506  14.429 -22.582  1.00 15.00           C
ATOM   2581  CB  PRO B 343      30.659  14.421 -24.110  1.00 15.00           C
ATOM   2582  CG  PRO B 343      30.672  12.981 -24.493  1.00 15.00           C
ATOM   2583  CD  PRO B 343      29.801  12.283 -23.491  1.00 15.00           C
ATOM   2584  C   PRO B 343      29.528  15.528 -22.164  1.00 15.00           C
ATOM   2585  O   PRO B 343      29.816  16.712 -22.311  1.00 15.00           O
ATOM   2586  N   SER B 344      28.374  15.132 -21.642  1.00 15.00           N
ATOM   2587  CA  SER B 344      27.367  16.088 -21.208  1.00 15.00           C
ATOM   2588  CB  SER B 344      25.970  15.519 -21.461  1.00 15.00           C
ATOM   2589  OG  SER B 344      25.870  14.195 -20.958  1.00 15.00           O
ATOM   2590  C   SER B 344      27.540  16.433 -19.730  1.00 15.00           C
ATOM   2591  O   SER B 344      26.697  17.103 -19.135  1.00 15.00           O
ATOM   2592  N   PHE B 345      28.626  15.948 -19.138  1.00 15.00           N
ATOM   2593  CA  PHE B 345      28.913  16.211 -17.737  1.00 15.00           C
ATOM   2594  CB  PHE B 345      29.974  15.233 -17.220  1.00 15.00           C
ATOM   2595  CG  PHE B 345      30.250  15.325 -15.744  1.00 15.00           C
ATOM   2596  CD1 PHE B 345      29.228  15.580 -14.842  1.00 15.00           C
ATOM   2597  CD2 PHE B 345      31.534  15.149 -15.259  1.00 15.00           C
ATOM   2598  CE1 PHE B 345      29.483  15.660 -13.486  1.00 15.00           C
ATOM   2599  CE2 PHE B 345      31.797  15.227 -13.905  1.00 15.00           C
ATOM   2600  CZ  PHE B 345      30.771  15.483 -13.017  1.00 15.00           C
ATOM   2601  C   PHE B 345      29.374  17.655 -17.561  1.00 15.00           C
ATOM   2602  O   PHE B 345      30.119  18.176 -18.386  1.00 15.00           O
ATOM   2603  N   LEU B 346      28.931  18.285 -16.477  1.00 15.00           N
ATOM   2604  CA  LEU B 346      29.267  19.678 -16.179  1.00 15.00           C
ATOM   2605  CB  LEU B 346      28.709  20.081 -14.810  1.00 15.00           C
ATOM   2606  CG  LEU B 346      28.972  21.523 -14.366  1.00 15.00           C
ATOM   2607  CD1 LEU B 346      28.190  22.506 -15.225  1.00 15.00           C
ATOM   2608  CD2 LEU B 346      28.636  21.703 -12.894  1.00 15.00           C
ATOM   2609  C   LEU B 346      30.770  19.966 -16.241  1.00 15.00           C
ATOM   2610  O   LEU B 346      31.182  21.015 -16.730  1.00 15.00           O
ATOM   2611  N   LEU B 347      31.585  19.034 -15.765  1.00 15.00           N
ATOM   2612  CA  LEU B 347      33.033  19.224 -15.761  1.00 15.00           C
ATOM   2613  CB  LEU B 347      33.691  18.367 -14.676  1.00 15.00           C
ATOM   2614  CG  LEU B 347      33.293  18.677 -13.231  1.00 15.00           C
ATOM   2615  CD1 LEU B 347      33.962  17.705 -12.272  1.00 15.00           C
ATOM   2616  CD2 LEU B 347      33.647  20.112 -12.871  1.00 15.00           C
ATOM   2617  C   LEU B 347      33.652  18.925 -17.123  1.00 15.00           C
ATOM   2618  O   LEU B 347      34.849  19.103 -17.319  1.00 15.00           O
ATOM   2619  N   SER B 348      32.833  18.473 -18.059  1.00 15.00           N
ATOM   2620  CA  SER B 348      33.309  18.150 -19.396  1.00 15.00           C
ATOM   2621  CB  SER B 348      32.818  16.759 -19.801  1.00 15.00           C
ATOM   2622  OG  SER B 348      33.054  15.821 -18.759  1.00 15.00           O
ATOM   2623  C   SER B 348      32.868  19.200 -20.416  1.00 15.00           C
ATOM   2624  O   SER B 348      33.503  19.368 -21.459  1.00 15.00           O
ATOM   2625  N   SER B 349      31.783  19.906 -20.115  1.00 15.00           N
ATOM   2626  CA  SER B 349      31.276  20.935 -21.011  1.00 15.00           C
ATOM   2627  CB  SER B 349      29.750  21.006 -20.935  1.00 15.00           C
ATOM   2628  OG  SER B 349      29.304  20.841 -19.601  1.00 15.00           O
ATOM   2629  C   SER B 349      31.907  22.289 -20.694  1.00 15.00           C
ATOM   2630  O   SER B 349      31.714  23.273 -21.413  1.00 15.00           O
ATOM   2631  N   LEU B 350      32.652  22.332 -19.601  1.00 15.00           N
ATOM   2632  CA  LEU B 350      33.331  23.546 -19.192  1.00 15.00           C
ATOM   2633  CB  LEU B 350      33.374  23.677 -17.663  1.00 15.00           C
ATOM   2634  CG  LEU B 350      32.077  24.128 -16.979  1.00 15.00           C
ATOM   2635  CD1 LEU B 350      32.284  24.270 -15.478  1.00 15.00           C
ATOM   2636  CD2 LEU B 350      31.576  25.436 -17.574  1.00 15.00           C
ATOM   2637  C   LEU B 350      34.740  23.562 -19.766  1.00 15.00           C
ATOM   2638  O   LEU B 350      35.395  22.525 -19.859  1.00 15.00           O
ATOM   2639  N   ARG B 351      35.190  24.737 -20.170  1.00 15.00           N
ATOM   2640  CA  ARG B 351      36.521  24.883 -20.737  1.00 15.00           C
ATOM   2641  CB  ARG B 351      36.507  25.864 -21.923  1.00 15.00           C
ATOM   2642  CG  ARG B 351      35.827  25.302 -23.169  1.00 15.00           C
ATOM   2643  CD  ARG B 351      36.334  25.969 -24.442  1.00 15.00           C
ATOM   2644  NE  ARG B 351      35.745  27.293 -24.623  1.00 15.00           N
ATOM   2645  CZ  ARG B 351      35.608  27.916 -25.792  1.00 15.00           C
ATOM   2646  NH1 ARG B 351      36.040  27.355 -26.928  1.00 15.00           N
ATOM   2647  NH2 ARG B 351      35.016  29.103 -25.819  1.00 15.00           N
ATOM   2648  C   ARG B 351      37.503  25.317 -19.652  1.00 15.00           C
ATOM   2649  O   ARG B 351      37.119  26.029 -18.721  1.00 15.00           O
ATOM   2650  N   PRO B 352      38.774  24.890 -19.751  1.00 15.00           N
ATOM   2651  CA  PRO B 352      39.818  25.215 -18.755  1.00 15.00           C
ATOM   2652  CB  PRO B 352      41.001  24.324 -19.173  1.00 15.00           C
ATOM   2653  CG  PRO B 352      40.421  23.323 -20.125  1.00 15.00           C
ATOM   2654  CD  PRO B 352      39.302  24.029 -20.823  1.00 15.00           C
ATOM   2655  C   PRO B 352      40.232  26.689 -18.757  1.00 15.00           C
ATOM   2656  O   PRO B 352      41.414  27.005 -18.795  1.00 15.00           O
ATOM   2657  N   SER B 353      39.259  27.580 -18.708  1.00 15.00           N
ATOM   2658  CA  SER B 353      39.537  29.002 -18.695  1.00 15.00           C
ATOM   2659  CB  SER B 353      38.871  29.685 -19.893  1.00 15.00           C
ATOM   2660  OG  SER B 353      37.460  29.500 -19.881  1.00 15.00           O
ATOM   2661  C   SER B 353      39.056  29.632 -17.391  1.00 15.00           C
ATOM   2662  O   SER B 353      38.331  29.006 -16.612  1.00 15.00           O
ATOM   2663  N   LEU B 354      39.438  30.885 -17.169  1.00 15.00           N
ATOM   2664  CA  LEU B 354      39.041  31.606 -15.968  1.00 15.00           C
ATOM   2665  CB  LEU B 354      39.861  32.890 -15.838  1.00 15.00           C
ATOM   2666  CG  LEU B 354      40.080  33.417 -14.419  1.00 15.00           C
ATOM   2667  CD1 LEU B 354      40.531  32.297 -13.492  1.00 15.00           C
ATOM   2668  CD2 LEU B 354      41.098  34.549 -14.425  1.00 15.00           C
ATOM   2669  C   LEU B 354      37.549  31.922 -16.016  1.00 15.00           C
ATOM   2670  O   LEU B 354      36.910  32.165 -14.988  1.00 15.00           O
ATOM   2671  N   THR B 355      37.005  31.907 -17.224  1.00 15.00           N
ATOM   2672  CA  THR B 355      35.596  32.170 -17.442  1.00 15.00           C
ATOM   2673  CB  THR B 355      35.351  32.572 -18.905  1.00 15.00           C
ATOM   2674  OG1 THR B 355      36.415  32.045 -19.717  1.00 15.00           O
ATOM   2675  CG2 THR B 355      35.323  34.086 -19.043  1.00 15.00           C
ATOM   2676  C   THR B 355      34.789  30.920 -17.115  1.00 15.00           C
ATOM   2677  O   THR B 355      33.622  30.997 -16.725  1.00 15.00           O
ATOM   2678  N   GLY B 356      35.431  29.768 -17.283  1.00 15.00           N
ATOM   2679  CA  GLY B 356      34.791  28.507 -16.982  1.00 15.00           C
ATOM   2680  C   GLY B 356      34.693  28.312 -15.487  1.00 15.00           C
ATOM   2681  O   GLY B 356      33.649  27.915 -14.970  1.00 15.00           O
ATOM   2682  N   ALA B 357      35.786  28.619 -14.792  1.00 15.00           N
ATOM   2683  CA  ALA B 357      35.835  28.507 -13.340  1.00 15.00           C
ATOM   2684  CB  ALA B 357      37.230  28.840 -12.833  1.00 15.00           C
ATOM   2685  C   ALA B 357      34.806  29.434 -12.702  1.00 15.00           C
ATOM   2686  O   ALA B 357      34.230  29.119 -11.661  1.00 15.00           O
ATOM   2687  N   ARG B 358      34.571  30.576 -13.348  1.00 15.00           N
ATOM   2688  CA  ARG B 358      33.604  31.552 -12.859  1.00 15.00           C
ATOM   2689  CB  ARG B 358      33.628  32.817 -13.726  1.00 15.00           C
ATOM   2690  CG  ARG B 358      32.738  33.940 -13.210  1.00 15.00           C
ATOM   2691  CD  ARG B 358      32.190  34.789 -14.350  1.00 15.00           C
ATOM   2692  NE  ARG B 358      31.016  35.570 -13.947  1.00 15.00           N
ATOM   2693  CZ  ARG B 358      29.824  35.030 -13.662  1.00 15.00           C
ATOM   2694  NH1 ARG B 358      29.657  33.718 -13.740  1.00 15.00           N
ATOM   2695  NH2 ARG B 358      28.804  35.796 -13.293  1.00 15.00           N
ATOM   2696  C   ARG B 358      32.202  30.951 -12.854  1.00 15.00           C
ATOM   2697  O   ARG B 358      31.401  31.230 -11.969  1.00 15.00           O
ATOM   2698  N   ARG B 359      31.918  30.120 -13.849  1.00 15.00           N
ATOM   2699  CA  ARG B 359      30.616  29.475 -13.952  1.00 15.00           C
ATOM   2700  CB  ARG B 359      30.374  28.962 -15.371  1.00 15.00           C
ATOM   2701  CG  ARG B 359      30.013  30.041 -16.373  1.00 15.00           C
ATOM   2702  CD  ARG B 359      29.698  29.436 -17.730  1.00 15.00           C
ATOM   2703  NE  ARG B 359      29.557  30.458 -18.765  1.00 15.00           N
ATOM   2704  CZ  ARG B 359      30.480  30.706 -19.695  1.00 15.00           C
ATOM   2705  NH1 ARG B 359      31.609  30.003 -19.717  1.00 15.00           N
ATOM   2706  NH2 ARG B 359      30.274  31.660 -20.597  1.00 15.00           N
ATOM   2707  C   ARG B 359      30.515  28.322 -12.968  1.00 15.00           C
ATOM   2708  O   ARG B 359      29.471  28.105 -12.357  1.00 15.00           O
ATOM   2709  N   LEU B 360      31.613  27.589 -12.819  1.00 15.00           N
ATOM   2710  CA  LEU B 360      31.660  26.454 -11.908  1.00 15.00           C
ATOM   2711  CB  LEU B 360      33.051  25.812 -11.929  1.00 15.00           C
ATOM   2712  CG  LEU B 360      33.176  24.436 -11.269  1.00 15.00           C
ATOM   2713  CD1 LEU B 360      32.168  23.462 -11.861  1.00 15.00           C
ATOM   2714  CD2 LEU B 360      34.590  23.898 -11.422  1.00 15.00           C
ATOM   2715  C   LEU B 360      31.281  26.875 -10.490  1.00 15.00           C
ATOM   2716  O   LEU B 360      30.387  26.294  -9.881  1.00 15.00           O
ATOM   2717  N   VAL B 361      31.938  27.912  -9.986  1.00 15.00           N
ATOM   2718  CA  VAL B 361      31.666  28.409  -8.639  1.00 15.00           C
ATOM   2719  CB  VAL B 361      32.734  29.437  -8.182  1.00 15.00           C
ATOM   2720  CG1 VAL B 361      32.781  30.645  -9.104  1.00 15.00           C
ATOM   2721  CG2 VAL B 361      32.513  29.864  -6.739  1.00 15.00           C
ATOM   2722  C   VAL B 361      30.258  29.009  -8.543  1.00 15.00           C
ATOM   2723  O   VAL B 361      29.603  28.932  -7.499  1.00 15.00           O
ATOM   2724  N   GLU B 362      29.787  29.564  -9.654  1.00 15.00           N
ATOM   2725  CA  GLU B 362      28.469  30.184  -9.722  1.00 15.00           C
ATOM   2726  CB  GLU B 362      28.356  31.000 -11.016  1.00 15.00           C
ATOM   2727  CG  GLU B 362      27.068  31.793 -11.183  1.00 15.00           C
ATOM   2728  CD  GLU B 362      27.139  32.742 -12.364  1.00 15.00           C
ATOM   2729  OE1 GLU B 362      27.439  32.280 -13.484  1.00 15.00           O
ATOM   2730  OE2 GLU B 362      26.937  33.960 -12.177  1.00 15.00           O
ATOM   2731  C   GLU B 362      27.357  29.138  -9.652  1.00 15.00           C
ATOM   2732  O   GLU B 362      26.267  29.414  -9.165  1.00 15.00           O
ATOM   2733  N   THR B 363      27.643  27.932 -10.119  1.00 15.00           N
ATOM   2734  CA  THR B 363      26.650  26.865 -10.114  1.00 15.00           C
ATOM   2735  CB  THR B 363      26.794  25.971 -11.363  1.00 15.00           C
ATOM   2736  OG1 THR B 363      27.043  26.791 -12.514  1.00 15.00           O
ATOM   2737  CG2 THR B 363      25.526  25.161 -11.597  1.00 15.00           C
ATOM   2738  C   THR B 363      26.737  25.997  -8.854  1.00 15.00           C
ATOM   2739  O   THR B 363      25.759  25.369  -8.457  1.00 15.00           O
ATOM   2740  N   ILE B 364      27.903  25.972  -8.222  1.00 15.00           N
ATOM   2741  CA  ILE B 364      28.096  25.153  -7.028  1.00 15.00           C
ATOM   2742  CB  ILE B 364      29.569  24.704  -6.869  1.00 15.00           C
ATOM   2743  CG1 ILE B 364      29.994  23.841  -8.060  1.00 15.00           C
ATOM   2744  CG2 ILE B 364      29.771  23.941  -5.564  1.00 15.00           C
ATOM   2745  CD1 ILE B 364      31.473  23.518  -8.086  1.00 15.00           C
ATOM   2746  C   ILE B 364      27.627  25.849  -5.751  1.00 15.00           C
ATOM   2747  O   ILE B 364      26.996  25.233  -4.893  1.00 15.00           O
ATOM   2748  N   PHE B 365      27.926  27.132  -5.620  1.00 15.00           N
ATOM   2749  CA  PHE B 365      27.553  27.861  -4.416  1.00 15.00           C
ATOM   2750  CB  PHE B 365      28.758  28.609  -3.854  1.00 15.00           C
ATOM   2751  CG  PHE B 365      29.928  27.716  -3.568  1.00 15.00           C
ATOM   2752  CD1 PHE B 365      31.015  27.681  -4.423  1.00 15.00           C
ATOM   2753  CD2 PHE B 365      29.935  26.904  -2.449  1.00 15.00           C
ATOM   2754  CE1 PHE B 365      32.089  26.853  -4.168  1.00 15.00           C
ATOM   2755  CE2 PHE B 365      31.006  26.074  -2.187  1.00 15.00           C
ATOM   2756  CZ  PHE B 365      32.085  26.048  -3.047  1.00 15.00           C
ATOM   2757  C   PHE B 365      26.388  28.815  -4.630  1.00 15.00           C
ATOM   2758  O   PHE B 365      25.750  29.249  -3.664  1.00 15.00           O
ATOM   2759  N   LEU B 366      26.104  29.134  -5.882  1.00 15.00           N
ATOM   2760  CA  LEU B 366      25.021  30.050  -6.202  1.00 15.00           C
ATOM   2761  CB  LEU B 366      25.569  31.314  -6.874  1.00 15.00           C
ATOM   2762  CG  LEU B 366      26.554  32.147  -6.050  1.00 15.00           C
ATOM   2763  CD1 LEU B 366      27.152  33.264  -6.892  1.00 15.00           C
ATOM   2764  CD2 LEU B 366      25.875  32.712  -4.813  1.00 15.00           C
ATOM   2765  C   LEU B 366      23.975  29.378  -7.086  1.00 15.00           C
ATOM   2766  O   LEU B 366      23.860  28.157  -7.100  1.00 15.00           O
ATOM   2767  N   GLY B 367      23.215  30.186  -7.814  1.00 15.00           N
ATOM   2768  CA  GLY B 367      22.185  29.654  -8.686  1.00 15.00           C
ATOM   2769  C   GLY B 367      20.820  30.212  -8.347  1.00 15.00           C
ATOM   2770  O   GLY B 367      19.892  30.152  -9.155  1.00 15.00           O
ATOM   2771  N   SER B 368      20.706  30.758  -7.144  1.00 15.00           N
ATOM   2772  CA  SER B 368      19.468  31.346  -6.666  1.00 15.00           C
ATOM   2773  CB  SER B 368      19.656  31.737  -5.201  1.00 15.00           C
ATOM   2774  OG  SER B 368      21.036  31.815  -4.879  1.00 15.00           O
ATOM   2775  C   SER B 368      19.079  32.574  -7.494  1.00 15.00           C
ATOM   2776  O   SER B 368      19.706  33.623  -7.387  1.00 15.00           O
ATOM   2777  N   ARG B 369      18.031  32.421  -8.301  1.00 15.00           N
ATOM   2778  CA  ARG B 369      17.538  33.491  -9.169  1.00 15.00           C
ATOM   2779  CB  ARG B 369      17.076  34.707  -8.358  1.00 15.00           C
ATOM   2780  CG  ARG B 369      15.868  34.434  -7.477  1.00 15.00           C
ATOM   2781  CD  ARG B 369      15.401  35.691  -6.752  1.00 15.00           C
ATOM   2782  NE  ARG B 369      16.441  36.272  -5.909  1.00 15.00           N
ATOM   2783  CZ  ARG B 369      16.204  36.963  -4.803  1.00 15.00           C
ATOM   2784  NH1 ARG B 369      14.954  37.150  -4.380  1.00 15.00           N
ATOM   2785  NH2 ARG B 369      17.215  37.540  -4.170  1.00 15.00           N
ATOM   2786  C   ARG B 369      18.566  33.908 -10.219  1.00 15.00           C
ATOM   2787  O   ARG B 369      19.154  34.982 -10.116  1.00 15.00           O
ATOM   2788  N   PRO B 370      18.796  33.073 -11.248  1.00 15.00           N
ATOM   2789  CA  PRO B 370      19.753  33.392 -12.300  1.00 15.00           C
ATOM   2790  CB  PRO B 370      20.165  32.008 -12.790  1.00 15.00           C
ATOM   2791  CG  PRO B 370      18.949  31.163 -12.612  1.00 15.00           C
ATOM   2792  CD  PRO B 370      18.170  31.750 -11.454  1.00 15.00           C
ATOM   2793  C   PRO B 370      19.127  34.200 -13.440  1.00 15.00           C
ATOM   2794  O   PRO B 370      19.822  34.936 -14.130  1.00 15.00           O
ATOM   2795  N   TRP B 371      17.809  34.051 -13.619  1.00 15.00           N
ATOM   2796  CA  TRP B 371      17.067  34.737 -14.684  1.00 15.00           C
ATOM   2797  CB  TRP B 371      16.950  36.240 -14.417  1.00 15.00           C
ATOM   2798  CG  TRP B 371      16.031  36.562 -13.283  1.00 15.00           C
ATOM   2799  CD1 TRP B 371      16.391  36.873 -12.007  1.00 15.00           C
ATOM   2800  CD2 TRP B 371      14.597  36.598 -13.319  1.00 15.00           C
ATOM   2801  NE1 TRP B 371      15.274  37.098 -11.242  1.00 15.00           N
ATOM   2802  CE2 TRP B 371      14.159  36.941 -12.026  1.00 15.00           C
ATOM   2803  CE3 TRP B 371      13.644  36.379 -14.319  1.00 15.00           C
ATOM   2804  CZ2 TRP B 371      12.811  37.067 -11.704  1.00 15.00           C
ATOM   2805  CZ3 TRP B 371      12.304  36.506 -13.998  1.00 15.00           C
ATOM   2806  CH2 TRP B 371      11.900  36.848 -12.701  1.00 15.00           C
ATOM   2807  C   TRP B 371      17.673  34.477 -16.063  1.00 15.00           C
ATOM   2808  O   TRP B 371      17.668  35.347 -16.925  1.00 15.00           O
ATOM   2809  N   MET B 372      18.164  33.260 -16.260  1.00 15.00           N
ATOM   2810  CA  MET B 372      18.794  32.854 -17.519  1.00 15.00           C
ATOM   2811  CB  MET B 372      19.182  31.370 -17.492  1.00 15.00           C
ATOM   2812  CG  MET B 372      20.251  30.984 -18.503  1.00 15.00           C
ATOM   2813  SD  MET B 372      21.819  31.828 -18.224  1.00 15.00           S
ATOM   2814  CE  MET B 372      22.812  31.140 -19.544  1.00 15.00           C
ATOM   2815  C   MET B 372      17.978  33.213 -18.778  1.00 15.00           C
ATOM   2816  O   MET B 372      18.522  33.814 -19.707  1.00 15.00           O
ATOM   2817  N   PRO B 373      16.671  32.857 -18.852  1.00 15.00           N
ATOM   2818  CA  PRO B 373      15.828  33.174 -20.029  1.00 15.00           C
ATOM   2819  CB  PRO B 373      14.503  32.452 -19.729  1.00 15.00           C
ATOM   2820  CG  PRO B 373      14.844  31.447 -18.685  1.00 15.00           C
ATOM   2821  CD  PRO B 373      15.914  32.082 -17.855  1.00 15.00           C
ATOM   2822  C   PRO B 373      15.563  34.672 -20.212  1.00 15.00           C
ATOM   2823  O   PRO B 373      14.894  35.073 -21.165  1.00 15.00           O
ATOM   2824  N   GLY B 374      16.088  35.488 -19.309  1.00 15.00           N
ATOM   2825  CA  GLY B 374      15.881  36.922 -19.393  1.00 15.00           C
ATOM   2826  C   GLY B 374      17.112  37.709 -18.998  1.00 15.00           C
ATOM   2827  O   GLY B 374      17.005  38.801 -18.433  1.00 15.00           O
ATOM   2828  N   THR B 375      18.281  37.145 -19.283  1.00 15.00           N
ATOM   2829  CA  THR B 375      19.545  37.791 -18.962  1.00 15.00           C
ATOM   2830  CB  THR B 375      20.727  36.783 -18.953  1.00 15.00           C
ATOM   2831  OG1 THR B 375      21.950  37.423 -18.566  1.00 15.00           O
ATOM   2832  CG2 THR B 375      20.902  36.102 -20.300  1.00 15.00           C
ATOM   2833  C   THR B 375      19.836  38.969 -19.901  1.00 15.00           C
ATOM   2834  O   THR B 375      19.608  38.893 -21.115  1.00 15.00           O
ATOM   2835  N   PRO B 376      20.315  40.093 -19.340  1.00 15.00           N
ATOM   2836  CA  PRO B 376      20.660  41.274 -20.115  1.00 15.00           C
ATOM   2837  CB  PRO B 376      20.515  42.398 -19.087  1.00 15.00           C
ATOM   2838  CG  PRO B 376      20.848  41.768 -17.775  1.00 15.00           C
ATOM   2839  CD  PRO B 376      20.537  40.298 -17.898  1.00 15.00           C
ATOM   2840  C   PRO B 376      22.103  41.204 -20.607  1.00 15.00           C
ATOM   2841  O   PRO B 376      22.761  40.170 -20.490  1.00 15.00           O
ATOM   2842  N   ARG B 377      22.586  42.306 -21.169  1.00 15.00           N
ATOM   2843  CA  ARG B 377      23.958  42.374 -21.658  1.00 15.00           C
ATOM   2844  CB  ARG B 377      24.118  43.509 -22.674  1.00 15.00           C
ATOM   2845  CG  ARG B 377      23.860  43.100 -24.117  1.00 15.00           C
ATOM   2846  CD  ARG B 377      24.277  44.181 -25.110  1.00 15.00           C
ATOM   2847  NE  ARG B 377      24.017  45.529 -24.600  1.00 15.00           N
ATOM   2848  CZ  ARG B 377      22.984  46.308 -24.937  1.00 15.00           C
ATOM   2849  NH1 ARG B 377      22.069  45.909 -25.819  1.00 15.00           N
ATOM   2850  NH2 ARG B 377      22.901  47.509 -24.377  1.00 15.00           N
ATOM   2851  C   ARG B 377      24.947  42.556 -20.504  1.00 15.00           C
ATOM   2852  O   ARG B 377      26.157  42.508 -20.697  1.00 15.00           O
ATOM   2853  N   ARG B 378      24.426  42.774 -19.304  1.00 15.00           N
ATOM   2854  CA  ARG B 378      25.271  42.954 -18.135  1.00 15.00           C
ATOM   2855  CB  ARG B 378      24.773  44.124 -17.288  1.00 15.00           C
ATOM   2856  CG  ARG B 378      25.563  44.324 -16.007  1.00 15.00           C
ATOM   2857  CD  ARG B 378      24.652  44.714 -14.858  1.00 15.00           C
ATOM   2858  NE  ARG B 378      25.111  44.175 -13.579  1.00 15.00           N
ATOM   2859  CZ  ARG B 378      24.527  44.439 -12.410  1.00 15.00           C
ATOM   2860  NH1 ARG B 378      23.465  45.230 -12.365  1.00 15.00           N
ATOM   2861  NH2 ARG B 378      25.004  43.912 -11.283  1.00 15.00           N
ATOM   2862  C   ARG B 378      25.272  41.683 -17.297  1.00 15.00           C
ATOM   2863  O   ARG B 378      24.257  41.327 -16.702  1.00 15.00           O
ATOM   2864  N   LEU B 379      26.410  41.014 -17.254  1.00 15.00           N
ATOM   2865  CA  LEU B 379      26.552  39.780 -16.486  1.00 15.00           C
ATOM   2866  CB  LEU B 379      27.878  39.100 -16.835  1.00 15.00           C
ATOM   2867  CG  LEU B 379      28.021  38.625 -18.282  1.00 15.00           C
ATOM   2868  CD1 LEU B 379      29.417  38.067 -18.525  1.00 15.00           C
ATOM   2869  CD2 LEU B 379      26.958  37.581 -18.603  1.00 15.00           C
ATOM   2870  C   LEU B 379      26.477  40.051 -14.981  1.00 15.00           C
ATOM   2871  O   LEU B 379      26.854  41.134 -14.524  1.00 15.00           O
ATOM   2872  N   PRO B 380      25.982  39.083 -14.183  1.00 15.00           N
ATOM   2873  CA  PRO B 380      25.873  39.248 -12.733  1.00 15.00           C
ATOM   2874  CB  PRO B 380      25.127  37.991 -12.273  1.00 15.00           C
ATOM   2875  CG  PRO B 380      25.413  36.984 -13.328  1.00 15.00           C
ATOM   2876  CD  PRO B 380      25.501  37.755 -14.618  1.00 15.00           C
ATOM   2877  C   PRO B 380      27.246  39.316 -12.076  1.00 15.00           C
ATOM   2878  O   PRO B 380      28.204  38.682 -12.528  1.00 15.00           O
ATOM   2879  N   ARG B 381      27.338  40.091 -11.013  1.00 15.00           N
ATOM   2880  CA  ARG B 381      28.596  40.248 -10.299  1.00 15.00           C
ATOM   2881  CB  ARG B 381      28.782  41.708  -9.872  1.00 15.00           C
ATOM   2882  CG  ARG B 381      28.819  42.702 -11.027  1.00 15.00           C
ATOM   2883  CD  ARG B 381      29.555  43.973 -10.640  1.00 15.00           C
ATOM   2884  NE  ARG B 381      31.005  43.771 -10.599  1.00 15.00           N
ATOM   2885  CZ  ARG B 381      31.867  44.651 -10.092  1.00 15.00           C
ATOM   2886  NH1 ARG B 381      31.420  45.796  -9.587  1.00 15.00           N
ATOM   2887  NH2 ARG B 381      33.170  44.381 -10.099  1.00 15.00           N
ATOM   2888  C   ARG B 381      28.642  39.342  -9.078  1.00 15.00           C
ATOM   2889  O   ARG B 381      27.780  39.429  -8.205  1.00 15.00           O
ATOM   2890  N   LEU B 382      29.631  38.456  -9.043  1.00 15.00           N
ATOM   2891  CA  LEU B 382      29.808  37.543  -7.921  1.00 15.00           C
ATOM   2892  CB  LEU B 382      30.691  36.358  -8.333  1.00 15.00           C
ATOM   2893  CG  LEU B 382      29.962  35.092  -8.799  1.00 15.00           C
ATOM   2894  CD1 LEU B 382      29.114  35.379 -10.027  1.00 15.00           C
ATOM   2895  CD2 LEU B 382      30.954  33.969  -9.079  1.00 15.00           C
ATOM   2896  C   LEU B 382      30.449  38.275  -6.745  1.00 15.00           C
ATOM   2897  O   LEU B 382      31.313  39.128  -6.947  1.00 15.00           O
ATOM   2898  N   PRO B 383      30.015  37.970  -5.506  1.00 15.00           N
ATOM   2899  CA  PRO B 383      30.565  38.595  -4.292  1.00 15.00           C
ATOM   2900  CB  PRO B 383      29.893  37.820  -3.157  1.00 15.00           C
ATOM   2901  CG  PRO B 383      28.634  37.296  -3.753  1.00 15.00           C
ATOM   2902  CD  PRO B 383      28.942  37.010  -5.196  1.00 15.00           C
ATOM   2903  C   PRO B 383      32.084  38.430  -4.212  1.00 15.00           C
ATOM   2904  O   PRO B 383      32.631  37.449  -4.716  1.00 15.00           O
ATOM   2905  N   GLN B 384      32.751  39.372  -3.547  1.00 15.00           N
ATOM   2906  CA  GLN B 384      34.211  39.355  -3.430  1.00 15.00           C
ATOM   2907  CB  GLN B 384      34.733  40.487  -2.541  1.00 15.00           C
ATOM   2908  CG  GLN B 384      36.182  40.864  -2.832  1.00 15.00           C
ATOM   2909  CD  GLN B 384      36.698  41.983  -1.948  1.00 15.00           C
ATOM   2910  OE1 GLN B 384      35.925  42.787  -1.426  1.00 15.00           O
ATOM   2911  NE2 GLN B 384      38.011  42.042  -1.769  1.00 15.00           N
ATOM   2912  C   GLN B 384      34.791  38.011  -2.986  1.00 15.00           C
ATOM   2913  O   GLN B 384      35.788  37.561  -3.540  1.00 15.00           O
ATOM   2914  N   ARG B 385      34.168  37.360  -2.009  1.00 15.00           N
ATOM   2915  CA  ARG B 385      34.683  36.081  -1.514  1.00 15.00           C
ATOM   2916  CB  ARG B 385      34.113  35.723  -0.134  1.00 15.00           C
ATOM   2917  CG  ARG B 385      32.695  35.178  -0.142  1.00 15.00           C
ATOM   2918  CD  ARG B 385      32.080  35.208   1.251  1.00 15.00           C
ATOM   2919  NE  ARG B 385      32.891  34.498   2.243  1.00 15.00           N
ATOM   2920  CZ  ARG B 385      32.777  34.675   3.562  1.00 15.00           C
ATOM   2921  NH1 ARG B 385      31.884  35.527   4.052  1.00 15.00           N
ATOM   2922  NH2 ARG B 385      33.534  33.983   4.399  1.00 15.00           N
ATOM   2923  C   ARG B 385      34.521  34.936  -2.519  1.00 15.00           C
ATOM   2924  O   ARG B 385      35.235  33.941  -2.453  1.00 15.00           O
ATOM   2925  N   TYR B 386      33.597  35.083  -3.460  1.00 15.00           N
ATOM   2926  CA  TYR B 386      33.374  34.050  -4.467  1.00 15.00           C
ATOM   2927  CB  TYR B 386      31.905  34.026  -4.903  1.00 15.00           C
ATOM   2928  CG  TYR B 386      30.956  33.517  -3.840  1.00 15.00           C
ATOM   2929  CD1 TYR B 386      30.572  32.184  -3.807  1.00 15.00           C
ATOM   2930  CD2 TYR B 386      30.447  34.367  -2.868  1.00 15.00           C
ATOM   2931  CE1 TYR B 386      29.709  31.713  -2.836  1.00 15.00           C
ATOM   2932  CE2 TYR B 386      29.583  33.905  -1.894  1.00 15.00           C
ATOM   2933  CZ  TYR B 386      29.218  32.577  -1.883  1.00 15.00           C
ATOM   2934  OH  TYR B 386      28.360  32.111  -0.915  1.00 15.00           O
ATOM   2935  C   TYR B 386      34.278  34.291  -5.670  1.00 15.00           C
ATOM   2936  O   TYR B 386      34.633  33.368  -6.401  1.00 15.00           O
ATOM   2937  N   TRP B 387      34.660  35.545  -5.844  1.00 15.00           N
ATOM   2938  CA  TRP B 387      35.515  35.962  -6.945  1.00 15.00           C
ATOM   2939  CB  TRP B 387      35.373  37.482  -7.114  1.00 15.00           C
ATOM   2940  CG  TRP B 387      36.103  38.073  -8.282  1.00 15.00           C
ATOM   2941  CD1 TRP B 387      37.285  38.753  -8.247  1.00 15.00           C
ATOM   2942  CD2 TRP B 387      35.690  38.058  -9.654  1.00 15.00           C
ATOM   2943  NE1 TRP B 387      37.638  39.157  -9.510  1.00 15.00           N
ATOM   2944  CE2 TRP B 387      36.674  38.744 -10.392  1.00 15.00           C
ATOM   2945  CE3 TRP B 387      34.586  37.529 -10.330  1.00 15.00           C
ATOM   2946  CZ2 TRP B 387      36.588  38.915 -11.772  1.00 15.00           C
ATOM   2947  CZ3 TRP B 387      34.501  37.701 -11.698  1.00 15.00           C
ATOM   2948  CH2 TRP B 387      35.496  38.388 -12.405  1.00 15.00           C
ATOM   2949  C   TRP B 387      36.980  35.588  -6.691  1.00 15.00           C
ATOM   2950  O   TRP B 387      37.779  35.494  -7.628  1.00 15.00           O
ATOM   2951  N   GLN B 388      37.322  35.350  -5.430  1.00 15.00           N
ATOM   2952  CA  GLN B 388      38.696  35.019  -5.054  1.00 15.00           C
ATOM   2953  CB  GLN B 388      38.982  35.445  -3.612  1.00 15.00           C
ATOM   2954  CG  GLN B 388      38.836  36.936  -3.364  1.00 15.00           C
ATOM   2955  CD  GLN B 388      39.008  37.310  -1.904  1.00 15.00           C
ATOM   2956  OE1 GLN B 388      39.832  36.743  -1.192  1.00 15.00           O
ATOM   2957  NE2 GLN B 388      38.216  38.265  -1.447  1.00 15.00           N
ATOM   2958  C   GLN B 388      39.041  33.540  -5.238  1.00 15.00           C
ATOM   2959  O   GLN B 388      40.154  33.209  -5.639  1.00 15.00           O
ATOM   2960  N   MET B 389      38.090  32.654  -4.970  1.00 15.00           N
ATOM   2961  CA  MET B 389      38.340  31.212  -5.076  1.00 15.00           C
ATOM   2962  CB  MET B 389      37.428  30.415  -4.139  1.00 15.00           C
ATOM   2963  CG  MET B 389      35.942  30.573  -4.414  1.00 15.00           C
ATOM   2964  SD  MET B 389      34.939  29.426  -3.452  1.00 15.00           S
ATOM   2965  CE  MET B 389      33.668  30.523  -2.836  1.00 15.00           C
ATOM   2966  C   MET B 389      38.255  30.674  -6.506  1.00 15.00           C
ATOM   2967  O   MET B 389      38.209  29.463  -6.716  1.00 15.00           O
ATOM   2968  N   ARG B 390      38.267  31.567  -7.486  1.00 15.00           N
ATOM   2969  CA  ARG B 390      38.192  31.163  -8.890  1.00 15.00           C
ATOM   2970  CB  ARG B 390      38.011  32.365  -9.818  1.00 15.00           C
ATOM   2971  CG  ARG B 390      36.634  33.003  -9.756  1.00 15.00           C
ATOM   2972  CD  ARG B 390      36.559  34.212 -10.672  1.00 15.00           C
ATOM   2973  NE  ARG B 390      37.624  35.174 -10.387  1.00 15.00           N
ATOM   2974  CZ  ARG B 390      38.380  35.754 -11.319  1.00 15.00           C
ATOM   2975  NH1 ARG B 390      38.187  35.474 -12.604  1.00 15.00           N
ATOM   2976  NH2 ARG B 390      39.329  36.614 -10.964  1.00 15.00           N
ATOM   2977  C   ARG B 390      39.385  30.303  -9.339  1.00 15.00           C
ATOM   2978  O   ARG B 390      39.182  29.237  -9.918  1.00 15.00           O
ATOM   2979  N   PRO B 391      40.646  30.744  -9.092  1.00 15.00           N
ATOM   2980  CA  PRO B 391      41.842  29.982  -9.493  1.00 15.00           C
ATOM   2981  CB  PRO B 391      42.993  30.748  -8.836  1.00 15.00           C
ATOM   2982  CG  PRO B 391      42.485  32.141  -8.720  1.00 15.00           C
ATOM   2983  CD  PRO B 391      41.015  32.017  -8.437  1.00 15.00           C
ATOM   2984  C   PRO B 391      41.824  28.535  -9.000  1.00 15.00           C
ATOM   2985  O   PRO B 391      42.275  27.631  -9.702  1.00 15.00           O
ATOM   2986  N   LEU B 392      41.286  28.319  -7.804  1.00 15.00           N
ATOM   2987  CA  LEU B 392      41.219  26.979  -7.228  1.00 15.00           C
ATOM   2988  CB  LEU B 392      40.734  27.028  -5.778  1.00 15.00           C
ATOM   2989  CG  LEU B 392      41.768  27.476  -4.743  1.00 15.00           C
ATOM   2990  CD1 LEU B 392      41.155  27.509  -3.353  1.00 15.00           C
ATOM   2991  CD2 LEU B 392      42.985  26.561  -4.770  1.00 15.00           C
ATOM   2992  C   LEU B 392      40.336  26.057  -8.063  1.00 15.00           C
ATOM   2993  O   LEU B 392      40.636  24.876  -8.231  1.00 15.00           O
ATOM   2994  N   PHE B 393      39.250  26.601  -8.594  1.00 15.00           N
ATOM   2995  CA  PHE B 393      38.346  25.815  -9.420  1.00 15.00           C
ATOM   2996  CB  PHE B 393      36.949  26.433  -9.465  1.00 15.00           C
ATOM   2997  CG  PHE B 393      36.152  26.146  -8.225  1.00 15.00           C
ATOM   2998  CD1 PHE B 393      36.075  27.075  -7.202  1.00 15.00           C
ATOM   2999  CD2 PHE B 393      35.490  24.938  -8.078  1.00 15.00           C
ATOM   3000  CE1 PHE B 393      35.354  26.806  -6.055  1.00 15.00           C
ATOM   3001  CE2 PHE B 393      34.766  24.662  -6.935  1.00 15.00           C
ATOM   3002  CZ  PHE B 393      34.698  25.598  -5.922  1.00 15.00           C
ATOM   3003  C   PHE B 393      38.927  25.620 -10.813  1.00 15.00           C
ATOM   3004  O   PHE B 393      38.629  24.637 -11.493  1.00 15.00           O
ATOM   3005  N   LEU B 394      39.772  26.559 -11.224  1.00 15.00           N
ATOM   3006  CA  LEU B 394      40.430  26.484 -12.519  1.00 15.00           C
ATOM   3007  CB  LEU B 394      41.209  27.776 -12.794  1.00 15.00           C
ATOM   3008  CG  LEU B 394      42.026  27.816 -14.087  1.00 15.00           C
ATOM   3009  CD1 LEU B 394      41.118  27.704 -15.299  1.00 15.00           C
ATOM   3010  CD2 LEU B 394      42.863  29.084 -14.155  1.00 15.00           C
ATOM   3011  C   LEU B 394      41.376  25.289 -12.528  1.00 15.00           C
ATOM   3012  O   LEU B 394      41.451  24.543 -13.506  1.00 15.00           O
ATOM   3013  N   GLU B 395      42.080  25.109 -11.413  1.00 15.00           N
ATOM   3014  CA  GLU B 395      43.011  24.001 -11.256  1.00 15.00           C
ATOM   3015  CB  GLU B 395      43.746  24.119  -9.919  1.00 15.00           C
ATOM   3016  CG  GLU B 395      44.900  23.143  -9.747  1.00 15.00           C
ATOM   3017  CD  GLU B 395      45.370  23.045  -8.309  1.00 15.00           C
ATOM   3018  OE1 GLU B 395      45.216  24.035  -7.562  1.00 15.00           O
ATOM   3019  OE2 GLU B 395      45.882  21.973  -7.921  1.00 15.00           O
ATOM   3020  C   GLU B 395      42.254  22.680 -11.319  1.00 15.00           C
ATOM   3021  O   GLU B 395      42.673  21.742 -11.996  1.00 15.00           O
ATOM   3022  N   LEU B 396      41.117  22.631 -10.626  1.00 15.00           N
ATOM   3023  CA  LEU B 396      40.281  21.435 -10.599  1.00 15.00           C
ATOM   3024  CB  LEU B 396      39.048  21.662  -9.715  1.00 15.00           C
ATOM   3025  CG  LEU B 396      38.112  20.463  -9.526  1.00 15.00           C
ATOM   3026  CD1 LEU B 396      37.737  20.303  -8.060  1.00 15.00           C
ATOM   3027  CD2 LEU B 396      36.863  20.616 -10.380  1.00 15.00           C
ATOM   3028  C   LEU B 396      39.864  21.040 -12.014  1.00 15.00           C
ATOM   3029  O   LEU B 396      39.905  19.863 -12.376  1.00 15.00           O
ATOM   3030  N   LEU B 397      39.475  22.033 -12.810  1.00 15.00           N
ATOM   3031  CA  LEU B 397      39.066  21.796 -14.190  1.00 15.00           C
ATOM   3032  CB  LEU B 397      38.553  23.086 -14.835  1.00 15.00           C
ATOM   3033  CG  LEU B 397      37.166  23.559 -14.392  1.00 15.00           C
ATOM   3034  CD1 LEU B 397      36.835  24.904 -15.019  1.00 15.00           C
ATOM   3035  CD2 LEU B 397      36.109  22.525 -14.752  1.00 15.00           C
ATOM   3036  C   LEU B 397      40.224  21.227 -15.001  1.00 15.00           C
ATOM   3037  O   LEU B 397      40.046  20.304 -15.797  1.00 15.00           O
ATOM   3038  N   GLY B 398      41.414  21.781 -14.786  1.00 15.00           N
ATOM   3039  CA  GLY B 398      42.591  21.313 -15.492  1.00 15.00           C
ATOM   3040  C   GLY B 398      42.932  19.882 -15.127  1.00 15.00           C
ATOM   3041  O   GLY B 398      43.283  19.081 -15.992  1.00 15.00           O
ATOM   3042  N   ASN B 399      42.811  19.565 -13.842  1.00 15.00           N
ATOM   3043  CA  ASN B 399      43.099  18.222 -13.343  1.00 15.00           C
ATOM   3044  CB  ASN B 399      43.009  18.184 -11.812  1.00 15.00           C
ATOM   3045  CG  ASN B 399      44.136  18.938 -11.128  1.00 15.00           C
ATOM   3046  OD1 ASN B 399      45.244  19.032 -11.651  1.00 15.00           O
ATOM   3047  ND2 ASN B 399      43.862  19.476  -9.947  1.00 15.00           N
ATOM   3048  C   ASN B 399      42.146  17.197 -13.952  1.00 15.00           C
ATOM   3049  O   ASN B 399      42.559  16.108 -14.350  1.00 15.00           O
ATOM   3050  N   HIS B 400      40.870  17.566 -14.040  1.00 15.00           N
ATOM   3051  CA  HIS B 400      39.844  16.690 -14.605  1.00 15.00           C
ATOM   3052  CB  HIS B 400      38.461  17.348 -14.467  1.00 15.00           C
ATOM   3053  CG  HIS B 400      37.328  16.570 -15.074  1.00 15.00           C
ATOM   3054  ND1 HIS B 400      37.004  16.697 -16.404  1.00 15.00           N
ATOM   3055  CD2 HIS B 400      36.476  15.686 -14.495  1.00 15.00           C
ATOM   3056  CE1 HIS B 400      35.977  15.900 -16.609  1.00 15.00           C
ATOM   3057  NE2 HIS B 400      35.621  15.267 -15.482  1.00 15.00           N
ATOM   3058  C   HIS B 400      40.137  16.379 -16.072  1.00 15.00           C
ATOM   3059  O   HIS B 400      39.939  15.253 -16.534  1.00 15.00           O
ATOM   3060  N   ALA B 401      40.633  17.379 -16.791  1.00 15.00           N
ATOM   3061  CA  ALA B 401      40.942  17.232 -18.210  1.00 15.00           C
ATOM   3062  CB  ALA B 401      41.189  18.594 -18.842  1.00 15.00           C
ATOM   3063  C   ALA B 401      42.129  16.301 -18.458  1.00 15.00           C
ATOM   3064  O   ALA B 401      42.378  15.894 -19.592  1.00 15.00           O
ATOM   3065  N   GLN B 402      42.859  15.965 -17.403  1.00 15.00           N
ATOM   3066  CA  GLN B 402      44.014  15.086 -17.528  1.00 15.00           C
ATOM   3067  CB  GLN B 402      45.296  15.816 -17.123  1.00 15.00           C
ATOM   3068  CG  GLN B 402      45.768  16.845 -18.136  1.00 15.00           C
ATOM   3069  CD  GLN B 402      47.141  17.398 -17.811  1.00 15.00           C
ATOM   3070  OE1 GLN B 402      47.522  17.516 -16.650  1.00 15.00           O
ATOM   3071  NE2 GLN B 402      47.901  17.735 -18.842  1.00 15.00           N
ATOM   3072  C   GLN B 402      43.843  13.817 -16.701  1.00 15.00           C
ATOM   3073  O   GLN B 402      44.824  13.192 -16.296  1.00 15.00           O
ATOM   3074  N   CYS B 403      42.599  13.428 -16.465  1.00 15.00           N
ATOM   3075  CA  CYS B 403      42.314  12.234 -15.685  1.00 15.00           C
ATOM   3076  CB  CYS B 403      41.181  12.502 -14.695  1.00 15.00           C
ATOM   3077  SG  CYS B 403      41.157  11.399 -13.263  1.00 15.00           S
ATOM   3078  C   CYS B 403      41.975  11.048 -16.592  1.00 15.00           C
ATOM   3079  O   CYS B 403      40.889  10.981 -17.174  1.00 15.00           O
ATOM   3080  N   PRO B 404      42.909  10.092 -16.729  1.00 15.00           N
ATOM   3081  CA  PRO B 404      42.715   8.910 -17.569  1.00 15.00           C
ATOM   3082  CB  PRO B 404      44.143   8.407 -17.786  1.00 15.00           C
ATOM   3083  CG  PRO B 404      44.881   8.826 -16.560  1.00 15.00           C
ATOM   3084  CD  PRO B 404      44.232  10.098 -16.078  1.00 15.00           C
ATOM   3085  C   PRO B 404      41.861   7.836 -16.887  1.00 15.00           C
ATOM   3086  O   PRO B 404      42.370   6.803 -16.450  1.00 15.00           O
ATOM   3087  N   TYR B 405      40.558   8.088 -16.811  1.00 15.00           N
ATOM   3088  CA  TYR B 405      39.617   7.154 -16.191  1.00 15.00           C
ATOM   3089  CB  TYR B 405      38.194   7.723 -16.229  1.00 15.00           C
ATOM   3090  CG  TYR B 405      38.027   9.076 -15.574  1.00 15.00           C
ATOM   3091  CD1 TYR B 405      38.060   9.210 -14.194  1.00 15.00           C
ATOM   3092  CD2 TYR B 405      37.825  10.219 -16.338  1.00 15.00           C
ATOM   3093  CE1 TYR B 405      37.897  10.442 -13.592  1.00 15.00           C
ATOM   3094  CE2 TYR B 405      37.663  11.456 -15.744  1.00 15.00           C
ATOM   3095  CZ  TYR B 405      37.700  11.561 -14.371  1.00 15.00           C
ATOM   3096  OH  TYR B 405      37.543  12.788 -13.774  1.00 15.00           O
ATOM   3097  C   TYR B 405      39.622   5.802 -16.901  1.00 15.00           C
ATOM   3098  O   TYR B 405      39.424   4.760 -16.276  1.00 15.00           O
ATOM   3099  N   GLY B 406      39.860   5.836 -18.209  1.00 15.00           N
ATOM   3100  CA  GLY B 406      39.870   4.623 -19.010  1.00 15.00           C
ATOM   3101  C   GLY B 406      40.854   3.576 -18.525  1.00 15.00           C
ATOM   3102  O   GLY B 406      40.486   2.419 -18.331  1.00 15.00           O
ATOM   3103  N   VAL B 407      42.102   3.976 -18.317  1.00 15.00           N
ATOM   3104  CA  VAL B 407      43.130   3.046 -17.865  1.00 15.00           C
ATOM   3105  CB  VAL B 407      44.560   3.566 -18.157  1.00 15.00           C
ATOM   3106  CG1 VAL B 407      44.885   4.808 -17.340  1.00 15.00           C
ATOM   3107  CG2 VAL B 407      45.599   2.476 -17.935  1.00 15.00           C
ATOM   3108  C   VAL B 407      42.966   2.701 -16.384  1.00 15.00           C
ATOM   3109  O   VAL B 407      43.255   1.581 -15.963  1.00 15.00           O
ATOM   3110  N   LEU B 408      42.467   3.658 -15.606  1.00 15.00           N
ATOM   3111  CA  LEU B 408      42.266   3.454 -14.176  1.00 15.00           C
ATOM   3112  CB  LEU B 408      41.873   4.766 -13.492  1.00 15.00           C
ATOM   3113  CG  LEU B 408      42.964   5.836 -13.409  1.00 15.00           C
ATOM   3114  CD1 LEU B 408      42.396   7.138 -12.867  1.00 15.00           C
ATOM   3115  CD2 LEU B 408      44.122   5.354 -12.547  1.00 15.00           C
ATOM   3116  C   LEU B 408      41.214   2.384 -13.917  1.00 15.00           C
ATOM   3117  O   LEU B 408      41.367   1.552 -13.026  1.00 15.00           O
ATOM   3118  N   LEU B 409      40.154   2.403 -14.711  1.00 15.00           N
ATOM   3119  CA  LEU B 409      39.076   1.436 -14.570  1.00 15.00           C
ATOM   3120  CB  LEU B 409      37.907   1.816 -15.481  1.00 15.00           C
ATOM   3121  CG  LEU B 409      36.685   0.898 -15.430  1.00 15.00           C
ATOM   3122  CD1 LEU B 409      35.991   1.001 -14.081  1.00 15.00           C
ATOM   3123  CD2 LEU B 409      35.723   1.225 -16.560  1.00 15.00           C
ATOM   3124  C   LEU B 409      39.557   0.027 -14.902  1.00 15.00           C
ATOM   3125  O   LEU B 409      39.195  -0.941 -14.233  1.00 15.00           O
ATOM   3126  N   LYS B 410      40.396  -0.078 -15.925  1.00 15.00           N
ATOM   3127  CA  LYS B 410      40.916  -1.368 -16.362  1.00 15.00           C
ATOM   3128  CB  LYS B 410      41.626  -1.237 -17.716  1.00 15.00           C
ATOM   3129  CG  LYS B 410      40.799  -0.583 -18.814  1.00 15.00           C
ATOM   3130  CD  LYS B 410      39.991  -1.597 -19.610  1.00 15.00           C
ATOM   3131  CE  LYS B 410      39.265  -0.924 -20.768  1.00 15.00           C
ATOM   3132  NZ  LYS B 410      38.644  -1.910 -21.699  1.00 15.00           N
ATOM   3133  C   LYS B 410      41.874  -1.974 -15.338  1.00 15.00           C
ATOM   3134  O   LYS B 410      41.953  -3.195 -15.209  1.00 15.00           O
ATOM   3135  N   THR B 411      42.585  -1.125 -14.605  1.00 15.00           N
ATOM   3136  CA  THR B 411      43.551  -1.601 -13.623  1.00 15.00           C
ATOM   3137  CB  THR B 411      44.827  -0.728 -13.580  1.00 15.00           C
ATOM   3138  OG1 THR B 411      45.826  -1.370 -12.780  1.00 15.00           O
ATOM   3139  CG2 THR B 411      44.536   0.652 -13.006  1.00 15.00           C
ATOM   3140  C   THR B 411      42.962  -1.759 -12.221  1.00 15.00           C
ATOM   3141  O   THR B 411      43.563  -2.409 -11.364  1.00 15.00           O
ATOM   3142  N   HIS B 412      41.804  -1.165 -11.978  1.00 15.00           N
ATOM   3143  CA  HIS B 412      41.176  -1.273 -10.669  1.00 15.00           C
ATOM   3144  CB  HIS B 412      40.652   0.076 -10.173  1.00 15.00           C
ATOM   3145  CG  HIS B 412      41.699   0.874  -9.456  1.00 15.00           C
ATOM   3146  ND1 HIS B 412      41.825   0.822  -8.088  1.00 15.00           N
ATOM   3147  CD2 HIS B 412      42.660   1.688  -9.959  1.00 15.00           C
ATOM   3148  CE1 HIS B 412      42.852   1.592  -7.788  1.00 15.00           C
ATOM   3149  NE2 HIS B 412      43.389   2.137  -8.889  1.00 15.00           N
ATOM   3150  C   HIS B 412      40.102  -2.351 -10.640  1.00 15.00           C
ATOM   3151  O   HIS B 412      39.851  -2.959  -9.600  1.00 15.00           O
ATOM   3152  N   CYS B 413      39.479  -2.607 -11.782  1.00 15.00           N
ATOM   3153  CA  CYS B 413      38.442  -3.630 -11.859  1.00 15.00           C
ATOM   3154  CB  CYS B 413      37.068  -2.999 -12.089  1.00 15.00           C
ATOM   3155  SG  CYS B 413      36.504  -1.972 -10.717  1.00 15.00           S
ATOM   3156  C   CYS B 413      38.753  -4.657 -12.943  1.00 15.00           C
ATOM   3157  O   CYS B 413      38.212  -4.588 -14.051  1.00 15.00           O
ATOM   3158  N   PRO B 414      39.642  -5.615 -12.645  1.00 15.00           N
ATOM   3159  CA  PRO B 414      40.027  -6.655 -13.596  1.00 15.00           C
ATOM   3160  CB  PRO B 414      41.260  -7.289 -12.951  1.00 15.00           C
ATOM   3161  CG  PRO B 414      41.077  -7.066 -11.490  1.00 15.00           C
ATOM   3162  CD  PRO B 414      40.340  -5.761 -11.354  1.00 15.00           C
ATOM   3163  C   PRO B 414      38.928  -7.694 -13.791  1.00 15.00           C
ATOM   3164  O   PRO B 414      38.195  -8.035 -12.863  1.00 15.00           O
ATOM   3165  N   LEU B 415      38.838  -8.207 -15.002  1.00 15.00           N
ATOM   3166  CA  LEU B 415      37.836  -9.198 -15.323  1.00 15.00           C
ATOM   3167  CB  LEU B 415      37.252  -8.915 -16.702  1.00 15.00           C
ATOM   3168  CG  LEU B 415      36.522  -7.578 -16.835  1.00 15.00           C
ATOM   3169  CD1 LEU B 415      36.027  -7.354 -18.260  1.00 15.00           C
ATOM   3170  CD2 LEU B 415      35.371  -7.498 -15.845  1.00 15.00           C
ATOM   3171  C   LEU B 415      38.431 -10.592 -15.263  1.00 15.00           C
ATOM   3172  O   LEU B 415      39.384 -10.905 -15.989  1.00 15.00           O
ATOM   3173  N   ARG B 416      37.894 -11.433 -14.384  1.00 15.00           N
ATOM   3174  CA  ARG B 416      38.405 -12.795 -14.249  1.00 15.00           C
ATOM   3175  CB  ARG B 416      38.016 -13.400 -12.891  1.00 15.00           C
ATOM   3176  CG  ARG B 416      39.069 -14.344 -12.302  1.00 15.00           C
ATOM   3177  CD  ARG B 416      38.493 -15.716 -11.951  1.00 15.00           C
ATOM   3178  NE  ARG B 416      38.160 -16.485 -13.154  1.00 15.00           N
ATOM   3179  CZ  ARG B 416      38.200 -17.818 -13.242  1.00 15.00           C
ATOM   3180  NH1 ARG B 416      38.544 -18.558 -12.190  1.00 15.00           N
ATOM   3181  NH2 ARG B 416      37.887 -18.406 -14.394  1.00 15.00           N
ATOM   3182  C   ARG B 416      37.885 -13.665 -15.397  1.00 15.00           C
ATOM   3183  O   ARG B 416      38.022 -14.888 -15.396  1.00 15.00           O
ATOM   3184  N   ASP B 444      25.413 -18.926 -23.729  1.00 15.00           N
ATOM   3185  CA  ASP B 444      24.107 -18.780 -23.102  1.00 15.00           C
ATOM   3186  CB  ASP B 444      22.991 -18.632 -24.149  1.00 15.00           C
ATOM   3187  CG  ASP B 444      23.253 -17.492 -25.130  1.00 15.00           C
ATOM   3188  OD1 ASP B 444      24.173 -16.678 -24.875  1.00 15.00           O
ATOM   3189  OD2 ASP B 444      22.551 -17.412 -26.159  1.00 15.00           O
ATOM   3190  C   ASP B 444      23.837 -19.903 -22.094  1.00 15.00           C
ATOM   3191  O   ASP B 444      23.575 -19.622 -20.924  1.00 15.00           O
ATOM   3192  N   PRO B 445      23.927 -21.197 -22.500  1.00 15.00           N
ATOM   3193  CA  PRO B 445      23.708 -22.323 -21.577  1.00 15.00           C
ATOM   3194  CB  PRO B 445      23.789 -23.560 -22.477  1.00 15.00           C
ATOM   3195  CG  PRO B 445      24.570 -23.115 -23.665  1.00 15.00           C
ATOM   3196  CD  PRO B 445      24.226 -21.666 -23.870  1.00 15.00           C
ATOM   3197  C   PRO B 445      24.800 -22.375 -20.508  1.00 15.00           C
ATOM   3198  O   PRO B 445      24.636 -22.995 -19.461  1.00 15.00           O
ATOM   3199  N   ARG B 446      25.929 -21.739 -20.810  1.00 15.00           N
ATOM   3200  CA  ARG B 446      27.048 -21.666 -19.883  1.00 15.00           C
ATOM   3201  CB  ARG B 446      28.101 -22.737 -20.176  1.00 15.00           C
ATOM   3202  CG  ARG B 446      27.754 -24.110 -19.620  1.00 15.00           C
ATOM   3203  CD  ARG B 446      28.885 -25.103 -19.814  1.00 15.00           C
ATOM   3204  NE  ARG B 446      28.529 -26.423 -19.283  1.00 15.00           N
ATOM   3205  CZ  ARG B 446      29.341 -27.483 -19.285  1.00 15.00           C
ATOM   3206  NH1 ARG B 446      30.569 -27.394 -19.792  1.00 15.00           N
ATOM   3207  NH2 ARG B 446      28.918 -28.636 -18.777  1.00 15.00           N
ATOM   3208  C   ARG B 446      27.670 -20.272 -19.870  1.00 15.00           C
ATOM   3209  O   ARG B 446      28.371 -19.904 -18.931  1.00 15.00           O
ATOM   3210  N   ARG B 447      27.411 -19.488 -20.914  1.00 15.00           N
ATOM   3211  CA  ARG B 447      27.950 -18.137 -20.986  1.00 15.00           C
ATOM   3212  CB  ARG B 447      27.806 -17.538 -22.394  1.00 15.00           C
ATOM   3213  CG  ARG B 447      28.161 -16.056 -22.468  1.00 15.00           C
ATOM   3214  CD  ARG B 447      27.290 -15.305 -23.464  1.00 15.00           C
ATOM   3215  NE  ARG B 447      27.718 -15.492 -24.850  1.00 15.00           N
ATOM   3216  CZ  ARG B 447      28.056 -14.497 -25.668  1.00 15.00           C
ATOM   3217  NH1 ARG B 447      28.018 -13.232 -25.245  1.00 15.00           N
ATOM   3218  NH2 ARG B 447      28.374 -14.770 -26.927  1.00 15.00           N
ATOM   3219  C   ARG B 447      27.253 -17.240 -19.985  1.00 15.00           C
ATOM   3220  O   ARG B 447      27.884 -16.380 -19.370  1.00 15.00           O
ATOM   3221  N   LEU B 448      25.957 -17.460 -19.816  1.00 15.00           N
ATOM   3222  CA  LEU B 448      25.165 -16.664 -18.894  1.00 15.00           C
ATOM   3223  CB  LEU B 448      23.705 -17.114 -18.890  1.00 15.00           C
ATOM   3224  CG  LEU B 448      22.713 -16.124 -18.277  1.00 15.00           C
ATOM   3225  CD1 LEU B 448      21.494 -15.963 -19.166  1.00 15.00           C
ATOM   3226  CD2 LEU B 448      22.308 -16.568 -16.884  1.00 15.00           C
ATOM   3227  C   LEU B 448      25.741 -16.706 -17.484  1.00 15.00           C
ATOM   3228  O   LEU B 448      26.101 -15.670 -16.925  1.00 15.00           O
ATOM   3229  N   VAL B 449      25.851 -17.904 -16.926  1.00 15.00           N
ATOM   3230  CA  VAL B 449      26.382 -18.068 -15.580  1.00 15.00           C
ATOM   3231  CB  VAL B 449      26.237 -19.518 -15.060  1.00 15.00           C
ATOM   3232  CG1 VAL B 449      27.069 -20.497 -15.877  1.00 15.00           C
ATOM   3233  CG2 VAL B 449      26.577 -19.608 -13.581  1.00 15.00           C
ATOM   3234  C   VAL B 449      27.832 -17.589 -15.479  1.00 15.00           C
ATOM   3235  O   VAL B 449      28.255 -17.099 -14.433  1.00 15.00           O
ATOM   3236  N   GLN B 450      28.585 -17.705 -16.570  1.00 15.00           N
ATOM   3237  CA  GLN B 450      29.976 -17.271 -16.572  1.00 15.00           C
ATOM   3238  CB  GLN B 450      30.728 -17.796 -17.799  1.00 15.00           C
ATOM   3239  CG  GLN B 450      32.202 -17.410 -17.821  1.00 15.00           C
ATOM   3240  CD  GLN B 450      32.944 -17.863 -16.575  1.00 15.00           C
ATOM   3241  OE1 GLN B 450      33.725 -17.111 -15.993  1.00 15.00           O
ATOM   3242  NE2 GLN B 450      32.724 -19.106 -16.171  1.00 15.00           N
ATOM   3243  C   GLN B 450      30.074 -15.747 -16.488  1.00 15.00           C
ATOM   3244  O   GLN B 450      30.920 -15.210 -15.775  1.00 15.00           O
ATOM   3245  N   LEU B 451      29.197 -15.057 -17.212  1.00 15.00           N
ATOM   3246  CA  LEU B 451      29.188 -13.600 -17.204  1.00 15.00           C
ATOM   3247  CB  LEU B 451      28.318 -13.048 -18.336  1.00 15.00           C
ATOM   3248  CG  LEU B 451      28.903 -13.146 -19.747  1.00 15.00           C
ATOM   3249  CD1 LEU B 451      27.917 -12.603 -20.771  1.00 15.00           C
ATOM   3250  CD2 LEU B 451      30.228 -12.404 -19.834  1.00 15.00           C
ATOM   3251  C   LEU B 451      28.706 -13.075 -15.855  1.00 15.00           C
ATOM   3252  O   LEU B 451      29.106 -11.997 -15.414  1.00 15.00           O
ATOM   3253  N   LEU B 452      27.857 -13.857 -15.196  1.00 15.00           N
ATOM   3254  CA  LEU B 452      27.322 -13.489 -13.888  1.00 15.00           C
ATOM   3255  CB  LEU B 452      26.094 -14.344 -13.559  1.00 15.00           C
ATOM   3256  CG  LEU B 452      24.767 -13.924 -14.193  1.00 15.00           C
ATOM   3257  CD1 LEU B 452      23.692 -14.955 -13.889  1.00 15.00           C
ATOM   3258  CD2 LEU B 452      24.342 -12.555 -13.688  1.00 15.00           C
ATOM   3259  C   LEU B 452      28.365 -13.681 -12.789  1.00 15.00           C
ATOM   3260  O   LEU B 452      28.104 -13.415 -11.620  1.00 15.00           O
ATOM   3261  N   ARG B 453      29.545 -14.151 -13.165  1.00 15.00           N
ATOM   3262  CA  ARG B 453      30.607 -14.394 -12.199  1.00 15.00           C
ATOM   3263  CB  ARG B 453      31.285 -15.729 -12.504  1.00 15.00           C
ATOM   3264  CG  ARG B 453      30.413 -16.944 -12.250  1.00 15.00           C
ATOM   3265  CD  ARG B 453      30.586 -17.458 -10.832  1.00 15.00           C
ATOM   3266  NE  ARG B 453      31.969 -17.859 -10.566  1.00 15.00           N
ATOM   3267  CZ  ARG B 453      32.474 -19.056 -10.873  1.00 15.00           C
ATOM   3268  NH1 ARG B 453      31.711 -19.979 -11.453  1.00 15.00           N
ATOM   3269  NH2 ARG B 453      33.750 -19.324 -10.615  1.00 15.00           N
ATOM   3270  C   ARG B 453      31.658 -13.292 -12.207  1.00 15.00           C
ATOM   3271  O   ARG B 453      32.651 -13.376 -11.484  1.00 15.00           O
ATOM   3272  N   GLN B 454      31.445 -12.259 -13.006  1.00 15.00           N
ATOM   3273  CA  GLN B 454      32.416 -11.183 -13.111  1.00 15.00           C
ATOM   3274  CB  GLN B 454      33.005 -11.151 -14.526  1.00 15.00           C
ATOM   3275  CG  GLN B 454      33.431 -12.520 -15.057  1.00 15.00           C
ATOM   3276  CD  GLN B 454      33.980 -12.462 -16.472  1.00 15.00           C
ATOM   3277  OE1 GLN B 454      34.357 -11.401 -16.961  1.00 15.00           O
ATOM   3278  NE2 GLN B 454      34.061 -13.607 -17.136  1.00 15.00           N
ATOM   3279  C   GLN B 454      31.829  -9.822 -12.721  1.00 15.00           C
ATOM   3280  O   GLN B 454      31.526  -8.993 -13.580  1.00 15.00           O
ATOM   3281  N   HIS B 455      31.671  -9.606 -11.419  1.00 15.00           N
ATOM   3282  CA  HIS B 455      31.143  -8.350 -10.893  1.00 15.00           C
ATOM   3283  CB  HIS B 455      29.829  -8.564 -10.118  1.00 15.00           C
ATOM   3284  CG  HIS B 455      29.905  -9.557  -8.993  1.00 15.00           C
ATOM   3285  ND1 HIS B 455      29.844  -9.161  -7.674  1.00 15.00           N
ATOM   3286  CD2 HIS B 455      30.021 -10.908  -9.043  1.00 15.00           C
ATOM   3287  CE1 HIS B 455      29.925 -10.267  -6.960  1.00 15.00           C
ATOM   3288  NE2 HIS B 455      30.033 -11.347  -7.745  1.00 15.00           N
ATOM   3289  C   HIS B 455      32.191  -7.679 -10.011  1.00 15.00           C
ATOM   3290  O   HIS B 455      32.876  -8.349  -9.235  1.00 15.00           O
ATOM   3291  N   SER B 456      32.317  -6.367 -10.132  1.00 15.00           N
ATOM   3292  CA  SER B 456      33.298  -5.622  -9.362  1.00 15.00           C
ATOM   3293  CB  SER B 456      33.414  -4.195  -9.894  1.00 15.00           C
ATOM   3294  OG  SER B 456      33.462  -4.185 -11.311  1.00 15.00           O
ATOM   3295  C   SER B 456      32.956  -5.605  -7.876  1.00 15.00           C
ATOM   3296  O   SER B 456      31.813  -5.361  -7.485  1.00 15.00           O
ATOM   3297  N   SER B 457      33.953  -5.879  -7.053  1.00 15.00           N
ATOM   3298  CA  SER B 457      33.773  -5.877  -5.616  1.00 15.00           C
ATOM   3299  CB  SER B 457      34.887  -6.699  -4.969  1.00 15.00           C
ATOM   3300  OG  SER B 457      35.199  -7.828  -5.767  1.00 15.00           O
ATOM   3301  C   SER B 457      33.808  -4.437  -5.105  1.00 15.00           C
ATOM   3302  O   SER B 457      34.433  -3.576  -5.729  1.00 15.00           O
ATOM   3303  N   PRO B 458      33.140  -4.151  -3.970  1.00 15.00           N
ATOM   3304  CA  PRO B 458      33.102  -2.802  -3.384  1.00 15.00           C
ATOM   3305  CB  PRO B 458      32.411  -3.008  -2.026  1.00 15.00           C
ATOM   3306  CG  PRO B 458      32.406  -4.485  -1.805  1.00 15.00           C
ATOM   3307  CD  PRO B 458      32.363  -5.105  -3.170  1.00 15.00           C
ATOM   3308  C   PRO B 458      34.505  -2.236  -3.183  1.00 15.00           C
ATOM   3309  O   PRO B 458      34.739  -1.042  -3.352  1.00 15.00           O
ATOM   3310  N   TRP B 459      35.434  -3.115  -2.837  1.00 15.00           N
ATOM   3311  CA  TRP B 459      36.818  -2.729  -2.620  1.00 15.00           C
ATOM   3312  CB  TRP B 459      37.603  -3.932  -2.086  1.00 15.00           C
ATOM   3313  CG  TRP B 459      39.069  -3.682  -1.928  1.00 15.00           C
ATOM   3314  CD1 TRP B 459      39.669  -2.874  -1.008  1.00 15.00           C
ATOM   3315  CD2 TRP B 459      40.123  -4.248  -2.715  1.00 15.00           C
ATOM   3316  NE1 TRP B 459      41.030  -2.899  -1.174  1.00 15.00           N
ATOM   3317  CE2 TRP B 459      41.335  -3.735  -2.216  1.00 15.00           C
ATOM   3318  CE3 TRP B 459      40.158  -5.138  -3.793  1.00 15.00           C
ATOM   3319  CZ2 TRP B 459      42.570  -4.083  -2.758  1.00 15.00           C
ATOM   3320  CZ3 TRP B 459      41.384  -5.481  -4.329  1.00 15.00           C
ATOM   3321  CH2 TRP B 459      42.574  -4.955  -3.811  1.00 15.00           C
ATOM   3322  C   TRP B 459      37.449  -2.211  -3.913  1.00 15.00           C
ATOM   3323  O   TRP B 459      38.142  -1.194  -3.915  1.00 15.00           O
ATOM   3324  N   GLN B 460      37.170  -2.903  -5.013  1.00 15.00           N
ATOM   3325  CA  GLN B 460      37.712  -2.539  -6.316  1.00 15.00           C
ATOM   3326  CB  GLN B 460      37.455  -3.653  -7.330  1.00 15.00           C
ATOM   3327  CG  GLN B 460      38.219  -4.936  -7.051  1.00 15.00           C
ATOM   3328  CD  GLN B 460      37.799  -6.068  -7.965  1.00 15.00           C
ATOM   3329  OE1 GLN B 460      37.364  -5.844  -9.091  1.00 15.00           O
ATOM   3330  NE2 GLN B 460      37.921  -7.295  -7.485  1.00 15.00           N
ATOM   3331  C   GLN B 460      37.122  -1.228  -6.822  1.00 15.00           C
ATOM   3332  O   GLN B 460      37.853  -0.335  -7.250  1.00 15.00           O
ATOM   3333  N   VAL B 461      35.798  -1.112  -6.769  1.00 15.00           N
ATOM   3334  CA  VAL B 461      35.130   0.099  -7.231  1.00 15.00           C
ATOM   3335  CB  VAL B 461      33.590  -0.048  -7.313  1.00 15.00           C
ATOM   3336  CG1 VAL B 461      32.983  -0.387  -5.963  1.00 15.00           C
ATOM   3337  CG2 VAL B 461      32.948   1.202  -7.900  1.00 15.00           C
ATOM   3338  C   VAL B 461      35.539   1.313  -6.394  1.00 15.00           C
ATOM   3339  O   VAL B 461      35.700   2.413  -6.925  1.00 15.00           O
ATOM   3340  N   TYR B 462      35.735   1.107  -5.092  1.00 15.00           N
ATOM   3341  CA  TYR B 462      36.153   2.192  -4.213  1.00 15.00           C
ATOM   3342  CB  TYR B 462      36.134   1.768  -2.739  1.00 15.00           C
ATOM   3343  CG  TYR B 462      36.807   2.763  -1.816  1.00 15.00           C
ATOM   3344  CD1 TYR B 462      36.271   4.031  -1.617  1.00 15.00           C
ATOM   3345  CD2 TYR B 462      37.984   2.440  -1.153  1.00 15.00           C
ATOM   3346  CE1 TYR B 462      36.889   4.947  -0.787  1.00 15.00           C
ATOM   3347  CE2 TYR B 462      38.607   3.349  -0.318  1.00 15.00           C
ATOM   3348  CZ  TYR B 462      38.056   4.600  -0.139  1.00 15.00           C
ATOM   3349  OH  TYR B 462      38.676   5.507   0.689  1.00 15.00           O
ATOM   3350  C   TYR B 462      37.546   2.666  -4.607  1.00 15.00           C
ATOM   3351  O   TYR B 462      37.831   3.866  -4.604  1.00 15.00           O
ATOM   3352  N   GLY B 463      38.406   1.711  -4.950  1.00 15.00           N
ATOM   3353  CA  GLY B 463      39.753   2.039  -5.364  1.00 15.00           C
ATOM   3354  C   GLY B 463      39.739   2.913  -6.598  1.00 15.00           C
ATOM   3355  O   GLY B 463      40.454   3.915  -6.667  1.00 15.00           O
ATOM   3356  N   PHE B 464      38.905   2.536  -7.562  1.00 15.00           N
ATOM   3357  CA  PHE B 464      38.764   3.284  -8.805  1.00 15.00           C
ATOM   3358  CB  PHE B 464      37.765   2.586  -9.738  1.00 15.00           C
ATOM   3359  CG  PHE B 464      37.313   3.430 -10.900  1.00 15.00           C
ATOM   3360  CD1 PHE B 464      38.205   3.807 -11.890  1.00 15.00           C
ATOM   3361  CD2 PHE B 464      35.994   3.849 -10.997  1.00 15.00           C
ATOM   3362  CE1 PHE B 464      37.793   4.585 -12.955  1.00 15.00           C
ATOM   3363  CE2 PHE B 464      35.576   4.627 -12.060  1.00 15.00           C
ATOM   3364  CZ  PHE B 464      36.477   4.996 -13.041  1.00 15.00           C
ATOM   3365  C   PHE B 464      38.315   4.715  -8.527  1.00 15.00           C
ATOM   3366  O   PHE B 464      38.923   5.671  -9.011  1.00 15.00           O
ATOM   3367  N   VAL B 465      37.255   4.852  -7.736  1.00 15.00           N
ATOM   3368  CA  VAL B 465      36.719   6.165  -7.392  1.00 15.00           C
ATOM   3369  CB  VAL B 465      35.467   6.058  -6.491  1.00 15.00           C
ATOM   3370  CG1 VAL B 465      34.973   7.439  -6.078  1.00 15.00           C
ATOM   3371  CG2 VAL B 465      34.362   5.294  -7.205  1.00 15.00           C
ATOM   3372  C   VAL B 465      37.777   7.028  -6.706  1.00 15.00           C
ATOM   3373  O   VAL B 465      37.980   8.189  -7.072  1.00 15.00           O
ATOM   3374  N   ARG B 466      38.470   6.446  -5.733  1.00 15.00           N
ATOM   3375  CA  ARG B 466      39.500   7.169  -4.998  1.00 15.00           C
ATOM   3376  CB  ARG B 466      40.040   6.333  -3.837  1.00 15.00           C
ATOM   3377  CG  ARG B 466      41.062   7.074  -2.990  1.00 15.00           C
ATOM   3378  CD  ARG B 466      41.949   6.123  -2.208  1.00 15.00           C
ATOM   3379  NE  ARG B 466      43.103   6.817  -1.632  1.00 15.00           N
ATOM   3380  CZ  ARG B 466      44.371   6.479  -1.867  1.00 15.00           C
ATOM   3381  NH1 ARG B 466      44.651   5.452  -2.666  1.00 15.00           N
ATOM   3382  NH2 ARG B 466      45.359   7.176  -1.312  1.00 15.00           N
ATOM   3383  C   ARG B 466      40.650   7.586  -5.910  1.00 15.00           C
ATOM   3384  O   ARG B 466      41.182   8.689  -5.785  1.00 15.00           O
ATOM   3385  N   ALA B 467      41.024   6.700  -6.828  1.00 15.00           N
ATOM   3386  CA  ALA B 467      42.120   6.961  -7.757  1.00 15.00           C
ATOM   3387  CB  ALA B 467      42.419   5.729  -8.595  1.00 15.00           C
ATOM   3388  C   ALA B 467      41.831   8.160  -8.652  1.00 15.00           C
ATOM   3389  O   ALA B 467      42.753   8.850  -9.094  1.00 15.00           O
ATOM   3390  N   CYS B 468      40.556   8.393  -8.922  1.00 15.00           N
ATOM   3391  CA  CYS B 468      40.145   9.511  -9.754  1.00 15.00           C
ATOM   3392  CB  CYS B 468      38.808   9.201 -10.422  1.00 15.00           C
ATOM   3393  SG  CYS B 468      38.773   7.624 -11.306  1.00 15.00           S
ATOM   3394  C   CYS B 468      40.034  10.787  -8.924  1.00 15.00           C
ATOM   3395  O   CYS B 468      40.550  11.835  -9.309  1.00 15.00           O
ATOM   3396  N   LEU B 469      39.384  10.681  -7.769  1.00 15.00           N
ATOM   3397  CA  LEU B 469      39.189  11.823  -6.873  1.00 15.00           C
ATOM   3398  CB  LEU B 469      38.382  11.381  -5.648  1.00 15.00           C
ATOM   3399  CG  LEU B 469      37.879  12.494  -4.733  1.00 15.00           C
ATOM   3400  CD1 LEU B 469      36.939  13.422  -5.481  1.00 15.00           C
ATOM   3401  CD2 LEU B 469      37.196  11.910  -3.508  1.00 15.00           C
ATOM   3402  C   LEU B 469      40.529  12.408  -6.436  1.00 15.00           C
ATOM   3403  O   LEU B 469      40.671  13.620  -6.259  1.00 15.00           O
ATOM   3404  N   ARG B 470      41.509  11.524  -6.290  1.00 15.00           N
ATOM   3405  CA  ARG B 470      42.849  11.900  -5.869  1.00 15.00           C
ATOM   3406  CB  ARG B 470      43.667  10.641  -5.561  1.00 15.00           C
ATOM   3407  CG  ARG B 470      44.079  10.496  -4.103  1.00 15.00           C
ATOM   3408  CD  ARG B 470      45.526  10.029  -3.982  1.00 15.00           C
ATOM   3409  NE  ARG B 470      46.478  11.013  -4.523  1.00 15.00           N
ATOM   3410  CZ  ARG B 470      47.617  10.705  -5.145  1.00 15.00           C
ATOM   3411  NH1 ARG B 470      47.958   9.434  -5.318  1.00 15.00           N
ATOM   3412  NH2 ARG B 470      48.418  11.673  -5.583  1.00 15.00           N
ATOM   3413  C   ARG B 470      43.571  12.726  -6.926  1.00 15.00           C
ATOM   3414  O   ARG B 470      44.684  13.190  -6.698  1.00 15.00           O
ATOM   3415  N   ARG B 471      42.942  12.890  -8.082  1.00 15.00           N
ATOM   3416  CA  ARG B 471      43.529  13.659  -9.173  1.00 15.00           C
ATOM   3417  CB  ARG B 471      43.869  12.749 -10.356  1.00 15.00           C
ATOM   3418  CG  ARG B 471      44.551  11.449  -9.989  1.00 15.00           C
ATOM   3419  CD  ARG B 471      44.804  10.620 -11.234  1.00 15.00           C
ATOM   3420  NE  ARG B 471      45.247   9.259 -10.921  1.00 15.00           N
ATOM   3421  CZ  ARG B 471      46.278   8.657 -11.517  1.00 15.00           C
ATOM   3422  NH1 ARG B 471      46.976   9.292 -12.458  1.00 15.00           N
ATOM   3423  NH2 ARG B 471      46.613   7.419 -11.166  1.00 15.00           N
ATOM   3424  C   ARG B 471      42.543  14.713  -9.642  1.00 15.00           C
ATOM   3425  O   ARG B 471      42.627  15.204 -10.763  1.00 15.00           O
ATOM   3426  N   LEU B 472      41.599  15.049  -8.784  1.00 15.00           N
ATOM   3427  CA  LEU B 472      40.592  16.033  -9.132  1.00 15.00           C
ATOM   3428  CB  LEU B 472      39.201  15.404  -9.181  1.00 15.00           C
ATOM   3429  CG  LEU B 472      38.072  16.357  -9.579  1.00 15.00           C
ATOM   3430  CD1 LEU B 472      37.843  16.332 -11.080  1.00 15.00           C
ATOM   3431  CD2 LEU B 472      36.795  16.043  -8.821  1.00 15.00           C
ATOM   3432  C   LEU B 472      40.593  17.215  -8.179  1.00 15.00           C
ATOM   3433  O   LEU B 472      40.807  18.352  -8.595  1.00 15.00           O
ATOM   3434  N   VAL B 473      40.369  16.943  -6.900  1.00 15.00           N
ATOM   3435  CA  VAL B 473      40.319  17.998  -5.898  1.00 15.00           C
ATOM   3436  CB  VAL B 473      39.472  17.593  -4.677  1.00 15.00           C
ATOM   3437  CG1 VAL B 473      39.239  18.789  -3.764  1.00 15.00           C
ATOM   3438  CG2 VAL B 473      38.147  16.994  -5.120  1.00 15.00           C
ATOM   3439  C   VAL B 473      41.713  18.413  -5.440  1.00 15.00           C
ATOM   3440  O   VAL B 473      42.457  17.609  -4.873  1.00 15.00           O
ATOM   3441  N   PRO B 474      42.078  19.679  -5.692  1.00 15.00           N
ATOM   3442  CA  PRO B 474      43.381  20.228  -5.303  1.00 15.00           C
ATOM   3443  CB  PRO B 474      43.360  21.654  -5.874  1.00 15.00           C
ATOM   3444  CG  PRO B 474      42.267  21.655  -6.886  1.00 15.00           C
ATOM   3445  CD  PRO B 474      41.252  20.676  -6.387  1.00 15.00           C
ATOM   3446  C   PRO B 474      43.535  20.293  -3.786  1.00 15.00           C
ATOM   3447  O   PRO B 474      42.544  20.410  -3.056  1.00 15.00           O
ATOM   3448  N   PRO B 475      44.782  20.243  -3.290  1.00 15.00           N
ATOM   3449  CA  PRO B 475      45.069  20.300  -1.852  1.00 15.00           C
ATOM   3450  CB  PRO B 475      46.602  20.242  -1.780  1.00 15.00           C
ATOM   3451  CG  PRO B 475      47.072  20.604  -3.149  1.00 15.00           C
ATOM   3452  CD  PRO B 475      46.010  20.122  -4.094  1.00 15.00           C
ATOM   3453  C   PRO B 475      44.553  21.591  -1.220  1.00 15.00           C
ATOM   3454  O   PRO B 475      44.197  21.618  -0.041  1.00 15.00           O
ATOM   3455  N   GLY B 476      44.493  22.652  -2.022  1.00 15.00           N
ATOM   3456  CA  GLY B 476      44.019  23.932  -1.534  1.00 15.00           C
ATOM   3457  C   GLY B 476      42.537  23.912  -1.216  1.00 15.00           C
ATOM   3458  O   GLY B 476      42.070  24.658  -0.358  1.00 15.00           O
ATOM   3459  N   LEU B 477      41.798  23.052  -1.906  1.00 15.00           N
ATOM   3460  CA  LEU B 477      40.364  22.937  -1.685  1.00 15.00           C
ATOM   3461  CB  LEU B 477      39.647  22.460  -2.952  1.00 15.00           C
ATOM   3462  CG  LEU B 477      39.426  23.514  -4.041  1.00 15.00           C
ATOM   3463  CD1 LEU B 477      38.687  22.914  -5.226  1.00 15.00           C
ATOM   3464  CD2 LEU B 477      38.662  24.706  -3.485  1.00 15.00           C
ATOM   3465  C   LEU B 477      40.075  22.001  -0.519  1.00 15.00           C
ATOM   3466  O   LEU B 477      39.109  22.195   0.217  1.00 15.00           O
ATOM   3467  N   TRP B 478      40.928  20.995  -0.352  1.00 15.00           N
ATOM   3468  CA  TRP B 478      40.776  20.027   0.731  1.00 15.00           C
ATOM   3469  CB  TRP B 478      41.751  18.859   0.553  1.00 15.00           C
ATOM   3470  CG  TRP B 478      41.266  17.773  -0.360  1.00 15.00           C
ATOM   3471  CD1 TRP B 478      41.956  17.206  -1.391  1.00 15.00           C
ATOM   3472  CD2 TRP B 478      39.992  17.115  -0.322  1.00 15.00           C
ATOM   3473  NE1 TRP B 478      41.195  16.237  -1.996  1.00 15.00           N
ATOM   3474  CE2 TRP B 478      39.985  16.162  -1.360  1.00 15.00           C
ATOM   3475  CE3 TRP B 478      38.857  17.239   0.487  1.00 15.00           C
ATOM   3476  CZ2 TRP B 478      38.890  15.338  -1.609  1.00 15.00           C
ATOM   3477  CZ3 TRP B 478      37.773  16.420   0.237  1.00 15.00           C
ATOM   3478  CH2 TRP B 478      37.796  15.482  -0.802  1.00 15.00           C
ATOM   3479  C   TRP B 478      41.012  20.681   2.089  1.00 15.00           C
ATOM   3480  O   TRP B 478      40.320  20.386   3.066  1.00 15.00           O
ATOM   3481  N   GLY B 479      41.999  21.564   2.147  1.00 15.00           N
ATOM   3482  CA  GLY B 479      42.319  22.241   3.385  1.00 15.00           C
ATOM   3483  C   GLY B 479      43.389  21.503   4.161  1.00 15.00           C
ATOM   3484  O   GLY B 479      44.525  21.963   4.258  1.00 15.00           O
ATOM   3485  N   SER B 480      43.031  20.348   4.697  1.00 15.00           N
ATOM   3486  CA  SER B 480      43.965  19.542   5.461  1.00 15.00           C
ATOM   3487  CB  SER B 480      43.725  19.752   6.957  1.00 15.00           C
ATOM   3488  OG  SER B 480      42.387  19.435   7.305  1.00 15.00           O
ATOM   3489  C   SER B 480      43.797  18.068   5.114  1.00 15.00           C
ATOM   3490  O   SER B 480      42.866  17.693   4.396  1.00 15.00           O
ATOM   3491  N   ARG B 481      44.698  17.234   5.625  1.00 15.00           N
ATOM   3492  CA  ARG B 481      44.629  15.798   5.381  1.00 15.00           C
ATOM   3493  CB  ARG B 481      45.919  15.108   5.816  1.00 15.00           C
ATOM   3494  CG  ARG B 481      47.098  15.348   4.894  1.00 15.00           C
ATOM   3495  CD  ARG B 481      47.957  14.102   4.782  1.00 15.00           C
ATOM   3496  NE  ARG B 481      49.317  14.414   4.350  1.00 15.00           N
ATOM   3497  CZ  ARG B 481      49.773  14.198   3.118  1.00 15.00           C
ATOM   3498  NH1 ARG B 481      48.975  13.667   2.194  1.00 15.00           N
ATOM   3499  NH2 ARG B 481      51.027  14.518   2.810  1.00 15.00           N
ATOM   3500  C   ARG B 481      43.451  15.197   6.134  1.00 15.00           C
ATOM   3501  O   ARG B 481      42.936  14.143   5.770  1.00 15.00           O
ATOM   3502  N   HIS B 482      43.042  15.878   7.197  1.00 15.00           N
ATOM   3503  CA  HIS B 482      41.920  15.436   8.006  1.00 15.00           C
ATOM   3504  CB  HIS B 482      41.772  16.334   9.240  1.00 15.00           C
ATOM   3505  CG  HIS B 482      40.493  16.145   9.995  1.00 15.00           C
ATOM   3506  ND1 HIS B 482      40.325  15.109  10.886  1.00 15.00           N
ATOM   3507  CD2 HIS B 482      39.356  16.876   9.943  1.00 15.00           C
ATOM   3508  CE1 HIS B 482      39.098  15.233  11.348  1.00 15.00           C
ATOM   3509  NE2 HIS B 482      38.478  16.286  10.805  1.00 15.00           N
ATOM   3510  C   HIS B 482      40.647  15.435   7.163  1.00 15.00           C
ATOM   3511  O   HIS B 482      39.941  14.427   7.092  1.00 15.00           O
ATOM   3512  N   ASN B 483      40.375  16.566   6.514  1.00 15.00           N
ATOM   3513  CA  ASN B 483      39.199  16.696   5.657  1.00 15.00           C
ATOM   3514  CB  ASN B 483      39.087  18.115   5.087  1.00 15.00           C
ATOM   3515  CG  ASN B 483      38.391  19.096   6.018  1.00 15.00           C
ATOM   3516  OD1 ASN B 483      37.807  18.710   7.031  1.00 15.00           O
ATOM   3517  ND2 ASN B 483      38.425  20.374   5.662  1.00 15.00           N
ATOM   3518  C   ASN B 483      39.264  15.690   4.513  1.00 15.00           C
ATOM   3519  O   ASN B 483      38.259  15.066   4.165  1.00 15.00           O
ATOM   3520  N   GLU B 484      40.458  15.535   3.947  1.00 15.00           N
ATOM   3521  CA  GLU B 484      40.695  14.601   2.847  1.00 15.00           C
ATOM   3522  CB  GLU B 484      42.193  14.585   2.499  1.00 15.00           C
ATOM   3523  CG  GLU B 484      42.610  13.519   1.497  1.00 15.00           C
ATOM   3524  CD  GLU B 484      43.920  12.842   1.868  1.00 15.00           C
ATOM   3525  OE1 GLU B 484      44.688  13.409   2.685  1.00 15.00           O
ATOM   3526  OE2 GLU B 484      44.182  11.738   1.345  1.00 15.00           O
ATOM   3527  C   GLU B 484      40.246  13.189   3.224  1.00 15.00           C
ATOM   3528  O   GLU B 484      39.346  12.622   2.607  1.00 15.00           O
ATOM   3529  N   ARG B 485      40.863  12.644   4.258  1.00 15.00           N
ATOM   3530  CA  ARG B 485      40.564  11.297   4.716  1.00 15.00           C
ATOM   3531  CB  ARG B 485      41.597  10.857   5.750  1.00 15.00           C
ATOM   3532  CG  ARG B 485      43.022  10.949   5.233  1.00 15.00           C
ATOM   3533  CD  ARG B 485      44.043  10.486   6.259  1.00 15.00           C
ATOM   3534  NE  ARG B 485      44.062   9.030   6.385  1.00 15.00           N
ATOM   3535  CZ  ARG B 485      44.791   8.222   5.603  1.00 15.00           C
ATOM   3536  NH1 ARG B 485      45.553   8.724   4.634  1.00 15.00           N
ATOM   3537  NH2 ARG B 485      44.756   6.903   5.787  1.00 15.00           N
ATOM   3538  C   ARG B 485      39.139  11.148   5.247  1.00 15.00           C
ATOM   3539  O   ARG B 485      38.550  10.067   5.171  1.00 15.00           O
ATOM   3540  N   ARG B 486      38.589  12.225   5.786  1.00 15.00           N
ATOM   3541  CA  ARG B 486      37.231  12.202   6.314  1.00 15.00           C
ATOM   3542  CB  ARG B 486      36.931  13.490   7.102  1.00 15.00           C
ATOM   3543  CG  ARG B 486      35.468  13.704   7.480  1.00 15.00           C
ATOM   3544  CD  ARG B 486      34.883  12.514   8.225  1.00 15.00           C
ATOM   3545  NE  ARG B 486      35.775  12.012   9.269  1.00 15.00           N
ATOM   3546  CZ  ARG B 486      35.437  11.060  10.132  1.00 15.00           C
ATOM   3547  NH1 ARG B 486      34.225  10.516  10.078  1.00 15.00           N
ATOM   3548  NH2 ARG B 486      36.320  10.639  11.035  1.00 15.00           N
ATOM   3549  C   ARG B 486      36.226  11.993   5.187  1.00 15.00           C
ATOM   3550  O   ARG B 486      35.325  11.155   5.291  1.00 15.00           O
ATOM   3551  N   PHE B 487      36.404  12.735   4.100  1.00 15.00           N
ATOM   3552  CA  PHE B 487      35.511  12.627   2.958  1.00 15.00           C
ATOM   3553  CB  PHE B 487      35.763  13.757   1.956  1.00 15.00           C
ATOM   3554  CG  PHE B 487      34.717  13.854   0.878  1.00 15.00           C
ATOM   3555  CD1 PHE B 487      33.531  14.531   1.106  1.00 15.00           C
ATOM   3556  CD2 PHE B 487      34.919  13.267  -0.363  1.00 15.00           C
ATOM   3557  CE1 PHE B 487      32.565  14.622   0.120  1.00 15.00           C
ATOM   3558  CE2 PHE B 487      33.957  13.354  -1.354  1.00 15.00           C
ATOM   3559  CZ  PHE B 487      32.778  14.033  -1.112  1.00 15.00           C
ATOM   3560  C   PHE B 487      35.651  11.269   2.282  1.00 15.00           C
ATOM   3561  O   PHE B 487      34.655  10.661   1.877  1.00 15.00           O
ATOM   3562  N   LEU B 488      36.889  10.790   2.170  1.00 15.00           N
ATOM   3563  CA  LEU B 488      37.151   9.496   1.550  1.00 15.00           C
ATOM   3564  CB  LEU B 488      38.653   9.229   1.430  1.00 15.00           C
ATOM   3565  CG  LEU B 488      39.289   9.527   0.066  1.00 15.00           C
ATOM   3566  CD1 LEU B 488      38.511   8.852  -1.054  1.00 15.00           C
ATOM   3567  CD2 LEU B 488      39.397  11.025  -0.179  1.00 15.00           C
ATOM   3568  C   LEU B 488      36.452   8.365   2.304  1.00 15.00           C
ATOM   3569  O   LEU B 488      35.867   7.467   1.694  1.00 15.00           O
ATOM   3570  N   ARG B 489      36.504   8.418   3.633  1.00 15.00           N
ATOM   3571  CA  ARG B 489      35.856   7.404   4.456  1.00 15.00           C
ATOM   3572  CB  ARG B 489      36.186   7.592   5.939  1.00 15.00           C
ATOM   3573  CG  ARG B 489      35.552   6.544   6.841  1.00 15.00           C
ATOM   3574  CD  ARG B 489      35.888   6.779   8.305  1.00 15.00           C
ATOM   3575  NE  ARG B 489      37.246   6.346   8.643  1.00 15.00           N
ATOM   3576  CZ  ARG B 489      37.525   5.233   9.329  1.00 15.00           C
ATOM   3577  NH1 ARG B 489      36.541   4.440   9.744  1.00 15.00           N
ATOM   3578  NH2 ARG B 489      38.787   4.921   9.609  1.00 15.00           N
ATOM   3579  C   ARG B 489      34.346   7.429   4.239  1.00 15.00           C
ATOM   3580  O   ARG B 489      33.704   6.381   4.141  1.00 15.00           O
ATOM   3581  N   ASN B 490      33.785   8.633   4.156  1.00 15.00           N
ATOM   3582  CA  ASN B 490      32.352   8.790   3.934  1.00 15.00           C
ATOM   3583  CB  ASN B 490      31.916  10.250   4.091  1.00 15.00           C
ATOM   3584  CG  ASN B 490      31.699  10.650   5.540  1.00 15.00           C
ATOM   3585  OD1 ASN B 490      31.570   9.799   6.423  1.00 15.00           O
ATOM   3586  ND2 ASN B 490      31.650  11.949   5.795  1.00 15.00           N
ATOM   3587  C   ASN B 490      31.973   8.268   2.555  1.00 15.00           C
ATOM   3588  O   ASN B 490      30.883   7.732   2.358  1.00 15.00           O
ATOM   3589  N   THR B 491      32.893   8.417   1.608  1.00 15.00           N
ATOM   3590  CA  THR B 491      32.677   7.947   0.249  1.00 15.00           C
ATOM   3591  CB  THR B 491      33.805   8.424  -0.690  1.00 15.00           C
ATOM   3592  OG1 THR B 491      33.889   9.856  -0.646  1.00 15.00           O
ATOM   3593  CG2 THR B 491      33.541   7.984  -2.124  1.00 15.00           C
ATOM   3594  C   THR B 491      32.589   6.421   0.233  1.00 15.00           C
ATOM   3595  O   THR B 491      31.709   5.847  -0.406  1.00 15.00           O
ATOM   3596  N   LYS B 492      33.491   5.771   0.965  1.00 15.00           N
ATOM   3597  CA  LYS B 492      33.502   4.315   1.052  1.00 15.00           C
ATOM   3598  CB  LYS B 492      34.713   3.850   1.865  1.00 15.00           C
ATOM   3599  CG  LYS B 492      35.010   2.364   1.759  1.00 15.00           C
ATOM   3600  CD  LYS B 492      36.255   2.000   2.550  1.00 15.00           C
ATOM   3601  CE  LYS B 492      36.745   0.604   2.206  1.00 15.00           C
ATOM   3602  NZ  LYS B 492      37.979   0.253   2.960  1.00 15.00           N
ATOM   3603  C   LYS B 492      32.218   3.836   1.718  1.00 15.00           C
ATOM   3604  O   LYS B 492      31.640   2.818   1.339  1.00 15.00           O
ATOM   3605  N   LYS B 493      31.781   4.604   2.707  1.00 15.00           N
ATOM   3606  CA  LYS B 493      30.564   4.313   3.451  1.00 15.00           C
ATOM   3607  CB  LYS B 493      30.457   5.294   4.624  1.00 15.00           C
ATOM   3608  CG  LYS B 493      29.237   5.124   5.512  1.00 15.00           C
ATOM   3609  CD  LYS B 493      29.199   6.208   6.579  1.00 15.00           C
ATOM   3610  CE  LYS B 493      27.903   6.169   7.370  1.00 15.00           C
ATOM   3611  NZ  LYS B 493      27.807   7.302   8.330  1.00 15.00           N
ATOM   3612  C   LYS B 493      29.339   4.429   2.542  1.00 15.00           C
ATOM   3613  O   LYS B 493      28.342   3.735   2.735  1.00 15.00           O
ATOM   3614  N   PHE B 494      29.430   5.310   1.552  1.00 15.00           N
ATOM   3615  CA  PHE B 494      28.344   5.526   0.602  1.00 15.00           C
ATOM   3616  CB  PHE B 494      28.514   6.890  -0.079  1.00 15.00           C
ATOM   3617  CG  PHE B 494      27.414   7.258  -1.037  1.00 15.00           C
ATOM   3618  CD1 PHE B 494      26.118   7.450  -0.587  1.00 15.00           C
ATOM   3619  CD2 PHE B 494      27.681   7.421  -2.386  1.00 15.00           C
ATOM   3620  CE1 PHE B 494      25.108   7.799  -1.463  1.00 15.00           C
ATOM   3621  CE2 PHE B 494      26.676   7.769  -3.269  1.00 15.00           C
ATOM   3622  CZ  PHE B 494      25.387   7.958  -2.807  1.00 15.00           C
ATOM   3623  C   PHE B 494      28.313   4.413  -0.442  1.00 15.00           C
ATOM   3624  O   PHE B 494      27.247   3.939  -0.829  1.00 15.00           O
ATOM   3625  N   ILE B 495      29.495   3.996  -0.884  1.00 15.00           N
ATOM   3626  CA  ILE B 495      29.619   2.939  -1.885  1.00 15.00           C
ATOM   3627  CB  ILE B 495      31.078   2.824  -2.399  1.00 15.00           C
ATOM   3628  CG1 ILE B 495      31.549   4.150  -3.011  1.00 15.00           C
ATOM   3629  CG2 ILE B 495      31.228   1.690  -3.406  1.00 15.00           C
ATOM   3630  CD1 ILE B 495      30.748   4.601  -4.216  1.00 15.00           C
ATOM   3631  C   ILE B 495      29.164   1.591  -1.319  1.00 15.00           C
ATOM   3632  O   ILE B 495      28.692   0.722  -2.051  1.00 15.00           O
ATOM   3633  N   SER B 496      29.287   1.433  -0.008  1.00 15.00           N
ATOM   3634  CA  SER B 496      28.897   0.195   0.649  1.00 15.00           C
ATOM   3635  CB  SER B 496      29.818  -0.092   1.840  1.00 15.00           C
ATOM   3636  OG  SER B 496      29.676  -1.429   2.290  1.00 15.00           O
ATOM   3637  C   SER B 496      27.432   0.223   1.090  1.00 15.00           C
ATOM   3638  O   SER B 496      26.981  -0.656   1.829  1.00 15.00           O
ATOM   3639  N   LEU B 497      26.690   1.228   0.640  1.00 15.00           N
ATOM   3640  CA  LEU B 497      25.282   1.341   0.989  1.00 15.00           C
ATOM   3641  CB  LEU B 497      24.813   2.798   0.954  1.00 15.00           C
ATOM   3642  CG  LEU B 497      25.244   3.682   2.129  1.00 15.00           C
ATOM   3643  CD1 LEU B 497      24.729   5.101   1.948  1.00 15.00           C
ATOM   3644  CD2 LEU B 497      24.757   3.100   3.449  1.00 15.00           C
ATOM   3645  C   LEU B 497      24.434   0.482   0.058  1.00 15.00           C
ATOM   3646  O   LEU B 497      24.771   0.299  -1.111  1.00 15.00           O
ATOM   3647  N   GLY B 498      23.336  -0.042   0.581  1.00 15.00           N
ATOM   3648  CA  GLY B 498      22.469  -0.885  -0.216  1.00 15.00           C
ATOM   3649  C   GLY B 498      21.347  -0.119  -0.886  1.00 15.00           C
ATOM   3650  O   GLY B 498      21.465   1.081  -1.155  1.00 15.00           O
ATOM   3651  N   LYS B 499      20.252  -0.815  -1.154  1.00 15.00           N
ATOM   3652  CA  LYS B 499      19.099  -0.206  -1.796  1.00 15.00           C
ATOM   3653  CB  LYS B 499      18.241  -1.276  -2.482  1.00 15.00           C
ATOM   3654  CG  LYS B 499      17.130  -0.717  -3.359  1.00 15.00           C
ATOM   3655  CD  LYS B 499      16.087  -1.777  -3.678  1.00 15.00           C
ATOM   3656  CE  LYS B 499      16.163  -2.216  -5.130  1.00 15.00           C
ATOM   3657  NZ  LYS B 499      15.907  -1.089  -6.069  1.00 15.00           N
ATOM   3658  C   LYS B 499      18.272   0.563  -0.772  1.00 15.00           C
ATOM   3659  O   LYS B 499      18.254   0.208   0.407  1.00 15.00           O
ATOM   3660  N   HIS B 500      17.609   1.624  -1.234  1.00 15.00           N
ATOM   3661  CA  HIS B 500      16.770   2.470  -0.378  1.00 15.00           C
ATOM   3662  CB  HIS B 500      15.638   1.673   0.292  1.00 15.00           C
ATOM   3663  CG  HIS B 500      14.755   0.891  -0.637  1.00 15.00           C
ATOM   3664  ND1 HIS B 500      14.185   1.461  -1.754  1.00 15.00           N
ATOM   3665  CD2 HIS B 500      14.358  -0.404  -0.549  1.00 15.00           C
ATOM   3666  CE1 HIS B 500      13.458   0.511  -2.313  1.00 15.00           C
ATOM   3667  NE2 HIS B 500      13.532  -0.633  -1.618  1.00 15.00           N
ATOM   3668  C   HIS B 500      17.603   3.192   0.684  1.00 15.00           C
ATOM   3669  O   HIS B 500      17.084   3.605   1.721  1.00 15.00           O
ATOM   3670  N   ALA B 501      18.892   3.357   0.414  1.00 15.00           N
ATOM   3671  CA  ALA B 501      19.786   4.019   1.353  1.00 15.00           C
ATOM   3672  CB  ALA B 501      21.099   3.260   1.461  1.00 15.00           C
ATOM   3673  C   ALA B 501      20.036   5.471   0.958  1.00 15.00           C
ATOM   3674  O   ALA B 501      19.853   5.851  -0.202  1.00 15.00           O
ATOM   3675  N   LYS B 502      20.445   6.279   1.931  1.00 15.00           N
ATOM   3676  CA  LYS B 502      20.727   7.686   1.692  1.00 15.00           C
ATOM   3677  CB  LYS B 502      19.424   8.481   1.567  1.00 15.00           C
ATOM   3678  CG  LYS B 502      18.491   8.350   2.761  1.00 15.00           C
ATOM   3679  CD  LYS B 502      17.242   9.194   2.577  1.00 15.00           C
ATOM   3680  CE  LYS B 502      16.391   8.684   1.426  1.00 15.00           C
ATOM   3681  NZ  LYS B 502      15.489   9.741   0.896  1.00 15.00           N
ATOM   3682  C   LYS B 502      21.583   8.274   2.808  1.00 15.00           C
ATOM   3683  O   LYS B 502      21.513   7.829   3.953  1.00 15.00           O
ATOM   3684  N   LEU B 503      22.402   9.253   2.453  1.00 15.00           N
ATOM   3685  CA  LEU B 503      23.266   9.939   3.409  1.00 15.00           C
ATOM   3686  CB  LEU B 503      24.675  10.100   2.821  1.00 15.00           C
ATOM   3687  CG  LEU B 503      25.672   8.963   3.050  1.00 15.00           C
ATOM   3688  CD1 LEU B 503      26.967   9.248   2.307  1.00 15.00           C
ATOM   3689  CD2 LEU B 503      25.952   8.787   4.531  1.00 15.00           C
ATOM   3690  C   LEU B 503      22.703  11.328   3.669  1.00 15.00           C
ATOM   3691  O   LEU B 503      22.226  11.978   2.744  1.00 15.00           O
ATOM   3692  N   SER B 504      22.737  11.782   4.909  1.00 15.00           N
ATOM   3693  CA  SER B 504      22.238  13.111   5.219  1.00 15.00           C
ATOM   3694  CB  SER B 504      21.574  13.154   6.598  1.00 15.00           C
ATOM   3695  OG  SER B 504      22.531  13.054   7.635  1.00 15.00           O
ATOM   3696  C   SER B 504      23.375  14.122   5.131  1.00 15.00           C
ATOM   3697  O   SER B 504      24.545  13.761   5.267  1.00 15.00           O
ATOM   3698  N   LEU B 505      23.036  15.381   4.887  1.00 15.00           N
ATOM   3699  CA  LEU B 505      24.039  16.434   4.783  1.00 15.00           C
ATOM   3700  CB  LEU B 505      23.392  17.768   4.409  1.00 15.00           C
ATOM   3701  CG  LEU B 505      24.355  18.930   4.148  1.00 15.00           C
ATOM   3702  CD1 LEU B 505      25.236  18.640   2.942  1.00 15.00           C
ATOM   3703  CD2 LEU B 505      23.591  20.231   3.959  1.00 15.00           C
ATOM   3704  C   LEU B 505      24.829  16.576   6.080  1.00 15.00           C
ATOM   3705  O   LEU B 505      26.034  16.835   6.063  1.00 15.00           O
ATOM   3706  N   GLN B 506      24.149  16.389   7.203  1.00 15.00           N
ATOM   3707  CA  GLN B 506      24.787  16.498   8.507  1.00 15.00           C
ATOM   3708  CB  GLN B 506      23.732  16.640   9.606  1.00 15.00           C
ATOM   3709  CG  GLN B 506      22.945  17.940   9.517  1.00 15.00           C
ATOM   3710  CD  GLN B 506      21.760  17.993  10.461  1.00 15.00           C
ATOM   3711  OE1 GLN B 506      21.129  16.979  10.748  1.00 15.00           O
ATOM   3712  NE2 GLN B 506      21.451  19.183  10.950  1.00 15.00           N
ATOM   3713  C   GLN B 506      25.705  15.306   8.765  1.00 15.00           C
ATOM   3714  O   GLN B 506      26.709  15.420   9.464  1.00 15.00           O
ATOM   3715  N   GLU B 507      25.363  14.171   8.167  1.00 15.00           N
ATOM   3716  CA  GLU B 507      26.147  12.950   8.310  1.00 15.00           C
ATOM   3717  CB  GLU B 507      25.282  11.740   7.931  1.00 15.00           C
ATOM   3718  CG  GLU B 507      25.923  10.387   8.189  1.00 15.00           C
ATOM   3719  CD  GLU B 507      25.028   9.224   7.802  1.00 15.00           C
ATOM   3720  OE1 GLU B 507      24.063   9.428   7.040  1.00 15.00           O
ATOM   3721  OE2 GLU B 507      25.304   8.087   8.248  1.00 15.00           O
ATOM   3722  C   GLU B 507      27.393  13.004   7.422  1.00 15.00           C
ATOM   3723  O   GLU B 507      28.328  12.221   7.589  1.00 15.00           O
ATOM   3724  N   LEU B 508      27.400  13.941   6.484  1.00 15.00           N
ATOM   3725  CA  LEU B 508      28.516  14.097   5.560  1.00 15.00           C
ATOM   3726  CB  LEU B 508      27.985  14.444   4.164  1.00 15.00           C
ATOM   3727  CG  LEU B 508      29.025  14.635   3.057  1.00 15.00           C
ATOM   3728  CD1 LEU B 508      29.711  13.318   2.726  1.00 15.00           C
ATOM   3729  CD2 LEU B 508      28.378  15.232   1.816  1.00 15.00           C
ATOM   3730  C   LEU B 508      29.495  15.172   6.029  1.00 15.00           C
ATOM   3731  O   LEU B 508      30.706  15.046   5.850  1.00 15.00           O
ATOM   3732  N   THR B 509      28.965  16.218   6.650  1.00 15.00           N
ATOM   3733  CA  THR B 509      29.781  17.331   7.121  1.00 15.00           C
ATOM   3734  CB  THR B 509      28.986  18.647   7.029  1.00 15.00           C
ATOM   3735  OG1 THR B 509      27.671  18.443   7.564  1.00 15.00           O
ATOM   3736  CG2 THR B 509      28.865  19.092   5.580  1.00 15.00           C
ATOM   3737  C   THR B 509      30.257  17.132   8.560  1.00 15.00           C
ATOM   3738  O   THR B 509      30.807  18.044   9.180  1.00 15.00           O
ATOM   3739  N   TRP B 510      30.061  15.932   9.080  1.00 15.00           N
ATOM   3740  CA  TRP B 510      30.448  15.623  10.444  1.00 15.00           C
ATOM   3741  CB  TRP B 510      29.806  14.312  10.900  1.00 15.00           C
ATOM   3742  CG  TRP B 510      29.972  14.040  12.363  1.00 15.00           C
ATOM   3743  CD1 TRP B 510      29.461  14.769  13.397  1.00 15.00           C
ATOM   3744  CD2 TRP B 510      30.700  12.960  12.955  1.00 15.00           C
ATOM   3745  NE1 TRP B 510      29.827  14.210  14.597  1.00 15.00           N
ATOM   3746  CE2 TRP B 510      30.588  13.097  14.351  1.00 15.00           C
ATOM   3747  CE3 TRP B 510      31.436  11.890  12.436  1.00 15.00           C
ATOM   3748  CZ2 TRP B 510      31.184  12.203  15.235  1.00 15.00           C
ATOM   3749  CZ3 TRP B 510      32.026  11.004  13.315  1.00 15.00           C
ATOM   3750  CH2 TRP B 510      31.897  11.165  14.699  1.00 15.00           C
ATOM   3751  C   TRP B 510      31.966  15.574  10.625  1.00 15.00           C
ATOM   3752  O   TRP B 510      32.668  14.825   9.940  1.00 15.00           O
ATOM   3753  N   LYS B 511      32.454  16.398  11.552  1.00 15.00           N
ATOM   3754  CA  LYS B 511      33.876  16.478  11.889  1.00 15.00           C
ATOM   3755  CB  LYS B 511      34.457  15.122  12.318  1.00 15.00           C
ATOM   3756  CG  LYS B 511      34.226  14.781  13.783  1.00 15.00           C
ATOM   3757  CD  LYS B 511      35.095  13.613  14.231  1.00 15.00           C
ATOM   3758  CE  LYS B 511      36.568  13.996  14.287  1.00 15.00           C
ATOM   3759  NZ  LYS B 511      36.848  15.019  15.336  1.00 15.00           N
ATOM   3760  C   LYS B 511      34.738  17.140  10.817  1.00 15.00           C
ATOM   3761  O   LYS B 511      35.939  16.901  10.767  1.00 15.00           O
ATOM   3762  N   MET B 512      34.136  17.973   9.981  1.00 15.00           N
ATOM   3763  CA  MET B 512      34.884  18.676   8.941  1.00 15.00           C
ATOM   3764  CB  MET B 512      34.005  18.924   7.711  1.00 15.00           C
ATOM   3765  CG  MET B 512      33.522  17.660   7.013  1.00 15.00           C
ATOM   3766  SD  MET B 512      34.838  16.772   6.158  1.00 15.00           S
ATOM   3767  CE  MET B 512      35.279  17.949   4.882  1.00 15.00           C
ATOM   3768  C   MET B 512      35.391  20.008   9.495  1.00 15.00           C
ATOM   3769  O   MET B 512      34.630  20.755  10.110  1.00 15.00           O
ATOM   3770  N   SER B 513      36.668  20.296   9.295  1.00 15.00           N
ATOM   3771  CA  SER B 513      37.253  21.533   9.792  1.00 15.00           C
ATOM   3772  CB  SER B 513      38.714  21.329  10.176  1.00 15.00           C
ATOM   3773  OG  SER B 513      39.280  20.247   9.460  1.00 15.00           O
ATOM   3774  C   SER B 513      37.090  22.686   8.802  1.00 15.00           C
ATOM   3775  O   SER B 513      37.512  22.602   7.646  1.00 15.00           O
ATOM   3776  N   VAL B 514      36.462  23.755   9.274  1.00 15.00           N
ATOM   3777  CA  VAL B 514      36.207  24.939   8.463  1.00 15.00           C
ATOM   3778  CB  VAL B 514      34.966  25.691   8.994  1.00 15.00           C
ATOM   3779  CG1 VAL B 514      34.616  26.877   8.107  1.00 15.00           C
ATOM   3780  CG2 VAL B 514      33.781  24.746   9.129  1.00 15.00           C
ATOM   3781  C   VAL B 514      37.401  25.897   8.462  1.00 15.00           C
ATOM   3782  O   VAL B 514      37.728  26.491   7.436  1.00 15.00           O
ATOM   3783  N   ARG B 515      38.055  26.033   9.614  1.00 15.00           N
ATOM   3784  CA  ARG B 515      39.196  26.944   9.753  1.00 15.00           C
ATOM   3785  CB  ARG B 515      39.707  26.995  11.201  1.00 15.00           C
ATOM   3786  CG  ARG B 515      40.043  25.640  11.809  1.00 15.00           C
ATOM   3787  CD  ARG B 515      41.139  25.753  12.863  1.00 15.00           C
ATOM   3788  NE  ARG B 515      40.775  26.651  13.966  1.00 15.00           N
ATOM   3789  CZ  ARG B 515      41.646  27.431  14.615  1.00 15.00           C
ATOM   3790  NH1 ARG B 515      42.933  27.420  14.276  1.00 15.00           N
ATOM   3791  NH2 ARG B 515      41.230  28.222  15.602  1.00 15.00           N
ATOM   3792  C   ARG B 515      40.339  26.625   8.788  1.00 15.00           C
ATOM   3793  O   ARG B 515      41.044  27.532   8.331  1.00 15.00           O
ATOM   3794  N   ASP B 516      40.502  25.343   8.485  1.00 15.00           N
ATOM   3795  CA  ASP B 516      41.557  24.867   7.591  1.00 15.00           C
ATOM   3796  CB  ASP B 516      41.555  23.332   7.519  1.00 15.00           C
ATOM   3797  CG  ASP B 516      41.595  22.632   8.868  1.00 15.00           C
ATOM   3798  OD1 ASP B 516      41.466  23.311   9.911  1.00 15.00           O
ATOM   3799  OD2 ASP B 516      41.725  21.389   8.883  1.00 15.00           O
ATOM   3800  C   ASP B 516      41.388  25.418   6.181  1.00 15.00           C
ATOM   3801  O   ASP B 516      42.366  25.721   5.498  1.00 15.00           O
ATOM   3802  N   CYS B 517      40.145  25.545   5.746  1.00 15.00           N
ATOM   3803  CA  CYS B 517      39.858  26.043   4.413  1.00 15.00           C
ATOM   3804  CB  CYS B 517      38.432  25.680   4.006  1.00 15.00           C
ATOM   3805  SG  CYS B 517      38.003  23.950   4.305  1.00 15.00           S
ATOM   3806  C   CYS B 517      40.082  27.549   4.328  1.00 15.00           C
ATOM   3807  O   CYS B 517      39.261  28.345   4.787  1.00 15.00           O
ATOM   3808  N   ALA B 518      41.210  27.935   3.750  1.00 15.00           N
ATOM   3809  CA  ALA B 518      41.551  29.342   3.602  1.00 15.00           C
ATOM   3810  CB  ALA B 518      43.013  29.498   3.212  1.00 15.00           C
ATOM   3811  C   ALA B 518      40.646  30.023   2.581  1.00 15.00           C
ATOM   3812  O   ALA B 518      40.415  31.227   2.651  1.00 15.00           O
ATOM   3813  N   TRP B 519      40.107  29.229   1.662  1.00 15.00           N
ATOM   3814  CA  TRP B 519      39.234  29.738   0.609  1.00 15.00           C
ATOM   3815  CB  TRP B 519      39.158  28.750  -0.561  1.00 15.00           C
ATOM   3816  CG  TRP B 519      38.703  27.370  -0.182  1.00 15.00           C
ATOM   3817  CD1 TRP B 519      39.454  26.384   0.391  1.00 15.00           C
ATOM   3818  CD2 TRP B 519      37.394  26.818  -0.367  1.00 15.00           C
ATOM   3819  NE1 TRP B 519      38.692  25.257   0.581  1.00 15.00           N
ATOM   3820  CE2 TRP B 519      37.424  25.498   0.123  1.00 15.00           C
ATOM   3821  CE3 TRP B 519      36.198  27.312  -0.896  1.00 15.00           C
ATOM   3822  CZ2 TRP B 519      36.306  24.667   0.099  1.00 15.00           C
ATOM   3823  CZ3 TRP B 519      35.091  26.487  -0.920  1.00 15.00           C
ATOM   3824  CH2 TRP B 519      35.152  25.179  -0.425  1.00 15.00           C
ATOM   3825  C   TRP B 519      37.834  30.084   1.116  1.00 15.00           C
ATOM   3826  O   TRP B 519      37.002  30.589   0.368  1.00 15.00           O
ATOM   3827  N   LEU B 520      37.575  29.818   2.389  1.00 15.00           N
ATOM   3828  CA  LEU B 520      36.275  30.121   2.971  1.00 15.00           C
ATOM   3829  CB  LEU B 520      35.876  29.051   3.991  1.00 15.00           C
ATOM   3830  CG  LEU B 520      35.426  27.705   3.419  1.00 15.00           C
ATOM   3831  CD1 LEU B 520      35.146  26.718   4.539  1.00 15.00           C
ATOM   3832  CD2 LEU B 520      34.197  27.880   2.545  1.00 15.00           C
ATOM   3833  C   LEU B 520      36.285  31.497   3.625  1.00 15.00           C
ATOM   3834  O   LEU B 520      35.314  31.905   4.258  1.00 15.00           O
ATOM   3835  N   ARG B 521      37.380  32.217   3.447  1.00 15.00           N
ATOM   3836  CA  ARG B 521      37.530  33.538   4.035  1.00 15.00           C
ATOM   3837  CB  ARG B 521      38.983  33.774   4.444  1.00 15.00           C
ATOM   3838  CG  ARG B 521      39.379  33.085   5.734  1.00 15.00           C
ATOM   3839  CD  ARG B 521      40.884  32.919   5.830  1.00 15.00           C
ATOM   3840  NE  ARG B 521      41.306  32.538   7.177  1.00 15.00           N
ATOM   3841  CZ  ARG B 521      41.429  31.276   7.598  1.00 15.00           C
ATOM   3842  NH1 ARG B 521      41.159  30.261   6.783  1.00 15.00           N
ATOM   3843  NH2 ARG B 521      41.829  31.029   8.839  1.00 15.00           N
ATOM   3844  C   ARG B 521      37.073  34.633   3.078  1.00 15.00           C
ATOM   3845  O   ARG B 521      37.016  34.430   1.867  1.00 15.00           O
ATOM   3846  N   ARG B 522      36.725  35.788   3.633  1.00 15.00           N
ATOM   3847  CA  ARG B 522      36.285  36.916   2.829  1.00 15.00           C
ATOM   3848  CB  ARG B 522      35.275  37.763   3.613  1.00 15.00           C
ATOM   3849  CG  ARG B 522      34.556  38.804   2.773  1.00 15.00           C
ATOM   3850  CD  ARG B 522      34.576  40.173   3.437  1.00 15.00           C
ATOM   3851  NE  ARG B 522      33.936  41.190   2.605  1.00 15.00           N
ATOM   3852  CZ  ARG B 522      34.545  41.824   1.598  1.00 15.00           C
ATOM   3853  NH1 ARG B 522      35.811  41.548   1.304  1.00 15.00           N
ATOM   3854  NH2 ARG B 522      33.888  42.728   0.879  1.00 15.00           N
ATOM   3855  C   ARG B 522      37.487  37.772   2.429  1.00 15.00           C
ATOM   3856  O   ARG B 522      37.442  38.520   1.445  1.00 15.00           O
ATOM   3857  N   SER B 523      38.543  37.663   3.221  1.00 15.00           N
ATOM   3858  CA  SER B 523      39.775  38.398   2.999  1.00 15.00           C
ATOM   3859  CB  SER B 523      39.694  39.792   3.645  1.00 15.00           C
ATOM   3860  OG  SER B 523      38.532  39.929   4.452  1.00 15.00           O
ATOM   3861  C   SER B 523      40.940  37.614   3.586  1.00 15.00           C
ATOM   3862  O   SER B 523      40.744  36.830   4.510  1.00 15.00           O
ATOM   3863  N   PRO B 524      42.160  37.813   3.059  1.00 15.00           N
ATOM   3864  CA  PRO B 524      43.363  37.120   3.539  1.00 15.00           C
ATOM   3865  CB  PRO B 524      44.433  37.465   2.484  1.00 15.00           C
ATOM   3866  CG  PRO B 524      43.702  38.098   1.347  1.00 15.00           C
ATOM   3867  CD  PRO B 524      42.469  38.712   1.935  1.00 15.00           C
ATOM   3868  C   PRO B 524      43.814  37.616   4.910  1.00 15.00           C
ATOM   3869  O   PRO B 524      44.759  37.090   5.485  1.00 15.00           O
ATOM   3870  N   GLY B 525      43.142  38.639   5.413  1.00 15.00           N
ATOM   3871  CA  GLY B 525      43.483  39.187   6.703  1.00 15.00           C
ATOM   3872  C   GLY B 525      42.843  38.398   7.833  1.00 15.00           C
ATOM   3873  O   GLY B 525      41.806  37.751   7.643  1.00 15.00           O
ATOM   3874  N   VAL B 526      43.453  38.452   9.004  1.00 15.00           N
ATOM   3875  CA  VAL B 526      42.946  37.738  10.161  1.00 15.00           C
ATOM   3876  CB  VAL B 526      43.968  36.679  10.645  1.00 15.00           C
ATOM   3877  CG1 VAL B 526      45.261  37.326  11.125  1.00 15.00           C
ATOM   3878  CG2 VAL B 526      43.372  35.771  11.712  1.00 15.00           C
ATOM   3879  C   VAL B 526      42.604  38.723  11.282  1.00 15.00           C
ATOM   3880  O   VAL B 526      43.282  39.736  11.451  1.00 15.00           O
ATOM   3881  N   GLY B 527      41.537  38.437  12.017  1.00 15.00           N
ATOM   3882  CA  GLY B 527      41.119  39.301  13.103  1.00 15.00           C
ATOM   3883  C   GLY B 527      39.912  38.736  13.824  1.00 15.00           C
ATOM   3884  O   GLY B 527      39.581  37.563  13.646  1.00 15.00           O
ATOM   3885  N   CYS B 528      39.257  39.562  14.634  1.00 15.00           N
ATOM   3886  CA  CYS B 528      38.079  39.136  15.383  1.00 15.00           C
ATOM   3887  CB  CYS B 528      37.752  40.162  16.468  1.00 15.00           C
ATOM   3888  SG  CYS B 528      38.493  41.790  16.190  1.00 15.00           S
ATOM   3889  C   CYS B 528      36.878  38.936  14.456  1.00 15.00           C
ATOM   3890  O   CYS B 528      36.365  39.894  13.874  1.00 15.00           O
ATOM   3891  N   VAL B 529      36.439  37.690  14.326  1.00 15.00           N
ATOM   3892  CA  VAL B 529      35.308  37.359  13.468  1.00 15.00           C
ATOM   3893  CB  VAL B 529      35.704  36.301  12.411  1.00 15.00           C
ATOM   3894  CG1 VAL B 529      34.504  35.898  11.566  1.00 15.00           C
ATOM   3895  CG2 VAL B 529      36.831  36.818  11.529  1.00 15.00           C
ATOM   3896  C   VAL B 529      34.136  36.828  14.291  1.00 15.00           C
ATOM   3897  O   VAL B 529      34.268  35.826  14.994  1.00 15.00           O
ATOM   3898  N   PRO B 530      32.977  37.507  14.229  1.00 15.00           N
ATOM   3899  CA  PRO B 530      31.776  37.086  14.958  1.00 15.00           C
ATOM   3900  CB  PRO B 530      30.788  38.233  14.719  1.00 15.00           C
ATOM   3901  CG  PRO B 530      31.260  38.888  13.466  1.00 15.00           C
ATOM   3902  CD  PRO B 530      32.755  38.742  13.458  1.00 15.00           C
ATOM   3903  C   PRO B 530      31.210  35.773  14.410  1.00 15.00           C
ATOM   3904  O   PRO B 530      31.530  35.361  13.293  1.00 15.00           O
ATOM   3905  N   ALA B 531      30.336  35.140  15.187  1.00 15.00           N
ATOM   3906  CA  ALA B 531      29.735  33.863  14.800  1.00 15.00           C
ATOM   3907  CB  ALA B 531      28.979  33.253  15.971  1.00 15.00           C
ATOM   3908  C   ALA B 531      28.827  33.982  13.575  1.00 15.00           C
ATOM   3909  O   ALA B 531      28.424  32.976  12.993  1.00 15.00           O
ATOM   3910  N   ALA B 532      28.503  35.208  13.187  1.00 15.00           N
ATOM   3911  CA  ALA B 532      27.649  35.437  12.028  1.00 15.00           C
ATOM   3912  CB  ALA B 532      27.189  36.887  11.983  1.00 15.00           C
ATOM   3913  C   ALA B 532      28.375  35.062  10.739  1.00 15.00           C
ATOM   3914  O   ALA B 532      27.817  34.386   9.875  1.00 15.00           O
ATOM   3915  N   GLU B 533      29.630  35.485  10.634  1.00 15.00           N
ATOM   3916  CA  GLU B 533      30.444  35.204   9.457  1.00 15.00           C
ATOM   3917  CB  GLU B 533      31.623  36.182   9.395  1.00 15.00           C
ATOM   3918  CG  GLU B 533      32.074  36.545   7.988  1.00 15.00           C
ATOM   3919  CD  GLU B 533      33.327  35.807   7.563  1.00 15.00           C
ATOM   3920  OE1 GLU B 533      34.434  36.234   7.939  1.00 15.00           O
ATOM   3921  OE2 GLU B 533      33.211  34.792   6.850  1.00 15.00           O
ATOM   3922  C   GLU B 533      30.947  33.763   9.491  1.00 15.00           C
ATOM   3923  O   GLU B 533      31.138  33.133   8.451  1.00 15.00           O
ATOM   3924  N   HIS B 534      31.141  33.245  10.700  1.00 15.00           N
ATOM   3925  CA  HIS B 534      31.612  31.876  10.885  1.00 15.00           C
ATOM   3926  CB  HIS B 534      31.914  31.604  12.373  1.00 15.00           C
ATOM   3927  CG  HIS B 534      31.827  30.164  12.802  1.00 15.00           C
ATOM   3928  ND1 HIS B 534      31.074  29.794  13.891  1.00 15.00           N
ATOM   3929  CD2 HIS B 534      32.384  29.054  12.249  1.00 15.00           C
ATOM   3930  CE1 HIS B 534      31.179  28.480  13.974  1.00 15.00           C
ATOM   3931  NE2 HIS B 534      31.958  27.991  13.002  1.00 15.00           N
ATOM   3932  C   HIS B 534      30.607  30.877  10.313  1.00 15.00           C
ATOM   3933  O   HIS B 534      30.965  30.028   9.495  1.00 15.00           O
ATOM   3934  N   ARG B 535      29.348  31.006  10.725  1.00 15.00           N
ATOM   3935  CA  ARG B 535      28.293  30.113  10.256  1.00 15.00           C
ATOM   3936  CB  ARG B 535      26.969  30.414  10.957  1.00 15.00           C
ATOM   3937  CG  ARG B 535      26.919  29.955  12.404  1.00 15.00           C
ATOM   3938  CD  ARG B 535      25.528  30.130  12.992  1.00 15.00           C
ATOM   3939  NE  ARG B 535      25.095  31.531  12.986  1.00 15.00           N
ATOM   3940  CZ  ARG B 535      24.928  32.263  14.087  1.00 15.00           C
ATOM   3941  NH1 ARG B 535      25.159  31.728  15.283  1.00 15.00           N
ATOM   3942  NH2 ARG B 535      24.527  33.528  13.993  1.00 15.00           N
ATOM   3943  C   ARG B 535      28.119  30.192   8.743  1.00 15.00           C
ATOM   3944  O   ARG B 535      27.739  29.214   8.102  1.00 15.00           O
ATOM   3945  N   LEU B 536      28.406  31.359   8.174  1.00 15.00           N
ATOM   3946  CA  LEU B 536      28.283  31.547   6.735  1.00 15.00           C
ATOM   3947  CB  LEU B 536      28.452  33.021   6.357  1.00 15.00           C
ATOM   3948  CG  LEU B 536      28.250  33.365   4.878  1.00 15.00           C
ATOM   3949  CD1 LEU B 536      26.830  33.039   4.436  1.00 15.00           C
ATOM   3950  CD2 LEU B 536      28.572  34.827   4.617  1.00 15.00           C
ATOM   3951  C   LEU B 536      29.308  30.690   6.003  1.00 15.00           C
ATOM   3952  O   LEU B 536      29.016  30.103   4.963  1.00 15.00           O
ATOM   3953  N   ARG B 537      30.509  30.607   6.566  1.00 15.00           N
ATOM   3954  CA  ARG B 537      31.572  29.811   5.970  1.00 15.00           C
ATOM   3955  CB  ARG B 537      32.887  30.005   6.729  1.00 15.00           C
ATOM   3956  CG  ARG B 537      33.348  31.448   6.823  1.00 15.00           C
ATOM   3957  CD  ARG B 537      34.647  31.561   7.601  1.00 15.00           C
ATOM   3958  NE  ARG B 537      34.959  32.945   7.954  1.00 15.00           N
ATOM   3959  CZ  ARG B 537      36.044  33.319   8.629  1.00 15.00           C
ATOM   3960  NH1 ARG B 537      36.932  32.410   9.029  1.00 15.00           N
ATOM   3961  NH2 ARG B 537      36.246  34.602   8.897  1.00 15.00           N
ATOM   3962  C   ARG B 537      31.185  28.338   5.969  1.00 15.00           C
ATOM   3963  O   ARG B 537      31.430  27.619   4.999  1.00 15.00           O
ATOM   3964  N   GLU B 538      30.562  27.903   7.060  1.00 15.00           N
ATOM   3965  CA  GLU B 538      30.129  26.518   7.200  1.00 15.00           C
ATOM   3966  CB  GLU B 538      29.578  26.264   8.605  1.00 15.00           C
ATOM   3967  CG  GLU B 538      30.551  26.648   9.711  1.00 15.00           C
ATOM   3968  CD  GLU B 538      30.088  26.229  11.093  1.00 15.00           C
ATOM   3969  OE1 GLU B 538      30.882  25.584  11.814  1.00 15.00           O
ATOM   3970  OE2 GLU B 538      28.941  26.557  11.463  1.00 15.00           O
ATOM   3971  C   GLU B 538      29.106  26.148   6.125  1.00 15.00           C
ATOM   3972  O   GLU B 538      29.164  25.058   5.551  1.00 15.00           O
ATOM   3973  N   GLU B 539      28.187  27.068   5.838  1.00 15.00           N
ATOM   3974  CA  GLU B 539      27.169  26.841   4.818  1.00 15.00           C
ATOM   3975  CB  GLU B 539      26.186  28.015   4.774  1.00 15.00           C
ATOM   3976  CG  GLU B 539      24.953  27.761   3.921  1.00 15.00           C
ATOM   3977  CD  GLU B 539      24.604  28.938   3.034  1.00 15.00           C
ATOM   3978  OE1 GLU B 539      25.204  29.063   1.940  1.00 15.00           O
ATOM   3979  OE2 GLU B 539      23.725  29.729   3.418  1.00 15.00           O
ATOM   3980  C   GLU B 539      27.825  26.655   3.450  1.00 15.00           C
ATOM   3981  O   GLU B 539      27.455  25.763   2.680  1.00 15.00           O
ATOM   3982  N   ILE B 540      28.814  27.497   3.165  1.00 15.00           N
ATOM   3983  CA  ILE B 540      29.539  27.435   1.902  1.00 15.00           C
ATOM   3984  CB  ILE B 540      30.560  28.590   1.775  1.00 15.00           C
ATOM   3985  CG1 ILE B 540      29.857  29.941   1.935  1.00 15.00           C
ATOM   3986  CG2 ILE B 540      31.287  28.528   0.438  1.00 15.00           C
ATOM   3987  CD1 ILE B 540      30.801  31.124   1.996  1.00 15.00           C
ATOM   3988  C   ILE B 540      30.256  26.091   1.761  1.00 15.00           C
ATOM   3989  O   ILE B 540      30.188  25.447   0.714  1.00 15.00           O
ATOM   3990  N   LEU B 541      30.919  25.662   2.830  1.00 15.00           N
ATOM   3991  CA  LEU B 541      31.639  24.393   2.824  1.00 15.00           C
ATOM   3992  CB  LEU B 541      32.444  24.215   4.114  1.00 15.00           C
ATOM   3993  CG  LEU B 541      33.326  22.965   4.188  1.00 15.00           C
ATOM   3994  CD1 LEU B 541      34.437  23.024   3.149  1.00 15.00           C
ATOM   3995  CD2 LEU B 541      33.901  22.792   5.585  1.00 15.00           C
ATOM   3996  C   LEU B 541      30.678  23.222   2.639  1.00 15.00           C
ATOM   3997  O   LEU B 541      30.977  22.270   1.916  1.00 15.00           O
ATOM   3998  N   ALA B 542      29.522  23.305   3.290  1.00 15.00           N
ATOM   3999  CA  ALA B 542      28.512  22.258   3.199  1.00 15.00           C
ATOM   4000  CB  ALA B 542      27.322  22.586   4.087  1.00 15.00           C
ATOM   4001  C   ALA B 542      28.064  22.058   1.755  1.00 15.00           C
ATOM   4002  O   ALA B 542      27.947  20.925   1.284  1.00 15.00           O
ATOM   4003  N   LYS B 543      27.833  23.166   1.055  1.00 15.00           N
ATOM   4004  CA  LYS B 543      27.405  23.115  -0.340  1.00 15.00           C
ATOM   4005  CB  LYS B 543      27.066  24.515  -0.867  1.00 15.00           C
ATOM   4006  CG  LYS B 543      25.755  25.077  -0.338  1.00 15.00           C
ATOM   4007  CD  LYS B 543      25.320  26.314  -1.112  1.00 15.00           C
ATOM   4008  CE  LYS B 543      26.058  27.563  -0.657  1.00 15.00           C
ATOM   4009  NZ  LYS B 543      25.158  28.748  -0.671  1.00 15.00           N
ATOM   4010  C   LYS B 543      28.461  22.449  -1.220  1.00 15.00           C
ATOM   4011  O   LYS B 543      28.133  21.660  -2.106  1.00 15.00           O
ATOM   4012  N   PHE B 544      29.728  22.755  -0.957  1.00 15.00           N
ATOM   4013  CA  PHE B 544      30.830  22.182  -1.723  1.00 15.00           C
ATOM   4014  CB  PHE B 544      32.160  22.823  -1.308  1.00 15.00           C
ATOM   4015  CG  PHE B 544      33.367  22.230  -1.982  1.00 15.00           C
ATOM   4016  CD1 PHE B 544      33.591  22.431  -3.335  1.00 15.00           C
ATOM   4017  CD2 PHE B 544      34.277  21.472  -1.262  1.00 15.00           C
ATOM   4018  CE1 PHE B 544      34.698  21.887  -3.957  1.00 15.00           C
ATOM   4019  CE2 PHE B 544      35.387  20.924  -1.878  1.00 15.00           C
ATOM   4020  CZ  PHE B 544      35.598  21.132  -3.228  1.00 15.00           C
ATOM   4021  C   PHE B 544      30.897  20.670  -1.528  1.00 15.00           C
ATOM   4022  O   PHE B 544      31.035  19.911  -2.491  1.00 15.00           O
ATOM   4023  N   LEU B 545      30.787  20.242  -0.278  1.00 15.00           N
ATOM   4024  CA  LEU B 545      30.844  18.826   0.055  1.00 15.00           C
ATOM   4025  CB  LEU B 545      30.911  18.630   1.569  1.00 15.00           C
ATOM   4026  CG  LEU B 545      32.146  19.210   2.260  1.00 15.00           C
ATOM   4027  CD1 LEU B 545      32.058  19.019   3.764  1.00 15.00           C
ATOM   4028  CD2 LEU B 545      33.417  18.581   1.707  1.00 15.00           C
ATOM   4029  C   LEU B 545      29.665  18.065  -0.534  1.00 15.00           C
ATOM   4030  O   LEU B 545      29.826  16.955  -1.047  1.00 15.00           O
ATOM   4031  N   HIS B 546      28.481  18.666  -0.470  1.00 15.00           N
ATOM   4032  CA  HIS B 546      27.286  18.033  -1.007  1.00 15.00           C
ATOM   4033  CB  HIS B 546      26.023  18.828  -0.659  1.00 15.00           C
ATOM   4034  CG  HIS B 546      24.752  18.130  -1.045  1.00 15.00           C
ATOM   4035  ND1 HIS B 546      23.940  18.621  -2.038  1.00 15.00           N
ATOM   4036  CD2 HIS B 546      24.215  16.982  -0.558  1.00 15.00           C
ATOM   4037  CE1 HIS B 546      22.935  17.771  -2.140  1.00 15.00           C
ATOM   4038  NE2 HIS B 546      23.059  16.764  -1.263  1.00 15.00           N
ATOM   4039  C   HIS B 546      27.406  17.849  -2.515  1.00 15.00           C
ATOM   4040  O   HIS B 546      27.114  16.772  -3.037  1.00 15.00           O
ATOM   4041  N   TRP B 547      27.858  18.893  -3.205  1.00 15.00           N
ATOM   4042  CA  TRP B 547      28.020  18.843  -4.654  1.00 15.00           C
ATOM   4043  CB  TRP B 547      28.515  20.191  -5.197  1.00 15.00           C
ATOM   4044  CG  TRP B 547      28.740  20.191  -6.682  1.00 15.00           C
ATOM   4045  CD1 TRP B 547      27.803  20.396  -7.652  1.00 15.00           C
ATOM   4046  CD2 TRP B 547      29.982  19.968  -7.367  1.00 15.00           C
ATOM   4047  NE1 TRP B 547      28.380  20.310  -8.895  1.00 15.00           N
ATOM   4048  CE2 TRP B 547      29.717  20.053  -8.748  1.00 15.00           C
ATOM   4049  CE3 TRP B 547      31.292  19.712  -6.946  1.00 15.00           C
ATOM   4050  CZ2 TRP B 547      30.710  19.880  -9.710  1.00 15.00           C
ATOM   4051  CZ3 TRP B 547      32.275  19.543  -7.903  1.00 15.00           C
ATOM   4052  CH2 TRP B 547      31.980  19.631  -9.268  1.00 15.00           C
ATOM   4053  C   TRP B 547      28.984  17.732  -5.061  1.00 15.00           C
ATOM   4054  O   TRP B 547      28.682  16.921  -5.937  1.00 15.00           O
ATOM   4055  N   LEU B 548      30.136  17.691  -4.409  1.00 15.00           N
ATOM   4056  CA  LEU B 548      31.154  16.693  -4.709  1.00 15.00           C
ATOM   4057  CB  LEU B 548      32.390  16.927  -3.835  1.00 15.00           C
ATOM   4058  CG  LEU B 548      33.674  16.208  -4.259  1.00 15.00           C
ATOM   4059  CD1 LEU B 548      34.076  16.615  -5.669  1.00 15.00           C
ATOM   4060  CD2 LEU B 548      34.797  16.505  -3.277  1.00 15.00           C
ATOM   4061  C   LEU B 548      30.633  15.266  -4.524  1.00 15.00           C
ATOM   4062  O   LEU B 548      30.879  14.392  -5.358  1.00 15.00           O
ATOM   4063  N   MET B 549      29.887  15.047  -3.450  1.00 15.00           N
ATOM   4064  CA  MET B 549      29.360  13.723  -3.134  1.00 15.00           C
ATOM   4065  CB  MET B 549      29.017  13.628  -1.642  1.00 15.00           C
ATOM   4066  CG  MET B 549      28.303  12.344  -1.235  1.00 15.00           C
ATOM   4067  SD  MET B 549      29.370  11.192  -0.345  1.00 15.00           S
ATOM   4068  CE  MET B 549      30.453  10.634  -1.657  1.00 15.00           C
ATOM   4069  C   MET B 549      28.150  13.310  -3.975  1.00 15.00           C
ATOM   4070  O   MET B 549      28.122  12.210  -4.525  1.00 15.00           O
ATOM   4071  N   SER B 550      27.162  14.187  -4.094  1.00 15.00           N
ATOM   4072  CA  SER B 550      25.939  13.848  -4.819  1.00 15.00           C
ATOM   4073  CB  SER B 550      24.729  14.592  -4.245  1.00 15.00           C
ATOM   4074  OG  SER B 550      24.910  15.997  -4.297  1.00 15.00           O
ATOM   4075  C   SER B 550      26.024  14.026  -6.335  1.00 15.00           C
ATOM   4076  O   SER B 550      25.171  13.524  -7.062  1.00 15.00           O
ATOM   4077  N   VAL B 551      27.038  14.725  -6.822  1.00 15.00           N
ATOM   4078  CA  VAL B 551      27.156  14.943  -8.259  1.00 15.00           C
ATOM   4079  CB  VAL B 551      27.252  16.444  -8.619  1.00 15.00           C
ATOM   4080  CG1 VAL B 551      27.380  16.635 -10.125  1.00 15.00           C
ATOM   4081  CG2 VAL B 551      26.039  17.196  -8.090  1.00 15.00           C
ATOM   4082  C   VAL B 551      28.317  14.173  -8.887  1.00 15.00           C
ATOM   4083  O   VAL B 551      28.104  13.210  -9.622  1.00 15.00           O
ATOM   4084  N   TYR B 552      29.540  14.585  -8.573  1.00 15.00           N
ATOM   4085  CA  TYR B 552      30.738  13.966  -9.142  1.00 15.00           C
ATOM   4086  CB  TYR B 552      32.005  14.666  -8.641  1.00 15.00           C
ATOM   4087  CG  TYR B 552      33.285  14.073  -9.187  1.00 15.00           C
ATOM   4088  CD1 TYR B 552      33.655  14.270 -10.512  1.00 15.00           C
ATOM   4089  CD2 TYR B 552      34.123  13.315  -8.379  1.00 15.00           C
ATOM   4090  CE1 TYR B 552      34.821  13.726 -11.016  1.00 15.00           C
ATOM   4091  CE2 TYR B 552      35.290  12.768  -8.874  1.00 15.00           C
ATOM   4092  CZ  TYR B 552      35.636  12.978 -10.192  1.00 15.00           C
ATOM   4093  OH  TYR B 552      36.797  12.436 -10.688  1.00 15.00           O
ATOM   4094  C   TYR B 552      30.824  12.458  -8.902  1.00 15.00           C
ATOM   4095  O   TYR B 552      31.011  11.684  -9.843  1.00 15.00           O
ATOM   4096  N   VAL B 553      30.692  12.047  -7.648  1.00 15.00           N
ATOM   4097  CA  VAL B 553      30.785  10.633  -7.288  1.00 15.00           C
ATOM   4098  CB  VAL B 553      30.731  10.431  -5.758  1.00 15.00           C
ATOM   4099  CG1 VAL B 553      30.764   8.952  -5.397  1.00 15.00           C
ATOM   4100  CG2 VAL B 553      31.888  11.164  -5.093  1.00 15.00           C
ATOM   4101  C   VAL B 553      29.713   9.782  -7.977  1.00 15.00           C
ATOM   4102  O   VAL B 553      29.999   8.689  -8.471  1.00 15.00           O
ATOM   4103  N   VAL B 554      28.492  10.295  -8.030  1.00 15.00           N
ATOM   4104  CA  VAL B 554      27.387   9.573  -8.651  1.00 15.00           C
ATOM   4105  CB  VAL B 554      26.027  10.230  -8.329  1.00 15.00           C
ATOM   4106  CG1 VAL B 554      24.902   9.588  -9.130  1.00 15.00           C
ATOM   4107  CG2 VAL B 554      25.736  10.135  -6.838  1.00 15.00           C
ATOM   4108  C   VAL B 554      27.575   9.459 -10.164  1.00 15.00           C
ATOM   4109  O   VAL B 554      27.390   8.384 -10.742  1.00 15.00           O
ATOM   4110  N   GLU B 555      27.961  10.564 -10.793  1.00 15.00           N
ATOM   4111  CA  GLU B 555      28.174  10.602 -12.236  1.00 15.00           C
ATOM   4112  CB  GLU B 555      28.580  12.010 -12.668  1.00 15.00           C
ATOM   4113  CG  GLU B 555      28.583  12.222 -14.171  1.00 15.00           C
ATOM   4114  CD  GLU B 555      27.188  12.241 -14.755  1.00 15.00           C
ATOM   4115  OE1 GLU B 555      26.433  13.193 -14.472  1.00 15.00           O
ATOM   4116  OE2 GLU B 555      26.844  11.313 -15.513  1.00 15.00           O
ATOM   4117  C   GLU B 555      29.247   9.601 -12.654  1.00 15.00           C
ATOM   4118  O   GLU B 555      29.117   8.919 -13.673  1.00 15.00           O
ATOM   4119  N   LEU B 556      30.302   9.515 -11.851  1.00 15.00           N
ATOM   4120  CA  LEU B 556      31.404   8.601 -12.120  1.00 15.00           C
ATOM   4121  CB  LEU B 556      32.493   8.764 -11.054  1.00 15.00           C
ATOM   4122  CG  LEU B 556      33.865   8.165 -11.379  1.00 15.00           C
ATOM   4123  CD1 LEU B 556      34.580   8.994 -12.434  1.00 15.00           C
ATOM   4124  CD2 LEU B 556      34.710   8.054 -10.119  1.00 15.00           C
ATOM   4125  C   LEU B 556      30.914   7.154 -12.156  1.00 15.00           C
ATOM   4126  O   LEU B 556      31.343   6.363 -12.994  1.00 15.00           O
ATOM   4127  N   LEU B 557      29.988   6.825 -11.264  1.00 15.00           N
ATOM   4128  CA  LEU B 557      29.447   5.475 -11.192  1.00 15.00           C
ATOM   4129  CB  LEU B 557      28.722   5.256  -9.859  1.00 15.00           C
ATOM   4130  CG  LEU B 557      29.584   5.353  -8.593  1.00 15.00           C
ATOM   4131  CD1 LEU B 557      28.724   5.226  -7.344  1.00 15.00           C
ATOM   4132  CD2 LEU B 557      30.682   4.301  -8.604  1.00 15.00           C
ATOM   4133  C   LEU B 557      28.515   5.171 -12.369  1.00 15.00           C
ATOM   4134  O   LEU B 557      28.617   4.116 -12.991  1.00 15.00           O
ATOM   4135  N   ARG B 558      27.636   6.115 -12.695  1.00 15.00           N
ATOM   4136  CA  ARG B 558      26.673   5.933 -13.785  1.00 15.00           C
ATOM   4137  CB  ARG B 558      25.653   7.080 -13.805  1.00 15.00           C
ATOM   4138  CG  ARG B 558      24.931   7.315 -12.493  1.00 15.00           C
ATOM   4139  CD  ARG B 558      23.528   7.850 -12.723  1.00 15.00           C
ATOM   4140  NE  ARG B 558      22.561   6.764 -12.934  1.00 15.00           N
ATOM   4141  CZ  ARG B 558      21.453   6.883 -13.656  1.00 15.00           C
ATOM   4142  NH1 ARG B 558      21.178   8.038 -14.251  1.00 15.00           N
ATOM   4143  NH2 ARG B 558      20.644   5.838 -13.809  1.00 15.00           N
ATOM   4144  C   ARG B 558      27.333   5.841 -15.159  1.00 15.00           C
ATOM   4145  O   ARG B 558      26.734   5.335 -16.112  1.00 15.00           O
ATOM   4146  N   SER B 559      28.557   6.319 -15.263  1.00 15.00           N
ATOM   4147  CA  SER B 559      29.259   6.325 -16.535  1.00 15.00           C
ATOM   4148  CB  SER B 559      30.145   7.564 -16.641  1.00 15.00           C
ATOM   4149  OG  SER B 559      29.361   8.740 -16.558  1.00 15.00           O
ATOM   4150  C   SER B 559      30.063   5.052 -16.799  1.00 15.00           C
ATOM   4151  O   SER B 559      30.255   4.670 -17.952  1.00 15.00           O
ATOM   4152  N   PHE B 560      30.496   4.369 -15.750  1.00 15.00           N
ATOM   4153  CA  PHE B 560      31.305   3.168 -15.932  1.00 15.00           C
ATOM   4154  CB  PHE B 560      32.695   3.365 -15.313  1.00 15.00           C
ATOM   4155  CG  PHE B 560      33.452   4.560 -15.833  1.00 15.00           C
ATOM   4156  CD1 PHE B 560      33.469   5.750 -15.123  1.00 15.00           C
ATOM   4157  CD2 PHE B 560      34.153   4.491 -17.025  1.00 15.00           C
ATOM   4158  CE1 PHE B 560      34.167   6.847 -15.592  1.00 15.00           C
ATOM   4159  CE2 PHE B 560      34.853   5.585 -17.501  1.00 15.00           C
ATOM   4160  CZ  PHE B 560      34.860   6.765 -16.783  1.00 15.00           C
ATOM   4161  C   PHE B 560      30.662   1.917 -15.345  1.00 15.00           C
ATOM   4162  O   PHE B 560      31.041   0.801 -15.700  1.00 15.00           O
ATOM   4163  N   PHE B 561      29.680   2.082 -14.471  1.00 15.00           N
ATOM   4164  CA  PHE B 561      29.064   0.930 -13.830  1.00 15.00           C
ATOM   4165  CB  PHE B 561      29.463   0.881 -12.354  1.00 15.00           C
ATOM   4166  CG  PHE B 561      30.899   0.525 -12.121  1.00 15.00           C
ATOM   4167  CD1 PHE B 561      31.324  -0.785 -12.248  1.00 15.00           C
ATOM   4168  CD2 PHE B 561      31.822   1.497 -11.774  1.00 15.00           C
ATOM   4169  CE1 PHE B 561      32.644  -1.122 -12.035  1.00 15.00           C
ATOM   4170  CE2 PHE B 561      33.146   1.167 -11.559  1.00 15.00           C
ATOM   4171  CZ  PHE B 561      33.557  -0.146 -11.690  1.00 15.00           C
ATOM   4172  C   PHE B 561      27.547   0.890 -13.929  1.00 15.00           C
ATOM   4173  O   PHE B 561      26.879   1.907 -14.133  1.00 15.00           O
ATOM   4174  N   TYR B 562      27.029  -0.320 -13.793  1.00 15.00           N
ATOM   4175  CA  TYR B 562      25.602  -0.574 -13.791  1.00 15.00           C
ATOM   4176  CB  TYR B 562      25.199  -1.481 -14.960  1.00 15.00           C
ATOM   4177  CG  TYR B 562      23.700  -1.673 -15.099  1.00 15.00           C
ATOM   4178  CD1 TYR B 562      22.966  -0.918 -16.003  1.00 15.00           C
ATOM   4179  CD2 TYR B 562      23.019  -2.605 -14.323  1.00 15.00           C
ATOM   4180  CE1 TYR B 562      21.600  -1.083 -16.132  1.00 15.00           C
ATOM   4181  CE2 TYR B 562      21.653  -2.779 -14.446  1.00 15.00           C
ATOM   4182  CZ  TYR B 562      20.948  -2.014 -15.350  1.00 15.00           C
ATOM   4183  OH  TYR B 562      19.587  -2.181 -15.476  1.00 15.00           O
ATOM   4184  C   TYR B 562      25.267  -1.251 -12.468  1.00 15.00           C
ATOM   4185  O   TYR B 562      25.565  -2.432 -12.271  1.00 15.00           O
ATOM   4186  N   VAL B 563      24.691  -0.493 -11.552  1.00 15.00           N
ATOM   4187  CA  VAL B 563      24.345  -1.024 -10.244  1.00 15.00           C
ATOM   4188  CB  VAL B 563      24.616   0.002  -9.123  1.00 15.00           C
ATOM   4189  CG1 VAL B 563      24.706  -0.693  -7.776  1.00 15.00           C
ATOM   4190  CG2 VAL B 563      25.889   0.788  -9.405  1.00 15.00           C
ATOM   4191  C   VAL B 563      22.887  -1.468 -10.195  1.00 15.00           C
ATOM   4192  O   VAL B 563      21.982  -0.715 -10.567  1.00 15.00           O
ATOM   4193  N   THR B 564      22.673  -2.698  -9.750  1.00 15.00           N
ATOM   4194  CA  THR B 564      21.337  -3.261  -9.640  1.00 15.00           C
ATOM   4195  CB  THR B 564      20.900  -3.946 -10.961  1.00 15.00           C
ATOM   4196  OG1 THR B 564      19.528  -4.361 -10.881  1.00 15.00           O
ATOM   4197  CG2 THR B 564      21.779  -5.150 -11.273  1.00 15.00           C
ATOM   4198  C   THR B 564      21.283  -4.263  -8.487  1.00 15.00           C
ATOM   4199  O   THR B 564      22.325  -4.724  -8.006  1.00 15.00           O
ATOM   4200  N   GLU B 565      20.075  -4.569  -8.036  1.00 15.00           N
ATOM   4201  CA  GLU B 565      19.864  -5.515  -6.951  1.00 15.00           C
ATOM   4202  CB  GLU B 565      18.583  -5.156  -6.183  1.00 15.00           C
ATOM   4203  CG  GLU B 565      17.292  -5.343  -6.978  1.00 15.00           C
ATOM   4204  CD  GLU B 565      16.879  -4.113  -7.766  1.00 15.00           C
ATOM   4205  OE1 GLU B 565      15.709  -4.040  -8.198  1.00 15.00           O
ATOM   4206  OE2 GLU B 565      17.711  -3.202  -7.950  1.00 15.00           O
ATOM   4207  C   GLU B 565      19.758  -6.936  -7.503  1.00 15.00           C
ATOM   4208  O   GLU B 565      19.939  -7.160  -8.703  1.00 15.00           O
ATOM   4209  N   THR B 566      19.456  -7.888  -6.631  1.00 15.00           N
ATOM   4210  CA  THR B 566      19.318  -9.277  -7.038  1.00 15.00           C
ATOM   4211  CB  THR B 566      20.594 -10.084  -6.737  1.00 15.00           C
ATOM   4212  OG1 THR B 566      21.274  -9.504  -5.621  1.00 15.00           O
ATOM   4213  CG2 THR B 566      21.525 -10.085  -7.939  1.00 15.00           C
ATOM   4214  C   THR B 566      18.123  -9.919  -6.341  1.00 15.00           C
ATOM   4215  O   THR B 566      17.467  -9.288  -5.516  1.00 15.00           O
ATOM   4216  N   THR B 567      17.835 -11.166  -6.681  1.00 15.00           N
ATOM   4217  CA  THR B 567      16.714 -11.872  -6.083  1.00 15.00           C
ATOM   4218  CB  THR B 567      16.142 -12.908  -7.063  1.00 15.00           C
ATOM   4219  OG1 THR B 567      17.205 -13.417  -7.880  1.00 15.00           O
ATOM   4220  CG2 THR B 567      15.090 -12.267  -7.956  1.00 15.00           C
ATOM   4221  C   THR B 567      17.118 -12.562  -4.782  1.00 15.00           C
ATOM   4222  O   THR B 567      16.382 -12.535  -3.796  1.00 15.00           O
ATOM   4223  N   PHE B 568      18.293 -13.181  -4.786  1.00 15.00           N
ATOM   4224  CA  PHE B 568      18.794 -13.877  -3.607  1.00 15.00           C
ATOM   4225  CB  PHE B 568      19.743 -15.030  -3.979  1.00 15.00           C
ATOM   4226  CG  PHE B 568      20.893 -14.662  -4.882  1.00 15.00           C
ATOM   4227  CD1 PHE B 568      20.691 -14.424  -6.234  1.00 15.00           C
ATOM   4228  CD2 PHE B 568      22.182 -14.572  -4.381  1.00 15.00           C
ATOM   4229  CE1 PHE B 568      21.747 -14.102  -7.064  1.00 15.00           C
ATOM   4230  CE2 PHE B 568      23.244 -14.248  -5.205  1.00 15.00           C
ATOM   4231  CZ  PHE B 568      23.026 -14.013  -6.548  1.00 15.00           C
ATOM   4232  C   PHE B 568      19.433 -12.922  -2.599  1.00 15.00           C
ATOM   4233  O   PHE B 568      19.359 -13.142  -1.387  1.00 15.00           O
ATOM   4234  N   GLN B 569      20.052 -11.858  -3.095  1.00 15.00           N
ATOM   4235  CA  GLN B 569      20.685 -10.878  -2.224  1.00 15.00           C
ATOM   4236  CB  GLN B 569      22.044 -10.435  -2.766  1.00 15.00           C
ATOM   4237  CG  GLN B 569      23.064 -11.561  -2.888  1.00 15.00           C
ATOM   4238  CD  GLN B 569      23.467 -12.163  -1.550  1.00 15.00           C
ATOM   4239  OE1 GLN B 569      23.481 -11.483  -0.523  1.00 15.00           O
ATOM   4240  NE2 GLN B 569      23.808 -13.444  -1.552  1.00 15.00           N
ATOM   4241  C   GLN B 569      19.742  -9.699  -2.003  1.00 15.00           C
ATOM   4242  O   GLN B 569      19.684  -8.773  -2.808  1.00 15.00           O
ATOM   4243  N   LYS B 570      19.021  -9.781  -0.887  1.00 15.00           N
ATOM   4244  CA  LYS B 570      18.005  -8.807  -0.468  1.00 15.00           C
ATOM   4245  CB  LYS B 570      17.691  -8.985   1.022  1.00 15.00           C
ATOM   4246  CG  LYS B 570      17.553 -10.456   1.417  1.00 15.00           C
ATOM   4247  CD  LYS B 570      17.351 -10.648   2.913  1.00 15.00           C
ATOM   4248  CE  LYS B 570      17.982 -11.950   3.406  1.00 15.00           C
ATOM   4249  NZ  LYS B 570      17.441 -13.154   2.705  1.00 15.00           N
ATOM   4250  C   LYS B 570      18.278  -7.345  -0.853  1.00 15.00           C
ATOM   4251  O   LYS B 570      17.763  -6.864  -1.861  1.00 15.00           O
ATOM   4252  N   ASN B 571      19.061  -6.628  -0.060  1.00 15.00           N
ATOM   4253  CA  ASN B 571      19.362  -5.233  -0.371  1.00 15.00           C
ATOM   4254  CB  ASN B 571      19.026  -4.311   0.812  1.00 15.00           C
ATOM   4255  CG  ASN B 571      17.594  -3.792   0.796  1.00 15.00           C
ATOM   4256  OD1 ASN B 571      17.028  -3.513  -0.258  1.00 15.00           O
ATOM   4257  ND2 ASN B 571      16.997  -3.661   1.974  1.00 15.00           N
ATOM   4258  C   ASN B 571      20.825  -5.074  -0.768  1.00 15.00           C
ATOM   4259  O   ASN B 571      21.447  -4.050  -0.482  1.00 15.00           O
ATOM   4260  N   ARG B 572      21.358  -6.083  -1.447  1.00 15.00           N
ATOM   4261  CA  ARG B 572      22.749  -6.071  -1.887  1.00 15.00           C
ATOM   4262  CB  ARG B 572      23.383  -7.459  -1.731  1.00 15.00           C
ATOM   4263  CG  ARG B 572      24.585  -7.512  -0.797  1.00 15.00           C
ATOM   4264  CD  ARG B 572      25.517  -8.664  -1.158  1.00 15.00           C
ATOM   4265  NE  ARG B 572      26.708  -8.198  -1.869  1.00 15.00           N
ATOM   4266  CZ  ARG B 572      27.688  -8.996  -2.318  1.00 15.00           C
ATOM   4267  NH1 ARG B 572      27.627 -10.317  -2.133  1.00 15.00           N
ATOM   4268  NH2 ARG B 572      28.726  -8.470  -2.965  1.00 15.00           N
ATOM   4269  C   ARG B 572      22.842  -5.627  -3.340  1.00 15.00           C
ATOM   4270  O   ARG B 572      22.215  -6.218  -4.218  1.00 15.00           O
ATOM   4271  N   LEU B 573      23.606  -4.573  -3.583  1.00 15.00           N
ATOM   4272  CA  LEU B 573      23.785  -4.063  -4.929  1.00 15.00           C
ATOM   4273  CB  LEU B 573      23.895  -2.534  -4.917  1.00 15.00           C
ATOM   4274  CG  LEU B 573      22.709  -1.761  -4.328  1.00 15.00           C
ATOM   4275  CD1 LEU B 573      22.954  -0.260  -4.414  1.00 15.00           C
ATOM   4276  CD2 LEU B 573      21.415  -2.137  -5.036  1.00 15.00           C
ATOM   4277  C   LEU B 573      25.023  -4.677  -5.567  1.00 15.00           C
ATOM   4278  O   LEU B 573      26.061  -4.806  -4.918  1.00 15.00           O
ATOM   4279  N   PHE B 574      24.896  -5.084  -6.821  1.00 15.00           N
ATOM   4280  CA  PHE B 574      26.007  -5.676  -7.554  1.00 15.00           C
ATOM   4281  CB  PHE B 574      25.544  -6.911  -8.333  1.00 15.00           C
ATOM   4282  CG  PHE B 574      25.507  -8.192  -7.538  1.00 15.00           C
ATOM   4283  CD1 PHE B 574      25.295  -8.182  -6.167  1.00 15.00           C
ATOM   4284  CD2 PHE B 574      25.679  -9.414  -8.171  1.00 15.00           C
ATOM   4285  CE1 PHE B 574      25.257  -9.362  -5.446  1.00 15.00           C
ATOM   4286  CE2 PHE B 574      25.643 -10.598  -7.457  1.00 15.00           C
ATOM   4287  CZ  PHE B 574      25.431 -10.571  -6.092  1.00 15.00           C
ATOM   4288  C   PHE B 574      26.582  -4.646  -8.518  1.00 15.00           C
ATOM   4289  O   PHE B 574      25.831  -3.925  -9.182  1.00 15.00           O
ATOM   4290  N   PHE B 575      27.902  -4.568  -8.594  1.00 15.00           N
ATOM   4291  CA  PHE B 575      28.556  -3.611  -9.478  1.00 15.00           C
ATOM   4292  CB  PHE B 575      29.732  -2.931  -8.768  1.00 15.00           C
ATOM   4293  CG  PHE B 575      29.331  -2.033  -7.629  1.00 15.00           C
ATOM   4294  CD1 PHE B 575      29.257  -2.521  -6.334  1.00 15.00           C
ATOM   4295  CD2 PHE B 575      29.033  -0.699  -7.854  1.00 15.00           C
ATOM   4296  CE1 PHE B 575      28.892  -1.696  -5.285  1.00 15.00           C
ATOM   4297  CE2 PHE B 575      28.667   0.132  -6.811  1.00 15.00           C
ATOM   4298  CZ  PHE B 575      28.596  -0.368  -5.524  1.00 15.00           C
ATOM   4299  C   PHE B 575      29.027  -4.274 -10.769  1.00 15.00           C
ATOM   4300  O   PHE B 575      30.088  -4.886 -10.814  1.00 15.00           O
ATOM   4301  N   TYR B 576      28.235  -4.149 -11.824  1.00 15.00           N
ATOM   4302  CA  TYR B 576      28.591  -4.730 -13.111  1.00 15.00           C
ATOM   4303  CB  TYR B 576      27.382  -5.419 -13.759  1.00 15.00           C
ATOM   4304  CG  TYR B 576      27.102  -6.804 -13.216  1.00 15.00           C
ATOM   4305  CD1 TYR B 576      26.050  -7.031 -12.338  1.00 15.00           C
ATOM   4306  CD2 TYR B 576      27.895  -7.885 -13.581  1.00 15.00           C
ATOM   4307  CE1 TYR B 576      25.802  -8.290 -11.835  1.00 15.00           C
ATOM   4308  CE2 TYR B 576      27.652  -9.151 -13.084  1.00 15.00           C
ATOM   4309  CZ  TYR B 576      26.604  -9.347 -12.211  1.00 15.00           C
ATOM   4310  OH  TYR B 576      26.359 -10.602 -11.705  1.00 15.00           O
ATOM   4311  C   TYR B 576      29.149  -3.664 -14.045  1.00 15.00           C
ATOM   4312  O   TYR B 576      28.655  -2.535 -14.069  1.00 15.00           O
ATOM   4313  N   ARG B 577      30.192  -4.012 -14.793  1.00 15.00           N
ATOM   4314  CA  ARG B 577      30.792  -3.076 -15.733  1.00 15.00           C
ATOM   4315  CB  ARG B 577      32.227  -3.473 -16.057  1.00 15.00           C
ATOM   4316  CG  ARG B 577      33.256  -2.531 -15.465  1.00 15.00           C
ATOM   4317  CD  ARG B 577      34.372  -2.259 -16.447  1.00 15.00           C
ATOM   4318  NE  ARG B 577      35.583  -3.002 -16.133  1.00 15.00           N
ATOM   4319  CZ  ARG B 577      36.613  -3.114 -16.961  1.00 15.00           C
ATOM   4320  NH1 ARG B 577      36.577  -2.550 -18.165  1.00 15.00           N
ATOM   4321  NH2 ARG B 577      37.694  -3.782 -16.572  1.00 15.00           N
ATOM   4322  C   ARG B 577      29.937  -3.014 -16.990  1.00 15.00           C
ATOM   4323  O   ARG B 577      29.286  -3.998 -17.336  1.00 15.00           O
ATOM   4324  N   LYS B 578      29.941  -1.877 -17.676  1.00 15.00           N
ATOM   4325  CA  LYS B 578      29.109  -1.706 -18.864  1.00 15.00           C
ATOM   4326  CB  LYS B 578      29.090  -0.258 -19.350  1.00 15.00           C
ATOM   4327  CG  LYS B 578      28.478   0.687 -18.328  1.00 15.00           C
ATOM   4328  CD  LYS B 578      27.909   1.939 -18.960  1.00 15.00           C
ATOM   4329  CE  LYS B 578      26.992   2.648 -17.980  1.00 15.00           C
ATOM   4330  NZ  LYS B 578      26.497   3.946 -18.499  1.00 15.00           N
ATOM   4331  C   LYS B 578      29.407  -2.701 -19.981  1.00 15.00           C
ATOM   4332  O   LYS B 578      28.487  -3.303 -20.535  1.00 15.00           O
ATOM   4333  N   SER B 579      30.681  -2.911 -20.283  1.00 15.00           N
ATOM   4334  CA  SER B 579      31.055  -3.849 -21.338  1.00 15.00           C
ATOM   4335  CB  SER B 579      32.537  -3.724 -21.694  1.00 15.00           C
ATOM   4336  OG  SER B 579      33.348  -3.836 -20.539  1.00 15.00           O
ATOM   4337  C   SER B 579      30.699  -5.291 -20.955  1.00 15.00           C
ATOM   4338  O   SER B 579      30.594  -6.175 -21.813  1.00 15.00           O
ATOM   4339  N   VAL B 580      30.507  -5.526 -19.661  1.00 15.00           N
ATOM   4340  CA  VAL B 580      30.145  -6.850 -19.176  1.00 15.00           C
ATOM   4341  CB  VAL B 580      30.714  -7.145 -17.768  1.00 15.00           C
ATOM   4342  CG1 VAL B 580      30.490  -8.603 -17.390  1.00 15.00           C
ATOM   4343  CG2 VAL B 580      32.193  -6.799 -17.697  1.00 15.00           C
ATOM   4344  C   VAL B 580      28.628  -7.000 -19.153  1.00 15.00           C
ATOM   4345  O   VAL B 580      28.088  -7.993 -19.641  1.00 15.00           O
ATOM   4346  N   TRP B 581      27.949  -5.995 -18.604  1.00 15.00           N
ATOM   4347  CA  TRP B 581      26.493  -6.012 -18.513  1.00 15.00           C
ATOM   4348  CB  TRP B 581      25.969  -4.841 -17.674  1.00 15.00           C
ATOM   4349  CG  TRP B 581      24.470  -4.779 -17.603  1.00 15.00           C
ATOM   4350  CD1 TRP B 581      23.656  -3.907 -18.267  1.00 15.00           C
ATOM   4351  CD2 TRP B 581      23.606  -5.627 -16.834  1.00 15.00           C
ATOM   4352  NE1 TRP B 581      22.341  -4.161 -17.963  1.00 15.00           N
ATOM   4353  CE2 TRP B 581      22.283  -5.210 -17.083  1.00 15.00           C
ATOM   4354  CE3 TRP B 581      23.820  -6.697 -15.958  1.00 15.00           C
ATOM   4355  CZ2 TRP B 581      21.181  -5.826 -16.492  1.00 15.00           C
ATOM   4356  CZ3 TRP B 581      22.725  -7.305 -15.373  1.00 15.00           C
ATOM   4357  CH2 TRP B 581      21.422  -6.869 -15.642  1.00 15.00           C
ATOM   4358  C   TRP B 581      25.843  -6.019 -19.895  1.00 15.00           C
ATOM   4359  O   TRP B 581      24.894  -6.761 -20.129  1.00 15.00           O
ATOM   4360  N   SER B 582      26.359  -5.201 -20.809  1.00 15.00           N
ATOM   4361  CA  SER B 582      25.818  -5.132 -22.164  1.00 15.00           C
ATOM   4362  CB  SER B 582      26.569  -4.076 -22.985  1.00 15.00           C
ATOM   4363  OG  SER B 582      25.835  -3.690 -24.134  1.00 15.00           O
ATOM   4364  C   SER B 582      25.911  -6.500 -22.841  1.00 15.00           C
ATOM   4365  O   SER B 582      25.035  -6.893 -23.619  1.00 15.00           O
ATOM   4366  N   LYS B 583      26.966  -7.232 -22.507  1.00 15.00           N
ATOM   4367  CA  LYS B 583      27.202  -8.555 -23.061  1.00 15.00           C
ATOM   4368  CB  LYS B 583      28.636  -8.982 -22.739  1.00 15.00           C
ATOM   4369  CG  LYS B 583      29.271  -9.916 -23.755  1.00 15.00           C
ATOM   4370  CD  LYS B 583      30.738 -10.161 -23.430  1.00 15.00           C
ATOM   4371  CE  LYS B 583      31.541  -8.867 -23.466  1.00 15.00           C
ATOM   4372  NZ  LYS B 583      32.954  -9.072 -23.043  1.00 15.00           N
ATOM   4373  C   LYS B 583      26.218  -9.568 -22.478  1.00 15.00           C
ATOM   4374  O   LYS B 583      25.771 -10.485 -23.168  1.00 15.00           O
ATOM   4375  N   LEU B 584      25.884  -9.383 -21.208  1.00 15.00           N
ATOM   4376  CA  LEU B 584      24.963 -10.269 -20.507  1.00 15.00           C
ATOM   4377  CB  LEU B 584      25.171 -10.130 -18.995  1.00 15.00           C
ATOM   4378  CG  LEU B 584      24.286 -10.992 -18.093  1.00 15.00           C
ATOM   4379  CD1 LEU B 584      24.672 -12.460 -18.199  1.00 15.00           C
ATOM   4380  CD2 LEU B 584      24.376 -10.514 -16.653  1.00 15.00           C
ATOM   4381  C   LEU B 584      23.513  -9.954 -20.871  1.00 15.00           C
ATOM   4382  O   LEU B 584      22.715 -10.853 -21.132  1.00 15.00           O
ATOM   4383  N   GLN B 585      23.186  -8.670 -20.899  1.00 15.00           N
ATOM   4384  CA  GLN B 585      21.839  -8.219 -21.227  1.00 15.00           C
ATOM   4385  CB  GLN B 585      21.762  -6.691 -21.148  1.00 15.00           C
ATOM   4386  CG  GLN B 585      20.381  -6.121 -21.426  1.00 15.00           C
ATOM   4387  CD  GLN B 585      20.399  -4.625 -21.681  1.00 15.00           C
ATOM   4388  OE1 GLN B 585      21.369  -4.077 -22.204  1.00 15.00           O
ATOM   4389  NE2 GLN B 585      19.321  -3.953 -21.315  1.00 15.00           N
ATOM   4390  C   GLN B 585      21.417  -8.688 -22.618  1.00 15.00           C
ATOM   4391  O   GLN B 585      20.261  -9.054 -22.837  1.00 15.00           O
ATOM   4392  N   SER B 586      22.366  -8.696 -23.547  1.00 15.00           N
ATOM   4393  CA  SER B 586      22.094  -9.101 -24.920  1.00 15.00           C
ATOM   4394  CB  SER B 586      23.309  -8.846 -25.812  1.00 15.00           C
ATOM   4395  OG  SER B 586      23.649  -7.468 -25.823  1.00 15.00           O
ATOM   4396  C   SER B 586      21.638 -10.556 -25.033  1.00 15.00           C
ATOM   4397  O   SER B 586      20.801 -10.880 -25.876  1.00 15.00           O
ATOM   4398  N   ILE B 587      22.171 -11.430 -24.187  1.00 15.00           N
ATOM   4399  CA  ILE B 587      21.798 -12.839 -24.237  1.00 15.00           C
ATOM   4400  CB  ILE B 587      22.902 -13.773 -23.692  1.00 15.00           C
ATOM   4401  CG1 ILE B 587      23.009 -13.683 -22.167  1.00 15.00           C
ATOM   4402  CG2 ILE B 587      24.239 -13.442 -24.342  1.00 15.00           C
ATOM   4403  CD1 ILE B 587      24.075 -14.577 -21.571  1.00 15.00           C
ATOM   4404  C   ILE B 587      20.472 -13.075 -23.523  1.00 15.00           C
ATOM   4405  O   ILE B 587      19.695 -13.952 -23.905  1.00 15.00           O
ATOM   4406  N   GLY B 588      20.208 -12.263 -22.503  1.00 15.00           N
ATOM   4407  CA  GLY B 588      18.971 -12.381 -21.761  1.00 15.00           C
ATOM   4408  C   GLY B 588      17.777 -12.026 -22.622  1.00 15.00           C
ATOM   4409  O   GLY B 588      16.748 -12.703 -22.583  1.00 15.00           O
ATOM   4410  N   ILE B 589      17.927 -10.968 -23.417  1.00 15.00           N
ATOM   4411  CA  ILE B 589      16.865 -10.520 -24.311  1.00 15.00           C
ATOM   4412  CB  ILE B 589      17.262  -9.228 -25.062  1.00 15.00           C
ATOM   4413  CG1 ILE B 589      17.544  -8.096 -24.070  1.00 15.00           C
ATOM   4414  CG2 ILE B 589      16.172  -8.812 -26.043  1.00 15.00           C
ATOM   4415  CD1 ILE B 589      18.267  -6.913 -24.678  1.00 15.00           C
ATOM   4416  C   ILE B 589      16.530 -11.612 -25.325  1.00 15.00           C
ATOM   4417  O   ILE B 589      15.366 -11.831 -25.651  1.00 15.00           O
ATOM   4418  N   ARG B 590      17.562 -12.309 -25.797  1.00 15.00           N
ATOM   4419  CA  ARG B 590      17.387 -13.380 -26.775  1.00 15.00           C
ATOM   4420  CB  ARG B 590      18.735 -13.999 -27.147  1.00 15.00           C
ATOM   4421  CG  ARG B 590      19.669 -13.075 -27.901  1.00 15.00           C
ATOM   4422  CD  ARG B 590      20.995 -13.760 -28.180  1.00 15.00           C
ATOM   4423  NE  ARG B 590      22.010 -12.818 -28.644  1.00 15.00           N
ATOM   4424  CZ  ARG B 590      23.311 -12.950 -28.397  1.00 15.00           C
ATOM   4425  NH1 ARG B 590      23.754 -13.990 -27.695  1.00 15.00           N
ATOM   4426  NH2 ARG B 590      24.169 -12.040 -28.856  1.00 15.00           N
ATOM   4427  C   ARG B 590      16.470 -14.472 -26.243  1.00 15.00           C
ATOM   4428  O   ARG B 590      15.546 -14.911 -26.930  1.00 15.00           O
ATOM   4429  N   GLN B 591      16.730 -14.902 -25.014  1.00 15.00           N
ATOM   4430  CA  GLN B 591      15.937 -15.951 -24.390  1.00 15.00           C
ATOM   4431  CB  GLN B 591      16.530 -16.365 -23.042  1.00 15.00           C
ATOM   4432  CG  GLN B 591      18.014 -16.684 -23.070  1.00 15.00           C
ATOM   4433  CD  GLN B 591      18.435 -17.587 -21.927  1.00 15.00           C
ATOM   4434  OE1 GLN B 591      17.758 -17.669 -20.896  1.00 15.00           O
ATOM   4435  NE2 GLN B 591      19.562 -18.260 -22.095  1.00 15.00           N
ATOM   4436  C   GLN B 591      14.495 -15.509 -24.194  1.00 15.00           C
ATOM   4437  O   GLN B 591      13.567 -16.241 -24.524  1.00 15.00           O
ATOM   4438  N   HIS B 592      14.318 -14.303 -23.668  1.00 15.00           N
ATOM   4439  CA  HIS B 592      12.988 -13.766 -23.406  1.00 15.00           C
ATOM   4440  CB  HIS B 592      13.081 -12.470 -22.592  1.00 15.00           C
ATOM   4441  CG  HIS B 592      11.784 -12.052 -21.972  1.00 15.00           C
ATOM   4442  ND1 HIS B 592      11.304 -12.665 -20.840  1.00 15.00           N
ATOM   4443  CD2 HIS B 592      10.907 -11.096 -22.367  1.00 15.00           C
ATOM   4444  CE1 HIS B 592      10.153 -12.079 -20.570  1.00 15.00           C
ATOM   4445  NE2 HIS B 592       9.873 -11.124 -21.468  1.00 15.00           N
ATOM   4446  C   HIS B 592      12.198 -13.536 -24.694  1.00 15.00           C
ATOM   4447  O   HIS B 592      10.989 -13.777 -24.739  1.00 15.00           O
ATOM   4448  N   LEU B 593      12.890 -13.094 -25.740  1.00 15.00           N
ATOM   4449  CA  LEU B 593      12.261 -12.819 -27.030  1.00 15.00           C
ATOM   4450  CB  LEU B 593      13.309 -12.350 -28.046  1.00 15.00           C
ATOM   4451  CG  LEU B 593      12.787 -11.967 -29.434  1.00 15.00           C
ATOM   4452  CD1 LEU B 593      12.122 -10.599 -29.403  1.00 15.00           C
ATOM   4453  CD2 LEU B 593      13.910 -12.000 -30.459  1.00 15.00           C
ATOM   4454  C   LEU B 593      11.517 -14.035 -27.574  1.00 15.00           C
ATOM   4455  O   LEU B 593      10.387 -13.918 -28.053  1.00 15.00           O
ATOM   4456  N   LYS B 594      12.140 -15.202 -27.480  1.00 15.00           N
ATOM   4457  CA  LYS B 594      11.533 -16.425 -27.989  1.00 15.00           C
ATOM   4458  CB  LYS B 594      12.546 -17.244 -28.793  1.00 15.00           C
ATOM   4459  CG  LYS B 594      13.741 -17.735 -27.990  1.00 15.00           C
ATOM   4460  CD  LYS B 594      14.465 -18.857 -28.716  1.00 15.00           C
ATOM   4461  CE  LYS B 594      13.570 -20.077 -28.873  1.00 15.00           C
ATOM   4462  NZ  LYS B 594      14.185 -21.113 -29.746  1.00 15.00           N
ATOM   4463  C   LYS B 594      10.907 -17.277 -26.888  1.00 15.00           C
ATOM   4464  O   LYS B 594      10.503 -18.413 -27.133  1.00 15.00           O
ATOM   4465  N   ARG B 595      10.835 -16.739 -25.679  1.00 15.00           N
ATOM   4466  CA  ARG B 595      10.243 -17.469 -24.561  1.00 15.00           C
ATOM   4467  CB  ARG B 595      11.040 -17.247 -23.271  1.00 15.00           C
ATOM   4468  CG  ARG B 595      10.440 -17.909 -22.038  1.00 15.00           C
ATOM   4469  CD  ARG B 595      11.375 -17.811 -20.842  1.00 15.00           C
ATOM   4470  NE  ARG B 595      12.584 -18.621 -21.024  1.00 15.00           N
ATOM   4471  CZ  ARG B 595      13.782 -18.298 -20.530  1.00 15.00           C
ATOM   4472  NH1 ARG B 595      13.932 -17.183 -19.823  1.00 15.00           N
ATOM   4473  NH2 ARG B 595      14.828 -19.095 -20.737  1.00 15.00           N
ATOM   4474  C   ARG B 595       8.795 -17.054 -24.358  1.00 15.00           C
ATOM   4475  O   ARG B 595       7.923 -17.889 -24.129  1.00 15.00           O
ATOM   4476  N   VAL B 596       8.549 -15.756 -24.452  1.00 15.00           N
ATOM   4477  CA  VAL B 596       7.207 -15.218 -24.268  1.00 15.00           C
ATOM   4478  CB  VAL B 596       7.206 -14.092 -23.208  1.00 15.00           C
ATOM   4479  CG1 VAL B 596       5.819 -13.897 -22.625  1.00 15.00           C
ATOM   4480  CG2 VAL B 596       8.199 -14.403 -22.100  1.00 15.00           C
ATOM   4481  C   VAL B 596       6.665 -14.687 -25.595  1.00 15.00           C
ATOM   4482  O   VAL B 596       5.601 -14.068 -25.646  1.00 15.00           O
ATOM   4483  N   GLN B 597       7.413 -14.953 -26.663  1.00 15.00           N
ATOM   4484  CA  GLN B 597       7.052 -14.523 -28.014  1.00 15.00           C
ATOM   4485  CB  GLN B 597       5.891 -15.344 -28.582  1.00 15.00           C
ATOM   4486  CG  GLN B 597       5.715 -15.193 -30.084  1.00 15.00           C
ATOM   4487  CD  GLN B 597       4.648 -16.108 -30.650  1.00 15.00           C
ATOM   4488  OE1 GLN B 597       3.661 -16.420 -29.991  1.00 15.00           O
ATOM   4489  NE2 GLN B 597       4.846 -16.548 -31.883  1.00 15.00           N
ATOM   4490  C   GLN B 597       6.765 -13.022 -28.090  1.00 15.00           C
ATOM   4491  O   GLN B 597       5.610 -12.589 -28.131  1.00 15.00           O
ATOM   4492  N   LEU B 598       7.830 -12.236 -28.103  1.00 15.00           N
ATOM   4493  CA  LEU B 598       7.720 -10.786 -28.174  1.00 15.00           C
ATOM   4494  CB  LEU B 598       8.804 -10.134 -27.305  1.00 15.00           C
ATOM   4495  CG  LEU B 598       8.451  -9.825 -25.845  1.00 15.00           C
ATOM   4496  CD1 LEU B 598       8.240 -11.102 -25.046  1.00 15.00           C
ATOM   4497  CD2 LEU B 598       9.540  -8.973 -25.211  1.00 15.00           C
ATOM   4498  C   LEU B 598       7.879 -10.309 -29.615  1.00 15.00           C
ATOM   4499  O   LEU B 598       8.904 -10.561 -30.247  1.00 15.00           O
ATOM   4500  N   ARG B 599       6.865  -9.634 -30.141  1.00 15.00           N
ATOM   4501  CA  ARG B 599       6.928  -9.124 -31.505  1.00 15.00           C
ATOM   4502  CB  ARG B 599       5.574  -9.240 -32.210  1.00 15.00           C
ATOM   4503  CG  ARG B 599       5.650  -9.000 -33.713  1.00 15.00           C
ATOM   4504  CD  ARG B 599       4.277  -8.762 -34.321  1.00 15.00           C
ATOM   4505  NE  ARG B 599       3.912  -7.343 -34.339  1.00 15.00           N
ATOM   4506  CZ  ARG B 599       2.824  -6.843 -33.749  1.00 15.00           C
ATOM   4507  NH1 ARG B 599       1.997  -7.643 -33.082  1.00 15.00           N
ATOM   4508  NH2 ARG B 599       2.542  -5.551 -33.846  1.00 15.00           N
ATOM   4509  C   ARG B 599       7.384  -7.671 -31.517  1.00 15.00           C
ATOM   4510  O   ARG B 599       6.861  -6.847 -30.764  1.00 15.00           O
ATOM   4511  N   GLU B 600       8.364  -7.369 -32.362  1.00 15.00           N
ATOM   4512  CA  GLU B 600       8.874  -6.007 -32.487  1.00 15.00           C
ATOM   4513  CB  GLU B 600      10.245  -5.989 -33.192  1.00 15.00           C
ATOM   4514  CG  GLU B 600      10.820  -4.594 -33.437  1.00 15.00           C
ATOM   4515  CD  GLU B 600      12.338  -4.530 -33.343  1.00 15.00           C
ATOM   4516  OE1 GLU B 600      13.002  -5.575 -33.482  1.00 15.00           O
ATOM   4517  OE2 GLU B 600      12.881  -3.426 -33.120  1.00 15.00           O
ATOM   4518  C   GLU B 600       7.862  -5.138 -33.232  1.00 15.00           C
ATOM   4519  O   GLU B 600       7.126  -5.628 -34.094  1.00 15.00           O
ATOM   4520  N   LEU B 601       7.803  -3.867 -32.863  1.00 15.00           N
ATOM   4521  CA  LEU B 601       6.891  -2.922 -33.496  1.00 15.00           C
ATOM   4522  CB  LEU B 601       6.075  -2.145 -32.450  1.00 15.00           C
ATOM   4523  CG  LEU B 601       4.811  -2.819 -31.908  1.00 15.00           C
ATOM   4524  CD1 LEU B 601       5.173  -3.923 -30.934  1.00 15.00           C
ATOM   4525  CD2 LEU B 601       3.900  -1.796 -31.243  1.00 15.00           C
ATOM   4526  C   LEU B 601       7.683  -1.937 -34.337  1.00 15.00           C
ATOM   4527  O   LEU B 601       8.725  -1.445 -33.907  1.00 15.00           O
ATOM   4528  N   SER B 602       7.191  -1.651 -35.527  1.00 15.00           N
ATOM   4529  CA  SER B 602       7.854  -0.715 -36.416  1.00 15.00           C
ATOM   4530  CB  SER B 602       7.366  -0.921 -37.852  1.00 15.00           C
ATOM   4531  OG  SER B 602       7.028  -2.280 -38.084  1.00 15.00           O
ATOM   4532  C   SER B 602       7.567   0.712 -35.960  1.00 15.00           C
ATOM   4533  O   SER B 602       6.660   0.937 -35.151  1.00 15.00           O
ATOM   4534  N   GLU B 603       8.322   1.673 -36.481  1.00 15.00           N
ATOM   4535  CA  GLU B 603       8.148   3.077 -36.119  1.00 15.00           C
ATOM   4536  CB  GLU B 603       9.102   3.972 -36.915  1.00 15.00           C
ATOM   4537  CG  GLU B 603      10.564   3.555 -36.838  1.00 15.00           C
ATOM   4538  CD  GLU B 603      10.973   2.640 -37.977  1.00 15.00           C
ATOM   4539  OE1 GLU B 603      10.156   1.775 -38.369  1.00 15.00           O
ATOM   4540  OE2 GLU B 603      12.104   2.786 -38.476  1.00 15.00           O
ATOM   4541  C   GLU B 603       6.703   3.521 -36.334  1.00 15.00           C
ATOM   4542  O   GLU B 603       6.164   4.315 -35.561  1.00 15.00           O
ATOM   4543  N   ALA B 604       6.078   2.988 -37.380  1.00 15.00           N
ATOM   4544  CA  ALA B 604       4.693   3.316 -37.699  1.00 15.00           C
ATOM   4545  CB  ALA B 604       4.288   2.695 -39.027  1.00 15.00           C
ATOM   4546  C   ALA B 604       3.759   2.862 -36.580  1.00 15.00           C
ATOM   4547  O   ALA B 604       2.877   3.609 -36.156  1.00 15.00           O
ATOM   4548  N   GLU B 605       3.967   1.639 -36.100  1.00 15.00           N
ATOM   4549  CA  GLU B 605       3.157   1.093 -35.020  1.00 15.00           C
ATOM   4550  CB  GLU B 605       3.495  -0.384 -34.786  1.00 15.00           C
ATOM   4551  CG  GLU B 605       3.184  -1.298 -35.963  1.00 15.00           C
ATOM   4552  CD  GLU B 605       3.879  -2.641 -35.857  1.00 15.00           C
ATOM   4553  OE1 GLU B 605       3.303  -3.569 -35.257  1.00 15.00           O
ATOM   4554  OE2 GLU B 605       5.007  -2.765 -36.369  1.00 15.00           O
ATOM   4555  C   GLU B 605       3.384   1.888 -33.736  1.00 15.00           C
ATOM   4556  O   GLU B 605       2.439   2.205 -33.014  1.00 15.00           O
ATOM   4557  N   VAL B 606       4.645   2.229 -33.473  1.00 15.00           N
ATOM   4558  CA  VAL B 606       5.011   2.985 -32.280  1.00 15.00           C
ATOM   4559  CB  VAL B 606       6.540   3.203 -32.193  1.00 15.00           C
ATOM   4560  CG1 VAL B 606       6.895   4.076 -30.995  1.00 15.00           C
ATOM   4561  CG2 VAL B 606       7.262   1.864 -32.107  1.00 15.00           C
ATOM   4562  C   VAL B 606       4.293   4.336 -32.241  1.00 15.00           C
ATOM   4563  O   VAL B 606       3.697   4.700 -31.220  1.00 15.00           O
ATOM   4564  N   ARG B 607       4.358   5.066 -33.356  1.00 15.00           N
ATOM   4565  CA  ARG B 607       3.717   6.377 -33.474  1.00 15.00           C
ATOM   4566  CB  ARG B 607       3.906   6.948 -34.887  1.00 15.00           C
ATOM   4567  CG  ARG B 607       4.000   8.468 -34.952  1.00 15.00           C
ATOM   4568  CD  ARG B 607       3.503   9.008 -36.290  1.00 15.00           C
ATOM   4569  NE  ARG B 607       2.104   9.437 -36.220  1.00 15.00           N
ATOM   4570  CZ  ARG B 607       1.448  10.024 -37.214  1.00 15.00           C
ATOM   4571  NH1 ARG B 607       2.058  10.251 -38.372  1.00 15.00           N
ATOM   4572  NH2 ARG B 607       0.178  10.375 -37.052  1.00 15.00           N
ATOM   4573  C   ARG B 607       2.231   6.288 -33.138  1.00 15.00           C
ATOM   4574  O   ARG B 607       1.758   6.978 -32.237  1.00 15.00           O
ATOM   4575  N   GLN B 608       1.517   5.410 -33.845  1.00 15.00           N
ATOM   4576  CA  GLN B 608       0.086   5.211 -33.631  1.00 15.00           C
ATOM   4577  CB  GLN B 608      -0.416   4.115 -34.585  1.00 15.00           C
ATOM   4578  CG  GLN B 608      -1.639   3.350 -34.110  1.00 15.00           C
ATOM   4579  CD  GLN B 608      -1.919   2.105 -34.932  1.00 15.00           C
ATOM   4580  OE1 GLN B 608      -1.694   2.071 -36.141  1.00 15.00           O
ATOM   4581  NE2 GLN B 608      -2.400   1.062 -34.273  1.00 15.00           N
ATOM   4582  C   GLN B 608      -0.222   4.852 -32.168  1.00 15.00           C
ATOM   4583  O   GLN B 608      -1.247   5.255 -31.620  1.00 15.00           O
ATOM   4584  N   HIS B 609       0.680   4.109 -31.535  1.00 15.00           N
ATOM   4585  CA  HIS B 609       0.502   3.696 -30.140  1.00 15.00           C
ATOM   4586  CB  HIS B 609       1.459   2.540 -29.801  1.00 15.00           C
ATOM   4587  CG  HIS B 609       1.181   1.845 -28.496  1.00 15.00           C
ATOM   4588  ND1 HIS B 609       1.614   2.299 -27.266  1.00 15.00           N
ATOM   4589  CD2 HIS B 609       0.521   0.685 -28.248  1.00 15.00           C
ATOM   4590  CE1 HIS B 609       1.215   1.420 -26.337  1.00 15.00           C
ATOM   4591  NE2 HIS B 609       0.548   0.423 -26.882  1.00 15.00           N
ATOM   4592  C   HIS B 609       0.730   4.868 -29.176  1.00 15.00           C
ATOM   4593  O   HIS B 609       0.376   4.796 -28.003  1.00 15.00           O
ATOM   4594  N   ARG B 610       1.313   5.948 -29.676  1.00 15.00           N
ATOM   4595  CA  ARG B 610       1.597   7.119 -28.851  1.00 15.00           C
ATOM   4596  CB  ARG B 610       2.884   7.793 -29.328  1.00 15.00           C
ATOM   4597  CG  ARG B 610       4.132   6.948 -29.188  1.00 15.00           C
ATOM   4598  CD  ARG B 610       4.718   7.063 -27.795  1.00 15.00           C
ATOM   4599  NE  ARG B 610       6.135   6.705 -27.779  1.00 15.00           N
ATOM   4600  CZ  ARG B 610       7.127   7.592 -27.876  1.00 15.00           C
ATOM   4601  NH1 ARG B 610       6.855   8.891 -27.994  1.00 15.00           N
ATOM   4602  NH2 ARG B 610       8.390   7.178 -27.865  1.00 15.00           N
ATOM   4603  C   ARG B 610       0.471   8.136 -28.931  1.00 15.00           C
ATOM   4604  O   ARG B 610       0.316   8.975 -28.045  1.00 15.00           O
ATOM   4605  N   GLU B 611      -0.310   8.050 -29.993  1.00 15.00           N
ATOM   4606  CA  GLU B 611      -1.398   8.989 -30.217  1.00 15.00           C
ATOM   4607  CB  GLU B 611      -1.225   9.656 -31.585  1.00 15.00           C
ATOM   4608  CG  GLU B 611      -1.246   8.680 -32.753  1.00 15.00           C
ATOM   4609  CD  GLU B 611      -0.462   9.175 -33.950  1.00 15.00           C
ATOM   4610  OE1 GLU B 611       0.780   9.062 -33.944  1.00 15.00           O
ATOM   4611  OE2 GLU B 611      -1.082   9.670 -34.911  1.00 15.00           O
ATOM   4612  C   GLU B 611      -2.756   8.307 -30.130  1.00 15.00           C
ATOM   4613  O   GLU B 611      -3.773   8.861 -30.553  1.00 15.00           O
ATOM   4614  N   ALA B 612      -2.768   7.105 -29.573  1.00 15.00           N
ATOM   4615  CA  ALA B 612      -4.000   6.346 -29.433  1.00 15.00           C
ATOM   4616  CB  ALA B 612      -3.707   4.946 -28.915  1.00 15.00           C
ATOM   4617  C   ALA B 612      -4.966   7.063 -28.501  1.00 15.00           C
ATOM   4618  O   ALA B 612      -4.668   7.256 -27.324  1.00 15.00           O
ATOM   4619  N   ARG B 613      -6.112   7.479 -29.046  1.00 15.00           N
ATOM   4620  CA  ARG B 613      -7.131   8.169 -28.254  1.00 15.00           C
ATOM   4621  CB  ARG B 613      -8.354   8.547 -29.091  1.00 15.00           C
ATOM   4622  CG  ARG B 613      -8.044   9.592 -30.149  1.00 15.00           C
ATOM   4623  CD  ARG B 613      -9.268   9.943 -30.973  1.00 15.00           C
ATOM   4624  NE  ARG B 613      -8.920  10.802 -32.105  1.00 15.00           N
ATOM   4625  CZ  ARG B 613      -9.789  11.209 -33.030  1.00 15.00           C
ATOM   4626  NH1 ARG B 613     -11.063  10.836 -32.959  1.00 15.00           N
ATOM   4627  NH2 ARG B 613      -9.377  11.984 -34.029  1.00 15.00           N
ATOM   4628  C   ARG B 613      -7.487   7.364 -27.004  1.00 15.00           C
ATOM   4629  O   ARG B 613      -7.411   7.891 -25.894  1.00 15.00           O
ATOM   4630  N   PRO B 614      -7.898   6.084 -27.147  1.00 15.00           N
ATOM   4631  CA  PRO B 614      -8.159   5.233 -25.988  1.00 15.00           C
ATOM   4632  CB  PRO B 614      -8.965   4.070 -26.572  1.00 15.00           C
ATOM   4633  CG  PRO B 614      -8.529   3.983 -27.994  1.00 15.00           C
ATOM   4634  CD  PRO B 614      -8.174   5.382 -28.419  1.00 15.00           C
ATOM   4635  C   PRO B 614      -6.810   4.745 -25.452  1.00 15.00           C
ATOM   4636  O   PRO B 614      -6.467   3.568 -25.576  1.00 15.00           O
ATOM   4637  N   ALA B 615      -6.055   5.707 -24.912  1.00 15.00           N
ATOM   4638  CA  ALA B 615      -4.709   5.512 -24.364  1.00 15.00           C
ATOM   4639  CB  ALA B 615      -4.395   6.571 -23.318  1.00 15.00           C
ATOM   4640  C   ALA B 615      -4.413   4.115 -23.833  1.00 15.00           C
ATOM   4641  O   ALA B 615      -5.211   3.514 -23.105  1.00 15.00           O
ATOM   4642  N   LEU B 616      -3.244   3.617 -24.206  1.00 15.00           N
ATOM   4643  CA  LEU B 616      -2.791   2.306 -23.789  1.00 15.00           C
ATOM   4644  CB  LEU B 616      -2.137   1.568 -24.963  1.00 15.00           C
ATOM   4645  CG  LEU B 616      -3.080   0.824 -25.910  1.00 15.00           C
ATOM   4646  CD1 LEU B 616      -4.124   0.056 -25.122  1.00 15.00           C
ATOM   4647  CD2 LEU B 616      -3.735   1.777 -26.898  1.00 15.00           C
ATOM   4648  C   LEU B 616      -1.805   2.437 -22.636  1.00 15.00           C
ATOM   4649  O   LEU B 616      -1.758   3.469 -21.965  1.00 15.00           O
ATOM   4650  N   LEU B 617      -1.014   1.402 -22.413  1.00 15.00           N
ATOM   4651  CA  LEU B 617      -0.039   1.413 -21.338  1.00 15.00           C
ATOM   4652  CB  LEU B 617      -0.422   0.404 -20.249  1.00 15.00           C
ATOM   4653  CG  LEU B 617      -1.563   0.808 -19.312  1.00 15.00           C
ATOM   4654  CD1 LEU B 617      -1.931  -0.350 -18.397  1.00 15.00           C
ATOM   4655  CD2 LEU B 617      -1.173   2.031 -18.493  1.00 15.00           C
ATOM   4656  C   LEU B 617       1.355   1.103 -21.861  1.00 15.00           C
ATOM   4657  O   LEU B 617       1.545   0.159 -22.629  1.00 15.00           O
ATOM   4658  N   THR B 618       2.321   1.916 -21.464  1.00 15.00           N
ATOM   4659  CA  THR B 618       3.703   1.712 -21.860  1.00 15.00           C
ATOM   4660  CB  THR B 618       4.336   3.007 -22.415  1.00 15.00           C
ATOM   4661  OG1 THR B 618       4.035   4.114 -21.555  1.00 15.00           O
ATOM   4662  CG2 THR B 618       3.820   3.299 -23.817  1.00 15.00           C
ATOM   4663  C   THR B 618       4.484   1.247 -20.642  1.00 15.00           C
ATOM   4664  O   THR B 618       4.126   1.591 -19.512  1.00 15.00           O
ATOM   4665  N   SER B 619       5.520   0.451 -20.850  1.00 15.00           N
ATOM   4666  CA  SER B 619       6.301  -0.041 -19.737  1.00 15.00           C
ATOM   4667  CB  SER B 619       5.707  -1.353 -19.233  1.00 15.00           C
ATOM   4668  OG  SER B 619       5.296  -2.172 -20.314  1.00 15.00           O
ATOM   4669  C   SER B 619       7.772  -0.204 -20.080  1.00 15.00           C
ATOM   4670  O   SER B 619       8.156  -0.262 -21.249  1.00 15.00           O
ATOM   4671  N   ARG B 620       8.588  -0.263 -19.044  1.00 15.00           N
ATOM   4672  CA  ARG B 620      10.025  -0.422 -19.195  1.00 15.00           C
ATOM   4673  CB  ARG B 620      10.763   0.617 -18.339  1.00 15.00           C
ATOM   4674  CG  ARG B 620      10.316   2.045 -18.593  1.00 15.00           C
ATOM   4675  CD  ARG B 620      10.534   2.922 -17.377  1.00 15.00           C
ATOM   4676  NE  ARG B 620      11.949   3.023 -17.021  1.00 15.00           N
ATOM   4677  CZ  ARG B 620      12.441   3.881 -16.125  1.00 15.00           C
ATOM   4678  NH1 ARG B 620      11.637   4.716 -15.460  1.00 15.00           N
ATOM   4679  NH2 ARG B 620      13.755   3.940 -15.936  1.00 15.00           N
ATOM   4680  C   ARG B 620      10.424  -1.826 -18.754  1.00 15.00           C
ATOM   4681  O   ARG B 620       9.905  -2.341 -17.755  1.00 15.00           O
ATOM   4682  N   LEU B 621      11.335  -2.442 -19.495  1.00 15.00           N
ATOM   4683  CA  LEU B 621      11.794  -3.782 -19.174  1.00 15.00           C
ATOM   4684  CB  LEU B 621      11.867  -4.645 -20.438  1.00 15.00           C
ATOM   4685  CG  LEU B 621      12.209  -6.124 -20.230  1.00 15.00           C
ATOM   4686  CD1 LEU B 621      11.131  -6.816 -19.411  1.00 15.00           C
ATOM   4687  CD2 LEU B 621      12.400  -6.826 -21.568  1.00 15.00           C
ATOM   4688  C   LEU B 621      13.144  -3.743 -18.476  1.00 15.00           C
ATOM   4689  O   LEU B 621      14.051  -3.029 -18.895  1.00 15.00           O
ATOM   4690  N   ARG B 622      13.261  -4.500 -17.397  1.00 15.00           N
ATOM   4691  CA  ARG B 622      14.496  -4.571 -16.640  1.00 15.00           C
ATOM   4692  CB  ARG B 622      14.393  -3.731 -15.362  1.00 15.00           C
ATOM   4693  CG  ARG B 622      15.643  -3.762 -14.496  1.00 15.00           C
ATOM   4694  CD  ARG B 622      15.643  -2.650 -13.461  1.00 15.00           C
ATOM   4695  NE  ARG B 622      14.545  -2.778 -12.504  1.00 15.00           N
ATOM   4696  CZ  ARG B 622      14.691  -3.247 -11.263  1.00 15.00           C
ATOM   4697  NH1 ARG B 622      15.878  -3.646 -10.832  1.00 15.00           N
ATOM   4698  NH2 ARG B 622      13.648  -3.322 -10.447  1.00 15.00           N
ATOM   4699  C   ARG B 622      14.805  -6.021 -16.303  1.00 15.00           C
ATOM   4700  O   ARG B 622      13.897  -6.838 -16.176  1.00 15.00           O
ATOM   4701  N   PHE B 623      16.080  -6.344 -16.171  1.00 15.00           N
ATOM   4702  CA  PHE B 623      16.485  -7.702 -15.858  1.00 15.00           C
ATOM   4703  CB  PHE B 623      17.420  -8.243 -16.941  1.00 15.00           C
ATOM   4704  CG  PHE B 623      16.740  -8.495 -18.256  1.00 15.00           C
ATOM   4705  CD1 PHE B 623      15.935  -9.609 -18.430  1.00 15.00           C
ATOM   4706  CD2 PHE B 623      16.907  -7.621 -19.318  1.00 15.00           C
ATOM   4707  CE1 PHE B 623      15.308  -9.848 -19.638  1.00 15.00           C
ATOM   4708  CE2 PHE B 623      16.283  -7.853 -20.529  1.00 15.00           C
ATOM   4709  CZ  PHE B 623      15.482  -8.968 -20.689  1.00 15.00           C
ATOM   4710  C   PHE B 623      17.161  -7.778 -14.497  1.00 15.00           C
ATOM   4711  O   PHE B 623      18.125  -7.060 -14.230  1.00 15.00           O
ATOM   4712  N   ILE B 624      16.633  -8.633 -13.636  1.00 15.00           N
ATOM   4713  CA  ILE B 624      17.188  -8.829 -12.305  1.00 15.00           C
ATOM   4714  CB  ILE B 624      16.094  -8.760 -11.212  1.00 15.00           C
ATOM   4715  CG1 ILE B 624      15.507  -7.345 -11.137  1.00 15.00           C
ATOM   4716  CG2 ILE B 624      16.646  -9.185  -9.856  1.00 15.00           C
ATOM   4717  CD1 ILE B 624      14.504  -7.147 -10.019  1.00 15.00           C
ATOM   4718  C   ILE B 624      17.901 -10.179 -12.247  1.00 15.00           C
ATOM   4719  O   ILE B 624      17.312 -11.211 -12.577  1.00 15.00           O
ATOM   4720  N   PRO B 625      19.186 -10.183 -11.860  1.00 15.00           N
ATOM   4721  CA  PRO B 625      19.985 -11.409 -11.773  1.00 15.00           C
ATOM   4722  CB  PRO B 625      21.391 -10.912 -11.407  1.00 15.00           C
ATOM   4723  CG  PRO B 625      21.379  -9.450 -11.702  1.00 15.00           C
ATOM   4724  CD  PRO B 625      19.966  -8.995 -11.486  1.00 15.00           C
ATOM   4725  C   PRO B 625      19.473 -12.379 -10.708  1.00 15.00           C
ATOM   4726  O   PRO B 625      18.942 -11.971  -9.669  1.00 15.00           O
ATOM   4727  N   LYS B 626      19.642 -13.664 -10.980  1.00 15.00           N
ATOM   4728  CA  LYS B 626      19.217 -14.716 -10.071  1.00 15.00           C
ATOM   4729  CB  LYS B 626      17.791 -15.161 -10.427  1.00 15.00           C
ATOM   4730  CG  LYS B 626      17.700 -16.015 -11.678  1.00 15.00           C
ATOM   4731  CD  LYS B 626      16.290 -16.525 -11.904  1.00 15.00           C
ATOM   4732  CE  LYS B 626      16.280 -17.638 -12.936  1.00 15.00           C
ATOM   4733  NZ  LYS B 626      14.897 -18.009 -13.333  1.00 15.00           N
ATOM   4734  C   LYS B 626      20.188 -15.888 -10.200  1.00 15.00           C
ATOM   4735  O   LYS B 626      21.045 -15.867 -11.085  1.00 15.00           O
ATOM   4736  N   PRO B 627      20.103 -16.907  -9.321  1.00 15.00           N
ATOM   4737  CA  PRO B 627      20.986 -18.073  -9.403  1.00 15.00           C
ATOM   4738  CB  PRO B 627      20.541 -18.964  -8.235  1.00 15.00           C
ATOM   4739  CG  PRO B 627      19.179 -18.477  -7.875  1.00 15.00           C
ATOM   4740  CD  PRO B 627      19.165 -17.010  -8.190  1.00 15.00           C
ATOM   4741  C   PRO B 627      20.800 -18.796 -10.734  1.00 15.00           C
ATOM   4742  O   PRO B 627      19.778 -19.448 -10.957  1.00 15.00           O
ATOM   4743  N   ASP B 628      21.787 -18.637 -11.613  1.00 15.00           N
ATOM   4744  CA  ASP B 628      21.771 -19.239 -12.947  1.00 15.00           C
ATOM   4745  CB  ASP B 628      21.917 -20.762 -12.903  1.00 15.00           C
ATOM   4746  CG  ASP B 628      22.386 -21.331 -14.230  1.00 15.00           C
ATOM   4747  OD1 ASP B 628      22.964 -20.567 -15.034  1.00 15.00           O
ATOM   4748  OD2 ASP B 628      22.190 -22.544 -14.460  1.00 15.00           O
ATOM   4749  C   ASP B 628      20.544 -18.812 -13.750  1.00 15.00           C
ATOM   4750  O   ASP B 628      19.557 -19.544 -13.864  1.00 15.00           O
ATOM   4751  N   GLY B 629      20.591 -17.596 -14.272  1.00 15.00           N
ATOM   4752  CA  GLY B 629      19.492 -17.090 -15.061  1.00 15.00           C
ATOM   4753  C   GLY B 629      19.197 -15.635 -14.772  1.00 15.00           C
ATOM   4754  O   GLY B 629      19.888 -14.997 -13.978  1.00 15.00           O
ATOM   4755  N   LEU B 630      18.163 -15.113 -15.414  1.00 15.00           N
ATOM   4756  CA  LEU B 630      17.759 -13.728 -15.234  1.00 15.00           C
ATOM   4757  CB  LEU B 630      18.191 -12.904 -16.453  1.00 15.00           C
ATOM   4758  CG  LEU B 630      19.166 -11.748 -16.200  1.00 15.00           C
ATOM   4759  CD1 LEU B 630      20.380 -12.221 -15.415  1.00 15.00           C
ATOM   4760  CD2 LEU B 630      19.599 -11.123 -17.518  1.00 15.00           C
ATOM   4761  C   LEU B 630      16.245 -13.655 -15.070  1.00 15.00           C
ATOM   4762  O   LEU B 630      15.528 -14.570 -15.486  1.00 15.00           O
ATOM   4763  N   ARG B 631      15.763 -12.596 -14.442  1.00 15.00           N
ATOM   4764  CA  ARG B 631      14.332 -12.412 -14.244  1.00 15.00           C
ATOM   4765  CB  ARG B 631      13.964 -12.465 -12.759  1.00 15.00           C
ATOM   4766  CG  ARG B 631      12.487 -12.211 -12.488  1.00 15.00           C
ATOM   4767  CD  ARG B 631      12.215 -12.000 -11.009  1.00 15.00           C
ATOM   4768  NE  ARG B 631      11.853 -13.244 -10.324  1.00 15.00           N
ATOM   4769  CZ  ARG B 631      11.565 -13.317  -9.023  1.00 15.00           C
ATOM   4770  NH1 ARG B 631      11.597 -12.219  -8.275  1.00 15.00           N
ATOM   4771  NH2 ARG B 631      11.231 -14.483  -8.474  1.00 15.00           N
ATOM   4772  C   ARG B 631      13.864 -11.093 -14.850  1.00 15.00           C
ATOM   4773  O   ARG B 631      14.357 -10.024 -14.483  1.00 15.00           O
ATOM   4774  N   PRO B 632      12.918 -11.159 -15.795  1.00 15.00           N
ATOM   4775  CA  PRO B 632      12.371  -9.969 -16.446  1.00 15.00           C
ATOM   4776  CB  PRO B 632      11.653 -10.539 -17.669  1.00 15.00           C
ATOM   4777  CG  PRO B 632      11.253 -11.916 -17.262  1.00 15.00           C
ATOM   4778  CD  PRO B 632      12.314 -12.402 -16.314  1.00 15.00           C
ATOM   4779  C   PRO B 632      11.382  -9.236 -15.542  1.00 15.00           C
ATOM   4780  O   PRO B 632      10.417  -9.818 -15.046  1.00 15.00           O
ATOM   4781  N   ILE B 633      11.637  -7.961 -15.321  1.00 15.00           N
ATOM   4782  CA  ILE B 633      10.782  -7.141 -14.485  1.00 15.00           C
ATOM   4783  CB  ILE B 633      11.535  -6.625 -13.238  1.00 15.00           C
ATOM   4784  CG1 ILE B 633      11.861  -7.790 -12.297  1.00 15.00           C
ATOM   4785  CG2 ILE B 633      10.738  -5.550 -12.508  1.00 15.00           C
ATOM   4786  CD1 ILE B 633      10.644  -8.522 -11.769  1.00 15.00           C
ATOM   4787  C   ILE B 633      10.237  -5.973 -15.294  1.00 15.00           C
ATOM   4788  O   ILE B 633      10.988  -5.264 -15.964  1.00 15.00           O
ATOM   4789  N   VAL B 634       8.931  -5.792 -15.235  1.00 15.00           N
ATOM   4790  CA  VAL B 634       8.269  -4.727 -15.965  1.00 15.00           C
ATOM   4791  CB  VAL B 634       6.995  -5.259 -16.661  1.00 15.00           C
ATOM   4792  CG1 VAL B 634       6.330  -4.177 -17.494  1.00 15.00           C
ATOM   4793  CG2 VAL B 634       7.321  -6.470 -17.523  1.00 15.00           C
ATOM   4794  C   VAL B 634       7.901  -3.589 -15.017  1.00 15.00           C
ATOM   4795  O   VAL B 634       7.479  -3.828 -13.886  1.00 15.00           O
ATOM   4796  N   ASN B 635       8.096  -2.360 -15.471  1.00 15.00           N
ATOM   4797  CA  ASN B 635       7.774  -1.181 -14.674  1.00 15.00           C
ATOM   4798  CB  ASN B 635       9.056  -0.468 -14.234  1.00 15.00           C
ATOM   4799  CG  ASN B 635       8.865   0.387 -12.993  1.00 15.00           C
ATOM   4800  OD1 ASN B 635       7.745   0.716 -12.612  1.00 15.00           O
ATOM   4801  ND2 ASN B 635       9.965   0.760 -12.358  1.00 15.00           N
ATOM   4802  C   ASN B 635       6.913  -0.233 -15.502  1.00 15.00           C
ATOM   4803  O   ASN B 635       7.137  -0.087 -16.702  1.00 15.00           O
ATOM   4804  N   MET B 636       5.948   0.414 -14.865  1.00 15.00           N
ATOM   4805  CA  MET B 636       5.050   1.327 -15.566  1.00 15.00           C
ATOM   4806  CB  MET B 636       3.674   1.357 -14.890  1.00 15.00           C
ATOM   4807  CG  MET B 636       3.018  -0.010 -14.756  1.00 15.00           C
ATOM   4808  SD  MET B 636       2.623  -0.762 -16.346  1.00 15.00           S
ATOM   4809  CE  MET B 636       2.483  -2.484 -15.878  1.00 15.00           C
ATOM   4810  C   MET B 636       5.635   2.734 -15.639  1.00 15.00           C
ATOM   4811  O   MET B 636       6.579   3.063 -14.917  1.00 15.00           O
ATOM   4812  N   ASP B 637       5.078   3.557 -16.519  1.00 15.00           N
ATOM   4813  CA  ASP B 637       5.541   4.931 -16.682  1.00 15.00           C
ATOM   4814  CB  ASP B 637       5.681   5.298 -18.164  1.00 15.00           C
ATOM   4815  CG  ASP B 637       6.814   4.576 -18.867  1.00 15.00           C
ATOM   4816  OD1 ASP B 637       7.994   4.887 -18.593  1.00 15.00           O
ATOM   4817  OD2 ASP B 637       6.530   3.711 -19.721  1.00 15.00           O
ATOM   4818  C   ASP B 637       4.580   5.902 -16.010  1.00 15.00           C
ATOM   4819  O   ASP B 637       3.443   5.549 -15.692  1.00 15.00           O
ATOM   4820  N   TYR B 638       5.037   7.128 -15.804  1.00 15.00           N
ATOM   4821  CA  TYR B 638       4.224   8.153 -15.170  1.00 15.00           C
ATOM   4822  CB  TYR B 638       4.866   8.602 -13.854  1.00 15.00           C
ATOM   4823  CG  TYR B 638       4.282   7.949 -12.620  1.00 15.00           C
ATOM   4824  CD1 TYR B 638       3.920   8.713 -11.518  1.00 15.00           C
ATOM   4825  CD2 TYR B 638       4.093   6.574 -12.553  1.00 15.00           C
ATOM   4826  CE1 TYR B 638       3.387   8.128 -10.387  1.00 15.00           C
ATOM   4827  CE2 TYR B 638       3.559   5.979 -11.425  1.00 15.00           C
ATOM   4828  CZ  TYR B 638       3.208   6.762 -10.345  1.00 15.00           C
ATOM   4829  OH  TYR B 638       2.677   6.175  -9.219  1.00 15.00           O
ATOM   4830  C   TYR B 638       4.044   9.347 -16.100  1.00 15.00           C
ATOM   4831  O   TYR B 638       4.898  10.230 -16.167  1.00 15.00           O
ATOM   4832  N   VAL B 639       2.940   9.359 -16.831  1.00 15.00           N
ATOM   4833  CA  VAL B 639       2.647  10.446 -17.755  1.00 15.00           C
ATOM   4834  CB  VAL B 639       2.367   9.926 -19.184  1.00 15.00           C
ATOM   4835  CG1 VAL B 639       2.236  11.085 -20.164  1.00 15.00           C
ATOM   4836  CG2 VAL B 639       3.457   8.964 -19.635  1.00 15.00           C
ATOM   4837  C   VAL B 639       1.440  11.236 -17.263  1.00 15.00           C
ATOM   4838  O   VAL B 639       0.431  10.653 -16.871  1.00 15.00           O
ATOM   4839  N   VAL B 640       1.554  12.556 -17.271  1.00 15.00           N
ATOM   4840  CA  VAL B 640       0.466  13.420 -16.826  1.00 15.00           C
ATOM   4841  CB  VAL B 640       0.823  14.154 -15.516  1.00 15.00           C
ATOM   4842  CG1 VAL B 640       2.010  15.085 -15.721  1.00 15.00           C
ATOM   4843  CG2 VAL B 640      -0.381  14.916 -14.979  1.00 15.00           C
ATOM   4844  C   VAL B 640       0.095  14.441 -17.900  1.00 15.00           C
ATOM   4845  O   VAL B 640      -0.897  14.281 -18.608  1.00 15.00           O
ATOM   4846  N   ALA B 651      -2.176  10.861 -17.991  1.00 15.00           N
ATOM   4847  CA  ALA B 651      -3.021  11.305 -16.894  1.00 15.00           C
ATOM   4848  CB  ALA B 651      -4.241  12.041 -17.431  1.00 15.00           C
ATOM   4849  C   ALA B 651      -3.445  10.124 -16.030  1.00 15.00           C
ATOM   4850  O   ALA B 651      -2.976   9.002 -16.219  1.00 15.00           O
ATOM   4851  N   GLU B 652      -4.354  10.378 -15.100  1.00 15.00           N
ATOM   4852  CA  GLU B 652      -4.852   9.347 -14.197  1.00 15.00           C
ATOM   4853  CB  GLU B 652      -5.446  10.010 -12.952  1.00 15.00           C
ATOM   4854  CG  GLU B 652      -5.480   9.118 -11.724  1.00 15.00           C
ATOM   4855  CD  GLU B 652      -6.741   9.292 -10.900  1.00 15.00           C
ATOM   4856  OE1 GLU B 652      -7.551  10.193 -11.207  1.00 15.00           O
ATOM   4857  OE2 GLU B 652      -6.928   8.520  -9.940  1.00 15.00           O
ATOM   4858  C   GLU B 652      -5.919   8.495 -14.885  1.00 15.00           C
ATOM   4859  O   GLU B 652      -6.568   7.664 -14.257  1.00 15.00           O
ATOM   4860  N   ARG B 653      -6.075   8.689 -16.189  1.00 15.00           N
ATOM   4861  CA  ARG B 653      -7.076   7.961 -16.958  1.00 15.00           C
ATOM   4862  CB  ARG B 653      -7.116   8.446 -18.409  1.00 15.00           C
ATOM   4863  CG  ARG B 653      -7.623   9.872 -18.578  1.00 15.00           C
ATOM   4864  CD  ARG B 653      -9.050  10.027 -18.068  1.00 15.00           C
ATOM   4865  NE  ARG B 653      -9.582  11.366 -18.331  1.00 15.00           N
ATOM   4866  CZ  ARG B 653     -10.861  11.716 -18.154  1.00 15.00           C
ATOM   4867  NH1 ARG B 653     -11.745  10.829 -17.707  1.00 15.00           N
ATOM   4868  NH2 ARG B 653     -11.254  12.956 -18.429  1.00 15.00           N
ATOM   4869  C   ARG B 653      -6.868   6.449 -16.900  1.00 15.00           C
ATOM   4870  O   ARG B 653      -7.772   5.711 -16.515  1.00 15.00           O
ATOM   4871  N   LEU B 654      -5.681   5.994 -17.269  1.00 15.00           N
ATOM   4872  CA  LEU B 654      -5.385   4.566 -17.262  1.00 15.00           C
ATOM   4873  CB  LEU B 654      -4.192   4.247 -18.168  1.00 15.00           C
ATOM   4874  CG  LEU B 654      -4.519   3.924 -19.630  1.00 15.00           C
ATOM   4875  CD1 LEU B 654      -5.246   2.592 -19.739  1.00 15.00           C
ATOM   4876  CD2 LEU B 654      -5.339   5.038 -20.260  1.00 15.00           C
ATOM   4877  C   LEU B 654      -5.139   4.052 -15.850  1.00 15.00           C
ATOM   4878  O   LEU B 654      -5.636   2.991 -15.473  1.00 15.00           O
ATOM   4879  N   THR B 655      -4.388   4.822 -15.074  1.00 15.00           N
ATOM   4880  CA  THR B 655      -4.059   4.459 -13.703  1.00 15.00           C
ATOM   4881  CB  THR B 655      -3.201   5.560 -13.061  1.00 15.00           C
ATOM   4882  OG1 THR B 655      -2.607   6.345 -14.109  1.00 15.00           O
ATOM   4883  CG2 THR B 655      -2.099   4.944 -12.211  1.00 15.00           C
ATOM   4884  C   THR B 655      -5.312   4.209 -12.858  1.00 15.00           C
ATOM   4885  O   THR B 655      -5.357   3.263 -12.067  1.00 15.00           O
ATOM   4886  N   SER B 656      -6.327   5.049 -13.029  1.00 15.00           N
ATOM   4887  CA  SER B 656      -7.571   4.900 -12.289  1.00 15.00           C
ATOM   4888  CB  SER B 656      -8.425   6.169 -12.396  1.00 15.00           C
ATOM   4889  OG  SER B 656      -9.682   5.999 -11.764  1.00 15.00           O
ATOM   4890  C   SER B 656      -8.362   3.682 -12.768  1.00 15.00           C
ATOM   4891  O   SER B 656      -8.861   2.906 -11.955  1.00 15.00           O
ATOM   4892  N   ARG B 657      -8.453   3.502 -14.085  1.00 15.00           N
ATOM   4893  CA  ARG B 657      -9.203   2.381 -14.650  1.00 15.00           C
ATOM   4894  CB  ARG B 657      -9.304   2.479 -16.175  1.00 15.00           C
ATOM   4895  CG  ARG B 657     -10.052   3.705 -16.680  1.00 15.00           C
ATOM   4896  CD  ARG B 657     -11.458   3.804 -16.099  1.00 15.00           C
ATOM   4897  NE  ARG B 657     -12.333   2.715 -16.543  1.00 15.00           N
ATOM   4898  CZ  ARG B 657     -12.857   2.619 -17.768  1.00 15.00           C
ATOM   4899  NH1 ARG B 657     -12.611   3.554 -18.682  1.00 15.00           N
ATOM   4900  NH2 ARG B 657     -13.637   1.591 -18.073  1.00 15.00           N
ATOM   4901  C   ARG B 657      -8.613   1.036 -14.237  1.00 15.00           C
ATOM   4902  O   ARG B 657      -9.348   0.107 -13.900  1.00 15.00           O
ATOM   4903  N   VAL B 658      -7.288   0.937 -14.264  1.00 15.00           N
ATOM   4904  CA  VAL B 658      -6.610  -0.296 -13.881  1.00 15.00           C
ATOM   4905  CB  VAL B 658      -5.094  -0.235 -14.180  1.00 15.00           C
ATOM   4906  CG1 VAL B 658      -4.366  -1.430 -13.579  1.00 15.00           C
ATOM   4907  CG2 VAL B 658      -4.859  -0.178 -15.682  1.00 15.00           C
ATOM   4908  C   VAL B 658      -6.855  -0.605 -12.405  1.00 15.00           C
ATOM   4909  O   VAL B 658      -7.137  -1.746 -12.038  1.00 15.00           O
ATOM   4910  N   LYS B 659      -6.770   0.421 -11.563  1.00 15.00           N
ATOM   4911  CA  LYS B 659      -7.001   0.242 -10.136  1.00 15.00           C
ATOM   4912  CB  LYS B 659      -6.551   1.464  -9.337  1.00 15.00           C
ATOM   4913  CG  LYS B 659      -5.042   1.565  -9.199  1.00 15.00           C
ATOM   4914  CD  LYS B 659      -4.638   2.459  -8.040  1.00 15.00           C
ATOM   4915  CE  LYS B 659      -3.148   2.339  -7.767  1.00 15.00           C
ATOM   4916  NZ  LYS B 659      -2.726   3.148  -6.593  1.00 15.00           N
ATOM   4917  C   LYS B 659      -8.462  -0.086  -9.860  1.00 15.00           C
ATOM   4918  O   LYS B 659      -8.768  -0.904  -8.994  1.00 15.00           O
ATOM   4919  N   ALA B 660      -9.358   0.550 -10.609  1.00 15.00           N
ATOM   4920  CA  ALA B 660     -10.787   0.310 -10.464  1.00 15.00           C
ATOM   4921  CB  ALA B 660     -11.585   1.228 -11.377  1.00 15.00           C
ATOM   4922  C   ALA B 660     -11.103  -1.151 -10.763  1.00 15.00           C
ATOM   4923  O   ALA B 660     -11.858  -1.796 -10.034  1.00 15.00           O
ATOM   4924  N   LEU B 661     -10.503  -1.673 -11.828  1.00 15.00           N
ATOM   4925  CA  LEU B 661     -10.704  -3.064 -12.211  1.00 15.00           C
ATOM   4926  CB  LEU B 661      -9.969  -3.373 -13.520  1.00 15.00           C
ATOM   4927  CG  LEU B 661     -10.015  -4.828 -14.000  1.00 15.00           C
ATOM   4928  CD1 LEU B 661     -11.442  -5.252 -14.313  1.00 15.00           C
ATOM   4929  CD2 LEU B 661      -9.117  -5.020 -15.213  1.00 15.00           C
ATOM   4930  C   LEU B 661     -10.213  -3.983 -11.098  1.00 15.00           C
ATOM   4931  O   LEU B 661     -10.845  -4.992 -10.785  1.00 15.00           O
ATOM   4932  N   PHE B 662      -9.090  -3.607 -10.493  1.00 15.00           N
ATOM   4933  CA  PHE B 662      -8.505  -4.372  -9.402  1.00 15.00           C
ATOM   4934  CB  PHE B 662      -7.197  -3.720  -8.940  1.00 15.00           C
ATOM   4935  CG  PHE B 662      -6.395  -4.546  -7.975  1.00 15.00           C
ATOM   4936  CD1 PHE B 662      -5.967  -5.818  -8.317  1.00 15.00           C
ATOM   4937  CD2 PHE B 662      -6.062  -4.046  -6.727  1.00 15.00           C
ATOM   4938  CE1 PHE B 662      -5.222  -6.577  -7.435  1.00 15.00           C
ATOM   4939  CE2 PHE B 662      -5.318  -4.799  -5.839  1.00 15.00           C
ATOM   4940  CZ  PHE B 662      -4.898  -6.066  -6.193  1.00 15.00           C
ATOM   4941  C   PHE B 662      -9.489  -4.485  -8.240  1.00 15.00           C
ATOM   4942  O   PHE B 662      -9.711  -5.575  -7.711  1.00 15.00           O
ATOM   4943  N   SER B 663     -10.095  -3.360  -7.860  1.00 15.00           N
ATOM   4944  CA  SER B 663     -11.065  -3.356  -6.772  1.00 15.00           C
ATOM   4945  CB  SER B 663     -11.512  -1.930  -6.426  1.00 15.00           C
ATOM   4946  OG  SER B 663     -11.357  -1.052  -7.529  1.00 15.00           O
ATOM   4947  C   SER B 663     -12.265  -4.246  -7.097  1.00 15.00           C
ATOM   4948  O   SER B 663     -12.744  -4.994  -6.245  1.00 15.00           O
ATOM   4949  N   VAL B 664     -12.731  -4.179  -8.343  1.00 15.00           N
ATOM   4950  CA  VAL B 664     -13.865  -4.987  -8.778  1.00 15.00           C
ATOM   4951  CB  VAL B 664     -14.340  -4.595 -10.195  1.00 15.00           C
ATOM   4952  CG1 VAL B 664     -15.486  -5.489 -10.652  1.00 15.00           C
ATOM   4953  CG2 VAL B 664     -14.765  -3.134 -10.225  1.00 15.00           C
ATOM   4954  C   VAL B 664     -13.508  -6.472  -8.744  1.00 15.00           C
ATOM   4955  O   VAL B 664     -14.307  -7.304  -8.308  1.00 15.00           O
ATOM   4956  N   LEU B 665     -12.294  -6.795  -9.175  1.00 15.00           N
ATOM   4957  CA  LEU B 665     -11.837  -8.176  -9.184  1.00 15.00           C
ATOM   4958  CB  LEU B 665     -10.504  -8.306  -9.923  1.00 15.00           C
ATOM   4959  CG  LEU B 665     -10.207  -9.678 -10.535  1.00 15.00           C
ATOM   4960  CD1 LEU B 665     -11.401 -10.180 -11.332  1.00 15.00           C
ATOM   4961  CD2 LEU B 665      -8.971  -9.611 -11.419  1.00 15.00           C
ATOM   4962  C   LEU B 665     -11.722  -8.699  -7.757  1.00 15.00           C
ATOM   4963  O   LEU B 665     -11.984  -9.871  -7.487  1.00 15.00           O
ATOM   4964  N   ASN B 666     -11.327  -7.820  -6.843  1.00 15.00           N
ATOM   4965  CA  ASN B 666     -11.210  -8.189  -5.441  1.00 15.00           C
ATOM   4966  CB  ASN B 666     -10.450  -7.133  -4.636  1.00 15.00           C
ATOM   4967  CG  ASN B 666      -8.962  -7.104  -4.939  1.00 15.00           C
ATOM   4968  OD1 ASN B 666      -8.280  -6.127  -4.652  1.00 15.00           O
ATOM   4969  ND2 ASN B 666      -8.446  -8.173  -5.529  1.00 15.00           N
ATOM   4970  C   ASN B 666     -12.588  -8.422  -4.840  1.00 15.00           C
ATOM   4971  O   ASN B 666     -12.768  -9.317  -4.016  1.00 15.00           O
ATOM   4972  N   TYR B 667     -13.557  -7.614  -5.262  1.00 15.00           N
ATOM   4973  CA  TYR B 667     -14.925  -7.745  -4.782  1.00 15.00           C
ATOM   4974  CB  TYR B 667     -15.828  -6.689  -5.426  1.00 15.00           C
ATOM   4975  CG  TYR B 667     -17.291  -6.874  -5.092  1.00 15.00           C
ATOM   4976  CD1 TYR B 667     -17.755  -6.684  -3.793  1.00 15.00           C
ATOM   4977  CD2 TYR B 667     -18.210  -7.250  -6.067  1.00 15.00           C
ATOM   4978  CE1 TYR B 667     -19.087  -6.865  -3.475  1.00 15.00           C
ATOM   4979  CE2 TYR B 667     -19.543  -7.428  -5.751  1.00 15.00           C
ATOM   4980  CZ  TYR B 667     -19.977  -7.235  -4.458  1.00 15.00           C
ATOM   4981  OH  TYR B 667     -21.308  -7.437  -4.150  1.00 15.00           O
ATOM   4982  C   TYR B 667     -15.460  -9.146  -5.067  1.00 15.00           C
ATOM   4983  O   TYR B 667     -16.015  -9.802  -4.186  1.00 15.00           O
ATOM   4984  N   GLU B 668     -15.266  -9.608  -6.295  1.00 15.00           N
ATOM   4985  CA  GLU B 668     -15.723 -10.934  -6.686  1.00 15.00           C
ATOM   4986  CB  GLU B 668     -15.553 -11.151  -8.193  1.00 15.00           C
ATOM   4987  CG  GLU B 668     -16.518 -10.357  -9.065  1.00 15.00           C
ATOM   4988  CD  GLU B 668     -17.972 -10.736  -8.848  1.00 15.00           C
ATOM   4989  OE1 GLU B 668     -18.275 -11.943  -8.732  1.00 15.00           O
ATOM   4990  OE2 GLU B 668     -18.822  -9.828  -8.801  1.00 15.00           O
ATOM   4991  C   GLU B 668     -14.968 -12.014  -5.915  1.00 15.00           C
ATOM   4992  O   GLU B 668     -15.556 -13.005  -5.483  1.00 15.00           O
ATOM   4993  N   ARG B 669     -13.671 -11.797  -5.719  1.00 15.00           N
ATOM   4994  CA  ARG B 669     -12.827 -12.756  -5.010  1.00 15.00           C
ATOM   4995  CB  ARG B 669     -11.364 -12.307  -5.048  1.00 15.00           C
ATOM   4996  CG  ARG B 669     -10.388 -13.326  -4.481  1.00 15.00           C
ATOM   4997  CD  ARG B 669      -8.981 -12.758  -4.379  1.00 15.00           C
ATOM   4998  NE  ARG B 669      -8.858 -11.760  -3.313  1.00 15.00           N
ATOM   4999  CZ  ARG B 669      -8.305 -12.003  -2.119  1.00 15.00           C
ATOM   5000  NH1 ARG B 669      -7.825 -13.212  -1.835  1.00 15.00           N
ATOM   5001  NH2 ARG B 669      -8.224 -11.034  -1.214  1.00 15.00           N
[truncated: 288,355 more chars]
