# Supplementary material for: Conformational plasticity and allosteric communication networks explain Shelterin protein TPP1 binding to human telomerase
Source: Commun Chem. 2023 Nov 7;6:242. doi: 10.1038/s42004-023-01040-y (PMC10630336; doi:10.1038/s42004-023-01040-y)
Supplement: Supplementary file 4 — Supplementary Data 1 [file 42004_2023_1040_MOESM4_ESM.zip › Nuove_TPP1_structures/╬öK1.pdb]

HELIX    1   1 ILE X    6  GLY X   12  1                                   7
HELIX    2   2 ARG X   66  THR X   71  1                                   6
HELIX    3   3 LEU X  134  CYS X  143  1                                  10
SHEET    1   1 1 ARG X  20  LEU X  28  0
SHEET    2   2 1 ALA X  49  ASP X  55  0
SHEET    3   3 1 SER X  59  VAL X  64  0
SHEET    4   4 1 LEU X  87  GLN X  98  0
SHEET    5   5 1 GLU X 107  LEU X 118  0
CRYST1    0.000    0.000    0.000  90.00  90.00  90.00 P 1           1
HETATM    1  CH3 ACE X   1      -7.788  10.257  -5.834  1.00  0.00           C
HETATM    2  C   ACE X   1      -8.253  10.574  -4.420  1.00  0.00           C
HETATM    3  O   ACE X   1      -8.320   9.598  -3.674  1.00  0.00           O
ATOM      4  N   LEU X   2      -8.264  11.861  -4.091  1.00  0.00           N
ATOM      5  CA  LEU X   2      -8.498  12.300  -2.733  1.00  0.00           C
ATOM      6  CB  LEU X   2      -7.221  12.820  -2.061  1.00  0.00           C
ATOM      7  CG  LEU X   2      -6.141  11.781  -1.776  1.00  0.00           C
ATOM      8  CD1 LEU X   2      -4.813  12.385  -1.336  1.00  0.00           C
ATOM      9  CD2 LEU X   2      -6.532  10.853  -0.638  1.00  0.00           C
ATOM     10  C   LEU X   2      -9.594  13.359  -2.705  1.00  0.00           C
ATOM     11  O   LEU X   2      -9.995  13.954  -3.707  1.00  0.00           O
ATOM     12  N   ARG X   3     -10.021  13.624  -1.474  1.00  0.00           N
ATOM     13  CA  ARG X   3     -11.204  14.363  -1.077  1.00  0.00           C
ATOM     14  CB  ARG X   3     -12.503  13.557  -1.178  1.00  0.00           C
ATOM     15  CG  ARG X   3     -13.790  14.359  -1.049  1.00  0.00           C
ATOM     16  CD  ARG X   3     -15.039  13.481  -0.999  1.00  0.00           C
ATOM     17  NE  ARG X   3     -16.247  14.295  -0.916  1.00  0.00           N
ATOM     18  CZ  ARG X   3     -17.499  13.889  -0.690  1.00  0.00           C
ATOM     19  NH1 ARG X   3     -17.843  12.593  -0.792  1.00  0.00           N
ATOM     20  NH2 ARG X   3     -18.412  14.802  -0.324  1.00  0.00           N
ATOM     21  C   ARG X   3     -10.977  14.779   0.371  1.00  0.00           C
ATOM     22  O   ARG X   3     -10.486  13.973   1.146  1.00  0.00           O
ATOM     23  N   PRO X   4     -11.402  15.942   0.881  1.00  0.00           N
ATOM     24  CD  PRO X   4     -12.027  17.034   0.164  1.00  0.00           C
ATOM     25  CG  PRO X   4     -11.458  18.301   0.786  1.00  0.00           C
ATOM     26  CB  PRO X   4     -11.225  17.951   2.256  1.00  0.00           C
ATOM     27  CA  PRO X   4     -11.050  16.435   2.195  1.00  0.00           C
ATOM     28  C   PRO X   4     -11.821  15.719   3.292  1.00  0.00           C
ATOM     29  O   PRO X   4     -12.946  15.301   3.039  1.00  0.00           O
ATOM     30  N   TRP X   5     -11.289  15.530   4.499  1.00  0.00           N
ATOM     31  CA  TRP X   5     -11.975  14.834   5.564  1.00  0.00           C
ATOM     32  CB  TRP X   5     -12.109  13.321   5.380  1.00  0.00           C
ATOM     33  CG  TRP X   5     -10.846  12.516   5.350  1.00  0.00           C
ATOM     34  CD1 TRP X   5     -10.322  11.958   4.231  1.00  0.00           C
ATOM     35  NE1 TRP X   5      -9.099  11.381   4.491  1.00  0.00           N
ATOM     36  CE2 TRP X   5      -9.012  11.113   5.836  1.00  0.00           C
ATOM     37  CZ2 TRP X   5      -8.083  10.412   6.607  1.00  0.00           C
ATOM     38  CH2 TRP X   5      -8.145  10.501   8.001  1.00  0.00           C
ATOM     39  CZ3 TRP X   5      -9.244  11.158   8.578  1.00  0.00           C
ATOM     40  CE3 TRP X   5     -10.156  11.892   7.810  1.00  0.00           C
ATOM     41  CD2 TRP X   5     -10.058  11.893   6.407  1.00  0.00           C
ATOM     42  C   TRP X   5     -11.451  15.102   6.966  1.00  0.00           C
ATOM     43  O   TRP X   5     -12.204  14.981   7.932  1.00  0.00           O
ATOM     44  N   ILE X   6     -10.284  15.748   7.093  1.00  0.00           N
ATOM     45  CA  ILE X   6      -9.736  15.963   8.414  1.00  0.00           C
ATOM     46  CB  ILE X   6      -8.240  16.232   8.471  1.00  0.00           C
ATOM     47  CG2 ILE X   6      -7.777  16.496   9.896  1.00  0.00           C
ATOM     48  CG1 ILE X   6      -7.394  15.205   7.722  1.00  0.00           C
ATOM     49  CD  ILE X   6      -5.970  15.687   7.408  1.00  0.00           C
ATOM     50  C   ILE X   6     -10.466  17.087   9.138  1.00  0.00           C
ATOM     51  O   ILE X   6     -10.846  16.800  10.273  1.00  0.00           O
ATOM     52  N   ARG X   7     -10.588  18.324   8.643  1.00  0.00           N
ATOM     53  CA  ARG X   7     -11.362  19.410   9.203  1.00  0.00           C
ATOM     54  CB  ARG X   7     -11.131  20.567   8.241  1.00  0.00           C
ATOM     55  CG  ARG X   7     -11.979  21.796   8.575  1.00  0.00           C
ATOM     56  CD  ARG X   7     -11.350  23.045   7.971  1.00  0.00           C
ATOM     57  NE  ARG X   7     -12.110  24.277   8.204  1.00  0.00           N
ATOM     58  CZ  ARG X   7     -12.153  25.007   9.327  1.00  0.00           C
ATOM     59  NH1 ARG X   7     -11.358  24.816  10.394  1.00  0.00           N
ATOM     60  NH2 ARG X   7     -12.948  26.083   9.371  1.00  0.00           N
ATOM     61  C   ARG X   7     -12.819  19.074   9.477  1.00  0.00           C
ATOM     62  O   ARG X   7     -13.285  19.457  10.540  1.00  0.00           O
ATOM     63  N   GLU X   8     -13.440  18.231   8.638  1.00  0.00           N
ATOM     64  CA  GLU X   8     -14.776  17.729   8.858  1.00  0.00           C
ATOM     65  CB  GLU X   8     -15.131  16.996   7.561  1.00  0.00           C
ATOM     66  CG  GLU X   8     -16.490  16.300   7.477  1.00  0.00           C
ATOM     67  CD  GLU X   8     -16.511  15.293   6.342  1.00  0.00           C
ATOM     68  OE1 GLU X   8     -16.824  14.119   6.603  1.00  0.00           O
ATOM     69  OE2 GLU X   8     -16.310  15.679   5.173  1.00  0.00           O
ATOM     70  C   GLU X   8     -14.849  16.774  10.038  1.00  0.00           C
ATOM     71  O   GLU X   8     -15.850  16.846  10.744  1.00  0.00           O
ATOM     72  N   LEU X   9     -13.778  16.023  10.325  1.00  0.00           N
ATOM     73  CA  LEU X   9     -13.750  15.142  11.471  1.00  0.00           C
ATOM     74  CB  LEU X   9     -12.880  13.968  11.028  1.00  0.00           C
ATOM     75  CG  LEU X   9     -12.971  12.693  11.867  1.00  0.00           C
ATOM     76  CD1 LEU X   9     -14.235  11.845  11.799  1.00  0.00           C
ATOM     77  CD2 LEU X   9     -11.863  11.724  11.476  1.00  0.00           C
ATOM     78  C   LEU X   9     -13.226  15.863  12.712  1.00  0.00           C
ATOM     79  O   LEU X   9     -13.724  15.616  13.807  1.00  0.00           O
ATOM     80  N   ILE X  10     -12.349  16.867  12.594  1.00  0.00           N
ATOM     81  CA  ILE X  10     -11.978  17.757  13.675  1.00  0.00           C
ATOM     82  CB  ILE X  10     -10.828  18.613  13.157  1.00  0.00           C
ATOM     83  CG2 ILE X  10     -10.715  19.906  13.949  1.00  0.00           C
ATOM     84  CG1 ILE X  10      -9.559  17.823  12.894  1.00  0.00           C
ATOM     85  CD  ILE X  10      -8.848  17.559  14.218  1.00  0.00           C
ATOM     86  C   ILE X  10     -13.209  18.532  14.108  1.00  0.00           C
ATOM     87  O   ILE X  10     -13.469  18.646  15.303  1.00  0.00           O
ATOM     88  N   LEU X  11     -14.022  19.055  13.181  1.00  0.00           N
ATOM     89  CA  LEU X  11     -15.176  19.858  13.538  1.00  0.00           C
ATOM     90  CB  LEU X  11     -15.376  20.991  12.538  1.00  0.00           C
ATOM     91  CG  LEU X  11     -14.269  22.032  12.482  1.00  0.00           C
ATOM     92  CD1 LEU X  11     -14.543  22.950  11.298  1.00  0.00           C
ATOM     93  CD2 LEU X  11     -14.127  22.870  13.746  1.00  0.00           C
ATOM     94  C   LEU X  11     -16.413  18.986  13.733  1.00  0.00           C
ATOM     95  O   LEU X  11     -17.505  19.502  13.966  1.00  0.00           O
ATOM     96  N   GLY X  12     -16.285  17.678  13.836  1.00  0.00           N
ATOM     97  CA  GLY X  12     -17.326  16.672  13.879  1.00  0.00           C
ATOM     98  C   GLY X  12     -17.000  15.245  14.299  1.00  0.00           C
ATOM     99  O   GLY X  12     -17.364  14.277  13.643  1.00  0.00           O
ATOM    100  N   SER X  13     -16.298  15.130  15.428  1.00  0.00           N
ATOM    101  CA  SER X  13     -15.821  13.932  16.082  1.00  0.00           C
ATOM    102  CB  SER X  13     -14.874  14.332  17.211  1.00  0.00           C
ATOM    103  OG  SER X  13     -14.071  15.410  16.796  1.00  0.00           O
ATOM    104  C   SER X  13     -16.817  12.999  16.762  1.00  0.00           C
ATOM    105  O   SER X  13     -16.405  11.944  17.256  1.00  0.00           O
ATOM    106  N   GLU X  14     -18.110  13.318  16.773  1.00  0.00           N
ATOM    107  CA  GLU X  14     -19.176  12.392  17.075  1.00  0.00           C
ATOM    108  CB  GLU X  14     -20.299  13.067  17.865  1.00  0.00           C
ATOM    109  CG  GLU X  14     -21.215  14.057  17.157  1.00  0.00           C
ATOM    110  CD  GLU X  14     -20.576  15.438  17.182  1.00  0.00           C
ATOM    111  OE1 GLU X  14     -19.489  15.667  16.599  1.00  0.00           O
ATOM    112  OE2 GLU X  14     -21.181  16.318  17.834  1.00  0.00           O
ATOM    113  C   GLU X  14     -19.850  11.567  15.986  1.00  0.00           C
ATOM    114  O   GLU X  14     -20.818  10.850  16.252  1.00  0.00           O
ATOM    115  N   THR X  15     -19.396  11.629  14.735  1.00  0.00           N
ATOM    116  CA  THR X  15     -19.989  10.902  13.632  1.00  0.00           C
ATOM    117  CB  THR X  15     -19.554  11.560  12.325  1.00  0.00           C
ATOM    118  CG2 THR X  15     -20.112  12.974  12.204  1.00  0.00           C
ATOM    119  OG1 THR X  15     -18.146  11.545  12.230  1.00  0.00           O
ATOM    120  C   THR X  15     -19.594   9.436  13.719  1.00  0.00           C
ATOM    121  O   THR X  15     -18.639   9.112  14.427  1.00  0.00           O
ATOM    122  N   PRO X  16     -20.292   8.460  13.136  1.00  0.00           N
ATOM    123  CD  PRO X  16     -21.643   8.650  12.622  1.00  0.00           C
ATOM    124  CG  PRO X  16     -22.038   7.324  11.978  1.00  0.00           C
ATOM    125  CB  PRO X  16     -21.114   6.344  12.690  1.00  0.00           C
ATOM    126  CA  PRO X  16     -19.829   7.087  13.063  1.00  0.00           C
ATOM    127  C   PRO X  16     -18.679   6.873  12.091  1.00  0.00           C
ATOM    128  O   PRO X  16     -18.426   7.601  11.130  1.00  0.00           O
ATOM    129  N   SER X  17     -17.904   5.852  12.454  1.00  0.00           N
ATOM    130  CA  SER X  17     -16.582   5.574  11.922  1.00  0.00           C
ATOM    131  CB  SER X  17     -15.945   4.456  12.734  1.00  0.00           C
ATOM    132  OG  SER X  17     -14.626   4.180  12.299  1.00  0.00           O
ATOM    133  C   SER X  17     -16.590   5.135  10.464  1.00  0.00           C
ATOM    134  O   SER X  17     -17.153   4.076  10.218  1.00  0.00           O
ATOM    135  N   SER X  18     -16.103   6.010   9.583  1.00  0.00           N
ATOM    136  CA  SER X  18     -16.344   5.877   8.155  1.00  0.00           C
ATOM    137  CB  SER X  18     -17.175   6.968   7.478  1.00  0.00           C
ATOM    138  OG  SER X  18     -17.847   6.448   6.356  1.00  0.00           O
ATOM    139  C   SER X  18     -15.075   5.518   7.403  1.00  0.00           C
ATOM    140  O   SER X  18     -14.083   6.147   7.793  1.00  0.00           O
ATOM    141  N   PRO X  19     -15.010   4.632   6.411  1.00  0.00           N
ATOM    142  CD  PRO X  19     -15.961   3.551   6.217  1.00  0.00           C
ATOM    143  CG  PRO X  19     -15.476   2.636   5.096  1.00  0.00           C
ATOM    144  CB  PRO X  19     -13.970   2.789   5.344  1.00  0.00           C
ATOM    145  CA  PRO X  19     -13.791   4.255   5.714  1.00  0.00           C
ATOM    146  C   PRO X  19     -13.416   5.199   4.586  1.00  0.00           C
ATOM    147  O   PRO X  19     -14.219   5.441   3.681  1.00  0.00           O
ATOM    148  N   ARG X  20     -12.214   5.777   4.665  1.00  0.00           N
ATOM    149  CA  ARG X  20     -11.779   6.955   3.937  1.00  0.00           C
ATOM    150  CB  ARG X  20     -12.133   8.154   4.813  1.00  0.00           C
ATOM    151  CG  ARG X  20     -11.235   8.335   6.025  1.00  0.00           C
ATOM    152  CD  ARG X  20     -11.826   9.432   6.907  1.00  0.00           C
ATOM    153  NE  ARG X  20     -12.894   8.956   7.781  1.00  0.00           N
ATOM    154  CZ  ARG X  20     -14.112   9.485   7.943  1.00  0.00           C
ATOM    155  NH1 ARG X  20     -14.879  10.040   6.996  1.00  0.00           N
ATOM    156  NH2 ARG X  20     -14.798   9.271   9.081  1.00  0.00           N
ATOM    157  C   ARG X  20     -10.335   6.901   3.478  1.00  0.00           C
ATOM    158  O   ARG X  20      -9.472   6.287   4.108  1.00  0.00           O
ATOM    159  N   ALA X  21      -9.928   7.653   2.466  1.00  0.00           N
ATOM    160  CA  ALA X  21      -8.593   7.558   1.907  1.00  0.00           C
ATOM    161  CB  ALA X  21      -8.755   7.420   0.406  1.00  0.00           C
ATOM    162  C   ALA X  21      -7.828   8.807   2.308  1.00  0.00           C
ATOM    163  O   ALA X  21      -8.386   9.896   2.432  1.00  0.00           O
ATOM    164  N   GLY X  22      -6.529   8.634   2.571  1.00  0.00           N
ATOM    165  CA  GLY X  22      -5.540   9.583   3.059  1.00  0.00           C
ATOM    166  C   GLY X  22      -4.128   9.230   2.626  1.00  0.00           C
ATOM    167  O   GLY X  22      -3.900   8.023   2.505  1.00  0.00           O
ATOM    168  N   GLN X  23      -3.258  10.154   2.216  1.00  0.00           N
ATOM    169  CA  GLN X  23      -1.883   9.860   1.870  1.00  0.00           C
ATOM    170  CB  GLN X  23      -1.489  10.966   0.885  1.00  0.00           C
ATOM    171  CG  GLN X  23      -0.124  10.714   0.255  1.00  0.00           C
ATOM    172  CD  GLN X  23       0.165  11.820  -0.765  1.00  0.00           C
ATOM    173  OE1 GLN X  23      -0.233  12.978  -0.755  1.00  0.00           O
ATOM    174  NE2 GLN X  23       0.884  11.448  -1.829  1.00  0.00           N
ATOM    175  C   GLN X  23      -1.009   9.948   3.116  1.00  0.00           C
ATOM    176  O   GLN X  23      -1.142  10.844   3.937  1.00  0.00           O
ATOM    177  N   LEU X  24      -0.090   8.981   3.204  1.00  0.00           N
ATOM    178  CA  LEU X  24       1.068   9.021   4.078  1.00  0.00           C
ATOM    179  CB  LEU X  24       1.574   7.602   4.288  1.00  0.00           C
ATOM    180  CG  LEU X  24       2.886   7.542   5.058  1.00  0.00           C
ATOM    181  CD1 LEU X  24       2.790   8.095   6.478  1.00  0.00           C
ATOM    182  CD2 LEU X  24       3.271   6.070   5.173  1.00  0.00           C
ATOM    183  C   LEU X  24       2.102  10.067   3.654  1.00  0.00           C
ATOM    184  O   LEU X  24       2.482   9.926   2.491  1.00  0.00           O
ATOM    185  N   LEU X  25       2.390  11.090   4.449  1.00  0.00           N
ATOM    186  CA  LEU X  25       3.370  12.113   4.153  1.00  0.00           C
ATOM    187  CB  LEU X  25       3.041  13.358   4.973  1.00  0.00           C
ATOM    188  CG  LEU X  25       1.663  13.980   4.716  1.00  0.00           C
ATOM    189  CD1 LEU X  25       1.460  15.058   5.774  1.00  0.00           C
ATOM    190  CD2 LEU X  25       1.500  14.507   3.301  1.00  0.00           C
ATOM    191  C   LEU X  25       4.790  11.766   4.575  1.00  0.00           C
ATOM    192  O   LEU X  25       5.762  12.188   3.959  1.00  0.00           O
ATOM    193  N   GLU X  26       4.909  11.180   5.768  1.00  0.00           N
ATOM    194  CA  GLU X  26       6.095  11.061   6.580  1.00  0.00           C
ATOM    195  CB  GLU X  26       6.571  12.452   7.007  1.00  0.00           C
ATOM    196  CG  GLU X  26       7.928  12.474   7.715  1.00  0.00           C
ATOM    197  CD  GLU X  26       9.080  12.005   6.844  1.00  0.00           C
ATOM    198  OE1 GLU X  26       9.613  12.749   5.989  1.00  0.00           O
ATOM    199  OE2 GLU X  26       9.563  10.869   7.007  1.00  0.00           O
ATOM    200  C   GLU X  26       5.851  10.146   7.779  1.00  0.00           C
ATOM    201  O   GLU X  26       4.764  10.199   8.344  1.00  0.00           O
ATOM    202  N   VAL X  27       6.771   9.210   8.037  1.00  0.00           N
ATOM    203  CA  VAL X  27       6.704   8.415   9.247  1.00  0.00           C
ATOM    204  CB  VAL X  27       7.173   6.985   8.990  1.00  0.00           C
ATOM    205  CG1 VAL X  27       7.043   6.093  10.221  1.00  0.00           C
ATOM    206  CG2 VAL X  27       6.332   6.255   7.956  1.00  0.00           C
ATOM    207  C   VAL X  27       7.406   9.075  10.424  1.00  0.00           C
ATOM    208  O   VAL X  27       8.587   9.380  10.398  1.00  0.00           O
ATOM    209  N   LEU X  28       6.688   9.229  11.544  1.00  0.00           N
ATOM    210  CA  LEU X  28       7.207   9.910  12.720  1.00  0.00           C
ATOM    211  CB  LEU X  28       6.027  10.597  13.397  1.00  0.00           C
ATOM    212  CG  LEU X  28       5.275  11.652  12.597  1.00  0.00           C
ATOM    213  CD1 LEU X  28       4.339  12.293  13.623  1.00  0.00           C
ATOM    214  CD2 LEU X  28       6.115  12.717  11.899  1.00  0.00           C
ATOM    215  C   LEU X  28       7.942   8.944  13.633  1.00  0.00           C
ATOM    216  O   LEU X  28       8.987   9.352  14.149  1.00  0.00           O
ATOM    217  N   GLN X  29       7.380   7.763  13.877  1.00  0.00           N
ATOM    218  CA  GLN X  29       7.872   6.622  14.625  1.00  0.00           C
ATOM    219  CB  GLN X  29       7.283   6.622  16.030  1.00  0.00           C
ATOM    220  CG  GLN X  29       7.557   5.416  16.929  1.00  0.00           C
ATOM    221  CD  GLN X  29       9.008   5.216  17.311  1.00  0.00           C
ATOM    222  OE1 GLN X  29       9.629   5.974  18.053  1.00  0.00           O
ATOM    223  NE2 GLN X  29       9.698   4.218  16.755  1.00  0.00           N
ATOM    224  C   GLN X  29       7.578   5.335  13.861  1.00  0.00           C
ATOM    225  O   GLN X  29       6.444   5.059  13.499  1.00  0.00           O
ATOM    226  N   ASP X  30       8.650   4.572  13.605  1.00  0.00           N
ATOM    227  CA  ASP X  30       8.660   3.419  12.725  1.00  0.00           C
ATOM    228  CB  ASP X  30      10.078   3.086  12.298  1.00  0.00           C
ATOM    229  CG  ASP X  30      10.246   2.017  11.220  1.00  0.00           C
ATOM    230  OD1 ASP X  30      11.012   1.038  11.352  1.00  0.00           O
ATOM    231  OD2 ASP X  30       9.572   2.171  10.184  1.00  0.00           O
ATOM    232  C   ASP X  30       7.891   2.242  13.312  1.00  0.00           C
ATOM    233  O   ASP X  30       7.926   1.962  14.508  1.00  0.00           O
ATOM    234  N   ALA X  31       7.056   1.632  12.471  1.00  0.00           N
ATOM    235  CA  ALA X  31       6.268   0.453  12.781  1.00  0.00           C
ATOM    236  CB  ALA X  31       4.952   0.460  12.007  1.00  0.00           C
ATOM    237  C   ALA X  31       7.028  -0.838  12.533  1.00  0.00           C
ATOM    238  O   ALA X  31       7.670  -0.949  11.496  1.00  0.00           O
ATOM    239  N   GLU X  32       6.920  -1.786  13.478  1.00  0.00           N
ATOM    240  CA  GLU X  32       7.489  -3.109  13.451  1.00  0.00           C
ATOM    241  CB  GLU X  32       8.736  -2.981  14.321  1.00  0.00           C
ATOM    242  CG  GLU X  32       9.579  -4.236  14.616  1.00  0.00           C
ATOM    243  CD  GLU X  32      10.191  -4.682  13.305  1.00  0.00           C
ATOM    244  OE1 GLU X  32       9.378  -5.159  12.482  1.00  0.00           O
ATOM    245  OE2 GLU X  32      11.420  -4.720  13.060  1.00  0.00           O
ATOM    246  C   GLU X  32       6.426  -4.094  13.913  1.00  0.00           C
ATOM    247  O   GLU X  32       5.376  -3.778  14.477  1.00  0.00           O
ATOM    248  N   ALA X  33       6.703  -5.363  13.610  1.00  0.00           N
ATOM    249  CA  ALA X  33       6.044  -6.471  14.260  1.00  0.00           C
ATOM    250  CB  ALA X  33       4.990  -7.001  13.291  1.00  0.00           C
ATOM    251  C   ALA X  33       6.944  -7.603  14.722  1.00  0.00           C
ATOM    252  O   ALA X  33       8.047  -7.700  14.185  1.00  0.00           O
ATOM    253  N   ALA X  34       6.499  -8.360  15.722  1.00  0.00           N
ATOM    254  CA  ALA X  34       7.160  -9.579  16.161  1.00  0.00           C
ATOM    255  CB  ALA X  34       6.537 -10.176  17.410  1.00  0.00           C
ATOM    256  C   ALA X  34       7.122 -10.626  15.053  1.00  0.00           C
ATOM    257  O   ALA X  34       6.144 -10.974  14.390  1.00  0.00           O
ATOM    258  N   VAL X  35       8.296 -11.233  14.825  1.00  0.00           N
ATOM    259  CA  VAL X  35       8.494 -12.443  14.036  1.00  0.00           C
ATOM    260  CB  VAL X  35       9.666 -12.306  13.081  1.00  0.00           C
ATOM    261  CG1 VAL X  35       9.535 -11.110  12.140  1.00  0.00           C
ATOM    262  CG2 VAL X  35      11.065 -12.271  13.697  1.00  0.00           C
ATOM    263  C   VAL X  35       8.668 -13.647  14.946  1.00  0.00           C
ATOM    264  O   VAL X  35       9.081 -13.527  16.102  1.00  0.00           O
ATOM    265  N   ALA X  36       8.349 -14.831  14.436  1.00  0.00           N
ATOM    266  CA  ALA X  36       8.258 -16.004  15.277  1.00  0.00           C
ATOM    267  CB  ALA X  36       7.093 -16.858  14.777  1.00  0.00           C
ATOM    268  C   ALA X  36       9.555 -16.799  15.390  1.00  0.00           C
ATOM    269  O   ALA X  36      10.523 -16.653  14.651  1.00  0.00           O
ATOM    270  N   GLY X  37       9.572 -17.780  16.292  1.00  0.00           N
ATOM    271  CA  GLY X  37      10.556 -18.852  16.343  1.00  0.00           C
ATOM    272  C   GLY X  37      11.934 -18.372  16.769  1.00  0.00           C
ATOM    273  O   GLY X  37      12.047 -17.230  17.211  1.00  0.00           O
ATOM    274  N   PRO X  38      12.983 -19.151  16.523  1.00  0.00           N
ATOM    275  CD  PRO X  38      12.878 -20.509  16.031  1.00  0.00           C
ATOM    276  CG  PRO X  38      14.154 -21.200  16.507  1.00  0.00           C
ATOM    277  CB  PRO X  38      15.176 -20.071  16.455  1.00  0.00           C
ATOM    278  CA  PRO X  38      14.369 -18.848  16.855  1.00  0.00           C
ATOM    279  C   PRO X  38      15.047 -17.692  16.136  1.00  0.00           C
ATOM    280  O   PRO X  38      16.255 -17.588  15.941  1.00  0.00           O
ATOM    281  N   SER X  39      14.262 -16.762  15.587  1.00  0.00           N
ATOM    282  CA  SER X  39      14.588 -15.440  15.096  1.00  0.00           C
ATOM    283  CB  SER X  39      13.718 -15.081  13.894  1.00  0.00           C
ATOM    284  OG  SER X  39      14.138 -15.808  12.755  1.00  0.00           O
ATOM    285  C   SER X  39      14.436 -14.493  16.290  1.00  0.00           C
ATOM    286  O   SER X  39      13.696 -14.633  17.256  1.00  0.00           O
ATOM    287  N   HIS X  40      15.177 -13.413  16.081  1.00  0.00           N
ATOM    288  CA  HIS X  40      15.276 -12.239  16.948  1.00  0.00           C
ATOM    289  CB  HIS X  40      16.633 -11.552  16.856  1.00  0.00           C
ATOM    290  CG  HIS X  40      16.970 -10.478  17.862  1.00  0.00           C
ATOM    291  ND1 HIS X  40      16.966 -10.815  19.215  1.00  0.00           N
ATOM    292  CE1 HIS X  40      17.013  -9.678  19.905  1.00  0.00           C
ATOM    293  NE2 HIS X  40      17.106  -8.629  19.066  1.00  0.00           N
ATOM    294  CD2 HIS X  40      16.979  -9.110  17.775  1.00  0.00           C
ATOM    295  C   HIS X  40      14.114 -11.295  16.710  1.00  0.00           C
ATOM    296  O   HIS X  40      13.550 -11.298  15.619  1.00  0.00           O
ATOM    297  N   ALA X  41      13.738 -10.470  17.694  1.00  0.00           N
ATOM    298  CA  ALA X  41      12.838  -9.349  17.509  1.00  0.00           C
ATOM    299  CB  ALA X  41      11.519  -9.823  18.097  1.00  0.00           C
ATOM    300  C   ALA X  41      13.369  -8.115  18.219  1.00  0.00           C
ATOM    301  O   ALA X  41      13.560  -8.218  19.433  1.00  0.00           O
ATOM    302  N   PRO X  42      13.657  -6.969  17.586  1.00  0.00           N
ATOM    303  CD  PRO X  42      13.672  -6.769  16.150  1.00  0.00           C
ATOM    304  CG  PRO X  42      13.635  -5.256  15.910  1.00  0.00           C
ATOM    305  CB  PRO X  42      14.454  -4.766  17.106  1.00  0.00           C
ATOM    306  CA  PRO X  42      14.064  -5.731  18.224  1.00  0.00           C
ATOM    307  C   PRO X  42      12.906  -5.261  19.082  1.00  0.00           C
ATOM    308  O   PRO X  42      11.732  -5.495  18.793  1.00  0.00           O
ATOM    309  N   ASP X  43      13.158  -4.654  20.250  1.00  0.00           N
ATOM    310  CA  ASP X  43      12.165  -4.328  21.257  1.00  0.00           C
ATOM    311  CB  ASP X  43      12.842  -3.801  22.512  1.00  0.00           C
ATOM    312  CG  ASP X  43      13.706  -2.580  22.216  1.00  0.00           C
ATOM    313  OD1 ASP X  43      14.821  -2.745  21.666  1.00  0.00           O
ATOM    314  OD2 ASP X  43      13.355  -1.463  22.652  1.00  0.00           O
ATOM    315  C   ASP X  43      11.104  -3.391  20.705  1.00  0.00           C
ATOM    316  O   ASP X  43      10.269  -2.969  21.506  1.00  0.00           O
ATOM    317  N   THR X  44      11.301  -2.806  19.519  1.00  0.00           N
ATOM    318  CA  THR X  44      10.362  -1.972  18.799  1.00  0.00           C
ATOM    319  CB  THR X  44      11.040  -1.232  17.656  1.00  0.00           C
ATOM    320  CG2 THR X  44      12.080  -0.220  18.132  1.00  0.00           C
ATOM    321  OG1 THR X  44      11.646  -2.101  16.726  1.00  0.00           O
ATOM    322  C   THR X  44       9.200  -2.801  18.283  1.00  0.00           C
ATOM    323  O   THR X  44       8.202  -2.177  17.914  1.00  0.00           O
ATOM    324  N   SER X  45       9.288  -4.131  18.357  1.00  0.00           N
ATOM    325  CA  SER X  45       8.162  -4.987  18.020  1.00  0.00           C
ATOM    326  CB  SER X  45       8.719  -6.372  17.651  1.00  0.00           C
ATOM    327  OG  SER X  45       9.395  -6.959  18.744  1.00  0.00           O
ATOM    328  C   SER X  45       7.076  -5.159  19.070  1.00  0.00           C
ATOM    329  O   SER X  45       6.011  -5.739  18.906  1.00  0.00           O
ATOM    330  N   ASP X  46       7.357  -4.636  20.271  1.00  0.00           N
ATOM    331  CA  ASP X  46       6.445  -4.680  21.398  1.00  0.00           C
ATOM    332  CB  ASP X  46       7.197  -5.050  22.666  1.00  0.00           C
ATOM    333  CG  ASP X  46       8.040  -6.314  22.570  1.00  0.00           C
ATOM    334  OD1 ASP X  46       7.868  -7.241  21.750  1.00  0.00           O
ATOM    335  OD2 ASP X  46       8.871  -6.532  23.480  1.00  0.00           O
ATOM    336  C   ASP X  46       5.526  -3.498  21.643  1.00  0.00           C
ATOM    337  O   ASP X  46       4.551  -3.701  22.355  1.00  0.00           O
ATOM    338  N   VAL X  47       5.851  -2.364  20.998  1.00  0.00           N
ATOM    339  CA  VAL X  47       5.112  -1.119  21.015  1.00  0.00           C
ATOM    340  CB  VAL X  47       5.984   0.011  21.540  1.00  0.00           C
ATOM    341  CG1 VAL X  47       6.614  -0.342  22.881  1.00  0.00           C
ATOM    342  CG2 VAL X  47       7.084   0.273  20.516  1.00  0.00           C
ATOM    343  C   VAL X  47       4.407  -0.668  19.739  1.00  0.00           C
ATOM    344  O   VAL X  47       4.506  -1.345  18.711  1.00  0.00           O
ATOM    345  N   GLY X  48       3.711   0.467  19.667  1.00  0.00           N
ATOM    346  CA  GLY X  48       3.013   0.981  18.505  1.00  0.00           C
ATOM    347  C   GLY X  48       3.901   1.833  17.609  1.00  0.00           C
ATOM    348  O   GLY X  48       5.118   1.937  17.751  1.00  0.00           O
ATOM    349  N   ALA X  49       3.266   2.596  16.712  1.00  0.00           N
ATOM    350  CA  ALA X  49       3.971   3.438  15.765  1.00  0.00           C
ATOM    351  CB  ALA X  49       4.349   2.630  14.527  1.00  0.00           C
ATOM    352  C   ALA X  49       3.149   4.685  15.474  1.00  0.00           C
ATOM    353  O   ALA X  49       2.036   4.765  15.983  1.00  0.00           O
ATOM    354  N   THR X  50       3.625   5.670  14.713  1.00  0.00           N
ATOM    355  CA  THR X  50       2.978   6.949  14.520  1.00  0.00           C
ATOM    356  CB  THR X  50       3.432   8.011  15.529  1.00  0.00           C
ATOM    357  CG2 THR X  50       2.481   9.190  15.655  1.00  0.00           C
ATOM    358  OG1 THR X  50       3.542   7.526  16.840  1.00  0.00           O
ATOM    359  C   THR X  50       3.254   7.494  13.122  1.00  0.00           C
ATOM    360  O   THR X  50       4.394   7.686  12.731  1.00  0.00           O
ATOM    361  N   LEU X  51       2.159   7.755  12.407  1.00  0.00           N
ATOM    362  CA  LEU X  51       2.272   8.361  11.090  1.00  0.00           C
ATOM    363  CB  LEU X  51       1.376   7.586  10.135  1.00  0.00           C
ATOM    364  CG  LEU X  51       1.354   6.069  10.181  1.00  0.00           C
ATOM    365  CD1 LEU X  51       0.377   5.522   9.147  1.00  0.00           C
ATOM    366  CD2 LEU X  51       2.749   5.529   9.848  1.00  0.00           C
ATOM    367  C   LEU X  51       1.929   9.849  11.154  1.00  0.00           C
ATOM    368  O   LEU X  51       1.333  10.378  12.092  1.00  0.00           O
ATOM    369  N   LEU X  52       2.283  10.507  10.048  1.00  0.00           N
ATOM    370  CA  LEU X  52       1.721  11.736   9.535  1.00  0.00           C
ATOM    371  CB  LEU X  52       2.814  12.799   9.513  1.00  0.00           C
ATOM    372  CG  LEU X  52       2.369  14.236   9.758  1.00  0.00           C
ATOM    373  CD1 LEU X  52       2.209  14.625  11.225  1.00  0.00           C
ATOM    374  CD2 LEU X  52       3.442  15.190   9.249  1.00  0.00           C
ATOM    375  C   LEU X  52       1.079  11.620   8.153  1.00  0.00           C
ATOM    376  O   LEU X  52       1.726  11.104   7.247  1.00  0.00           O
ATOM    377  N   VAL X  53      -0.165  12.073   7.986  1.00  0.00           N
ATOM    378  CA  VAL X  53      -1.029  11.876   6.836  1.00  0.00           C
ATOM    379  CB  VAL X  53      -2.122  10.961   7.391  1.00  0.00           C
ATOM    380  CG1 VAL X  53      -3.436  10.937   6.622  1.00  0.00           C
ATOM    381  CG2 VAL X  53      -1.609   9.522   7.437  1.00  0.00           C
ATOM    382  C   VAL X  53      -1.602  13.221   6.413  1.00  0.00           C
ATOM    383  O   VAL X  53      -1.444  14.205   7.134  1.00  0.00           O
ATOM    384  N   SER X  54      -2.133  13.146   5.185  1.00  0.00           N
ATOM    385  CA  SER X  54      -2.992  14.130   4.560  1.00  0.00           C
ATOM    386  CB  SER X  54      -2.127  14.956   3.617  1.00  0.00           C
ATOM    387  OG  SER X  54      -2.883  16.052   3.150  1.00  0.00           O
ATOM    388  C   SER X  54      -4.222  13.500   3.909  1.00  0.00           C
ATOM    389  O   SER X  54      -4.073  12.470   3.265  1.00  0.00           O
ATOM    390  N   ASP X  55      -5.363  14.175   4.023  1.00  0.00           N
ATOM    391  CA  ASP X  55      -6.496  13.996   3.146  1.00  0.00           C
ATOM    392  CB  ASP X  55      -7.750  14.594   3.787  1.00  0.00           C
ATOM    393  CG  ASP X  55      -7.643  16.047   4.217  1.00  0.00           C
ATOM    394  OD1 ASP X  55      -6.672  16.756   3.885  1.00  0.00           O
ATOM    395  OD2 ASP X  55      -8.654  16.488   4.814  1.00  0.00           O
ATOM    396  C   ASP X  55      -6.294  14.711   1.819  1.00  0.00           C
ATOM    397  O   ASP X  55      -7.154  14.691   0.940  1.00  0.00           O
ATOM    398  N   GLY X  56      -5.093  15.208   1.501  1.00  0.00           N
ATOM    399  CA  GLY X  56      -4.846  16.071   0.365  1.00  0.00           C
ATOM    400  C   GLY X  56      -5.081  17.564   0.607  1.00  0.00           C
ATOM    401  O   GLY X  56      -4.767  18.306  -0.320  1.00  0.00           O
ATOM    402  N   THR X  57      -5.507  18.048   1.772  1.00  0.00           N
ATOM    403  CA  THR X  57      -5.810  19.428   2.115  1.00  0.00           C
ATOM    404  CB  THR X  57      -7.327  19.554   2.125  1.00  0.00           C
ATOM    405  CG2 THR X  57      -7.905  20.901   2.564  1.00  0.00           C
ATOM    406  OG1 THR X  57      -7.856  19.357   0.836  1.00  0.00           O
ATOM    407  C   THR X  57      -5.327  19.891   3.486  1.00  0.00           C
ATOM    408  O   THR X  57      -4.922  21.043   3.638  1.00  0.00           O
ATOM    409  N   HIS X  58      -5.308  19.007   4.476  1.00  0.00           N
ATOM    410  CA  HIS X  58      -4.748  19.182   5.803  1.00  0.00           C
ATOM    411  CB  HIS X  58      -5.826  19.275   6.876  1.00  0.00           C
ATOM    412  CG  HIS X  58      -6.404  20.666   6.970  1.00  0.00           C
ATOM    413  ND1 HIS X  58      -7.705  21.034   6.656  1.00  0.00           N
ATOM    414  CE1 HIS X  58      -7.813  22.331   6.956  1.00  0.00           C
ATOM    415  NE2 HIS X  58      -6.651  22.742   7.500  1.00  0.00           N
ATOM    416  CD2 HIS X  58      -5.704  21.739   7.426  1.00  0.00           C
ATOM    417  C   HIS X  58      -3.697  18.149   6.198  1.00  0.00           C
ATOM    418  O   HIS X  58      -3.457  17.177   5.491  1.00  0.00           O
ATOM    419  N   SER X  59      -2.961  18.378   7.282  1.00  0.00           N
ATOM    420  CA  SER X  59      -2.145  17.348   7.893  1.00  0.00           C
ATOM    421  CB  SER X  59      -0.651  17.661   7.884  1.00  0.00           C
ATOM    422  OG  SER X  59      -0.355  18.949   8.368  1.00  0.00           O
ATOM    423  C   SER X  59      -2.493  16.931   9.308  1.00  0.00           C
ATOM    424  O   SER X  59      -3.186  17.675  10.007  1.00  0.00           O
ATOM    425  N   VAL X  60      -2.055  15.729   9.679  1.00  0.00           N
ATOM    426  CA  VAL X  60      -2.581  15.006  10.811  1.00  0.00           C
ATOM    427  CB  VAL X  60      -3.922  14.292  10.621  1.00  0.00           C
ATOM    428  CG1 VAL X  60      -3.938  13.338   9.424  1.00  0.00           C
ATOM    429  CG2 VAL X  60      -4.530  13.658  11.867  1.00  0.00           C
ATOM    430  C   VAL X  60      -1.554  13.993  11.300  1.00  0.00           C
ATOM    431  O   VAL X  60      -0.902  13.310  10.517  1.00  0.00           O
ATOM    432  N   ARG X  61      -1.497  13.796  12.621  1.00  0.00           N
ATOM    433  CA  ARG X  61      -0.793  12.700  13.265  1.00  0.00           C
ATOM    434  CB  ARG X  61      -0.184  13.228  14.563  1.00  0.00           C
ATOM    435  CG  ARG X  61       0.743  12.283  15.318  1.00  0.00           C
ATOM    436  CD  ARG X  61       0.854  12.695  16.792  1.00  0.00           C
ATOM    437  NE  ARG X  61       1.501  13.990  17.004  1.00  0.00           N
ATOM    438  CZ  ARG X  61       1.938  14.485  18.162  1.00  0.00           C
ATOM    439  NH1 ARG X  61       1.403  14.184  19.350  1.00  0.00           N
ATOM    440  NH2 ARG X  61       2.915  15.404  18.088  1.00  0.00           N
ATOM    441  C   ARG X  61      -1.740  11.538  13.506  1.00  0.00           C
ATOM    442  O   ARG X  61      -2.762  11.633  14.178  1.00  0.00           O
ATOM    443  N   CYS X  62      -1.403  10.369  12.945  1.00  0.00           N
ATOM    444  CA  CYS X  62      -2.188   9.162  13.131  1.00  0.00           C
ATOM    445  CB  CYS X  62      -2.387   8.552  11.752  1.00  0.00           C
ATOM    446  SG  CYS X  62      -3.308   9.623  10.609  1.00  0.00           S
ATOM    447  C   CYS X  62      -1.448   8.173  14.007  1.00  0.00           C
ATOM    448  O   CYS X  62      -0.379   7.697  13.647  1.00  0.00           O
ATOM    449  N   LEU X  63      -1.990   7.991  15.211  1.00  0.00           N
ATOM    450  CA  LEU X  63      -1.546   7.051  16.219  1.00  0.00           C
ATOM    451  CB  LEU X  63      -2.054   7.415  17.620  1.00  0.00           C
ATOM    452  CG  LEU X  63      -1.879   6.329  18.677  1.00  0.00           C
ATOM    453  CD1 LEU X  63      -0.400   6.073  18.936  1.00  0.00           C
ATOM    454  CD2 LEU X  63      -2.411   6.670  20.065  1.00  0.00           C
ATOM    455  C   LEU X  63      -2.047   5.669  15.829  1.00  0.00           C
ATOM    456  O   LEU X  63      -3.243   5.461  15.657  1.00  0.00           O
ATOM    457  N   VAL X  64      -1.091   4.736  15.829  1.00  0.00           N
ATOM    458  CA  VAL X  64      -1.230   3.330  15.508  1.00  0.00           C
ATOM    459  CB  VAL X  64      -0.603   2.997  14.153  1.00  0.00           C
ATOM    460  CG1 VAL X  64      -1.077   1.642  13.649  1.00  0.00           C
ATOM    461  CG2 VAL X  64      -1.212   3.928  13.100  1.00  0.00           C
ATOM    462  C   VAL X  64      -0.664   2.418  16.584  1.00  0.00           C
ATOM    463  O   VAL X  64       0.499   2.061  16.499  1.00  0.00           O
ATOM    464  N   THR X  65      -1.469   2.044  17.591  1.00  0.00           N
ATOM    465  CA  THR X  65      -1.115   1.138  18.664  1.00  0.00           C
ATOM    466  CB  THR X  65      -2.174   1.168  19.761  1.00  0.00           C
ATOM    467  CG2 THR X  65      -2.480   2.463  20.503  1.00  0.00           C
ATOM    468  OG1 THR X  65      -3.390   0.928  19.079  1.00  0.00           O
ATOM    469  C   THR X  65      -0.623  -0.270  18.365  1.00  0.00           C
ATOM    470  O   THR X  65      -0.835  -0.736  17.254  1.00  0.00           O
ATOM    471  N   ARG X  66       0.012  -0.980  19.307  1.00  0.00           N
ATOM    472  CA  ARG X  66       0.459  -2.339  19.092  1.00  0.00           C
ATOM    473  CB  ARG X  66       1.043  -2.858  20.399  1.00  0.00           C
ATOM    474  CG  ARG X  66       1.676  -4.239  20.357  1.00  0.00           C
ATOM    475  CD  ARG X  66       2.948  -4.210  19.517  1.00  0.00           C
ATOM    476  NE  ARG X  66       2.717  -4.608  18.136  1.00  0.00           N
ATOM    477  CZ  ARG X  66       3.496  -4.402  17.070  1.00  0.00           C
ATOM    478  NH1 ARG X  66       4.601  -3.629  17.067  1.00  0.00           N
ATOM    479  NH2 ARG X  66       3.312  -4.994  15.884  1.00  0.00           N
ATOM    480  C   ARG X  66      -0.568  -3.270  18.466  1.00  0.00           C
ATOM    481  O   ARG X  66      -0.217  -3.971  17.515  1.00  0.00           O
ATOM    482  N   GLU X  67      -1.794  -3.387  18.988  1.00  0.00           N
ATOM    483  CA  GLU X  67      -2.839  -4.222  18.444  1.00  0.00           C
ATOM    484  CB  GLU X  67      -3.956  -4.393  19.463  1.00  0.00           C
ATOM    485  CG  GLU X  67      -5.123  -5.182  18.891  1.00  0.00           C
ATOM    486  CD  GLU X  67      -5.932  -5.826  20.015  1.00  0.00           C
ATOM    487  OE1 GLU X  67      -5.396  -6.458  20.944  1.00  0.00           O
ATOM    488  OE2 GLU X  67      -7.170  -5.644  20.032  1.00  0.00           O
ATOM    489  C   GLU X  67      -3.313  -3.736  17.079  1.00  0.00           C
ATOM    490  O   GLU X  67      -3.639  -4.583  16.250  1.00  0.00           O
ATOM    491  N   ALA X  68      -3.390  -2.454  16.717  1.00  0.00           N
ATOM    492  CA  ALA X  68      -3.726  -1.981  15.383  1.00  0.00           C
ATOM    493  CB  ALA X  68      -3.666  -0.463  15.533  1.00  0.00           C
ATOM    494  C   ALA X  68      -2.754  -2.544  14.355  1.00  0.00           C
ATOM    495  O   ALA X  68      -3.205  -3.056  13.329  1.00  0.00           O
ATOM    496  N   LEU X  69      -1.460  -2.520  14.665  1.00  0.00           N
ATOM    497  CA  LEU X  69      -0.360  -2.999  13.851  1.00  0.00           C
ATOM    498  CB  LEU X  69       0.960  -2.705  14.558  1.00  0.00           C
ATOM    499  CG  LEU X  69       1.482  -1.271  14.687  1.00  0.00           C
ATOM    500  CD1 LEU X  69       2.819  -1.204  15.409  1.00  0.00           C
ATOM    501  CD2 LEU X  69       1.703  -0.553  13.367  1.00  0.00           C
ATOM    502  C   LEU X  69      -0.424  -4.502  13.617  1.00  0.00           C
ATOM    503  O   LEU X  69      -0.166  -5.065  12.561  1.00  0.00           O
ATOM    504  N   ASP X  70      -0.828  -5.220  14.671  1.00  0.00           N
ATOM    505  CA  ASP X  70      -1.118  -6.645  14.696  1.00  0.00           C
ATOM    506  CB  ASP X  70      -0.860  -7.107  16.126  1.00  0.00           C
ATOM    507  CG  ASP X  70       0.585  -7.063  16.576  1.00  0.00           C
ATOM    508  OD1 ASP X  70       1.501  -6.957  15.724  1.00  0.00           O
ATOM    509  OD2 ASP X  70       0.842  -7.256  17.779  1.00  0.00           O
ATOM    510  C   ASP X  70      -2.399  -7.252  14.152  1.00  0.00           C
ATOM    511  O   ASP X  70      -2.435  -8.384  13.672  1.00  0.00           O
ATOM    512  N   THR X  71      -3.511  -6.529  14.202  1.00  0.00           N
ATOM    513  CA  THR X  71      -4.761  -6.906  13.562  1.00  0.00           C
ATOM    514  CB  THR X  71      -5.979  -6.471  14.392  1.00  0.00           C
ATOM    515  CG2 THR X  71      -6.079  -7.220  15.711  1.00  0.00           C
ATOM    516  OG1 THR X  71      -5.923  -5.069  14.555  1.00  0.00           O
ATOM    517  C   THR X  71      -4.995  -6.449  12.128  1.00  0.00           C
ATOM    518  O   THR X  71      -5.781  -7.088  11.425  1.00  0.00           O
ATOM    519  N   SER X  72      -4.311  -5.419  11.640  1.00  0.00           N
ATOM    520  CA  SER X  72      -4.242  -4.946  10.277  1.00  0.00           C
ATOM    521  CB  SER X  72      -3.601  -3.563  10.237  1.00  0.00           C
ATOM    522  OG  SER X  72      -4.469  -2.784  11.028  1.00  0.00           O
ATOM    523  C   SER X  72      -3.441  -5.805   9.305  1.00  0.00           C
ATOM    524  O   SER X  72      -2.251  -5.997   9.517  1.00  0.00           O
ATOM    525  N   ASP X  73      -4.057  -6.316   8.235  1.00  0.00           N
ATOM    526  CA  ASP X  73      -3.488  -6.890   7.019  1.00  0.00           C
ATOM    527  CB  ASP X  73      -3.632  -8.394   7.105  1.00  0.00           C
ATOM    528  CG  ASP X  73      -5.050  -8.872   7.400  1.00  0.00           C
ATOM    529  OD1 ASP X  73      -5.996  -8.090   7.172  1.00  0.00           O
ATOM    530  OD2 ASP X  73      -5.259 -10.076   7.645  1.00  0.00           O
ATOM    531  C   ASP X  73      -3.954  -6.231   5.731  1.00  0.00           C
ATOM    532  O   ASP X  73      -5.072  -5.742   5.592  1.00  0.00           O
ATOM    533  N   TRP X  74      -3.056  -6.308   4.743  1.00  0.00           N
ATOM    534  CA  TRP X  74      -3.331  -5.757   3.426  1.00  0.00           C
ATOM    535  CB  TRP X  74      -2.938  -4.281   3.490  1.00  0.00           C
ATOM    536  CG  TRP X  74      -1.603  -3.952   4.082  1.00  0.00           C
ATOM    537  CD1 TRP X  74      -0.466  -4.038   3.353  1.00  0.00           C
ATOM    538  NE1 TRP X  74       0.550  -3.371   3.997  1.00  0.00           N
ATOM    539  CE2 TRP X  74       0.153  -2.939   5.246  1.00  0.00           C
ATOM    540  CZ2 TRP X  74       0.904  -2.215   6.174  1.00  0.00           C
ATOM    541  CH2 TRP X  74       0.158  -1.830   7.308  1.00  0.00           C
ATOM    542  CZ3 TRP X  74      -1.194  -2.146   7.459  1.00  0.00           C
ATOM    543  CE3 TRP X  74      -1.886  -2.873   6.485  1.00  0.00           C
ATOM    544  CD2 TRP X  74      -1.229  -3.253   5.301  1.00  0.00           C
ATOM    545  C   TRP X  74      -2.408  -6.435   2.419  1.00  0.00           C
ATOM    546  O   TRP X  74      -1.469  -7.085   2.871  1.00  0.00           O
ATOM    547  N   GLU X  75      -2.663  -6.325   1.110  1.00  0.00           N
ATOM    548  CA  GLU X  75      -2.339  -7.348   0.148  1.00  0.00           C
ATOM    549  CB  GLU X  75      -3.355  -7.264  -0.984  1.00  0.00           C
ATOM    550  CG  GLU X  75      -3.348  -5.934  -1.750  1.00  0.00           C
ATOM    551  CD  GLU X  75      -3.909  -5.999  -3.168  1.00  0.00           C
ATOM    552  OE1 GLU X  75      -5.022  -6.542  -3.296  1.00  0.00           O
ATOM    553  OE2 GLU X  75      -3.198  -5.695  -4.158  1.00  0.00           O
ATOM    554  C   GLU X  75      -0.916  -7.399  -0.403  1.00  0.00           C
ATOM    555  O   GLU X  75      -0.561  -8.187  -1.277  1.00  0.00           O
ATOM    556  N   GLU X  76      -0.117  -6.511   0.191  1.00  0.00           N
ATOM    557  CA  GLU X  76       1.317  -6.345   0.031  1.00  0.00           C
ATOM    558  CB  GLU X  76       1.545  -5.121  -0.851  1.00  0.00           C
ATOM    559  CG  GLU X  76       1.531  -3.790  -0.102  1.00  0.00           C
ATOM    560  CD  GLU X  76       1.843  -2.642  -1.050  1.00  0.00           C
ATOM    561  OE1 GLU X  76       0.872  -1.997  -1.502  1.00  0.00           O
ATOM    562  OE2 GLU X  76       3.018  -2.337  -1.359  1.00  0.00           O
ATOM    563  C   GLU X  76       2.020  -6.284   1.376  1.00  0.00           C
ATOM    564  O   GLU X  76       1.513  -6.629   2.433  1.00  0.00           O
ATOM    565  N   GLU X  77       3.320  -5.979   1.345  1.00  0.00           N
ATOM    566  CA  GLU X  77       4.163  -6.009   2.531  1.00  0.00           C
ATOM    567  CB  GLU X  77       5.586  -5.560   2.230  1.00  0.00           C
ATOM    568  CG  GLU X  77       6.108  -6.435   1.088  1.00  0.00           C
ATOM    569  CD  GLU X  77       7.611  -6.627   1.197  1.00  0.00           C
ATOM    570  OE1 GLU X  77       8.033  -7.538   1.925  1.00  0.00           O
ATOM    571  OE2 GLU X  77       8.374  -5.881   0.537  1.00  0.00           O
ATOM    572  C   GLU X  77       3.771  -5.057   3.648  1.00  0.00           C
ATOM    573  O   GLU X  77       3.272  -3.942   3.474  1.00  0.00           O
ATOM    574  N   PHE X  78       3.976  -5.503   4.891  1.00  0.00           N
ATOM    575  CA  PHE X  78       3.922  -4.673   6.079  1.00  0.00           C
ATOM    576  CB  PHE X  78       4.004  -5.599   7.295  1.00  0.00           C
ATOM    577  CG  PHE X  78       3.547  -5.003   8.607  1.00  0.00           C
ATOM    578  CD1 PHE X  78       4.414  -4.673   9.651  1.00  0.00           C
ATOM    579  CE1 PHE X  78       3.846  -4.014  10.747  1.00  0.00           C
ATOM    580  CZ  PHE X  78       2.469  -3.753  10.771  1.00  0.00           C
ATOM    581  CE2 PHE X  78       1.552  -4.136   9.795  1.00  0.00           C
ATOM    582  CD2 PHE X  78       2.166  -4.802   8.723  1.00  0.00           C
ATOM    583  C   PHE X  78       5.077  -3.676   6.082  1.00  0.00           C
ATOM    584  O   PHE X  78       5.982  -3.784   5.261  1.00  0.00           O
ATOM    585  N   GLY X  79       4.999  -2.705   6.993  1.00  0.00           N
ATOM    586  CA  GLY X  79       5.928  -1.636   7.285  1.00  0.00           C
ATOM    587  C   GLY X  79       5.873  -0.506   6.267  1.00  0.00           C
ATOM    588  O   GLY X  79       5.208  -0.546   5.230  1.00  0.00           O
ATOM    589  N   PHE X  80       6.524   0.578   6.677  1.00  0.00           N
ATOM    590  CA  PHE X  80       6.573   1.859   5.988  1.00  0.00           C
ATOM    591  CB  PHE X  80       5.707   2.851   6.744  1.00  0.00           C
ATOM    592  CG  PHE X  80       4.291   2.350   6.949  1.00  0.00           C
ATOM    593  CD1 PHE X  80       3.945   1.878   8.222  1.00  0.00           C
ATOM    594  CE1 PHE X  80       2.708   1.261   8.435  1.00  0.00           C
ATOM    595  CZ  PHE X  80       1.778   1.332   7.393  1.00  0.00           C
ATOM    596  CE2 PHE X  80       2.046   1.928   6.156  1.00  0.00           C
ATOM    597  CD2 PHE X  80       3.351   2.387   5.916  1.00  0.00           C
ATOM    598  C   PHE X  80       7.984   2.338   5.680  1.00  0.00           C
ATOM    599  O   PHE X  80       8.466   3.324   6.238  1.00  0.00           O
ATOM    600  N   ARG X  81       8.657   1.606   4.794  1.00  0.00           N
ATOM    601  CA  ARG X  81      10.035   1.831   4.381  1.00  0.00           C
ATOM    602  CB  ARG X  81      10.789   0.561   4.784  1.00  0.00           C
ATOM    603  CG  ARG X  81      11.063   0.288   6.265  1.00  0.00           C
ATOM    604  CD  ARG X  81      11.510   1.546   6.996  1.00  0.00           C
ATOM    605  NE  ARG X  81      11.860   1.331   8.397  1.00  0.00           N
ATOM    606  CZ  ARG X  81      13.082   1.065   8.872  1.00  0.00           C
ATOM    607  NH1 ARG X  81      14.125   1.046   8.031  1.00  0.00           N
ATOM    608  NH2 ARG X  81      13.333   0.844  10.163  1.00  0.00           N
ATOM    609  C   ARG X  81      10.208   2.322   2.959  1.00  0.00           C
ATOM    610  O   ARG X  81      10.234   1.512   2.027  1.00  0.00           O
ATOM    611  N   GLY X  82      10.362   3.630   2.721  1.00  0.00           N
ATOM    612  CA  GLY X  82      10.098   4.173   1.406  1.00  0.00           C
ATOM    613  C   GLY X  82       8.674   3.966   0.912  1.00  0.00           C
ATOM    614  O   GLY X  82       8.497   3.725  -0.272  1.00  0.00           O
ATOM    615  N   THR X  83       7.674   4.034   1.801  1.00  0.00           N
ATOM    616  CA  THR X  83       6.284   3.941   1.389  1.00  0.00           C
ATOM    617  CB  THR X  83       5.721   2.962   2.426  1.00  0.00           C
ATOM    618  CG2 THR X  83       4.350   2.532   1.906  1.00  0.00           C
ATOM    619  OG1 THR X  83       6.381   1.750   2.715  1.00  0.00           O
ATOM    620  C   THR X  83       5.534   5.267   1.292  1.00  0.00           C
ATOM    621  O   THR X  83       4.370   5.302   0.899  1.00  0.00           O
ATOM    622  N   GLU X  84       6.153   6.371   1.729  1.00  0.00           N
ATOM    623  CA  GLU X  84       5.493   7.664   1.783  1.00  0.00           C
ATOM    624  CB  GLU X  84       6.431   8.662   2.461  1.00  0.00           C
ATOM    625  CG  GLU X  84       6.811   8.224   3.871  1.00  0.00           C
ATOM    626  CD  GLU X  84       8.123   7.454   3.811  1.00  0.00           C
ATOM    627  OE1 GLU X  84       9.130   8.192   3.854  1.00  0.00           O
ATOM    628  OE2 GLU X  84       8.202   6.211   3.914  1.00  0.00           O
ATOM    629  C   GLU X  84       5.029   8.178   0.439  1.00  0.00           C
ATOM    630  O   GLU X  84       5.604   7.946  -0.617  1.00  0.00           O
ATOM    631  N   GLY X  85       3.889   8.878   0.420  1.00  0.00           N
ATOM    632  CA  GLY X  85       3.258   9.379  -0.777  1.00  0.00           C
ATOM    633  C   GLY X  85       2.335   8.358  -1.433  1.00  0.00           C
ATOM    634  O   GLY X  85       1.709   8.728  -2.423  1.00  0.00           O
ATOM    635  N   ARG X  86       2.189   7.195  -0.802  1.00  0.00           N
ATOM    636  CA  ARG X  86       1.146   6.209  -1.036  1.00  0.00           C
ATOM    637  CB  ARG X  86       1.596   4.890  -0.420  1.00  0.00           C
ATOM    638  CG  ARG X  86       2.647   4.145  -1.228  1.00  0.00           C
ATOM    639  CD  ARG X  86       1.946   3.476  -2.407  1.00  0.00           C
ATOM    640  NE  ARG X  86       2.635   2.275  -2.872  1.00  0.00           N
ATOM    641  CZ  ARG X  86       2.363   1.030  -2.464  1.00  0.00           C
ATOM    642  NH1 ARG X  86       1.229   0.692  -1.836  1.00  0.00           N
ATOM    643  NH2 ARG X  86       3.179   0.045  -2.867  1.00  0.00           N
ATOM    644  C   ARG X  86      -0.164   6.551  -0.344  1.00  0.00           C
ATOM    645  O   ARG X  86      -0.086   7.138   0.719  1.00  0.00           O
ATOM    646  N   LEU X  87      -1.323   6.164  -0.903  1.00  0.00           N
ATOM    647  CA  LEU X  87      -2.543   6.279  -0.129  1.00  0.00           C
ATOM    648  CB  LEU X  87      -3.742   6.511  -1.058  1.00  0.00           C
ATOM    649  CG  LEU X  87      -3.641   7.629  -2.093  1.00  0.00           C
ATOM    650  CD1 LEU X  87      -5.057   7.925  -2.571  1.00  0.00           C
ATOM    651  CD2 LEU X  87      -3.135   8.968  -1.583  1.00  0.00           C
ATOM    652  C   LEU X  87      -2.673   5.142   0.870  1.00  0.00           C
ATOM    653  O   LEU X  87      -2.423   3.980   0.584  1.00  0.00           O
ATOM    654  N   LEU X  88      -3.133   5.455   2.091  1.00  0.00           N
ATOM    655  CA  LEU X  88      -3.760   4.511   2.996  1.00  0.00           C
ATOM    656  CB  LEU X  88      -3.442   4.837   4.453  1.00  0.00           C
ATOM    657  CG  LEU X  88      -1.951   4.892   4.770  1.00  0.00           C
ATOM    658  CD1 LEU X  88      -1.658   5.234   6.233  1.00  0.00           C
ATOM    659  CD2 LEU X  88      -1.210   3.584   4.490  1.00  0.00           C
ATOM    660  C   LEU X  88      -5.268   4.582   2.813  1.00  0.00           C
ATOM    661  O   LEU X  88      -5.844   5.619   2.487  1.00  0.00           O
ATOM    662  N   LEU X  89      -6.015   3.569   3.262  1.00  0.00           N
ATOM    663  CA  LEU X  89      -7.426   3.610   3.600  1.00  0.00           C
ATOM    664  CB  LEU X  89      -8.007   2.463   2.765  1.00  0.00           C
ATOM    665  CG  LEU X  89      -9.500   2.193   2.881  1.00  0.00           C
ATOM    666  CD1 LEU X  89     -10.385   3.305   2.322  1.00  0.00           C
ATOM    667  CD2 LEU X  89      -9.745   0.873   2.169  1.00  0.00           C
ATOM    668  C   LEU X  89      -7.468   3.424   5.106  1.00  0.00           C
ATOM    669  O   LEU X  89      -7.121   2.373   5.634  1.00  0.00           O
ATOM    670  N   LEU X  90      -7.937   4.489   5.772  1.00  0.00           N
ATOM    671  CA  LEU X  90      -8.303   4.516   7.170  1.00  0.00           C
ATOM    672  CB  LEU X  90      -8.263   5.932   7.742  1.00  0.00           C
ATOM    673  CG  LEU X  90      -6.871   6.553   7.753  1.00  0.00           C
ATOM    674  CD1 LEU X  90      -5.727   5.567   7.931  1.00  0.00           C
ATOM    675  CD2 LEU X  90      -6.685   7.232   6.391  1.00  0.00           C
ATOM    676  C   LEU X  90      -9.708   3.933   7.218  1.00  0.00           C
ATOM    677  O   LEU X  90     -10.577   4.579   6.626  1.00  0.00           O
ATOM    678  N   GLN X  91      -9.853   2.791   7.898  1.00  0.00           N
ATOM    679  CA  GLN X  91     -11.102   2.080   8.052  1.00  0.00           C
ATOM    680  CB  GLN X  91     -10.842   0.593   7.799  1.00  0.00           C
ATOM    681  CG  GLN X  91     -10.069   0.262   6.514  1.00  0.00           C
ATOM    682  CD  GLN X  91      -9.798  -1.183   6.156  1.00  0.00           C
ATOM    683  OE1 GLN X  91      -8.757  -1.718   6.528  1.00  0.00           O
ATOM    684  NE2 GLN X  91     -10.582  -1.680   5.197  1.00  0.00           N
ATOM    685  C   GLN X  91     -11.790   2.185   9.407  1.00  0.00           C
ATOM    686  O   GLN X  91     -13.014   2.213   9.489  1.00  0.00           O
ATOM    687  N   ASP X  92     -11.019   2.276  10.490  1.00  0.00           N
ATOM    688  CA  ASP X  92     -11.458   2.601  11.829  1.00  0.00           C
ATOM    689  CB  ASP X  92     -11.734   1.356  12.669  1.00  0.00           C
ATOM    690  CG  ASP X  92     -12.293   1.772  14.022  1.00  0.00           C
ATOM    691  OD1 ASP X  92     -13.142   2.687  14.053  1.00  0.00           O
ATOM    692  OD2 ASP X  92     -12.136   1.070  15.048  1.00  0.00           O
ATOM    693  C   ASP X  92     -10.540   3.607  12.502  1.00  0.00           C
ATOM    694  O   ASP X  92      -9.354   3.380  12.737  1.00  0.00           O
ATOM    695  N   CYS X  93     -11.003   4.866  12.580  1.00  0.00           N
ATOM    696  CA  CYS X  93     -10.281   5.985  13.141  1.00  0.00           C
ATOM    697  CB  CYS X  93      -9.419   6.574  12.032  1.00  0.00           C
ATOM    698  SG  CYS X  93     -10.440   7.447  10.808  1.00  0.00           S
ATOM    699  C   CYS X  93     -11.203   6.977  13.846  1.00  0.00           C
ATOM    700  O   CYS X  93     -12.401   7.024  13.574  1.00  0.00           O
ATOM    701  N   GLY X  94     -10.703   7.592  14.913  1.00  0.00           N
ATOM    702  CA  GLY X  94     -11.482   8.558  15.670  1.00  0.00           C
ATOM    703  C   GLY X  94     -10.600   9.543  16.423  1.00  0.00           C
ATOM    704  O   GLY X  94      -9.399   9.277  16.384  1.00  0.00           O
ATOM    705  N   VAL X  95     -11.146  10.640  16.964  1.00  0.00           N
ATOM    706  CA  VAL X  95     -10.402  11.837  17.291  1.00  0.00           C
ATOM    707  CB  VAL X  95     -11.188  13.099  16.951  1.00  0.00           C
ATOM    708  CG1 VAL X  95     -10.311  14.350  16.946  1.00  0.00           C
ATOM    709  CG2 VAL X  95     -11.767  13.070  15.546  1.00  0.00           C
ATOM    710  C   VAL X  95     -10.074  11.861  18.775  1.00  0.00           C
ATOM    711  O   VAL X  95     -10.867  11.362  19.572  1.00  0.00           O
ATOM    712  N   HIS X  96      -8.851  12.258  19.119  1.00  0.00           N
ATOM    713  CA  HIS X  96      -8.311  12.397  20.452  1.00  0.00           C
ATOM    714  CB  HIS X  96      -7.335  11.296  20.871  1.00  0.00           C
ATOM    715  CG  HIS X  96      -8.069   9.989  20.974  1.00  0.00           C
ATOM    716  ND1 HIS X  96      -8.387   9.408  22.197  1.00  0.00           N
ATOM    717  CE1 HIS X  96      -9.030   8.257  21.935  1.00  0.00           C
ATOM    718  NE2 HIS X  96      -9.187   8.087  20.612  1.00  0.00           N
ATOM    719  CD2 HIS X  96      -8.571   9.159  20.004  1.00  0.00           C
ATOM    720  C   HIS X  96      -7.669  13.759  20.689  1.00  0.00           C
ATOM    721  O   HIS X  96      -7.419  14.522  19.757  1.00  0.00           O
ATOM    722  N   VAL X  97      -7.569  14.189  21.948  1.00  0.00           N
ATOM    723  CA  VAL X  97      -6.992  15.454  22.367  1.00  0.00           C
ATOM    724  CB  VAL X  97      -8.014  16.258  23.167  1.00  0.00           C
ATOM    725  CG1 VAL X  97      -8.282  15.782  24.583  1.00  0.00           C
ATOM    726  CG2 VAL X  97      -7.493  17.672  23.399  1.00  0.00           C
ATOM    727  C   VAL X  97      -5.680  15.196  23.100  1.00  0.00           C
ATOM    728  O   VAL X  97      -5.634  14.338  23.976  1.00  0.00           O
ATOM    729  N   GLN X  98      -4.740  16.135  22.943  1.00  0.00           N
ATOM    730  CA  GLN X  98      -3.487  16.106  23.659  1.00  0.00           C
ATOM    731  CB  GLN X  98      -2.459  15.495  22.724  1.00  0.00           C
ATOM    732  CG  GLN X  98      -1.149  15.293  23.481  1.00  0.00           C
ATOM    733  CD  GLN X  98      -1.174  14.210  24.560  1.00  0.00           C
ATOM    734  OE1 GLN X  98      -1.961  13.278  24.433  1.00  0.00           O
ATOM    735  NE2 GLN X  98      -0.251  14.266  25.523  1.00  0.00           N
ATOM    736  C   GLN X  98      -3.096  17.470  24.214  1.00  0.00           C
ATOM    737  O   GLN X  98      -3.197  18.455  23.491  1.00  0.00           O
ATOM    738  N   VAL X  99      -2.727  17.466  25.499  1.00  0.00           N
ATOM    739  CA  VAL X  99      -2.183  18.556  26.275  1.00  0.00           C
ATOM    740  CB  VAL X  99      -2.249  18.304  27.779  1.00  0.00           C
ATOM    741  CG1 VAL X  99      -3.746  18.331  28.063  1.00  0.00           C
ATOM    742  CG2 VAL X  99      -1.751  16.930  28.181  1.00  0.00           C
ATOM    743  C   VAL X  99      -0.768  18.877  25.822  1.00  0.00           C
ATOM    744  O   VAL X  99       0.002  18.069  25.316  1.00  0.00           O
ATOM    745  N   ALA X 100      -0.391  20.160  25.802  1.00  0.00           N
ATOM    746  CA  ALA X 100       0.897  20.770  25.507  1.00  0.00           C
ATOM    747  CB  ALA X 100       0.691  22.256  25.756  1.00  0.00           C
ATOM    748  C   ALA X 100       2.035  20.142  26.298  1.00  0.00           C
ATOM    749  O   ALA X 100       2.067  20.206  27.523  1.00  0.00           O
ATOM    750  N   GLU X 101       3.102  19.796  25.570  1.00  0.00           N
ATOM    751  CA  GLU X 101       4.300  19.171  26.069  1.00  0.00           C
ATOM    752  CB  GLU X 101       4.054  17.662  26.142  1.00  0.00           C
ATOM    753  CG  GLU X 101       3.523  16.904  24.932  1.00  0.00           C
ATOM    754  CD  GLU X 101       3.145  15.454  25.181  1.00  0.00           C
ATOM    755  OE1 GLU X 101       3.415  14.903  26.270  1.00  0.00           O
ATOM    756  OE2 GLU X 101       2.581  14.819  24.271  1.00  0.00           O
ATOM    757  C   GLU X 101       5.529  19.502  25.233  1.00  0.00           C
ATOM    758  O   GLU X 101       5.397  19.634  24.024  1.00  0.00           O
ATOM    759  N   GLY X 102       6.716  19.555  25.839  1.00  0.00           N
ATOM    760  CA  GLY X 102       7.954  19.501  25.086  1.00  0.00           C
ATOM    761  C   GLY X 102       8.172  20.712  24.209  1.00  0.00           C
ATOM    762  O   GLY X 102       8.816  20.603  23.163  1.00  0.00           O
ATOM    763  N   GLY X 103       7.576  21.842  24.580  1.00  0.00           N
ATOM    764  CA  GLY X 103       7.663  23.023  23.749  1.00  0.00           C
ATOM    765  C   GLY X 103       6.852  23.087  22.464  1.00  0.00           C
ATOM    766  O   GLY X 103       7.019  24.024  21.687  1.00  0.00           O
ATOM    767  N   ALA X 104       5.892  22.173  22.307  1.00  0.00           N
ATOM    768  CA  ALA X 104       4.855  22.056  21.292  1.00  0.00           C
ATOM    769  CB  ALA X 104       5.188  20.892  20.374  1.00  0.00           C
ATOM    770  C   ALA X 104       3.464  22.079  21.912  1.00  0.00           C
ATOM    771  O   ALA X 104       3.293  21.632  23.043  1.00  0.00           O
ATOM    772  N   PRO X 105       2.468  22.667  21.243  1.00  0.00           N
ATOM    773  CD  PRO X 105       2.551  23.171  19.892  1.00  0.00           C
ATOM    774  CG  PRO X 105       1.152  23.572  19.424  1.00  0.00           C
ATOM    775  CB  PRO X 105       0.565  24.018  20.755  1.00  0.00           C
ATOM    776  CA  PRO X 105       1.150  23.024  21.741  1.00  0.00           C
ATOM    777  C   PRO X 105       0.191  21.875  22.014  1.00  0.00           C
ATOM    778  O   PRO X 105       0.491  20.754  21.603  1.00  0.00           O
ATOM    779  N   ALA X 106      -0.912  22.147  22.712  1.00  0.00           N
ATOM    780  CA  ALA X 106      -1.994  21.198  22.853  1.00  0.00           C
ATOM    781  CB  ALA X 106      -3.140  21.731  23.719  1.00  0.00           C
ATOM    782  C   ALA X 106      -2.629  21.092  21.476  1.00  0.00           C
ATOM    783  O   ALA X 106      -3.007  22.107  20.896  1.00  0.00           O
ATOM    784  N   GLU X 107      -2.985  19.898  20.984  1.00  0.00           N
ATOM    785  CA  GLU X 107      -3.502  19.639  19.651  1.00  0.00           C
ATOM    786  CB  GLU X 107      -2.420  19.418  18.602  1.00  0.00           C
ATOM    787  CG  GLU X 107      -1.747  20.736  18.277  1.00  0.00           C
ATOM    788  CD  GLU X 107      -0.896  20.724  17.009  1.00  0.00           C
ATOM    789  OE1 GLU X 107      -0.073  19.810  16.840  1.00  0.00           O
ATOM    790  OE2 GLU X 107      -0.924  21.684  16.206  1.00  0.00           O
ATOM    791  C   GLU X 107      -4.393  18.413  19.571  1.00  0.00           C
ATOM    792  O   GLU X 107      -4.102  17.381  20.161  1.00  0.00           O
ATOM    793  N   PHE X 108      -5.384  18.525  18.692  1.00  0.00           N
ATOM    794  CA  PHE X 108      -6.090  17.352  18.220  1.00  0.00           C
ATOM    795  CB  PHE X 108      -7.397  17.765  17.548  1.00  0.00           C
ATOM    796  CG  PHE X 108      -8.412  18.496  18.408  1.00  0.00           C
ATOM    797  CD1 PHE X 108      -8.819  18.048  19.667  1.00  0.00           C
ATOM    798  CE1 PHE X 108      -9.654  18.734  20.543  1.00  0.00           C
ATOM    799  CZ  PHE X 108     -10.234  19.912  20.066  1.00  0.00           C
ATOM    800  CE2 PHE X 108      -9.973  20.326  18.751  1.00  0.00           C
ATOM    801  CD2 PHE X 108      -8.998  19.686  17.976  1.00  0.00           C
ATOM    802  C   PHE X 108      -5.350  16.362  17.337  1.00  0.00           C
ATOM    803  O   PHE X 108      -4.613  16.748  16.430  1.00  0.00           O
ATOM    804  N   TYR X 109      -5.615  15.081  17.610  1.00  0.00           N
ATOM    805  CA  TYR X 109      -5.060  14.046  16.753  1.00  0.00           C
ATOM    806  CB  TYR X 109      -3.757  13.512  17.351  1.00  0.00           C
ATOM    807  CG  TYR X 109      -3.796  12.708  18.634  1.00  0.00           C
ATOM    808  CD1 TYR X 109      -4.164  13.318  19.838  1.00  0.00           C
ATOM    809  CE1 TYR X 109      -4.038  12.526  20.983  1.00  0.00           C
ATOM    810  CZ  TYR X 109      -3.650  11.171  20.965  1.00  0.00           C
ATOM    811  OH  TYR X 109      -3.614  10.416  22.111  1.00  0.00           O
ATOM    812  CE2 TYR X 109      -3.468  10.561  19.711  1.00  0.00           C
ATOM    813  CD2 TYR X 109      -3.513  11.337  18.556  1.00  0.00           C
ATOM    814  C   TYR X 109      -5.980  12.863  16.468  1.00  0.00           C
ATOM    815  O   TYR X 109      -7.088  12.778  16.982  1.00  0.00           O
ATOM    816  N   LEU X 110      -5.611  11.856  15.676  1.00  0.00           N
ATOM    817  CA  LEU X 110      -6.398  10.730  15.211  1.00  0.00           C
ATOM    818  CB  LEU X 110      -6.523  10.899  13.700  1.00  0.00           C
ATOM    819  CG  LEU X 110      -7.386   9.872  12.965  1.00  0.00           C
ATOM    820  CD1 LEU X 110      -8.867  10.094  13.269  1.00  0.00           C
ATOM    821  CD2 LEU X 110      -7.244  10.013  11.458  1.00  0.00           C
ATOM    822  C   LEU X 110      -5.765   9.440  15.721  1.00  0.00           C
ATOM    823  O   LEU X 110      -4.610   9.159  15.393  1.00  0.00           O
ATOM    824  N   GLN X 111      -6.553   8.639  16.436  1.00  0.00           N
ATOM    825  CA  GLN X 111      -6.285   7.250  16.770  1.00  0.00           C
ATOM    826  CB  GLN X 111      -6.647   7.008  18.234  1.00  0.00           C
ATOM    827  CG  GLN X 111      -6.107   5.708  18.830  1.00  0.00           C
ATOM    828  CD  GLN X 111      -7.043   5.279  19.953  1.00  0.00           C
ATOM    829  OE1 GLN X 111      -7.904   4.422  19.799  1.00  0.00           O
ATOM    830  NE2 GLN X 111      -6.836   5.865  21.134  1.00  0.00           N
ATOM    831  C   GLN X 111      -6.950   6.364  15.734  1.00  0.00           C
ATOM    832  O   GLN X 111      -8.131   6.341  15.407  1.00  0.00           O
ATOM    833  N   VAL X 112      -6.079   5.495  15.204  1.00  0.00           N
ATOM    834  CA  VAL X 112      -6.397   4.632  14.082  1.00  0.00           C
ATOM    835  CB  VAL X 112      -5.492   4.893  12.886  1.00  0.00           C
ATOM    836  CG1 VAL X 112      -5.861   4.001  11.707  1.00  0.00           C
ATOM    837  CG2 VAL X 112      -5.586   6.319  12.347  1.00  0.00           C
ATOM    838  C   VAL X 112      -6.285   3.198  14.570  1.00  0.00           C
ATOM    839  O   VAL X 112      -5.229   2.816  15.070  1.00  0.00           O
ATOM    840  N   ASP X 113      -7.322   2.372  14.366  1.00  0.00           N
ATOM    841  CA  ASP X 113      -7.332   1.033  14.902  1.00  0.00           C
ATOM    842  CB  ASP X 113      -8.418   0.839  15.958  1.00  0.00           C
ATOM    843  CG  ASP X 113      -8.261   1.705  17.201  1.00  0.00           C
ATOM    844  OD1 ASP X 113      -7.109   1.753  17.697  1.00  0.00           O
ATOM    845  OD2 ASP X 113      -9.231   2.333  17.662  1.00  0.00           O
ATOM    846  C   ASP X 113      -7.523  -0.087  13.889  1.00  0.00           C
ATOM    847  O   ASP X 113      -7.212  -1.204  14.292  1.00  0.00           O
ATOM    848  N   ARG X 114      -7.914   0.204  12.644  1.00  0.00           N
ATOM    849  CA  ARG X 114      -7.816  -0.716  11.536  1.00  0.00           C
ATOM    850  CB  ARG X 114      -9.092  -1.532  11.343  1.00  0.00           C
ATOM    851  CG  ARG X 114      -9.064  -2.526  10.183  1.00  0.00           C
ATOM    852  CD  ARG X 114     -10.124  -3.607  10.331  1.00  0.00           C
ATOM    853  NE  ARG X 114      -9.919  -4.757   9.440  1.00  0.00           N
ATOM    854  CZ  ARG X 114      -9.201  -5.823   9.826  1.00  0.00           C
ATOM    855  NH1 ARG X 114      -8.496  -5.806  10.967  1.00  0.00           N
ATOM    856  NH2 ARG X 114      -9.083  -6.949   9.117  1.00  0.00           N
ATOM    857  C   ARG X 114      -7.591   0.106  10.265  1.00  0.00           C
ATOM    858  O   ARG X 114      -8.195   1.175  10.132  1.00  0.00           O
ATOM    859  N   PHE X 115      -6.679  -0.332   9.399  1.00  0.00           N
ATOM    860  CA  PHE X 115      -6.301   0.313   8.167  1.00  0.00           C
ATOM    861  CB  PHE X 115      -5.603   1.635   8.499  1.00  0.00           C
ATOM    862  CG  PHE X 115      -4.124   1.478   8.728  1.00  0.00           C
ATOM    863  CD1 PHE X 115      -3.175   2.110   7.906  1.00  0.00           C
ATOM    864  CE1 PHE X 115      -1.809   2.086   8.206  1.00  0.00           C
ATOM    865  CZ  PHE X 115      -1.421   1.463   9.402  1.00  0.00           C
ATOM    866  CE2 PHE X 115      -2.377   0.933  10.278  1.00  0.00           C
ATOM    867  CD2 PHE X 115      -3.737   0.940   9.965  1.00  0.00           C
ATOM    868  C   PHE X 115      -5.584  -0.488   7.085  1.00  0.00           C
ATOM    869  O   PHE X 115      -4.974  -1.503   7.427  1.00  0.00           O
ATOM    870  N   SER X 116      -5.737  -0.082   5.827  1.00  0.00           N
ATOM    871  CA  SER X 116      -5.069  -0.721   4.714  1.00  0.00           C
ATOM    872  CB  SER X 116      -5.983  -1.663   3.918  1.00  0.00           C
ATOM    873  OG  SER X 116      -6.552  -2.621   4.784  1.00  0.00           O
ATOM    874  C   SER X 116      -4.163   0.121   3.832  1.00  0.00           C
ATOM    875  O   SER X 116      -4.619   1.224   3.539  1.00  0.00           O
ATOM    876  N   LEU X 117      -2.968  -0.277   3.392  1.00  0.00           N
ATOM    877  CA  LEU X 117      -2.183   0.349   2.342  1.00  0.00           C
ATOM    878  CB  LEU X 117      -0.768  -0.191   2.469  1.00  0.00           C
ATOM    879  CG  LEU X 117       0.217   0.399   1.465  1.00  0.00           C
ATOM    880  CD1 LEU X 117       0.469   1.903   1.587  1.00  0.00           C
ATOM    881  CD2 LEU X 117       1.544  -0.333   1.656  1.00  0.00           C
ATOM    882  C   LEU X 117      -2.780   0.108   0.956  1.00  0.00           C
ATOM    883  O   LEU X 117      -3.041  -1.035   0.605  1.00  0.00           O
ATOM    884  N   LEU X 118      -3.025   1.226   0.272  1.00  0.00           N
ATOM    885  CA  LEU X 118      -3.484   1.181  -1.109  1.00  0.00           C
ATOM    886  CB  LEU X 118      -4.551   2.239  -1.374  1.00  0.00           C
ATOM    887  CG  LEU X 118      -5.989   2.000  -0.941  1.00  0.00           C
ATOM    888  CD1 LEU X 118      -6.831   3.204  -1.345  1.00  0.00           C
ATOM    889  CD2 LEU X 118      -6.592   0.720  -1.523  1.00  0.00           C
ATOM    890  C   LEU X 118      -2.322   1.198  -2.086  1.00  0.00           C
ATOM    891  O   LEU X 118      -1.324   1.854  -1.784  1.00  0.00           O
ATOM    892  N   PRO X 119      -2.396   0.660  -3.298  1.00  0.00           N
ATOM    893  CD  PRO X 119      -3.634   0.032  -3.746  1.00  0.00           C
ATOM    894  CG  PRO X 119      -3.430  -0.148  -5.245  1.00  0.00           C
ATOM    895  CB  PRO X 119      -1.910  -0.266  -5.295  1.00  0.00           C
ATOM    896  CA  PRO X 119      -1.423   0.836  -4.362  1.00  0.00           C
ATOM    897  C   PRO X 119      -1.242   2.218  -4.972  1.00  0.00           C
ATOM    898  O   PRO X 119      -0.183   2.385  -5.579  1.00  0.00           O
ATOM    899  N   THR X 120      -2.232   3.117  -4.927  1.00  0.00           N
ATOM    900  CA  THR X 120      -2.325   4.456  -5.443  1.00  0.00           C
ATOM    901  CB  THR X 120      -3.706   5.056  -5.199  1.00  0.00           C
ATOM    902  CG2 THR X 120      -4.035   6.293  -6.043  1.00  0.00           C
ATOM    903  OG1 THR X 120      -4.719   4.081  -5.247  1.00  0.00           O
ATOM    904  C   THR X 120      -1.251   5.387  -4.889  1.00  0.00           C
ATOM    905  O   THR X 120      -0.919   5.365  -3.706  1.00  0.00           O
ATOM    906  N   GLU X 121      -0.547   6.182  -5.697  1.00  0.00           N
ATOM    907  CA  GLU X 121       0.708   6.840  -5.398  1.00  0.00           C
ATOM    908  CB  GLU X 121       1.985   6.089  -5.756  1.00  0.00           C
ATOM    909  CG  GLU X 121       3.079   6.391  -4.743  1.00  0.00           C
ATOM    910  CD  GLU X 121       4.352   5.539  -4.728  1.00  0.00           C
ATOM    911  OE1 GLU X 121       4.119   4.322  -4.655  1.00  0.00           O
ATOM    912  OE2 GLU X 121       5.523   5.977  -4.703  1.00  0.00           O
ATOM    913  C   GLU X 121       0.739   8.223  -6.035  1.00  0.00           C
ATOM    914  O   GLU X 121       0.309   8.404  -7.168  1.00  0.00           O
ATOM    915  N   GLN X 122       1.252   9.211  -5.294  1.00  0.00           N
ATOM    916  CA  GLN X 122       1.090  10.602  -5.658  1.00  0.00           C
ATOM    917  CB  GLN X 122      -0.241  11.090  -5.100  1.00  0.00           C
ATOM    918  CG  GLN X 122      -1.530  10.665  -5.796  1.00  0.00           C
ATOM    919  CD  GLN X 122      -2.821  11.047  -5.079  1.00  0.00           C
ATOM    920  OE1 GLN X 122      -2.901  11.992  -4.304  1.00  0.00           O
ATOM    921  NE2 GLN X 122      -3.959  10.493  -5.498  1.00  0.00           N
ATOM    922  C   GLN X 122       2.201  11.505  -5.141  1.00  0.00           C
ATOM    923  O   GLN X 122       2.781  11.200  -4.097  1.00  0.00           O
ATOM    924  N   PRO X 123       2.656  12.556  -5.829  1.00  0.00           N
ATOM    925  CD  PRO X 123       2.236  13.030  -7.136  1.00  0.00           C
ATOM    926  CG  PRO X 123       2.749  14.462  -7.280  1.00  0.00           C
ATOM    927  CB  PRO X 123       3.989  14.492  -6.393  1.00  0.00           C
ATOM    928  CA  PRO X 123       3.664  13.464  -5.323  1.00  0.00           C
ATOM    929  C   PRO X 123       3.165  14.168  -4.074  1.00  0.00           C
ATOM    930  O   PRO X 123       1.978  14.119  -3.772  1.00  0.00           O
ATOM    931  N   ARG X 124       4.114  14.716  -3.297  1.00  0.00           N
ATOM    932  CA  ARG X 124       3.871  15.366  -2.032  1.00  0.00           C
ATOM    933  CB  ARG X 124       4.812  14.885  -0.934  1.00  0.00           C
ATOM    934  CG  ARG X 124       4.797  13.374  -0.700  1.00  0.00           C
ATOM    935  CD  ARG X 124       5.652  12.936   0.477  1.00  0.00           C
ATOM    936  NE  ARG X 124       6.960  12.507  -0.031  1.00  0.00           N
ATOM    937  CZ  ARG X 124       7.897  11.808   0.624  1.00  0.00           C
ATOM    938  NH1 ARG X 124       7.978  11.736   1.961  1.00  0.00           N
ATOM    939  NH2 ARG X 124       8.893  11.229  -0.076  1.00  0.00           N
ATOM    940  C   ARG X 124       3.843  16.883  -2.116  1.00  0.00           C
ATOM    941  O   ARG X 124       4.733  17.439  -2.749  1.00  0.00           O
ATOM    942  N   LEU X 125       2.943  17.444  -1.292  1.00  0.00           N
ATOM    943  CA  LEU X 125       2.663  18.867  -1.266  1.00  0.00           C
ATOM    944  CB  LEU X 125       1.547  19.302  -2.216  1.00  0.00           C
ATOM    945  CG  LEU X 125       1.853  19.436  -3.703  1.00  0.00           C
ATOM    946  CD1 LEU X 125       0.538  19.870  -4.329  1.00  0.00           C
ATOM    947  CD2 LEU X 125       3.031  20.403  -3.851  1.00  0.00           C
ATOM    948  C   LEU X 125       2.306  19.209   0.168  1.00  0.00           C
ATOM    949  O   LEU X 125       1.384  18.707   0.814  1.00  0.00           O
ATOM    950  N   ARG X 126       3.151  20.064   0.759  1.00  0.00           N
ATOM    951  CA  ARG X 126       3.068  20.415   2.166  1.00  0.00           C
ATOM    952  CB  ARG X 126       4.247  21.268   2.628  1.00  0.00           C
ATOM    953  CG  ARG X 126       5.583  20.530   2.583  1.00  0.00           C
ATOM    954  CD  ARG X 126       6.616  21.325   3.383  1.00  0.00           C
ATOM    955  NE  ARG X 126       7.964  20.766   3.224  1.00  0.00           N
ATOM    956  CZ  ARG X 126       8.567  19.774   3.882  1.00  0.00           C
ATOM    957  NH1 ARG X 126       7.967  19.160   4.920  1.00  0.00           N
ATOM    958  NH2 ARG X 126       9.767  19.368   3.431  1.00  0.00           N
ATOM    959  C   ARG X 126       1.762  21.176   2.334  1.00  0.00           C
ATOM    960  O   ARG X 126       1.386  21.922   1.431  1.00  0.00           O
ATOM    961  N   VAL X 127       1.146  20.939   3.489  1.00  0.00           N
ATOM    962  CA  VAL X 127      -0.123  21.494   3.911  1.00  0.00           C
ATOM    963  CB  VAL X 127      -1.275  20.509   3.685  1.00  0.00           C
ATOM    964  CG1 VAL X 127      -1.649  20.508   2.202  1.00  0.00           C
ATOM    965  CG2 VAL X 127      -1.097  19.098   4.222  1.00  0.00           C
ATOM    966  C   VAL X 127      -0.039  21.937   5.363  1.00  0.00           C
ATOM    967  O   VAL X 127       0.732  21.382   6.149  1.00  0.00           O
ATOM    968  N   PRO X 128      -0.903  22.822   5.812  1.00  0.00           N
ATOM    969  CD  PRO X 128      -1.858  23.565   5.011  1.00  0.00           C
ATOM    970  CG  PRO X 128      -2.724  24.396   5.966  1.00  0.00           C
ATOM    971  CB  PRO X 128      -1.808  24.486   7.183  1.00  0.00           C
ATOM    972  CA  PRO X 128      -0.932  23.237   7.199  1.00  0.00           C
ATOM    973  C   PRO X 128      -1.527  22.174   8.108  1.00  0.00           C
ATOM    974  O   PRO X 128      -2.258  21.291   7.655  1.00  0.00           O
ATOM    975  N   GLY X 129      -1.093  22.269   9.362  1.00  0.00           N
ATOM    976  CA  GLY X 129      -1.698  21.558  10.472  1.00  0.00           C
ATOM    977  C   GLY X 129      -3.149  21.930  10.768  1.00  0.00           C
ATOM    978  O   GLY X 129      -3.490  23.108  10.672  1.00  0.00           O
ATOM    979  N   CYS X 130      -4.018  20.942  10.979  1.00  0.00           N
ATOM    980  CA  CYS X 130      -5.456  21.098  11.119  1.00  0.00           C
ATOM    981  CB  CYS X 130      -6.097  19.735  11.001  1.00  0.00           C
ATOM    982  SG  CYS X 130      -5.336  18.528  12.123  1.00  0.00           S
ATOM    983  C   CYS X 130      -5.958  21.799  12.377  1.00  0.00           C
ATOM    984  O   CYS X 130      -7.146  22.124  12.392  1.00  0.00           O
ATOM    985  N   ASN X 131      -5.076  21.989  13.359  1.00  0.00           N
ATOM    986  CA  ASN X 131      -5.478  22.826  14.477  1.00  0.00           C
ATOM    987  CB  ASN X 131      -4.790  22.304  15.730  1.00  0.00           C
ATOM    988  CG  ASN X 131      -5.223  20.884  16.098  1.00  0.00           C
ATOM    989  OD1 ASN X 131      -6.302  20.693  16.649  1.00  0.00           O
ATOM    990  ND2 ASN X 131      -4.410  19.886  15.766  1.00  0.00           N
ATOM    991  C   ASN X 131      -5.129  24.289  14.243  1.00  0.00           C
ATOM    992  O   ASN X 131      -5.649  25.128  14.967  1.00  0.00           O
ATOM    993  N   GLN X 132      -4.505  24.704  13.134  1.00  0.00           N
ATOM    994  CA  GLN X 132      -4.056  26.067  12.919  1.00  0.00           C
ATOM    995  CB  GLN X 132      -2.785  26.140  12.067  1.00  0.00           C
ATOM    996  CG  GLN X 132      -1.646  25.315  12.639  1.00  0.00           C
ATOM    997  CD  GLN X 132      -0.651  24.763  11.632  1.00  0.00           C
ATOM    998  OE1 GLN X 132      -0.720  24.998  10.425  1.00  0.00           O
ATOM    999  NE2 GLN X 132       0.288  23.886  12.029  1.00  0.00           N
ATOM   1000  C   GLN X 132      -5.098  26.986  12.315  1.00  0.00           C
ATOM   1001  O   GLN X 132      -4.943  27.834  11.449  1.00  0.00           O
ATOM   1002  N   ASP X 133      -6.334  26.899  12.830  1.00  0.00           N
ATOM   1003  CA  ASP X 133      -7.559  27.495  12.358  1.00  0.00           C
ATOM   1004  CB  ASP X 133      -8.437  26.529  11.557  1.00  0.00           C
ATOM   1005  CG  ASP X 133      -7.784  26.166  10.225  1.00  0.00           C
ATOM   1006  OD1 ASP X 133      -7.248  25.039  10.116  1.00  0.00           O
ATOM   1007  OD2 ASP X 133      -7.811  27.032   9.325  1.00  0.00           O
ATOM   1008  C   ASP X 133      -8.400  28.026  13.507  1.00  0.00           C
ATOM   1009  O   ASP X 133      -8.484  27.299  14.502  1.00  0.00           O
ATOM   1010  N   LEU X 134      -9.031  29.200  13.391  1.00  0.00           N
ATOM   1011  CA  LEU X 134      -9.589  29.881  14.540  1.00  0.00           C
ATOM   1012  CB  LEU X 134     -10.037  31.284  14.139  1.00  0.00           C
ATOM   1013  CG  LEU X 134      -8.978  32.194  13.528  1.00  0.00           C
ATOM   1014  CD1 LEU X 134      -9.536  33.610  13.559  1.00  0.00           C
ATOM   1015  CD2 LEU X 134      -7.650  32.276  14.273  1.00  0.00           C
ATOM   1016  C   LEU X 134     -10.676  29.129  15.276  1.00  0.00           C
ATOM   1017  O   LEU X 134     -10.617  29.125  16.503  1.00  0.00           O
ATOM   1018  N   ASP X 135     -11.533  28.398  14.560  1.00  0.00           N
ATOM   1019  CA  ASP X 135     -12.516  27.498  15.133  1.00  0.00           C
ATOM   1020  CB  ASP X 135     -13.570  26.885  14.220  1.00  0.00           C
ATOM   1021  CG  ASP X 135     -13.255  26.846  12.726  1.00  0.00           C
ATOM   1022  OD1 ASP X 135     -12.048  26.850  12.409  1.00  0.00           O
ATOM   1023  OD2 ASP X 135     -14.170  26.864  11.871  1.00  0.00           O
ATOM   1024  C   ASP X 135     -11.933  26.359  15.955  1.00  0.00           C
ATOM   1025  O   ASP X 135     -12.543  25.854  16.896  1.00  0.00           O
ATOM   1026  N   VAL X 136     -10.700  25.929  15.660  1.00  0.00           N
ATOM   1027  CA  VAL X 136     -10.130  24.768  16.310  1.00  0.00           C
ATOM   1028  CB  VAL X 136      -9.328  23.970  15.288  1.00  0.00           C
ATOM   1029  CG1 VAL X 136      -8.874  22.643  15.893  1.00  0.00           C
ATOM   1030  CG2 VAL X 136     -10.132  23.550  14.060  1.00  0.00           C
ATOM   1031  C   VAL X 136      -9.390  25.246  17.552  1.00  0.00           C
ATOM   1032  O   VAL X 136      -9.410  24.611  18.612  1.00  0.00           O
ATOM   1033  N   GLN X 137      -8.723  26.393  17.475  1.00  0.00           N
ATOM   1034  CA  GLN X 137      -8.116  27.052  18.621  1.00  0.00           C
ATOM   1035  CB  GLN X 137      -7.369  28.288  18.139  1.00  0.00           C
ATOM   1036  CG  GLN X 137      -6.122  27.971  17.314  1.00  0.00           C
ATOM   1037  CD  GLN X 137      -5.067  27.188  18.085  1.00  0.00           C
ATOM   1038  OE1 GLN X 137      -4.826  27.271  19.284  1.00  0.00           O
ATOM   1039  NE2 GLN X 137      -4.438  26.221  17.419  1.00  0.00           N
ATOM   1040  C   GLN X 137      -9.129  27.391  19.711  1.00  0.00           C
ATOM   1041  O   GLN X 137      -8.948  27.156  20.901  1.00  0.00           O
ATOM   1042  N   LYS X 138     -10.338  27.779  19.313  1.00  0.00           N
ATOM   1043  CA  LYS X 138     -11.470  27.968  20.209  1.00  0.00           C
ATOM   1044  CB  LYS X 138     -12.540  28.799  19.499  1.00  0.00           C
ATOM   1045  CG  LYS X 138     -13.928  28.939  20.105  1.00  0.00           C
ATOM   1046  CD  LYS X 138     -14.852  29.679  19.129  1.00  0.00           C
ATOM   1047  CE  LYS X 138     -16.232  29.845  19.766  1.00  0.00           C
ATOM   1048  NZ  LYS X 138     -17.143  30.608  18.898  1.00  0.00           N
ATOM   1049  C   LYS X 138     -12.142  26.671  20.647  1.00  0.00           C
ATOM   1050  O   LYS X 138     -12.532  26.595  21.807  1.00  0.00           O
ATOM   1051  N   LYS X 139     -12.230  25.640  19.797  1.00  0.00           N
ATOM   1052  CA  LYS X 139     -12.655  24.312  20.178  1.00  0.00           C
ATOM   1053  CB  LYS X 139     -12.815  23.484  18.900  1.00  0.00           C
ATOM   1054  CG  LYS X 139     -13.607  22.225  19.244  1.00  0.00           C
ATOM   1055  CD  LYS X 139     -13.658  21.164  18.150  1.00  0.00           C
ATOM   1056  CE  LYS X 139     -14.482  20.000  18.678  1.00  0.00           C
ATOM   1057  NZ  LYS X 139     -14.818  19.003  17.647  1.00  0.00           N
ATOM   1058  C   LYS X 139     -11.709  23.673  21.185  1.00  0.00           C
ATOM   1059  O   LYS X 139     -12.176  23.038  22.121  1.00  0.00           O
ATOM   1060  N   LEU X 140     -10.421  24.020  21.086  1.00  0.00           N
ATOM   1061  CA  LEU X 140      -9.357  23.783  22.034  1.00  0.00           C
ATOM   1062  CB  LEU X 140      -7.998  23.810  21.340  1.00  0.00           C
ATOM   1063  CG  LEU X 140      -7.562  22.517  20.652  1.00  0.00           C
ATOM   1064  CD1 LEU X 140      -6.236  22.846  19.966  1.00  0.00           C
ATOM   1065  CD2 LEU X 140      -7.351  21.327  21.577  1.00  0.00           C
ATOM   1066  C   LEU X 140      -9.490  24.556  23.344  1.00  0.00           C
ATOM   1067  O   LEU X 140      -9.435  23.935  24.398  1.00  0.00           O
ATOM   1068  N   TYR X 141      -9.787  25.855  23.302  1.00  0.00           N
ATOM   1069  CA  TYR X 141      -9.898  26.640  24.513  1.00  0.00           C
ATOM   1070  CB  TYR X 141      -9.886  28.108  24.117  1.00  0.00           C
ATOM   1071  CG  TYR X 141      -9.860  29.197  25.155  1.00  0.00           C
ATOM   1072  CD1 TYR X 141      -9.221  28.961  26.375  1.00  0.00           C
ATOM   1073  CE1 TYR X 141      -9.223  30.017  27.289  1.00  0.00           C
ATOM   1074  CZ  TYR X 141      -9.889  31.224  27.018  1.00  0.00           C
ATOM   1075  OH  TYR X 141      -9.958  32.200  27.966  1.00  0.00           O
ATOM   1076  CE2 TYR X 141     -10.525  31.462  25.789  1.00  0.00           C
ATOM   1077  CD2 TYR X 141     -10.428  30.440  24.839  1.00  0.00           C
ATOM   1078  C   TYR X 141     -11.076  26.230  25.379  1.00  0.00           C
ATOM   1079  O   TYR X 141     -11.036  26.327  26.602  1.00  0.00           O
ATOM   1080  N   ASP X 142     -12.137  25.765  24.714  1.00  0.00           N
ATOM   1081  CA  ASP X 142     -13.253  25.029  25.284  1.00  0.00           C
ATOM   1082  CB  ASP X 142     -14.261  24.804  24.155  1.00  0.00           C
ATOM   1083  CG  ASP X 142     -15.695  24.546  24.585  1.00  0.00           C
ATOM   1084  OD1 ASP X 142     -15.889  24.347  25.802  1.00  0.00           O
ATOM   1085  OD2 ASP X 142     -16.627  24.547  23.752  1.00  0.00           O
ATOM   1086  C   ASP X 142     -12.901  23.744  26.016  1.00  0.00           C
ATOM   1087  O   ASP X 142     -13.424  23.475  27.097  1.00  0.00           O
ATOM   1088  N   CYS X 143     -11.926  22.957  25.529  1.00  0.00           N
ATOM   1089  CA  CYS X 143     -11.407  21.777  26.179  1.00  0.00           C
ATOM   1090  CB  CYS X 143     -10.771  20.761  25.235  1.00  0.00           C
ATOM   1091  SG  CYS X 143     -11.973  20.434  23.931  1.00  0.00           S
ATOM   1092  C   CYS X 143     -10.446  22.105  27.318  1.00  0.00           C
ATOM   1093  O   CYS X 143     -10.497  21.359  28.286  1.00  0.00           O
ATOM   1094  N   LEU X 144      -9.673  23.193  27.261  1.00  0.00           N
ATOM   1095  CA  LEU X 144      -8.436  23.518  27.949  1.00  0.00           C
ATOM   1096  CB  LEU X 144      -7.337  23.374  26.891  1.00  0.00           C
ATOM   1097  CG  LEU X 144      -7.184  22.129  26.025  1.00  0.00           C
ATOM   1098  CD1 LEU X 144      -6.070  22.341  25.004  1.00  0.00           C
ATOM   1099  CD2 LEU X 144      -6.806  20.962  26.923  1.00  0.00           C
ATOM   1100  C   LEU X 144      -8.462  24.921  28.528  1.00  0.00           C
ATOM   1101  O   LEU X 144      -8.087  25.889  27.881  1.00  0.00           O
ATOM   1102  N   GLU X 145      -9.018  25.098  29.728  1.00  0.00           N
ATOM   1103  CA  GLU X 145      -9.336  26.393  30.293  1.00  0.00           C
ATOM   1104  CB  GLU X 145      -9.902  26.191  31.690  1.00  0.00           C
ATOM   1105  CG  GLU X 145     -11.145  25.305  31.846  1.00  0.00           C
ATOM   1106  CD  GLU X 145     -10.720  23.908  32.252  1.00  0.00           C
ATOM   1107  OE1 GLU X 145     -10.290  23.173  31.329  1.00  0.00           O
ATOM   1108  OE2 GLU X 145     -10.679  23.546  33.451  1.00  0.00           O
ATOM   1109  C   GLU X 145      -8.195  27.398  30.240  1.00  0.00           C
ATOM   1110  O   GLU X 145      -8.472  28.594  30.320  1.00  0.00           O
ATOM   1111  N   GLU X 146      -6.935  26.965  30.201  1.00  0.00           N
ATOM   1112  CA  GLU X 146      -5.698  27.721  30.130  1.00  0.00           C
ATOM   1113  CB  GLU X 146      -4.730  27.071  31.109  1.00  0.00           C
ATOM   1114  CG  GLU X 146      -4.143  25.781  30.535  1.00  0.00           C
ATOM   1115  CD  GLU X 146      -3.536  24.791  31.519  1.00  0.00           C
ATOM   1116  OE1 GLU X 146      -2.482  25.150  32.080  1.00  0.00           O
ATOM   1117  OE2 GLU X 146      -4.121  23.724  31.793  1.00  0.00           O
ATOM   1118  C   GLU X 146      -5.079  27.948  28.757  1.00  0.00           C
ATOM   1119  O   GLU X 146      -4.018  28.578  28.705  1.00  0.00           O
ATOM   1120  N   HIS X 147      -5.623  27.368  27.683  1.00  0.00           N
ATOM   1121  CA  HIS X 147      -5.152  27.558  26.318  1.00  0.00           C
ATOM   1122  CB  HIS X 147      -5.828  26.571  25.372  1.00  0.00           C
ATOM   1123  CG  HIS X 147      -5.306  26.510  23.963  1.00  0.00           C
ATOM   1124  ND1 HIS X 147      -3.981  26.290  23.619  1.00  0.00           N
ATOM   1125  CE1 HIS X 147      -3.847  26.179  22.298  1.00  0.00           C
ATOM   1126  NE2 HIS X 147      -5.062  26.403  21.782  1.00  0.00           N
ATOM   1127  CD2 HIS X 147      -5.973  26.682  22.783  1.00  0.00           C
ATOM   1128  C   HIS X 147      -5.214  29.009  25.893  1.00  0.00           C
ATOM   1129  O   HIS X 147      -6.155  29.724  26.245  1.00  0.00           O
HETATM 1130  N   NME X 148      -4.251  29.418  25.065  1.00  0.00           N
HETATM 1131  CH3 NME X 148      -4.114  30.752  24.504  1.00  0.00           C
CONECT    1    2
CONECT    2    1    3    4
CONECT    3    2
CONECT    4    5    2
CONECT   44   45   42
CONECT   45   44   46   50
CONECT   46   45   47   48
CONECT   47   46
CONECT   48   46   49
CONECT   49   48
CONECT   50   45   51   52
CONECT   51   50
CONECT   80   81   78
CONECT   81   80   82   86
CONECT   82   81   83   84
CONECT   83   82
CONECT   84   82   85
CONECT   85   84
CONECT   86   81   87   88
CONECT   87   86
CONECT 1128 1121 1129 1130
CONECT 1130 1131 1128
CONECT 1131 1130
END
