# Supplementary material for: Conformational plasticity and allosteric communication networks explain Shelterin protein TPP1 binding to human telomerase
Source: Commun Chem. 2023 Nov 7;6:242. doi: 10.1038/s42004-023-01040-y (PMC10630336; doi:10.1038/s42004-023-01040-y)
Supplement: Supplementary file 4 — Supplementary Data 1 [file 42004_2023_1040_MOESM4_ESM.zip › Nuove_TPP1_structures/╬öK2.pdb]

HELIX    1   1 ILE X    6  GLY X   12  1                                   7
HELIX    2   2 ARG X   66  THR X   71  1                                   6
HELIX    3   3 LEU X  134  CYS X  143  1                                  10
SHEET    1   1 1 ARG X  20  LEU X  28  0
SHEET    2   2 1 ALA X  49  ASP X  55  0
SHEET    3   3 1 SER X  59  VAL X  64  0
SHEET    4   4 1 LEU X  87  GLN X  98  0
SHEET    5   5 1 GLU X 107  LEU X 118  0
CRYST1    0.000    0.000    0.000  90.00  90.00  90.00 P 1           1
HETATM    1  CH3 ACE X   1     -10.581  14.222  -5.031  1.00  0.00           C
HETATM    2  C   ACE X   1     -10.583  13.942  -3.537  1.00  0.00           C
HETATM    3  O   ACE X   1     -11.457  13.227  -3.034  1.00  0.00           O
ATOM      4  N   LEU X   2      -9.722  14.662  -2.824  1.00  0.00           N
ATOM      5  CA  LEU X   2      -9.694  14.723  -1.370  1.00  0.00           C
ATOM      6  CB  LEU X   2      -8.262  15.014  -0.946  1.00  0.00           C
ATOM      7  CG  LEU X   2      -7.268  13.918  -1.315  1.00  0.00           C
ATOM      8  CD1 LEU X   2      -5.853  14.373  -0.947  1.00  0.00           C
ATOM      9  CD2 LEU X   2      -7.500  12.510  -0.753  1.00  0.00           C
ATOM     10  C   LEU X   2     -10.644  15.736  -0.740  1.00  0.00           C
ATOM     11  O   LEU X   2     -10.961  16.786  -1.280  1.00  0.00           O
ATOM     12  N   ARG X   3     -11.050  15.423   0.494  1.00  0.00           N
ATOM     13  CA  ARG X   3     -11.882  16.272   1.335  1.00  0.00           C
ATOM     14  CB  ARG X   3     -13.323  15.777   1.268  1.00  0.00           C
ATOM     15  CG  ARG X   3     -13.573  14.379   1.820  1.00  0.00           C
ATOM     16  CD  ARG X   3     -14.982  13.849   1.599  1.00  0.00           C
ATOM     17  NE  ARG X   3     -15.826  14.771   2.348  1.00  0.00           N
ATOM     18  CZ  ARG X   3     -17.170  14.850   2.292  1.00  0.00           C
ATOM     19  NH1 ARG X   3     -17.980  13.829   1.975  1.00  0.00           N
ATOM     20  NH2 ARG X   3     -17.808  15.954   2.682  1.00  0.00           N
ATOM     21  C   ARG X   3     -11.456  16.371   2.793  1.00  0.00           C
ATOM     22  O   ARG X   3     -10.837  15.438   3.303  1.00  0.00           O
ATOM     23  N   PRO X   4     -11.645  17.504   3.482  1.00  0.00           N
ATOM     24  CD  PRO X   4     -12.305  18.730   3.067  1.00  0.00           C
ATOM     25  CG  PRO X   4     -12.778  19.532   4.266  1.00  0.00           C
ATOM     26  CB  PRO X   4     -11.776  19.056   5.317  1.00  0.00           C
ATOM     27  CA  PRO X   4     -11.244  17.711   4.855  1.00  0.00           C
ATOM     28  C   PRO X   4     -11.892  16.626   5.714  1.00  0.00           C
ATOM     29  O   PRO X   4     -13.004  16.218   5.381  1.00  0.00           O
ATOM     30  N   TRP X   5     -11.318  16.211   6.841  1.00  0.00           N
ATOM     31  CA  TRP X   5     -11.893  15.377   7.880  1.00  0.00           C
ATOM     32  CB  TRP X   5     -11.844  13.920   7.419  1.00  0.00           C
ATOM     33  CG  TRP X   5     -10.473  13.342   7.241  1.00  0.00           C
ATOM     34  CD1 TRP X   5      -9.945  13.278   5.999  1.00  0.00           C
ATOM     35  NE1 TRP X   5      -8.795  12.513   5.967  1.00  0.00           N
ATOM     36  CE2 TRP X   5      -8.586  11.984   7.225  1.00  0.00           C
ATOM     37  CZ2 TRP X   5      -7.534  11.190   7.697  1.00  0.00           C
ATOM     38  CH2 TRP X   5      -7.482  10.857   9.050  1.00  0.00           C
ATOM     39  CZ3 TRP X   5      -8.408  11.445   9.917  1.00  0.00           C
ATOM     40  CE3 TRP X   5      -9.388  12.310   9.448  1.00  0.00           C
ATOM     41  CD2 TRP X   5      -9.551  12.579   8.077  1.00  0.00           C
ATOM     42  C   TRP X   5     -11.317  15.572   9.272  1.00  0.00           C
ATOM     43  O   TRP X   5     -11.981  15.143  10.211  1.00  0.00           O
ATOM     44  N   ILE X   6     -10.136  16.198   9.353  1.00  0.00           N
ATOM     45  CA  ILE X   6      -9.332  16.239  10.551  1.00  0.00           C
ATOM     46  CB  ILE X   6      -7.848  16.469  10.274  1.00  0.00           C
ATOM     47  CG2 ILE X   6      -7.013  16.800  11.504  1.00  0.00           C
ATOM     48  CG1 ILE X   6      -7.264  15.169   9.739  1.00  0.00           C
ATOM     49  CD  ILE X   6      -6.049  15.370   8.828  1.00  0.00           C
ATOM     50  C   ILE X   6      -9.952  17.213  11.537  1.00  0.00           C
ATOM     51  O   ILE X   6     -10.014  16.936  12.735  1.00  0.00           O
ATOM     52  N   ARG X   7     -10.390  18.378  11.041  1.00  0.00           N
ATOM     53  CA  ARG X   7     -10.873  19.524  11.779  1.00  0.00           C
ATOM     54  CB  ARG X   7     -11.016  20.829  11.010  1.00  0.00           C
ATOM     55  CG  ARG X   7     -11.028  22.024  11.960  1.00  0.00           C
ATOM     56  CD  ARG X   7     -11.215  23.376  11.284  1.00  0.00           C
ATOM     57  NE  ARG X   7     -11.154  24.479  12.243  1.00  0.00           N
ATOM     58  CZ  ARG X   7     -12.154  24.925  13.019  1.00  0.00           C
ATOM     59  NH1 ARG X   7     -13.414  24.497  12.894  1.00  0.00           N
ATOM     60  NH2 ARG X   7     -11.974  25.809  14.009  1.00  0.00           N
ATOM     61  C   ARG X   7     -12.170  19.111  12.473  1.00  0.00           C
ATOM     62  O   ARG X   7     -12.288  19.387  13.669  1.00  0.00           O
ATOM     63  N   GLU X   8     -13.027  18.315  11.829  1.00  0.00           N
ATOM     64  CA  GLU X   8     -14.214  17.699  12.371  1.00  0.00           C
ATOM     65  CB  GLU X   8     -15.259  17.470  11.290  1.00  0.00           C
ATOM     66  CG  GLU X   8     -15.638  18.744  10.539  1.00  0.00           C
ATOM     67  CD  GLU X   8     -17.116  19.032  10.351  1.00  0.00           C
ATOM     68  OE1 GLU X   8     -17.875  19.318  11.302  1.00  0.00           O
ATOM     69  OE2 GLU X   8     -17.617  18.945   9.204  1.00  0.00           O
ATOM     70  C   GLU X   8     -13.953  16.468  13.245  1.00  0.00           C
ATOM     71  O   GLU X   8     -14.819  16.217  14.071  1.00  0.00           O
ATOM     72  N   LEU X   9     -12.819  15.772  13.165  1.00  0.00           N
ATOM     73  CA  LEU X   9     -12.447  14.666  14.028  1.00  0.00           C
ATOM     74  CB  LEU X   9     -11.627  13.613  13.300  1.00  0.00           C
ATOM     75  CG  LEU X   9     -11.070  12.441  14.114  1.00  0.00           C
ATOM     76  CD1 LEU X   9     -12.128  11.671  14.901  1.00  0.00           C
ATOM     77  CD2 LEU X   9     -10.145  11.672  13.170  1.00  0.00           C
ATOM     78  C   LEU X   9     -11.863  15.135  15.350  1.00  0.00           C
ATOM     79  O   LEU X   9     -12.400  14.834  16.414  1.00  0.00           O
ATOM     80  N   ILE X  10     -10.818  15.976  15.362  1.00  0.00           N
ATOM     81  CA  ILE X  10     -10.233  16.563  16.539  1.00  0.00           C
ATOM     82  CB  ILE X  10      -9.012  17.428  16.218  1.00  0.00           C
ATOM     83  CG2 ILE X  10      -8.254  18.008  17.401  1.00  0.00           C
ATOM     84  CG1 ILE X  10      -7.979  16.672  15.395  1.00  0.00           C
ATOM     85  CD  ILE X  10      -7.419  15.355  15.925  1.00  0.00           C
ATOM     86  C   ILE X  10     -11.259  17.369  17.326  1.00  0.00           C
ATOM     87  O   ILE X  10     -11.449  17.070  18.509  1.00  0.00           O
ATOM     88  N   LEU X  11     -12.076  18.208  16.690  1.00  0.00           N
ATOM     89  CA  LEU X  11     -13.109  18.887  17.438  1.00  0.00           C
ATOM     90  CB  LEU X  11     -13.621  20.038  16.579  1.00  0.00           C
ATOM     91  CG  LEU X  11     -12.662  21.210  16.394  1.00  0.00           C
ATOM     92  CD1 LEU X  11     -13.016  22.164  15.265  1.00  0.00           C
ATOM     93  CD2 LEU X  11     -12.452  22.113  17.609  1.00  0.00           C
ATOM     94  C   LEU X  11     -14.271  18.016  17.901  1.00  0.00           C
ATOM     95  O   LEU X  11     -15.087  18.434  18.704  1.00  0.00           O
ATOM     96  N   GLY X  12     -14.375  16.776  17.398  1.00  0.00           N
ATOM     97  CA  GLY X  12     -15.469  15.859  17.667  1.00  0.00           C
ATOM     98  C   GLY X  12     -16.862  16.212  17.158  1.00  0.00           C
ATOM     99  O   GLY X  12     -17.855  16.049  17.859  1.00  0.00           O
ATOM    100  N   SER X  13     -16.982  16.677  15.918  1.00  0.00           N
ATOM    101  CA  SER X  13     -18.281  16.840  15.302  1.00  0.00           C
ATOM    102  CB  SER X  13     -18.146  17.226  13.832  1.00  0.00           C
ATOM    103  OG  SER X  13     -17.415  18.425  13.671  1.00  0.00           O
ATOM    104  C   SER X  13     -19.148  15.589  15.201  1.00  0.00           C
ATOM    105  O   SER X  13     -18.542  14.522  15.219  1.00  0.00           O
ATOM    106  N   GLU X  14     -20.471  15.648  15.005  1.00  0.00           N
ATOM    107  CA  GLU X  14     -21.329  14.549  14.618  1.00  0.00           C
ATOM    108  CB  GLU X  14     -22.754  14.803  15.098  1.00  0.00           C
ATOM    109  CG  GLU X  14     -23.473  13.579  15.645  1.00  0.00           C
ATOM    110  CD  GLU X  14     -24.790  14.046  16.239  1.00  0.00           C
ATOM    111  OE1 GLU X  14     -25.785  14.002  15.482  1.00  0.00           O
ATOM    112  OE2 GLU X  14     -24.909  14.282  17.458  1.00  0.00           O
ATOM    113  C   GLU X  14     -21.317  14.125  13.157  1.00  0.00           C
ATOM    114  O   GLU X  14     -22.384  13.973  12.573  1.00  0.00           O
ATOM    115  N   THR X  15     -20.140  14.074  12.519  1.00  0.00           N
ATOM    116  CA  THR X  15     -20.017  13.744  11.111  1.00  0.00           C
ATOM    117  CB  THR X  15     -18.517  13.852  10.876  1.00  0.00           C
ATOM    118  CG2 THR X  15     -18.082  13.699   9.421  1.00  0.00           C
ATOM    119  OG1 THR X  15     -18.066  15.161  11.157  1.00  0.00           O
ATOM    120  C   THR X  15     -20.538  12.344  10.811  1.00  0.00           C
ATOM    121  O   THR X  15     -20.449  11.418  11.610  1.00  0.00           O
ATOM    122  N   PRO X  16     -21.006  12.040   9.599  1.00  0.00           N
ATOM    123  CD  PRO X  16     -21.246  12.992   8.531  1.00  0.00           C
ATOM    124  CG  PRO X  16     -21.293  12.227   7.220  1.00  0.00           C
ATOM    125  CB  PRO X  16     -21.789  10.865   7.709  1.00  0.00           C
ATOM    126  CA  PRO X  16     -21.292  10.701   9.141  1.00  0.00           C
ATOM    127  C   PRO X  16     -20.056   9.812   9.188  1.00  0.00           C
ATOM    128  O   PRO X  16     -18.919  10.281   9.114  1.00  0.00           O
ATOM    129  N   SER X  17     -20.279   8.510   9.324  1.00  0.00           N
ATOM    130  CA  SER X  17     -19.347   7.513   9.816  1.00  0.00           C
ATOM    131  CB  SER X  17     -20.078   6.466  10.647  1.00  0.00           C
ATOM    132  OG  SER X  17     -20.627   6.906  11.876  1.00  0.00           O
ATOM    133  C   SER X  17     -18.504   6.860   8.721  1.00  0.00           C
ATOM    134  O   SER X  17     -17.850   5.855   8.978  1.00  0.00           O
ATOM    135  N   SER X  18     -18.543   7.300   7.461  1.00  0.00           N
ATOM    136  CA  SER X  18     -17.710   6.783   6.397  1.00  0.00           C
ATOM    137  CB  SER X  18     -17.863   7.722   5.198  1.00  0.00           C
ATOM    138  OG  SER X  18     -19.178   7.635   4.686  1.00  0.00           O
ATOM    139  C   SER X  18     -16.224   6.765   6.703  1.00  0.00           C
ATOM    140  O   SER X  18     -15.881   7.602   7.532  1.00  0.00           O
ATOM    141  N   PRO X  19     -15.380   5.976   6.012  1.00  0.00           N
ATOM    142  CD  PRO X  19     -15.765   5.023   5.006  1.00  0.00           C
ATOM    143  CG  PRO X  19     -14.466   4.373   4.550  1.00  0.00           C
ATOM    144  CB  PRO X  19     -13.486   4.596   5.697  1.00  0.00           C
ATOM    145  CA  PRO X  19     -13.952   5.932   6.262  1.00  0.00           C
ATOM    146  C   PRO X  19     -13.290   7.078   5.532  1.00  0.00           C
ATOM    147  O   PRO X  19     -13.746   7.553   4.482  1.00  0.00           O
ATOM    148  N   ARG X  20     -12.103   7.516   5.959  1.00  0.00           N
ATOM    149  CA  ARG X  20     -11.388   8.680   5.472  1.00  0.00           C
ATOM    150  CB  ARG X  20     -10.923   9.600   6.594  1.00  0.00           C
ATOM    151  CG  ARG X  20     -11.852   9.876   7.776  1.00  0.00           C
ATOM    152  CD  ARG X  20     -13.180  10.404   7.258  1.00  0.00           C
ATOM    153  NE  ARG X  20     -14.099  10.641   8.378  1.00  0.00           N
ATOM    154  CZ  ARG X  20     -15.431  10.787   8.262  1.00  0.00           C
ATOM    155  NH1 ARG X  20     -16.099  11.189   7.172  1.00  0.00           N
ATOM    156  NH2 ARG X  20     -16.118  10.500   9.380  1.00  0.00           N
ATOM    157  C   ARG X  20     -10.161   8.438   4.603  1.00  0.00           C
ATOM    158  O   ARG X  20      -9.297   7.751   5.131  1.00  0.00           O
ATOM    159  N   ALA X  21      -9.944   8.956   3.395  1.00  0.00           N
ATOM    160  CA  ALA X  21      -8.719   8.765   2.652  1.00  0.00           C
ATOM    161  CB  ALA X  21      -9.066   8.568   1.185  1.00  0.00           C
ATOM    162  C   ALA X  21      -7.777   9.922   2.928  1.00  0.00           C
ATOM    163  O   ALA X  21      -8.198  11.004   3.344  1.00  0.00           O
ATOM    164  N   GLY X  22      -6.494   9.780   2.586  1.00  0.00           N
ATOM    165  CA  GLY X  22      -5.547  10.880   2.573  1.00  0.00           C
ATOM    166  C   GLY X  22      -4.115  10.498   2.235  1.00  0.00           C
ATOM    167  O   GLY X  22      -3.888   9.581   1.449  1.00  0.00           O
ATOM    168  N   GLN X  23      -3.191  11.333   2.725  1.00  0.00           N
ATOM    169  CA  GLN X  23      -1.755  11.169   2.607  1.00  0.00           C
ATOM    170  CB  GLN X  23      -1.160  12.362   1.872  1.00  0.00           C
ATOM    171  CG  GLN X  23       0.064  12.091   0.999  1.00  0.00           C
ATOM    172  CD  GLN X  23       0.651  13.279   0.264  1.00  0.00           C
ATOM    173  OE1 GLN X  23       0.936  14.323   0.845  1.00  0.00           O
ATOM    174  NE2 GLN X  23       0.862  13.177  -1.053  1.00  0.00           N
ATOM    175  C   GLN X  23      -0.981  10.860   3.880  1.00  0.00           C
ATOM    176  O   GLN X  23      -1.331  11.403   4.926  1.00  0.00           O
ATOM    177  N   LEU X  24       0.084  10.082   3.647  1.00  0.00           N
ATOM    178  CA  LEU X  24       1.184   9.746   4.534  1.00  0.00           C
ATOM    179  CB  LEU X  24       1.696   8.348   4.214  1.00  0.00           C
ATOM    180  CG  LEU X  24       2.741   7.855   5.208  1.00  0.00           C
ATOM    181  CD1 LEU X  24       2.928   6.343   5.075  1.00  0.00           C
ATOM    182  CD2 LEU X  24       4.136   8.421   4.995  1.00  0.00           C
ATOM    183  C   LEU X  24       2.279  10.781   4.295  1.00  0.00           C
ATOM    184  O   LEU X  24       2.768  10.858   3.174  1.00  0.00           O
ATOM    185  N   LEU X  25       2.432  11.715   5.239  1.00  0.00           N
ATOM    186  CA  LEU X  25       3.368  12.814   5.135  1.00  0.00           C
ATOM    187  CB  LEU X  25       2.800  13.985   5.924  1.00  0.00           C
ATOM    188  CG  LEU X  25       1.459  14.554   5.477  1.00  0.00           C
ATOM    189  CD1 LEU X  25       1.267  15.753   6.397  1.00  0.00           C
ATOM    190  CD2 LEU X  25       1.437  14.990   4.015  1.00  0.00           C
ATOM    191  C   LEU X  25       4.753  12.377   5.590  1.00  0.00           C
ATOM    192  O   LEU X  25       5.691  12.698   4.866  1.00  0.00           O
ATOM    193  N   GLU X  26       4.879  11.737   6.754  1.00  0.00           N
ATOM    194  CA  GLU X  26       6.158  11.167   7.125  1.00  0.00           C
ATOM    195  CB  GLU X  26       6.958  12.198   7.919  1.00  0.00           C
ATOM    196  CG  GLU X  26       8.477  11.998   7.907  1.00  0.00           C
ATOM    197  CD  GLU X  26       9.304  13.262   8.056  1.00  0.00           C
ATOM    198  OE1 GLU X  26       9.665  13.983   7.100  1.00  0.00           O
ATOM    199  OE2 GLU X  26       9.655  13.626   9.198  1.00  0.00           O
ATOM    200  C   GLU X  26       5.940   9.986   8.061  1.00  0.00           C
ATOM    201  O   GLU X  26       5.005   9.778   8.828  1.00  0.00           O
ATOM    202  N   VAL X  27       6.843   9.016   7.920  1.00  0.00           N
ATOM    203  CA  VAL X  27       6.975   7.967   8.925  1.00  0.00           C
ATOM    204  CB  VAL X  27       7.474   6.661   8.330  1.00  0.00           C
ATOM    205  CG1 VAL X  27       7.695   5.506   9.299  1.00  0.00           C
ATOM    206  CG2 VAL X  27       6.618   6.226   7.146  1.00  0.00           C
ATOM    207  C   VAL X  27       7.899   8.402  10.055  1.00  0.00           C
ATOM    208  O   VAL X  27       8.882   9.078   9.744  1.00  0.00           O
ATOM    209  N   LEU X  28       7.561   8.160  11.323  1.00  0.00           N
ATOM    210  CA  LEU X  28       8.410   8.453  12.460  1.00  0.00           C
ATOM    211  CB  LEU X  28       7.553   9.300  13.403  1.00  0.00           C
ATOM    212  CG  LEU X  28       6.948  10.581  12.858  1.00  0.00           C
ATOM    213  CD1 LEU X  28       6.401  11.350  14.053  1.00  0.00           C
ATOM    214  CD2 LEU X  28       8.008  11.495  12.226  1.00  0.00           C
ATOM    215  C   LEU X  28       8.896   7.180  13.138  1.00  0.00           C
ATOM    216  O   LEU X  28      10.038   7.157  13.591  1.00  0.00           O
ATOM    217  N   GLN X  29       8.151   6.082  13.340  1.00  0.00           N
ATOM    218  CA  GLN X  29       8.381   4.761  13.901  1.00  0.00           C
ATOM    219  CB  GLN X  29       7.680   4.717  15.260  1.00  0.00           C
ATOM    220  CG  GLN X  29       7.857   3.335  15.887  1.00  0.00           C
ATOM    221  CD  GLN X  29       7.321   3.145  17.291  1.00  0.00           C
ATOM    222  OE1 GLN X  29       6.974   4.093  18.005  1.00  0.00           O
ATOM    223  NE2 GLN X  29       7.258   1.910  17.792  1.00  0.00           N
ATOM    224  C   GLN X  29       7.820   3.804  12.869  1.00  0.00           C
ATOM    225  O   GLN X  29       6.661   3.985  12.471  1.00  0.00           O
ATOM    226  N   ASP X  30       8.607   2.838  12.400  1.00  0.00           N
ATOM    227  CA  ASP X  30       8.195   1.774  11.506  1.00  0.00           C
ATOM    228  CB  ASP X  30       8.958   1.810  10.183  1.00  0.00           C
ATOM    229  CG  ASP X  30       8.354   0.883   9.137  1.00  0.00           C
ATOM    230  OD1 ASP X  30       7.131   0.617   9.185  1.00  0.00           O
ATOM    231  OD2 ASP X  30       9.058   0.317   8.276  1.00  0.00           O
ATOM    232  C   ASP X  30       8.189   0.430  12.225  1.00  0.00           C
ATOM    233  O   ASP X  30       8.935   0.090  13.146  1.00  0.00           O
ATOM    234  N   ALA X  31       7.316  -0.439  11.708  1.00  0.00           N
ATOM    235  CA  ALA X  31       7.041  -1.792  12.127  1.00  0.00           C
ATOM    236  CB  ALA X  31       5.604  -1.890  12.656  1.00  0.00           C
ATOM    237  C   ALA X  31       7.397  -2.874  11.117  1.00  0.00           C
ATOM    238  O   ALA X  31       7.440  -2.675   9.915  1.00  0.00           O
ATOM    239  N   GLU X  32       7.701  -4.076  11.623  1.00  0.00           N
ATOM    240  CA  GLU X  32       8.032  -5.313  10.938  1.00  0.00           C
ATOM    241  CB  GLU X  32       9.471  -5.600  11.321  1.00  0.00           C
ATOM    242  CG  GLU X  32      10.502  -4.546  10.922  1.00  0.00           C
ATOM    243  CD  GLU X  32      11.920  -4.992  11.270  1.00  0.00           C
ATOM    244  OE1 GLU X  32      12.494  -5.891  10.608  1.00  0.00           O
ATOM    245  OE2 GLU X  32      12.512  -4.526  12.277  1.00  0.00           O
ATOM    246  C   GLU X  32       7.042  -6.442  11.143  1.00  0.00           C
ATOM    247  O   GLU X  32       6.132  -6.355  11.960  1.00  0.00           O
ATOM    248  N   ALA X  33       7.029  -7.476  10.289  1.00  0.00           N
ATOM    249  CA  ALA X  33       6.009  -8.500  10.286  1.00  0.00           C
ATOM    250  CB  ALA X  33       5.894  -9.150   8.906  1.00  0.00           C
ATOM    251  C   ALA X  33       6.329  -9.534  11.351  1.00  0.00           C
ATOM    252  O   ALA X  33       7.524  -9.766  11.557  1.00  0.00           O
ATOM    253  N   ALA X  34       5.325 -10.227  11.902  1.00  0.00           N
ATOM    254  CA  ALA X  34       5.428 -11.416  12.743  1.00  0.00           C
ATOM    255  CB  ALA X  34       4.070 -11.789  13.338  1.00  0.00           C
ATOM    256  C   ALA X  34       5.980 -12.554  11.916  1.00  0.00           C
ATOM    257  O   ALA X  34       5.231 -13.015  11.052  1.00  0.00           O
ATOM    258  N   VAL X  35       7.242 -12.974  12.026  1.00  0.00           N
ATOM    259  CA  VAL X  35       7.859 -14.097  11.349  1.00  0.00           C
ATOM    260  CB  VAL X  35       8.773 -13.507  10.282  1.00  0.00           C
ATOM    261  CG1 VAL X  35       8.061 -12.454   9.417  1.00  0.00           C
ATOM    262  CG2 VAL X  35       9.973 -12.730  10.807  1.00  0.00           C
ATOM    263  C   VAL X  35       8.654 -15.133  12.149  1.00  0.00           C
ATOM    264  O   VAL X  35       8.937 -16.207  11.639  1.00  0.00           O
ATOM    265  N   ALA X  36       8.974 -14.834  13.399  1.00  0.00           N
ATOM    266  CA  ALA X  36       9.830 -15.617  14.274  1.00  0.00           C
ATOM    267  CB  ALA X  36      11.113 -14.826  14.482  1.00  0.00           C
ATOM    268  C   ALA X  36       9.200 -15.825  15.652  1.00  0.00           C
ATOM    269  O   ALA X  36       8.281 -15.089  16.003  1.00  0.00           O
ATOM    270  N   GLY X  37       9.697 -16.706  16.532  1.00  0.00           N
ATOM    271  CA  GLY X  37       9.351 -16.728  17.939  1.00  0.00           C
ATOM    272  C   GLY X  37      10.296 -15.889  18.787  1.00  0.00           C
ATOM    273  O   GLY X  37      11.111 -15.152  18.247  1.00  0.00           O
ATOM    274  N   PRO X  38      10.152 -16.034  20.115  1.00  0.00           N
ATOM    275  CD  PRO X  38       9.254 -16.903  20.844  1.00  0.00           C
ATOM    276  CG  PRO X  38       9.084 -16.262  22.218  1.00  0.00           C
ATOM    277  CB  PRO X  38      10.361 -15.465  22.444  1.00  0.00           C
ATOM    278  CA  PRO X  38      10.727 -15.055  21.024  1.00  0.00           C
ATOM    279  C   PRO X  38      12.232 -14.891  20.917  1.00  0.00           C
ATOM    280  O   PRO X  38      12.798 -13.846  21.220  1.00  0.00           O
ATOM    281  N   SER X  39      12.987 -15.945  20.586  1.00  0.00           N
ATOM    282  CA  SER X  39      14.423 -15.745  20.455  1.00  0.00           C
ATOM    283  CB  SER X  39      15.026 -17.136  20.318  1.00  0.00           C
ATOM    284  OG  SER X  39      14.574 -17.718  19.120  1.00  0.00           O
ATOM    285  C   SER X  39      14.931 -14.896  19.301  1.00  0.00           C
ATOM    286  O   SER X  39      16.033 -14.375  19.321  1.00  0.00           O
ATOM    287  N   HIS X  40      14.215 -14.758  18.177  1.00  0.00           N
ATOM    288  CA  HIS X  40      14.630 -14.050  16.980  1.00  0.00           C
ATOM    289  CB  HIS X  40      14.935 -15.052  15.861  1.00  0.00           C
ATOM    290  CG  HIS X  40      15.976 -14.614  14.873  1.00  0.00           C
ATOM    291  ND1 HIS X  40      17.302 -14.341  15.189  1.00  0.00           N
ATOM    292  CE1 HIS X  40      17.873 -14.001  14.036  1.00  0.00           C
ATOM    293  NE2 HIS X  40      16.978 -14.072  13.036  1.00  0.00           N
ATOM    294  CD2 HIS X  40      15.768 -14.517  13.517  1.00  0.00           C
ATOM    295  C   HIS X  40      13.807 -12.872  16.490  1.00  0.00           C
ATOM    296  O   HIS X  40      14.306 -12.159  15.628  1.00  0.00           O
ATOM    297  N   ALA X  41      12.570 -12.739  16.983  1.00  0.00           N
ATOM    298  CA  ALA X  41      11.642 -11.714  16.593  1.00  0.00           C
ATOM    299  CB  ALA X  41      10.273 -11.918  17.232  1.00  0.00           C
ATOM    300  C   ALA X  41      12.146 -10.326  16.989  1.00  0.00           C
ATOM    301  O   ALA X  41      12.489 -10.098  18.149  1.00  0.00           O
ATOM    302  N   PRO X  42      12.185  -9.340  16.106  1.00  0.00           N
ATOM    303  CD  PRO X  42      12.106  -9.416  14.660  1.00  0.00           C
ATOM    304  CG  PRO X  42      11.953  -7.994  14.106  1.00  0.00           C
ATOM    305  CB  PRO X  42      12.851  -7.276  15.096  1.00  0.00           C
ATOM    306  CA  PRO X  42      12.474  -7.958  16.420  1.00  0.00           C
ATOM    307  C   PRO X  42      11.291  -7.360  17.162  1.00  0.00           C
ATOM    308  O   PRO X  42      10.134  -7.669  16.850  1.00  0.00           O
ATOM    309  N   ASP X  43      11.504  -6.352  18.005  1.00  0.00           N
ATOM    310  CA  ASP X  43      10.498  -5.708  18.828  1.00  0.00           C
ATOM    311  CB  ASP X  43      11.181  -4.869  19.906  1.00  0.00           C
ATOM    312  CG  ASP X  43      12.275  -3.955  19.384  1.00  0.00           C
ATOM    313  OD1 ASP X  43      13.468  -4.245  19.628  1.00  0.00           O
ATOM    314  OD2 ASP X  43      11.997  -2.882  18.794  1.00  0.00           O
ATOM    315  C   ASP X  43       9.439  -4.878  18.133  1.00  0.00           C
ATOM    316  O   ASP X  43       8.321  -4.719  18.615  1.00  0.00           O
ATOM    317  N   THR X  44       9.909  -4.369  16.983  1.00  0.00           N
ATOM    318  CA  THR X  44       9.190  -3.778  15.872  1.00  0.00           C
ATOM    319  CB  THR X  44      10.093  -3.507  14.668  1.00  0.00           C
ATOM    320  CG2 THR X  44      11.187  -2.462  14.921  1.00  0.00           C
ATOM    321  OG1 THR X  44      10.802  -4.675  14.344  1.00  0.00           O
ATOM    322  C   THR X  44       8.118  -4.703  15.305  1.00  0.00           C
ATOM    323  O   THR X  44       7.126  -4.200  14.766  1.00  0.00           O
ATOM    324  N   SER X  45       8.123  -6.003  15.551  1.00  0.00           N
ATOM    325  CA  SER X  45       7.132  -6.990  15.139  1.00  0.00           C
ATOM    326  CB  SER X  45       7.869  -8.145  14.458  1.00  0.00           C
ATOM    327  OG  SER X  45       8.596  -9.044  15.258  1.00  0.00           O
ATOM    328  C   SER X  45       6.052  -7.322  16.159  1.00  0.00           C
ATOM    329  O   SER X  45       5.157  -8.079  15.787  1.00  0.00           O
ATOM    330  N   ASP X  46       6.077  -6.755  17.358  1.00  0.00           N
ATOM    331  CA  ASP X  46       5.054  -6.810  18.378  1.00  0.00           C
ATOM    332  CB  ASP X  46       5.632  -7.255  19.715  1.00  0.00           C
ATOM    333  CG  ASP X  46       6.207  -8.667  19.618  1.00  0.00           C
ATOM    334  OD1 ASP X  46       7.222  -8.923  20.287  1.00  0.00           O
ATOM    335  OD2 ASP X  46       5.660  -9.530  18.903  1.00  0.00           O
ATOM    336  C   ASP X  46       4.379  -5.457  18.602  1.00  0.00           C
ATOM    337  O   ASP X  46       3.253  -5.471  19.101  1.00  0.00           O
ATOM    338  N   VAL X  47       4.941  -4.330  18.174  1.00  0.00           N
ATOM    339  CA  VAL X  47       4.384  -2.997  18.344  1.00  0.00           C
ATOM    340  CB  VAL X  47       5.443  -2.023  18.849  1.00  0.00           C
ATOM    341  CG1 VAL X  47       5.826  -2.432  20.284  1.00  0.00           C
ATOM    342  CG2 VAL X  47       6.626  -1.826  17.917  1.00  0.00           C
ATOM    343  C   VAL X  47       3.670  -2.529  17.087  1.00  0.00           C
ATOM    344  O   VAL X  47       3.742  -3.118  16.004  1.00  0.00           O
ATOM    345  N   GLY X  48       3.043  -1.357  17.151  1.00  0.00           N
ATOM    346  CA  GLY X  48       2.562  -0.544  16.043  1.00  0.00           C
ATOM    347  C   GLY X  48       3.619   0.280  15.338  1.00  0.00           C
ATOM    348  O   GLY X  48       4.819   0.148  15.559  1.00  0.00           O
ATOM    349  N   ALA X  49       3.200   1.263  14.541  1.00  0.00           N
ATOM    350  CA  ALA X  49       4.022   2.197  13.777  1.00  0.00           C
ATOM    351  CB  ALA X  49       4.130   1.833  12.296  1.00  0.00           C
ATOM    352  C   ALA X  49       3.503   3.614  13.968  1.00  0.00           C
ATOM    353  O   ALA X  49       2.291   3.737  14.065  1.00  0.00           O
ATOM    354  N   THR X  50       4.325   4.667  13.960  1.00  0.00           N
ATOM    355  CA  THR X  50       3.846   6.026  14.138  1.00  0.00           C
ATOM    356  CB  THR X  50       4.413   6.638  15.411  1.00  0.00           C
ATOM    357  CG2 THR X  50       3.647   7.892  15.820  1.00  0.00           C
ATOM    358  OG1 THR X  50       4.211   5.779  16.508  1.00  0.00           O
ATOM    359  C   THR X  50       4.184   6.903  12.940  1.00  0.00           C
ATOM    360  O   THR X  50       5.302   6.805  12.429  1.00  0.00           O
ATOM    361  N   LEU X  51       3.225   7.685  12.459  1.00  0.00           N
ATOM    362  CA  LEU X  51       3.114   8.458  11.238  1.00  0.00           C
ATOM    363  CB  LEU X  51       2.073   7.766  10.367  1.00  0.00           C
ATOM    364  CG  LEU X  51       2.258   6.252  10.256  1.00  0.00           C
ATOM    365  CD1 LEU X  51       1.104   5.763   9.394  1.00  0.00           C
ATOM    366  CD2 LEU X  51       3.576   5.792   9.627  1.00  0.00           C
ATOM    367  C   LEU X  51       2.710   9.914  11.467  1.00  0.00           C
ATOM    368  O   LEU X  51       2.085  10.223  12.479  1.00  0.00           O
ATOM    369  N   LEU X  52       2.924  10.787  10.480  1.00  0.00           N
ATOM    370  CA  LEU X  52       2.208  12.023  10.252  1.00  0.00           C
ATOM    371  CB  LEU X  52       3.259  13.097   9.964  1.00  0.00           C
ATOM    372  CG  LEU X  52       4.285  13.447  11.033  1.00  0.00           C
ATOM    373  CD1 LEU X  52       5.043  14.673  10.543  1.00  0.00           C
ATOM    374  CD2 LEU X  52       3.625  13.500  12.409  1.00  0.00           C
ATOM    375  C   LEU X  52       1.359  11.956   8.980  1.00  0.00           C
ATOM    376  O   LEU X  52       1.867  11.558   7.933  1.00  0.00           O
ATOM    377  N   VAL X  53       0.079  12.317   9.025  1.00  0.00           N
ATOM    378  CA  VAL X  53      -0.945  12.077   8.021  1.00  0.00           C
ATOM    379  CB  VAL X  53      -1.947  11.008   8.457  1.00  0.00           C
ATOM    380  CG1 VAL X  53      -1.156   9.736   8.755  1.00  0.00           C
ATOM    381  CG2 VAL X  53      -3.034  11.375   9.457  1.00  0.00           C
ATOM    382  C   VAL X  53      -1.682  13.364   7.693  1.00  0.00           C
ATOM    383  O   VAL X  53      -1.786  14.224   8.571  1.00  0.00           O
ATOM    384  N   SER X  54      -2.313  13.477   6.517  1.00  0.00           N
ATOM    385  CA  SER X  54      -3.093  14.626   6.118  1.00  0.00           C
ATOM    386  CB  SER X  54      -2.122  15.550   5.386  1.00  0.00           C
ATOM    387  OG  SER X  54      -2.749  16.736   4.929  1.00  0.00           O
ATOM    388  C   SER X  54      -4.303  14.427   5.214  1.00  0.00           C
ATOM    389  O   SER X  54      -4.305  13.536   4.375  1.00  0.00           O
ATOM    390  N   ASP X  55      -5.335  15.258   5.387  1.00  0.00           N
ATOM    391  CA  ASP X  55      -6.509  15.227   4.543  1.00  0.00           C
ATOM    392  CB  ASP X  55      -7.696  15.527   5.453  1.00  0.00           C
ATOM    393  CG  ASP X  55      -7.773  16.917   6.090  1.00  0.00           C
ATOM    394  OD1 ASP X  55      -7.059  17.864   5.703  1.00  0.00           O
ATOM    395  OD2 ASP X  55      -8.664  17.020   6.964  1.00  0.00           O
ATOM    396  C   ASP X  55      -6.471  16.202   3.365  1.00  0.00           C
ATOM    397  O   ASP X  55      -7.507  16.589   2.826  1.00  0.00           O
ATOM    398  N   GLY X  56      -5.305  16.755   3.023  1.00  0.00           N
ATOM    399  CA  GLY X  56      -5.045  17.732   1.987  1.00  0.00           C
ATOM    400  C   GLY X  56      -5.142  19.158   2.518  1.00  0.00           C
ATOM    401  O   GLY X  56      -4.879  20.104   1.790  1.00  0.00           O
ATOM    402  N   THR X  57      -5.545  19.377   3.766  1.00  0.00           N
ATOM    403  CA  THR X  57      -5.903  20.684   4.299  1.00  0.00           C
ATOM    404  CB  THR X  57      -7.429  20.788   4.305  1.00  0.00           C
ATOM    405  CG2 THR X  57      -7.847  21.757   3.205  1.00  0.00           C
ATOM    406  OG1 THR X  57      -8.161  19.586   4.214  1.00  0.00           O
ATOM    407  C   THR X  57      -5.343  20.885   5.695  1.00  0.00           C
ATOM    408  O   THR X  57      -4.915  21.986   6.021  1.00  0.00           O
ATOM    409  N   HIS X  58      -5.208  19.892   6.585  1.00  0.00           N
ATOM    410  CA  HIS X  58      -4.635  19.888   7.917  1.00  0.00           C
ATOM    411  CB  HIS X  58      -5.789  19.978   8.902  1.00  0.00           C
ATOM    412  CG  HIS X  58      -6.391  21.354   8.934  1.00  0.00           C
ATOM    413  ND1 HIS X  58      -5.851  22.484   9.532  1.00  0.00           N
ATOM    414  CE1 HIS X  58      -6.703  23.486   9.329  1.00  0.00           C
ATOM    415  NE2 HIS X  58      -7.750  23.064   8.594  1.00  0.00           N
ATOM    416  CD2 HIS X  58      -7.569  21.712   8.333  1.00  0.00           C
ATOM    417  C   HIS X  58      -3.777  18.639   8.054  1.00  0.00           C
ATOM    418  O   HIS X  58      -4.021  17.644   7.373  1.00  0.00           O
ATOM    419  N   SER X  59      -2.767  18.584   8.923  1.00  0.00           N
ATOM    420  CA  SER X  59      -2.124  17.338   9.295  1.00  0.00           C
ATOM    421  CB  SER X  59      -0.695  17.284   8.777  1.00  0.00           C
ATOM    422  OG  SER X  59      -0.050  18.413   9.324  1.00  0.00           O
ATOM    423  C   SER X  59      -2.161  17.019  10.778  1.00  0.00           C
ATOM    424  O   SER X  59      -2.407  17.905  11.600  1.00  0.00           O
ATOM    425  N   VAL X  60      -1.861  15.754  11.092  1.00  0.00           N
ATOM    426  CA  VAL X  60      -1.889  15.183  12.424  1.00  0.00           C
ATOM    427  CB  VAL X  60      -3.292  14.768  12.841  1.00  0.00           C
ATOM    428  CG1 VAL X  60      -3.749  13.678  11.875  1.00  0.00           C
ATOM    429  CG2 VAL X  60      -3.667  14.352  14.260  1.00  0.00           C
ATOM    430  C   VAL X  60      -0.882  14.060  12.630  1.00  0.00           C
ATOM    431  O   VAL X  60      -0.529  13.430  11.634  1.00  0.00           O
ATOM    432  N   ARG X  61      -0.364  13.787  13.827  1.00  0.00           N
ATOM    433  CA  ARG X  61       0.364  12.602  14.242  1.00  0.00           C
ATOM    434  CB  ARG X  61       1.022  12.998  15.556  1.00  0.00           C
ATOM    435  CG  ARG X  61       2.002  11.916  16.026  1.00  0.00           C
ATOM    436  CD  ARG X  61       2.389  12.093  17.480  1.00  0.00           C
ATOM    437  NE  ARG X  61       2.958  13.400  17.792  1.00  0.00           N
ATOM    438  CZ  ARG X  61       4.042  14.059  17.356  1.00  0.00           C
ATOM    439  NH1 ARG X  61       4.992  13.440  16.649  1.00  0.00           N
ATOM    440  NH2 ARG X  61       3.980  15.386  17.577  1.00  0.00           N
ATOM    441  C   ARG X  61      -0.584  11.424  14.377  1.00  0.00           C
ATOM    442  O   ARG X  61      -1.693  11.544  14.895  1.00  0.00           O
ATOM    443  N   CYS X  62      -0.160  10.177  14.134  1.00  0.00           N
ATOM    444  CA  CYS X  62      -1.023   9.034  13.914  1.00  0.00           C
ATOM    445  CB  CYS X  62      -1.309   8.934  12.415  1.00  0.00           C
ATOM    446  SG  CYS X  62      -1.834   7.317  11.796  1.00  0.00           S
ATOM    447  C   CYS X  62      -0.292   7.783  14.372  1.00  0.00           C
ATOM    448  O   CYS X  62       0.884   7.671  14.039  1.00  0.00           O
ATOM    449  N   LEU X  63      -0.962   6.926  15.153  1.00  0.00           N
ATOM    450  CA  LEU X  63      -0.398   5.708  15.698  1.00  0.00           C
ATOM    451  CB  LEU X  63      -0.558   5.655  17.223  1.00  0.00           C
ATOM    452  CG  LEU X  63       0.039   4.446  17.919  1.00  0.00           C
ATOM    453  CD1 LEU X  63       1.453   4.035  17.495  1.00  0.00           C
ATOM    454  CD2 LEU X  63      -0.215   4.481  19.428  1.00  0.00           C
ATOM    455  C   LEU X  63      -1.194   4.531  15.159  1.00  0.00           C
ATOM    456  O   LEU X  63      -2.417   4.513  15.318  1.00  0.00           O
ATOM    457  N   VAL X  64      -0.506   3.584  14.518  1.00  0.00           N
ATOM    458  CA  VAL X  64      -1.141   2.432  13.916  1.00  0.00           C
ATOM    459  CB  VAL X  64      -0.775   2.315  12.438  1.00  0.00           C
ATOM    460  CG1 VAL X  64      -1.520   1.181  11.749  1.00  0.00           C
ATOM    461  CG2 VAL X  64      -1.212   3.511  11.602  1.00  0.00           C
ATOM    462  C   VAL X  64      -0.978   1.144  14.719  1.00  0.00           C
ATOM    463  O   VAL X  64       0.097   0.562  14.782  1.00  0.00           O
ATOM    464  N   THR X  65      -2.083   0.715  15.331  1.00  0.00           N
ATOM    465  CA  THR X  65      -2.145  -0.448  16.194  1.00  0.00           C
ATOM    466  CB  THR X  65      -3.532  -0.549  16.807  1.00  0.00           C
ATOM    467  CG2 THR X  65      -3.893   0.656  17.689  1.00  0.00           C
ATOM    468  OG1 THR X  65      -4.522  -0.750  15.814  1.00  0.00           O
ATOM    469  C   THR X  65      -1.750  -1.789  15.552  1.00  0.00           C
ATOM    470  O   THR X  65      -1.898  -2.067  14.365  1.00  0.00           O
ATOM    471  N   ARG X  66      -1.261  -2.714  16.356  1.00  0.00           N
ATOM    472  CA  ARG X  66      -1.095  -4.037  15.795  1.00  0.00           C
ATOM    473  CB  ARG X  66      -0.481  -4.931  16.863  1.00  0.00           C
ATOM    474  CG  ARG X  66       0.377  -6.052  16.279  1.00  0.00           C
ATOM    475  CD  ARG X  66       1.680  -5.506  15.688  1.00  0.00           C
ATOM    476  NE  ARG X  66       2.203  -6.334  14.603  1.00  0.00           N
ATOM    477  CZ  ARG X  66       3.399  -6.224  14.010  1.00  0.00           C
ATOM    478  NH1 ARG X  66       4.230  -5.177  14.128  1.00  0.00           N
ATOM    479  NH2 ARG X  66       3.709  -7.147  13.090  1.00  0.00           N
ATOM    480  C   ARG X  66      -2.417  -4.631  15.348  1.00  0.00           C
ATOM    481  O   ARG X  66      -2.324  -5.470  14.448  1.00  0.00           O
ATOM    482  N   GLU X  67      -3.564  -4.291  15.940  1.00  0.00           N
ATOM    483  CA  GLU X  67      -4.807  -4.765  15.384  1.00  0.00           C
ATOM    484  CB  GLU X  67      -5.871  -4.383  16.410  1.00  0.00           C
ATOM    485  CG  GLU X  67      -7.242  -4.800  15.892  1.00  0.00           C
ATOM    486  CD  GLU X  67      -8.266  -4.583  16.994  1.00  0.00           C
ATOM    487  OE1 GLU X  67      -8.469  -5.625  17.662  1.00  0.00           O
ATOM    488  OE2 GLU X  67      -8.889  -3.503  17.120  1.00  0.00           O
ATOM    489  C   GLU X  67      -5.016  -4.190  13.992  1.00  0.00           C
ATOM    490  O   GLU X  67      -5.324  -4.995  13.109  1.00  0.00           O
ATOM    491  N   ALA X  68      -4.847  -2.898  13.675  1.00  0.00           N
ATOM    492  CA  ALA X  68      -4.970  -2.439  12.304  1.00  0.00           C
ATOM    493  CB  ALA X  68      -4.683  -0.940  12.327  1.00  0.00           C
ATOM    494  C   ALA X  68      -4.024  -3.083  11.306  1.00  0.00           C
ATOM    495  O   ALA X  68      -4.468  -3.565  10.267  1.00  0.00           O
ATOM    496  N   LEU X  69      -2.742  -3.096  11.662  1.00  0.00           N
ATOM    497  CA  LEU X  69      -1.697  -3.649  10.824  1.00  0.00           C
ATOM    498  CB  LEU X  69      -0.365  -3.672  11.574  1.00  0.00           C
ATOM    499  CG  LEU X  69       0.418  -2.385  11.844  1.00  0.00           C
ATOM    500  CD1 LEU X  69       1.516  -2.584  12.876  1.00  0.00           C
ATOM    501  CD2 LEU X  69       0.933  -1.720  10.573  1.00  0.00           C
ATOM    502  C   LEU X  69      -2.016  -5.116  10.527  1.00  0.00           C
ATOM    503  O   LEU X  69      -1.754  -5.491   9.389  1.00  0.00           O
ATOM    504  N   ASP X  70      -2.575  -5.880  11.461  1.00  0.00           N
ATOM    505  CA  ASP X  70      -2.970  -7.253  11.262  1.00  0.00           C
ATOM    506  CB  ASP X  70      -3.066  -8.010  12.584  1.00  0.00           C
ATOM    507  CG  ASP X  70      -3.402  -9.490  12.482  1.00  0.00           C
ATOM    508  OD1 ASP X  70      -2.611 -10.254  11.876  1.00  0.00           O
ATOM    509  OD2 ASP X  70      -4.493  -9.919  12.901  1.00  0.00           O
ATOM    510  C   ASP X  70      -4.269  -7.438  10.489  1.00  0.00           C
ATOM    511  O   ASP X  70      -4.572  -8.527   9.992  1.00  0.00           O
ATOM    512  N   THR X  71      -5.172  -6.448  10.448  1.00  0.00           N
ATOM    513  CA  THR X  71      -6.454  -6.551   9.765  1.00  0.00           C
ATOM    514  CB  THR X  71      -7.586  -5.954  10.592  1.00  0.00           C
ATOM    515  CG2 THR X  71      -8.957  -6.456  10.132  1.00  0.00           C
ATOM    516  OG1 THR X  71      -7.441  -6.455  11.907  1.00  0.00           O
ATOM    517  C   THR X  71      -6.365  -6.015   8.343  1.00  0.00           C
ATOM    518  O   THR X  71      -7.234  -6.328   7.536  1.00  0.00           O
ATOM    519  N   SER X  72      -5.402  -5.162   8.004  1.00  0.00           N
ATOM    520  CA  SER X  72      -5.230  -4.461   6.758  1.00  0.00           C
ATOM    521  CB  SER X  72      -3.994  -3.575   6.933  1.00  0.00           C
ATOM    522  OG  SER X  72      -4.046  -2.667   5.855  1.00  0.00           O
ATOM    523  C   SER X  72      -5.120  -5.436   5.599  1.00  0.00           C
ATOM    524  O   SER X  72      -4.642  -6.547   5.806  1.00  0.00           O
ATOM    525  N   ASP X  73      -5.542  -5.049   4.388  1.00  0.00           N
ATOM    526  CA  ASP X  73      -5.645  -5.927   3.247  1.00  0.00           C
ATOM    527  CB  ASP X  73      -6.709  -5.426   2.266  1.00  0.00           C
ATOM    528  CG  ASP X  73      -6.600  -4.015   1.706  1.00  0.00           C
ATOM    529  OD1 ASP X  73      -7.538  -3.611   0.985  1.00  0.00           O
ATOM    530  OD2 ASP X  73      -5.604  -3.322   2.011  1.00  0.00           O
ATOM    531  C   ASP X  73      -4.362  -6.219   2.488  1.00  0.00           C
ATOM    532  O   ASP X  73      -4.349  -6.793   1.403  1.00  0.00           O
ATOM    533  N   TRP X  74      -3.246  -5.864   3.136  1.00  0.00           N
ATOM    534  CA  TRP X  74      -1.891  -6.045   2.632  1.00  0.00           C
ATOM    535  CB  TRP X  74      -1.017  -4.942   3.232  1.00  0.00           C
ATOM    536  CG  TRP X  74      -0.679  -4.836   4.680  1.00  0.00           C
ATOM    537  CD1 TRP X  74      -1.102  -5.698   5.636  1.00  0.00           C
ATOM    538  NE1 TRP X  74      -0.755  -5.262   6.898  1.00  0.00           N
ATOM    539  CE2 TRP X  74       0.082  -4.177   6.786  1.00  0.00           C
ATOM    540  CZ2 TRP X  74       0.816  -3.376   7.684  1.00  0.00           C
ATOM    541  CH2 TRP X  74       1.599  -2.294   7.279  1.00  0.00           C
ATOM    542  CZ3 TRP X  74       1.693  -2.012   5.904  1.00  0.00           C
ATOM    543  CE3 TRP X  74       0.979  -2.828   5.029  1.00  0.00           C
ATOM    544  CD2 TRP X  74       0.069  -3.827   5.420  1.00  0.00           C
ATOM    545  C   TRP X  74      -1.357  -7.452   2.817  1.00  0.00           C
ATOM    546  O   TRP X  74      -1.513  -8.114   3.848  1.00  0.00           O
ATOM    547  N   GLU X  75      -0.566  -7.887   1.835  1.00  0.00           N
ATOM    548  CA  GLU X  75      -0.013  -9.225   1.709  1.00  0.00           C
ATOM    549  CB  GLU X  75      -1.098 -10.226   1.357  1.00  0.00           C
ATOM    550  CG  GLU X  75      -1.804  -9.971   0.025  1.00  0.00           C
ATOM    551  CD  GLU X  75      -2.549 -11.198  -0.471  1.00  0.00           C
ATOM    552  OE1 GLU X  75      -3.721 -11.419  -0.122  1.00  0.00           O
ATOM    553  OE2 GLU X  75      -1.945 -11.973  -1.248  1.00  0.00           O
ATOM    554  C   GLU X  75       1.273  -9.390   0.923  1.00  0.00           C
ATOM    555  O   GLU X  75       2.192 -10.136   1.247  1.00  0.00           O
ATOM    556  N   GLU X  76       1.360  -8.536  -0.101  1.00  0.00           N
ATOM    557  CA  GLU X  76       2.516  -8.266  -0.933  1.00  0.00           C
ATOM    558  CB  GLU X  76       2.152  -7.817  -2.340  1.00  0.00           C
ATOM    559  CG  GLU X  76       1.247  -8.793  -3.077  1.00  0.00           C
ATOM    560  CD  GLU X  76       1.316  -8.366  -4.538  1.00  0.00           C
ATOM    561  OE1 GLU X  76       0.817  -7.307  -4.946  1.00  0.00           O
ATOM    562  OE2 GLU X  76       1.839  -9.178  -5.343  1.00  0.00           O
ATOM    563  C   GLU X  76       3.493  -7.337  -0.222  1.00  0.00           C
ATOM    564  O   GLU X  76       4.681  -7.291  -0.534  1.00  0.00           O
ATOM    565  N   GLU X  77       3.108  -6.703   0.893  1.00  0.00           N
ATOM    566  CA  GLU X  77       3.949  -5.846   1.700  1.00  0.00           C
ATOM    567  CB  GLU X  77       4.000  -4.397   1.207  1.00  0.00           C
ATOM    568  CG  GLU X  77       2.699  -3.628   1.351  1.00  0.00           C
ATOM    569  CD  GLU X  77       2.755  -2.382   0.482  1.00  0.00           C
ATOM    570  OE1 GLU X  77       2.030  -2.218  -0.532  1.00  0.00           O
ATOM    571  OE2 GLU X  77       3.602  -1.473   0.637  1.00  0.00           O
ATOM    572  C   GLU X  77       3.650  -5.884   3.194  1.00  0.00           C
ATOM    573  O   GLU X  77       2.532  -6.181   3.607  1.00  0.00           O
ATOM    574  N   PHE X  78       4.659  -5.507   3.986  1.00  0.00           N
ATOM    575  CA  PHE X  78       4.386  -5.109   5.355  1.00  0.00           C
ATOM    576  CB  PHE X  78       4.482  -6.264   6.348  1.00  0.00           C
ATOM    577  CG  PHE X  78       4.045  -5.914   7.742  1.00  0.00           C
ATOM    578  CD1 PHE X  78       4.987  -5.466   8.676  1.00  0.00           C
ATOM    579  CE1 PHE X  78       4.478  -4.953   9.874  1.00  0.00           C
ATOM    580  CZ  PHE X  78       3.129  -5.112  10.231  1.00  0.00           C
ATOM    581  CE2 PHE X  78       2.223  -5.734   9.362  1.00  0.00           C
ATOM    582  CD2 PHE X  78       2.709  -6.112   8.104  1.00  0.00           C
ATOM    583  C   PHE X  78       5.206  -3.916   5.821  1.00  0.00           C
ATOM    584  O   PHE X  78       6.325  -3.765   5.322  1.00  0.00           O
ATOM    585  N   GLY X  79       4.733  -3.100   6.774  1.00  0.00           N
ATOM    586  CA  GLY X  79       5.366  -1.839   7.121  1.00  0.00           C
ATOM    587  C   GLY X  79       5.600  -0.780   6.051  1.00  0.00           C
ATOM    588  O   GLY X  79       5.087  -0.893   4.941  1.00  0.00           O
ATOM    589  N   PHE X  80       6.333   0.272   6.420  1.00  0.00           N
ATOM    590  CA  PHE X  80       6.302   1.541   5.723  1.00  0.00           C
ATOM    591  CB  PHE X  80       5.717   2.671   6.574  1.00  0.00           C
ATOM    592  CG  PHE X  80       4.332   2.317   7.088  1.00  0.00           C
ATOM    593  CD1 PHE X  80       4.155   1.863   8.399  1.00  0.00           C
ATOM    594  CE1 PHE X  80       2.921   1.418   8.883  1.00  0.00           C
ATOM    595  CZ  PHE X  80       1.818   1.501   8.029  1.00  0.00           C
ATOM    596  CE2 PHE X  80       1.989   1.946   6.707  1.00  0.00           C
ATOM    597  CD2 PHE X  80       3.226   2.418   6.249  1.00  0.00           C
ATOM    598  C   PHE X  80       7.638   2.041   5.202  1.00  0.00           C
ATOM    599  O   PHE X  80       7.639   2.795   4.234  1.00  0.00           O
ATOM    600  N   ARG X  81       8.764   1.459   5.601  1.00  0.00           N
ATOM    601  CA  ARG X  81       9.945   1.374   4.744  1.00  0.00           C
ATOM    602  CB  ARG X  81       9.867   0.112   3.894  1.00  0.00           C
ATOM    603  CG  ARG X  81       9.583  -1.176   4.676  1.00  0.00           C
ATOM    604  CD  ARG X  81       9.060  -2.311   3.799  1.00  0.00           C
ATOM    605  NE  ARG X  81       7.690  -2.114   3.357  1.00  0.00           N
ATOM    606  CZ  ARG X  81       7.053  -1.870   2.194  1.00  0.00           C
ATOM    607  NH1 ARG X  81       7.575  -2.206   1.002  1.00  0.00           N
ATOM    608  NH2 ARG X  81       5.773  -1.487   2.309  1.00  0.00           N
ATOM    609  C   ARG X  81      10.430   2.646   4.069  1.00  0.00           C
ATOM    610  O   ARG X  81      10.839   2.632   2.915  1.00  0.00           O
ATOM    611  N   GLY X  82      10.319   3.765   4.789  1.00  0.00           N
ATOM    612  CA  GLY X  82      10.710   5.066   4.304  1.00  0.00           C
ATOM    613  C   GLY X  82       9.948   5.665   3.110  1.00  0.00           C
ATOM    614  O   GLY X  82      10.452   6.580   2.463  1.00  0.00           O
ATOM    615  N   THR X  83       8.678   5.274   2.971  1.00  0.00           N
ATOM    616  CA  THR X  83       7.733   5.758   1.993  1.00  0.00           C
ATOM    617  CB  THR X  83       6.450   4.931   2.137  1.00  0.00           C
ATOM    618  CG2 THR X  83       5.407   5.372   1.116  1.00  0.00           C
ATOM    619  OG1 THR X  83       6.657   3.566   1.845  1.00  0.00           O
ATOM    620  C   THR X  83       7.490   7.241   2.236  1.00  0.00           C
ATOM    621  O   THR X  83       7.528   7.674   3.382  1.00  0.00           O
ATOM    622  N   GLU X  84       7.158   8.062   1.243  1.00  0.00           N
ATOM    623  CA  GLU X  84       6.624   9.409   1.362  1.00  0.00           C
ATOM    624  CB  GLU X  84       7.721  10.432   1.073  1.00  0.00           C
ATOM    625  CG  GLU X  84       7.318  11.896   1.069  1.00  0.00           C
ATOM    626  CD  GLU X  84       8.553  12.787   1.230  1.00  0.00           C
ATOM    627  OE1 GLU X  84       9.132  13.148   0.184  1.00  0.00           O
ATOM    628  OE2 GLU X  84       8.946  13.088   2.373  1.00  0.00           O
ATOM    629  C   GLU X  84       5.479   9.594   0.385  1.00  0.00           C
ATOM    630  O   GLU X  84       5.581   9.170  -0.760  1.00  0.00           O
ATOM    631  N   GLY X  85       4.327  10.224   0.655  1.00  0.00           N
ATOM    632  CA  GLY X  85       3.294  10.598  -0.287  1.00  0.00           C
ATOM    633  C   GLY X  85       2.361   9.571  -0.919  1.00  0.00           C
ATOM    634  O   GLY X  85       1.394  10.014  -1.529  1.00  0.00           O
ATOM    635  N   ARG X  86       2.539   8.287  -0.596  1.00  0.00           N
ATOM    636  CA  ARG X  86       1.579   7.257  -0.929  1.00  0.00           C
ATOM    637  CB  ARG X  86       2.047   5.886  -0.447  1.00  0.00           C
ATOM    638  CG  ARG X  86       1.183   4.669  -0.733  1.00  0.00           C
ATOM    639  CD  ARG X  86       1.985   3.420  -1.077  1.00  0.00           C
ATOM    640  NE  ARG X  86       1.139   2.234  -1.201  1.00  0.00           N
ATOM    641  CZ  ARG X  86       1.411   0.922  -1.168  1.00  0.00           C
ATOM    642  NH1 ARG X  86       2.684   0.552  -1.025  1.00  0.00           N
ATOM    643  NH2 ARG X  86       0.461  -0.006  -1.363  1.00  0.00           N
ATOM    644  C   ARG X  86       0.293   7.552  -0.161  1.00  0.00           C
ATOM    645  O   ARG X  86       0.338   8.172   0.897  1.00  0.00           O
ATOM    646  N   LEU X  87      -0.826   7.199  -0.800  1.00  0.00           N
ATOM    647  CA  LEU X  87      -2.162   7.342  -0.245  1.00  0.00           C
ATOM    648  CB  LEU X  87      -3.088   7.824  -1.348  1.00  0.00           C
ATOM    649  CG  LEU X  87      -2.672   9.047  -2.164  1.00  0.00           C
ATOM    650  CD1 LEU X  87      -3.880   9.410  -3.020  1.00  0.00           C
ATOM    651  CD2 LEU X  87      -2.279  10.282  -1.362  1.00  0.00           C
ATOM    652  C   LEU X  87      -2.583   6.182   0.649  1.00  0.00           C
ATOM    653  O   LEU X  87      -2.147   5.048   0.464  1.00  0.00           O
ATOM    654  N   LEU X  88      -3.357   6.506   1.693  1.00  0.00           N
ATOM    655  CA  LEU X  88      -3.930   5.550   2.616  1.00  0.00           C
ATOM    656  CB  LEU X  88      -3.008   5.326   3.804  1.00  0.00           C
ATOM    657  CG  LEU X  88      -2.778   6.392   4.866  1.00  0.00           C
ATOM    658  CD1 LEU X  88      -1.578   5.907   5.668  1.00  0.00           C
ATOM    659  CD2 LEU X  88      -2.408   7.783   4.357  1.00  0.00           C
ATOM    660  C   LEU X  88      -5.360   5.859   3.033  1.00  0.00           C
ATOM    661  O   LEU X  88      -5.797   6.995   2.853  1.00  0.00           O
ATOM    662  N   LEU X  89      -6.068   4.884   3.606  1.00  0.00           N
ATOM    663  CA  LEU X  89      -7.476   4.839   3.930  1.00  0.00           C
ATOM    664  CB  LEU X  89      -8.041   3.729   3.053  1.00  0.00           C
ATOM    665  CG  LEU X  89      -9.517   3.442   3.284  1.00  0.00           C
ATOM    666  CD1 LEU X  89     -10.436   4.630   3.001  1.00  0.00           C
ATOM    667  CD2 LEU X  89     -10.015   2.309   2.382  1.00  0.00           C
ATOM    668  C   LEU X  89      -7.661   4.473   5.398  1.00  0.00           C
ATOM    669  O   LEU X  89      -7.233   3.385   5.758  1.00  0.00           O
ATOM    670  N   LEU X  90      -8.256   5.401   6.165  1.00  0.00           N
ATOM    671  CA  LEU X  90      -8.533   5.150   7.567  1.00  0.00           C
ATOM    672  CB  LEU X  90      -8.498   6.398   8.440  1.00  0.00           C
ATOM    673  CG  LEU X  90      -7.188   7.147   8.659  1.00  0.00           C
ATOM    674  CD1 LEU X  90      -6.169   6.137   9.197  1.00  0.00           C
ATOM    675  CD2 LEU X  90      -6.445   7.795   7.482  1.00  0.00           C
ATOM    676  C   LEU X  90      -9.910   4.504   7.678  1.00  0.00           C
ATOM    677  O   LEU X  90     -10.908   5.162   7.398  1.00  0.00           O
ATOM    678  N   GLN X  91     -10.002   3.252   8.129  1.00  0.00           N
ATOM    679  CA  GLN X  91     -11.313   2.641   8.132  1.00  0.00           C
ATOM    680  CB  GLN X  91     -11.155   1.212   7.622  1.00  0.00           C
ATOM    681  CG  GLN X  91     -10.532   1.200   6.221  1.00  0.00           C
ATOM    682  CD  GLN X  91     -10.227  -0.232   5.807  1.00  0.00           C
ATOM    683  OE1 GLN X  91      -9.097  -0.685   5.982  1.00  0.00           O
ATOM    684  NE2 GLN X  91     -11.205  -0.936   5.237  1.00  0.00           N
ATOM    685  C   GLN X  91     -11.919   2.626   9.535  1.00  0.00           C
ATOM    686  O   GLN X  91     -13.138   2.698   9.668  1.00  0.00           O
ATOM    687  N   ASP X  92     -11.156   2.694  10.635  1.00  0.00           N
ATOM    688  CA  ASP X  92     -11.495   3.241  11.925  1.00  0.00           C
ATOM    689  CB  ASP X  92     -12.010   1.990  12.627  1.00  0.00           C
ATOM    690  CG  ASP X  92     -12.818   2.307  13.871  1.00  0.00           C
ATOM    691  OD1 ASP X  92     -13.177   1.290  14.500  1.00  0.00           O
ATOM    692  OD2 ASP X  92     -13.009   3.487  14.258  1.00  0.00           O
ATOM    693  C   ASP X  92     -10.307   3.891  12.639  1.00  0.00           C
ATOM    694  O   ASP X  92      -9.239   3.287  12.596  1.00  0.00           O
ATOM    695  N   CYS X  93     -10.583   5.044  13.247  1.00  0.00           N
ATOM    696  CA  CYS X  93      -9.643   5.836  14.009  1.00  0.00           C
ATOM    697  CB  CYS X  93      -8.689   6.663  13.158  1.00  0.00           C
ATOM    698  SG  CYS X  93      -9.461   8.124  12.412  1.00  0.00           S
ATOM    699  C   CYS X  93     -10.311   6.703  15.066  1.00  0.00           C
ATOM    700  O   CYS X  93     -11.346   7.349  14.932  1.00  0.00           O
ATOM    701  N   GLY X  94      -9.550   6.883  16.163  1.00  0.00           N
ATOM    702  CA  GLY X  94      -9.954   7.772  17.227  1.00  0.00           C
ATOM    703  C   GLY X  94      -8.922   8.826  17.621  1.00  0.00           C
ATOM    704  O   GLY X  94      -7.831   8.761  17.057  1.00  0.00           O
ATOM    705  N   VAL X  95      -9.302   9.776  18.476  1.00  0.00           N
ATOM    706  CA  VAL X  95      -8.468  10.898  18.836  1.00  0.00           C
ATOM    707  CB  VAL X  95      -9.235  12.216  18.753  1.00  0.00           C
ATOM    708  CG1 VAL X  95      -8.351  13.425  19.026  1.00  0.00           C
ATOM    709  CG2 VAL X  95      -9.820  12.449  17.358  1.00  0.00           C
ATOM    710  C   VAL X  95      -7.974  10.704  20.265  1.00  0.00           C
ATOM    711  O   VAL X  95      -8.688  10.249  21.161  1.00  0.00           O
ATOM    712  N   HIS X  96      -6.711  11.023  20.545  1.00  0.00           N
ATOM    713  CA  HIS X  96      -6.112  10.843  21.851  1.00  0.00           C
ATOM    714  CB  HIS X  96      -5.478   9.458  21.987  1.00  0.00           C
ATOM    715  CG  HIS X  96      -6.505   8.401  22.278  1.00  0.00           C
ATOM    716  ND1 HIS X  96      -6.930   8.035  23.555  1.00  0.00           N
ATOM    717  CE1 HIS X  96      -7.689   6.950  23.352  1.00  0.00           C
ATOM    718  NE2 HIS X  96      -7.869   6.728  22.037  1.00  0.00           N
ATOM    719  CD2 HIS X  96      -7.069   7.595  21.319  1.00  0.00           C
ATOM    720  C   HIS X  96      -5.089  11.944  22.073  1.00  0.00           C
ATOM    721  O   HIS X  96      -4.719  12.634  21.119  1.00  0.00           O
ATOM    722  N   VAL X  97      -4.611  12.064  23.312  1.00  0.00           N
ATOM    723  CA  VAL X  97      -4.030  13.313  23.745  1.00  0.00           C
ATOM    724  CB  VAL X  97      -4.975  14.149  24.595  1.00  0.00           C
ATOM    725  CG1 VAL X  97      -5.352  13.520  25.925  1.00  0.00           C
ATOM    726  CG2 VAL X  97      -4.475  15.561  24.895  1.00  0.00           C
ATOM    727  C   VAL X  97      -2.630  13.119  24.306  1.00  0.00           C
ATOM    728  O   VAL X  97      -2.427  12.236  25.131  1.00  0.00           O
ATOM    729  N   GLN X  98      -1.670  14.028  24.081  1.00  0.00           N
ATOM    730  CA  GLN X  98      -0.325  13.837  24.589  1.00  0.00           C
ATOM    731  CB  GLN X  98       0.581  14.805  23.844  1.00  0.00           C
ATOM    732  CG  GLN X  98       2.085  14.542  23.901  1.00  0.00           C
ATOM    733  CD  GLN X  98       2.917  15.234  22.829  1.00  0.00           C
ATOM    734  OE1 GLN X  98       2.472  15.841  21.852  1.00  0.00           O
ATOM    735  NE2 GLN X  98       4.229  15.103  23.021  1.00  0.00           N
ATOM    736  C   GLN X  98      -0.266  14.114  26.077  1.00  0.00           C
ATOM    737  O   GLN X  98      -1.137  14.819  26.586  1.00  0.00           O
ATOM    738  N   VAL X  99       0.773  13.577  26.718  1.00  0.00           N
ATOM    739  CA  VAL X  99       0.878  13.579  28.163  1.00  0.00           C
ATOM    740  CB  VAL X  99       2.029  12.640  28.537  1.00  0.00           C
ATOM    741  CG1 VAL X  99       3.359  13.107  27.958  1.00  0.00           C
ATOM    742  CG2 VAL X  99       2.226  12.458  30.036  1.00  0.00           C
ATOM    743  C   VAL X  99       0.974  14.915  28.865  1.00  0.00           C
ATOM    744  O   VAL X  99       1.608  15.816  28.310  1.00  0.00           O
ATOM    745  N   ALA X 100       0.416  15.069  30.068  1.00  0.00           N
ATOM    746  CA  ALA X 100       0.494  16.292  30.843  1.00  0.00           C
ATOM    747  CB  ALA X 100      -0.716  16.353  31.763  1.00  0.00           C
ATOM    748  C   ALA X 100       1.765  16.325  31.676  1.00  0.00           C
ATOM    749  O   ALA X 100       1.989  15.475  32.541  1.00  0.00           O
ATOM    750  N   GLU X 101       2.391  17.496  31.806  1.00  0.00           N
ATOM    751  CA  GLU X 101       3.479  17.884  32.676  1.00  0.00           C
ATOM    752  CB  GLU X 101       4.670  17.476  31.823  1.00  0.00           C
ATOM    753  CG  GLU X 101       6.059  17.689  32.421  1.00  0.00           C
ATOM    754  CD  GLU X 101       6.089  16.895  33.720  1.00  0.00           C
ATOM    755  OE1 GLU X 101       6.430  15.686  33.624  1.00  0.00           O
ATOM    756  OE2 GLU X 101       5.629  17.323  34.796  1.00  0.00           O
ATOM    757  C   GLU X 101       3.415  19.356  33.083  1.00  0.00           C
ATOM    758  O   GLU X 101       2.737  20.180  32.477  1.00  0.00           O
ATOM    759  N   GLY X 102       4.101  19.626  34.194  1.00  0.00           N
ATOM    760  CA  GLY X 102       4.245  20.968  34.701  1.00  0.00           C
ATOM    761  C   GLY X 102       5.092  21.840  33.789  1.00  0.00           C
ATOM    762  O   GLY X 102       6.286  21.564  33.688  1.00  0.00           O
ATOM    763  N   GLY X 103       4.498  22.797  33.071  1.00  0.00           N
ATOM    764  CA  GLY X 103       5.170  23.680  32.139  1.00  0.00           C
ATOM    765  C   GLY X 103       5.436  23.116  30.752  1.00  0.00           C
ATOM    766  O   GLY X 103       6.307  23.640  30.054  1.00  0.00           O
ATOM    767  N   ALA X 104       4.772  22.043  30.336  1.00  0.00           N
ATOM    768  CA  ALA X 104       4.862  21.436  29.023  1.00  0.00           C
ATOM    769  CB  ALA X 104       5.136  19.935  29.082  1.00  0.00           C
ATOM    770  C   ALA X 104       3.581  21.644  28.224  1.00  0.00           C
ATOM    771  O   ALA X 104       2.494  21.629  28.802  1.00  0.00           O
ATOM    772  N   PRO X 105       3.674  21.667  26.894  1.00  0.00           N
ATOM    773  CD  PRO X 105       4.860  21.420  26.088  1.00  0.00           C
ATOM    774  CG  PRO X 105       4.489  21.726  24.635  1.00  0.00           C
ATOM    775  CB  PRO X 105       3.106  22.372  24.733  1.00  0.00           C
ATOM    776  CA  PRO X 105       2.552  21.681  25.977  1.00  0.00           C
ATOM    777  C   PRO X 105       2.114  20.268  25.578  1.00  0.00           C
ATOM    778  O   PRO X 105       2.813  19.313  25.879  1.00  0.00           O
ATOM    779  N   ALA X 106       0.889  20.156  25.060  1.00  0.00           N
ATOM    780  CA  ALA X 106       0.188  18.947  24.695  1.00  0.00           C
ATOM    781  CB  ALA X 106      -0.722  18.619  25.871  1.00  0.00           C
ATOM    782  C   ALA X 106      -0.528  19.178  23.378  1.00  0.00           C
ATOM    783  O   ALA X 106      -0.676  20.243  22.769  1.00  0.00           O
ATOM    784  N   GLU X 107      -1.030  18.040  22.894  1.00  0.00           N
ATOM    785  CA  GLU X 107      -1.424  17.860  21.515  1.00  0.00           C
ATOM    786  CB  GLU X 107      -0.178  17.385  20.767  1.00  0.00           C
ATOM    787  CG  GLU X 107      -0.220  17.416  19.235  1.00  0.00           C
ATOM    788  CD  GLU X 107       1.120  17.108  18.578  1.00  0.00           C
ATOM    789  OE1 GLU X 107       1.351  15.938  18.213  1.00  0.00           O
ATOM    790  OE2 GLU X 107       1.911  18.049  18.363  1.00  0.00           O
ATOM    791  C   GLU X 107      -2.431  16.717  21.367  1.00  0.00           C
ATOM    792  O   GLU X 107      -2.415  15.749  22.120  1.00  0.00           O
ATOM    793  N   PHE X 108      -3.391  16.836  20.440  1.00  0.00           N
ATOM    794  CA  PHE X 108      -4.334  15.780  20.110  1.00  0.00           C
ATOM    795  CB  PHE X 108      -5.640  16.491  19.775  1.00  0.00           C
ATOM    796  CG  PHE X 108      -6.498  16.819  20.976  1.00  0.00           C
ATOM    797  CD1 PHE X 108      -6.822  15.831  21.916  1.00  0.00           C
ATOM    798  CE1 PHE X 108      -7.574  16.161  23.044  1.00  0.00           C
ATOM    799  CZ  PHE X 108      -7.891  17.494  23.329  1.00  0.00           C
ATOM    800  CE2 PHE X 108      -7.561  18.460  22.365  1.00  0.00           C
ATOM    801  CD2 PHE X 108      -6.784  18.164  21.247  1.00  0.00           C
ATOM    802  C   PHE X 108      -3.767  15.097  18.885  1.00  0.00           C
ATOM    803  O   PHE X 108      -3.243  15.680  17.939  1.00  0.00           O
ATOM    804  N   TYR X 109      -3.768  13.756  18.833  1.00  0.00           N
ATOM    805  CA  TYR X 109      -3.230  12.873  17.824  1.00  0.00           C
ATOM    806  CB  TYR X 109      -1.889  12.321  18.278  1.00  0.00           C
ATOM    807  CG  TYR X 109      -1.907  11.324  19.414  1.00  0.00           C
ATOM    808  CD1 TYR X 109      -1.889  11.709  20.765  1.00  0.00           C
ATOM    809  CE1 TYR X 109      -1.858  10.784  21.808  1.00  0.00           C
ATOM    810  CZ  TYR X 109      -2.013   9.402  21.585  1.00  0.00           C
ATOM    811  OH  TYR X 109      -2.054   8.545  22.648  1.00  0.00           O
ATOM    812  CE2 TYR X 109      -1.986   8.948  20.247  1.00  0.00           C
ATOM    813  CD2 TYR X 109      -1.873   9.937  19.256  1.00  0.00           C
ATOM    814  C   TYR X 109      -4.302  11.818  17.550  1.00  0.00           C
ATOM    815  O   TYR X 109      -5.265  11.673  18.299  1.00  0.00           O
ATOM    816  N   LEU X 110      -4.051  10.962  16.555  1.00  0.00           N
ATOM    817  CA  LEU X 110      -4.898   9.835  16.225  1.00  0.00           C
ATOM    818  CB  LEU X 110      -5.405   9.798  14.786  1.00  0.00           C
ATOM    819  CG  LEU X 110      -5.739  11.168  14.219  1.00  0.00           C
ATOM    820  CD1 LEU X 110      -6.138  10.956  12.760  1.00  0.00           C
ATOM    821  CD2 LEU X 110      -6.939  11.694  14.989  1.00  0.00           C
ATOM    822  C   LEU X 110      -4.202   8.551  16.659  1.00  0.00           C
ATOM    823  O   LEU X 110      -2.984   8.378  16.679  1.00  0.00           O
ATOM    824  N   GLN X 111      -5.077   7.560  16.850  1.00  0.00           N
ATOM    825  CA  GLN X 111      -4.782   6.140  16.892  1.00  0.00           C
ATOM    826  CB  GLN X 111      -5.109   5.792  18.339  1.00  0.00           C
ATOM    827  CG  GLN X 111      -4.611   4.408  18.759  1.00  0.00           C
ATOM    828  CD  GLN X 111      -4.893   4.064  20.209  1.00  0.00           C
ATOM    829  OE1 GLN X 111      -4.051   4.164  21.105  1.00  0.00           O
ATOM    830  NE2 GLN X 111      -6.164   3.813  20.544  1.00  0.00           N
ATOM    831  C   GLN X 111      -5.747   5.445  15.927  1.00  0.00           C
ATOM    832  O   GLN X 111      -6.913   5.803  15.857  1.00  0.00           O
ATOM    833  N   VAL X 112      -5.208   4.443  15.230  1.00  0.00           N
ATOM    834  CA  VAL X 112      -5.938   3.817  14.148  1.00  0.00           C
ATOM    835  CB  VAL X 112      -5.203   4.056  12.830  1.00  0.00           C
ATOM    836  CG1 VAL X 112      -5.927   3.238  11.765  1.00  0.00           C
ATOM    837  CG2 VAL X 112      -5.006   5.540  12.508  1.00  0.00           C
ATOM    838  C   VAL X 112      -6.191   2.367  14.528  1.00  0.00           C
ATOM    839  O   VAL X 112      -5.285   1.646  14.916  1.00  0.00           O
ATOM    840  N   ASP X 113      -7.469   1.987  14.394  1.00  0.00           N
ATOM    841  CA  ASP X 113      -8.050   0.720  14.770  1.00  0.00           C
ATOM    842  CB  ASP X 113      -9.457   0.911  15.330  1.00  0.00           C
ATOM    843  CG  ASP X 113      -9.650   1.800  16.543  1.00  0.00           C
ATOM    844  OD1 ASP X 113      -9.973   1.218  17.602  1.00  0.00           O
ATOM    845  OD2 ASP X 113      -9.566   3.050  16.519  1.00  0.00           O
ATOM    846  C   ASP X 113      -8.154  -0.260  13.604  1.00  0.00           C
ATOM    847  O   ASP X 113      -7.895  -1.461  13.720  1.00  0.00           O
ATOM    848  N   ARG X 114      -8.421   0.253  12.408  1.00  0.00           N
ATOM    849  CA  ARG X 114      -8.588  -0.412  11.135  1.00  0.00           C
ATOM    850  CB  ARG X 114     -10.035  -0.747  10.764  1.00  0.00           C
ATOM    851  CG  ARG X 114     -10.733  -1.766  11.663  1.00  0.00           C
ATOM    852  CD  ARG X 114     -10.175  -3.181  11.705  1.00  0.00           C
ATOM    853  NE  ARG X 114     -10.915  -4.051  12.620  1.00  0.00           N
ATOM    854  CZ  ARG X 114     -10.823  -4.025  13.954  1.00  0.00           C
ATOM    855  NH1 ARG X 114      -9.996  -3.161  14.566  1.00  0.00           N
ATOM    856  NH2 ARG X 114     -11.616  -4.786  14.719  1.00  0.00           N
ATOM    857  C   ARG X 114      -8.114   0.452   9.976  1.00  0.00           C
ATOM    858  O   ARG X 114      -8.469   1.630   9.879  1.00  0.00           O
ATOM    859  N   PHE X 115      -7.261  -0.121   9.124  1.00  0.00           N
ATOM    860  CA  PHE X 115      -6.644   0.671   8.079  1.00  0.00           C
ATOM    861  CB  PHE X 115      -5.411   1.278   8.756  1.00  0.00           C
ATOM    862  CG  PHE X 115      -4.092   1.122   8.045  1.00  0.00           C
ATOM    863  CD1 PHE X 115      -3.474   2.136   7.308  1.00  0.00           C
ATOM    864  CE1 PHE X 115      -2.250   1.867   6.687  1.00  0.00           C
ATOM    865  CZ  PHE X 115      -1.650   0.603   6.752  1.00  0.00           C
ATOM    866  CE2 PHE X 115      -2.330  -0.417   7.426  1.00  0.00           C
ATOM    867  CD2 PHE X 115      -3.493  -0.150   8.145  1.00  0.00           C
ATOM    868  C   PHE X 115      -6.284  -0.034   6.779  1.00  0.00           C
ATOM    869  O   PHE X 115      -6.001  -1.235   6.716  1.00  0.00           O
ATOM    870  N   SER X 116      -6.190   0.668   5.650  1.00  0.00           N
ATOM    871  CA  SER X 116      -5.502   0.173   4.474  1.00  0.00           C
ATOM    872  CB  SER X 116      -6.514  -0.395   3.487  1.00  0.00           C
ATOM    873  OG  SER X 116      -7.291  -1.428   4.054  1.00  0.00           O
ATOM    874  C   SER X 116      -4.568   1.147   3.758  1.00  0.00           C
ATOM    875  O   SER X 116      -4.827   2.347   3.742  1.00  0.00           O
ATOM    876  N   LEU X 117      -3.481   0.664   3.156  1.00  0.00           N
ATOM    877  CA  LEU X 117      -2.709   1.453   2.221  1.00  0.00           C
ATOM    878  CB  LEU X 117      -1.356   0.798   1.939  1.00  0.00           C
ATOM    879  CG  LEU X 117      -0.347   1.191   3.012  1.00  0.00           C
ATOM    880  CD1 LEU X 117       0.964   0.430   2.847  1.00  0.00           C
ATOM    881  CD2 LEU X 117       0.021   2.676   3.035  1.00  0.00           C
ATOM    882  C   LEU X 117      -3.435   1.451   0.883  1.00  0.00           C
ATOM    883  O   LEU X 117      -4.221   0.547   0.616  1.00  0.00           O
ATOM    884  N   LEU X 118      -3.237   2.406  -0.024  1.00  0.00           N
ATOM    885  CA  LEU X 118      -3.709   2.411  -1.398  1.00  0.00           C
ATOM    886  CB  LEU X 118      -4.554   3.673  -1.426  1.00  0.00           C
ATOM    887  CG  LEU X 118      -5.761   3.801  -0.503  1.00  0.00           C
ATOM    888  CD1 LEU X 118      -6.385   5.171  -0.729  1.00  0.00           C
ATOM    889  CD2 LEU X 118      -6.807   2.711  -0.703  1.00  0.00           C
ATOM    890  C   LEU X 118      -2.605   2.278  -2.432  1.00  0.00           C
ATOM    891  O   LEU X 118      -1.450   2.569  -2.103  1.00  0.00           O
ATOM    892  N   PRO X 119      -2.886   1.903  -3.679  1.00  0.00           N
ATOM    893  CD  PRO X 119      -4.147   1.408  -4.180  1.00  0.00           C
ATOM    894  CG  PRO X 119      -3.940   1.281  -5.688  1.00  0.00           C
ATOM    895  CB  PRO X 119      -2.455   1.026  -5.893  1.00  0.00           C
ATOM    896  CA  PRO X 119      -1.852   1.742  -4.684  1.00  0.00           C
ATOM    897  C   PRO X 119      -1.024   2.957  -5.103  1.00  0.00           C
ATOM    898  O   PRO X 119      -0.112   2.849  -5.913  1.00  0.00           O
ATOM    899  N   THR X 120      -1.580   4.160  -4.914  1.00  0.00           N
ATOM    900  CA  THR X 120      -1.307   5.409  -5.611  1.00  0.00           C
ATOM    901  CB  THR X 120      -2.613   6.120  -5.946  1.00  0.00           C
ATOM    902  CG2 THR X 120      -3.463   5.355  -6.961  1.00  0.00           C
ATOM    903  OG1 THR X 120      -3.439   6.090  -4.811  1.00  0.00           O
ATOM    904  C   THR X 120      -0.388   6.338  -4.832  1.00  0.00           C
ATOM    905  O   THR X 120      -0.176   6.090  -3.649  1.00  0.00           O
ATOM    906  N   GLU X 121       0.181   7.312  -5.541  1.00  0.00           N
ATOM    907  CA  GLU X 121       1.109   8.245  -4.937  1.00  0.00           C
ATOM    908  CB  GLU X 121       2.517   7.771  -5.278  1.00  0.00           C
ATOM    909  CG  GLU X 121       3.382   7.246  -4.137  1.00  0.00           C
ATOM    910  CD  GLU X 121       4.651   6.584  -4.656  1.00  0.00           C
ATOM    911  OE1 GLU X 121       5.008   5.523  -4.086  1.00  0.00           O
ATOM    912  OE2 GLU X 121       5.229   7.028  -5.661  1.00  0.00           O
ATOM    913  C   GLU X 121       0.797   9.676  -5.362  1.00  0.00           C
ATOM    914  O   GLU X 121       0.328   9.879  -6.476  1.00  0.00           O
ATOM    915  N   GLN X 122       1.264  10.596  -4.515  1.00  0.00           N
ATOM    916  CA  GLN X 122       1.324  11.991  -4.900  1.00  0.00           C
ATOM    917  CB  GLN X 122       0.029  12.618  -4.370  1.00  0.00           C
ATOM    918  CG  GLN X 122      -1.194  12.182  -5.173  1.00  0.00           C
ATOM    919  CD  GLN X 122      -2.498  12.954  -5.020  1.00  0.00           C
ATOM    920  OE1 GLN X 122      -2.562  14.085  -4.530  1.00  0.00           O
ATOM    921  NE2 GLN X 122      -3.679  12.411  -5.335  1.00  0.00           N
ATOM    922  C   GLN X 122       2.603  12.523  -4.273  1.00  0.00           C
ATOM    923  O   GLN X 122       3.213  11.879  -3.437  1.00  0.00           O
ATOM    924  N   PRO X 123       3.003  13.747  -4.621  1.00  0.00           N
ATOM    925  CD  PRO X 123       2.475  14.599  -5.669  1.00  0.00           C
ATOM    926  CG  PRO X 123       3.629  15.496  -6.098  1.00  0.00           C
ATOM    927  CB  PRO X 123       4.478  15.656  -4.844  1.00  0.00           C
ATOM    928  CA  PRO X 123       4.041  14.502  -3.946  1.00  0.00           C
ATOM    929  C   PRO X 123       3.572  15.132  -2.639  1.00  0.00           C
ATOM    930  O   PRO X 123       2.360  15.271  -2.535  1.00  0.00           O
ATOM    931  N   ARG X 124       4.455  15.486  -1.696  1.00  0.00           N
ATOM    932  CA  ARG X 124       4.116  15.762  -0.312  1.00  0.00           C
ATOM    933  CB  ARG X 124       5.403  15.828   0.516  1.00  0.00           C
ATOM    934  CG  ARG X 124       5.250  16.095   2.011  1.00  0.00           C
ATOM    935  CD  ARG X 124       6.510  15.607   2.736  1.00  0.00           C
ATOM    936  NE  ARG X 124       6.460  15.899   4.159  1.00  0.00           N
ATOM    937  CZ  ARG X 124       7.439  15.517   4.997  1.00  0.00           C
ATOM    938  NH1 ARG X 124       8.396  14.649   4.667  1.00  0.00           N
ATOM    939  NH2 ARG X 124       7.500  16.003   6.245  1.00  0.00           N
ATOM    940  C   ARG X 124       3.359  17.067  -0.135  1.00  0.00           C
ATOM    941  O   ARG X 124       3.817  18.119  -0.587  1.00  0.00           O
ATOM    942  N   LEU X 125       2.311  17.088   0.688  1.00  0.00           N
ATOM    943  CA  LEU X 125       1.589  18.273   1.112  1.00  0.00           C
ATOM    944  CB  LEU X 125       0.292  17.735   1.713  1.00  0.00           C
ATOM    945  CG  LEU X 125      -0.738  17.114   0.769  1.00  0.00           C
ATOM    946  CD1 LEU X 125      -1.673  16.085   1.403  1.00  0.00           C
ATOM    947  CD2 LEU X 125      -1.590  18.270   0.244  1.00  0.00           C
ATOM    948  C   LEU X 125       2.367  19.030   2.170  1.00  0.00           C
ATOM    949  O   LEU X 125       3.031  18.386   2.969  1.00  0.00           O
ATOM    950  N   ARG X 126       2.307  20.360   2.270  1.00  0.00           N
ATOM    951  CA  ARG X 126       2.965  21.224   3.232  1.00  0.00           C
ATOM    952  CB  ARG X 126       4.004  22.135   2.594  1.00  0.00           C
ATOM    953  CG  ARG X 126       5.138  21.426   1.868  1.00  0.00           C
ATOM    954  CD  ARG X 126       6.217  20.942   2.838  1.00  0.00           C
ATOM    955  NE  ARG X 126       7.257  20.189   2.137  1.00  0.00           N
ATOM    956  CZ  ARG X 126       8.045  19.304   2.767  1.00  0.00           C
ATOM    957  NH1 ARG X 126       7.821  18.928   4.038  1.00  0.00           N
ATOM    958  NH2 ARG X 126       9.017  18.744   2.050  1.00  0.00           N
ATOM    959  C   ARG X 126       1.862  22.022   3.919  1.00  0.00           C
ATOM    960  O   ARG X 126       1.528  23.138   3.529  1.00  0.00           O
ATOM    961  N   VAL X 127       1.259  21.460   4.975  1.00  0.00           N
ATOM    962  CA  VAL X 127       0.036  21.964   5.579  1.00  0.00           C
ATOM    963  CB  VAL X 127      -1.193  21.149   5.187  1.00  0.00           C
ATOM    964  CG1 VAL X 127      -1.624  21.413   3.748  1.00  0.00           C
ATOM    965  CG2 VAL X 127      -1.209  19.654   5.475  1.00  0.00           C
ATOM    966  C   VAL X 127       0.129  22.023   7.101  1.00  0.00           C
ATOM    967  O   VAL X 127       0.741  21.164   7.739  1.00  0.00           O
ATOM    968  N   PRO X 128      -0.560  22.946   7.770  1.00  0.00           N
ATOM    969  CD  PRO X 128      -1.467  23.935   7.233  1.00  0.00           C
ATOM    970  CG  PRO X 128      -2.322  24.508   8.360  1.00  0.00           C
ATOM    971  CB  PRO X 128      -1.368  24.311   9.540  1.00  0.00           C
ATOM    972  CA  PRO X 128      -0.500  23.107   9.205  1.00  0.00           C
ATOM    973  C   PRO X 128      -0.993  21.868   9.956  1.00  0.00           C
ATOM    974  O   PRO X 128      -1.946  21.151   9.629  1.00  0.00           O
ATOM    975  N   GLY X 129      -0.321  21.651  11.078  1.00  0.00           N
ATOM    976  CA  GLY X 129      -0.806  20.743  12.092  1.00  0.00           C
ATOM    977  C   GLY X 129      -2.139  21.117  12.721  1.00  0.00           C
ATOM    978  O   GLY X 129      -2.339  22.290  13.030  1.00  0.00           O
ATOM    979  N   CYS X 130      -2.935  20.115  13.096  1.00  0.00           N
ATOM    980  CA  CYS X 130      -4.290  20.397  13.547  1.00  0.00           C
ATOM    981  CB  CYS X 130      -5.064  19.080  13.532  1.00  0.00           C
ATOM    982  SG  CYS X 130      -4.388  17.831  14.653  1.00  0.00           S
ATOM    983  C   CYS X 130      -4.440  21.046  14.915  1.00  0.00           C
ATOM    984  O   CYS X 130      -5.376  21.747  15.292  1.00  0.00           O
ATOM    985  N   ASN X 131      -3.386  20.954  15.733  1.00  0.00           N
ATOM    986  CA  ASN X 131      -3.293  21.639  17.008  1.00  0.00           C
ATOM    987  CB  ASN X 131      -2.410  20.854  17.970  1.00  0.00           C
ATOM    988  CG  ASN X 131      -2.955  19.460  18.255  1.00  0.00           C
ATOM    989  OD1 ASN X 131      -3.741  19.306  19.177  1.00  0.00           O
ATOM    990  ND2 ASN X 131      -2.761  18.442  17.411  1.00  0.00           N
ATOM    991  C   ASN X 131      -3.023  23.128  16.931  1.00  0.00           C
ATOM    992  O   ASN X 131      -3.147  23.747  17.986  1.00  0.00           O
ATOM    993  N   GLN X 132      -2.662  23.755  15.816  1.00  0.00           N
ATOM    994  CA  GLN X 132      -2.587  25.207  15.749  1.00  0.00           C
ATOM    995  CB  GLN X 132      -1.815  25.560  14.485  1.00  0.00           C
ATOM    996  CG  GLN X 132      -0.471  24.860  14.401  1.00  0.00           C
ATOM    997  CD  GLN X 132       0.209  24.901  13.037  1.00  0.00           C
ATOM    998  OE1 GLN X 132       0.057  25.813  12.232  1.00  0.00           O
ATOM    999  NE2 GLN X 132       1.156  24.002  12.756  1.00  0.00           N
ATOM   1000  C   GLN X 132      -3.955  25.868  15.760  1.00  0.00           C
ATOM   1001  O   GLN X 132      -4.038  27.090  15.852  1.00  0.00           O
ATOM   1002  N   ASP X 133      -5.078  25.157  15.670  1.00  0.00           N
ATOM   1003  CA  ASP X 133      -6.353  25.851  15.637  1.00  0.00           C
ATOM   1004  CB  ASP X 133      -7.297  24.821  15.012  1.00  0.00           C
ATOM   1005  CG  ASP X 133      -8.694  25.394  14.864  1.00  0.00           C
ATOM   1006  OD1 ASP X 133      -9.462  25.379  15.860  1.00  0.00           O
ATOM   1007  OD2 ASP X 133      -9.128  25.842  13.786  1.00  0.00           O
ATOM   1008  C   ASP X 133      -6.844  26.284  17.008  1.00  0.00           C
ATOM   1009  O   ASP X 133      -6.751  25.519  17.968  1.00  0.00           O
ATOM   1010  N   LEU X 134      -7.298  27.543  17.061  1.00  0.00           N
ATOM   1011  CA  LEU X 134      -7.827  28.178  18.248  1.00  0.00           C
ATOM   1012  CB  LEU X 134      -8.305  29.580  17.864  1.00  0.00           C
ATOM   1013  CG  LEU X 134      -7.254  30.417  17.142  1.00  0.00           C
ATOM   1014  CD1 LEU X 134      -7.917  31.746  16.782  1.00  0.00           C
ATOM   1015  CD2 LEU X 134      -6.080  30.720  18.067  1.00  0.00           C
ATOM   1016  C   LEU X 134      -8.905  27.366  18.953  1.00  0.00           C
ATOM   1017  O   LEU X 134      -8.868  27.279  20.181  1.00  0.00           O
ATOM   1018  N   ASP X 135      -9.841  26.759  18.224  1.00  0.00           N
ATOM   1019  CA  ASP X 135     -10.872  25.922  18.799  1.00  0.00           C
ATOM   1020  CB  ASP X 135     -12.009  25.779  17.793  1.00  0.00           C
ATOM   1021  CG  ASP X 135     -12.556  27.046  17.151  1.00  0.00           C
ATOM   1022  OD1 ASP X 135     -13.113  27.108  16.038  1.00  0.00           O
ATOM   1023  OD2 ASP X 135     -12.511  28.006  17.950  1.00  0.00           O
ATOM   1024  C   ASP X 135     -10.410  24.548  19.257  1.00  0.00           C
ATOM   1025  O   ASP X 135     -10.780  24.037  20.311  1.00  0.00           O
ATOM   1026  N   VAL X 136      -9.420  23.971  18.585  1.00  0.00           N
ATOM   1027  CA  VAL X 136      -8.748  22.781  19.081  1.00  0.00           C
ATOM   1028  CB  VAL X 136      -7.889  22.161  17.981  1.00  0.00           C
ATOM   1029  CG1 VAL X 136      -7.016  20.977  18.401  1.00  0.00           C
ATOM   1030  CG2 VAL X 136      -8.714  21.737  16.782  1.00  0.00           C
ATOM   1031  C   VAL X 136      -7.943  23.080  20.333  1.00  0.00           C
ATOM   1032  O   VAL X 136      -7.839  22.255  21.238  1.00  0.00           O
ATOM   1033  N   GLN X 137      -7.347  24.266  20.427  1.00  0.00           N
ATOM   1034  CA  GLN X 137      -6.631  24.770  21.585  1.00  0.00           C
ATOM   1035  CB  GLN X 137      -5.788  25.978  21.185  1.00  0.00           C
ATOM   1036  CG  GLN X 137      -4.506  25.569  20.473  1.00  0.00           C
ATOM   1037  CD  GLN X 137      -3.704  26.789  20.043  1.00  0.00           C
ATOM   1038  OE1 GLN X 137      -2.882  27.266  20.828  1.00  0.00           O
ATOM   1039  NE2 GLN X 137      -3.929  27.379  18.872  1.00  0.00           N
ATOM   1040  C   GLN X 137      -7.629  24.958  22.727  1.00  0.00           C
ATOM   1041  O   GLN X 137      -7.322  24.648  23.874  1.00  0.00           O
ATOM   1042  N   LYS X 138      -8.890  25.332  22.477  1.00  0.00           N
ATOM   1043  CA  LYS X 138      -9.872  25.297  23.538  1.00  0.00           C
ATOM   1044  CB  LYS X 138     -11.109  26.033  23.020  1.00  0.00           C
ATOM   1045  CG  LYS X 138     -11.968  26.693  24.097  1.00  0.00           C
ATOM   1046  CD  LYS X 138     -13.158  27.488  23.566  1.00  0.00           C
ATOM   1047  CE  LYS X 138     -14.085  26.918  22.499  1.00  0.00           C
ATOM   1048  NZ  LYS X 138     -14.677  25.618  22.849  1.00  0.00           N
ATOM   1049  C   LYS X 138     -10.240  23.894  23.996  1.00  0.00           C
ATOM   1050  O   LYS X 138     -10.511  23.714  25.180  1.00  0.00           O
ATOM   1051  N   LYS X 139     -10.240  22.951  23.052  1.00  0.00           N
ATOM   1052  CA  LYS X 139     -10.407  21.547  23.371  1.00  0.00           C
ATOM   1053  CB  LYS X 139     -10.543  20.730  22.089  1.00  0.00           C
ATOM   1054  CG  LYS X 139     -11.341  19.470  22.411  1.00  0.00           C
ATOM   1055  CD  LYS X 139     -11.383  18.426  21.296  1.00  0.00           C
ATOM   1056  CE  LYS X 139     -12.219  17.189  21.609  1.00  0.00           C
ATOM   1057  NZ  LYS X 139     -11.622  16.253  22.563  1.00  0.00           N
ATOM   1058  C   LYS X 139      -9.382  20.998  24.353  1.00  0.00           C
ATOM   1059  O   LYS X 139      -9.754  20.234  25.241  1.00  0.00           O
ATOM   1060  N   LEU X 140      -8.149  21.498  24.226  1.00  0.00           N
ATOM   1061  CA  LEU X 140      -6.983  21.089  24.993  1.00  0.00           C
ATOM   1062  CB  LEU X 140      -5.685  21.543  24.352  1.00  0.00           C
ATOM   1063  CG  LEU X 140      -5.211  20.804  23.101  1.00  0.00           C
ATOM   1064  CD1 LEU X 140      -3.993  21.423  22.404  1.00  0.00           C
ATOM   1065  CD2 LEU X 140      -4.753  19.433  23.569  1.00  0.00           C
ATOM   1066  C   LEU X 140      -7.093  21.572  26.436  1.00  0.00           C
ATOM   1067  O   LEU X 140      -6.606  20.884  27.331  1.00  0.00           O
ATOM   1068  N   TYR X 141      -7.709  22.727  26.674  1.00  0.00           N
ATOM   1069  CA  TYR X 141      -8.168  23.202  27.967  1.00  0.00           C
ATOM   1070  CB  TYR X 141      -8.549  24.672  27.947  1.00  0.00           C
ATOM   1071  CG  TYR X 141      -9.140  25.222  29.216  1.00  0.00           C
ATOM   1072  CD1 TYR X 141     -10.533  25.294  29.377  1.00  0.00           C
ATOM   1073  CE1 TYR X 141     -11.133  25.767  30.556  1.00  0.00           C
ATOM   1074  CZ  TYR X 141     -10.275  26.135  31.607  1.00  0.00           C
ATOM   1075  OH  TYR X 141     -10.806  26.657  32.751  1.00  0.00           O
ATOM   1076  CE2 TYR X 141      -8.884  25.914  31.480  1.00  0.00           C
ATOM   1077  CD2 TYR X 141      -8.297  25.404  30.319  1.00  0.00           C
ATOM   1078  C   TYR X 141      -9.268  22.254  28.431  1.00  0.00           C
ATOM   1079  O   TYR X 141      -9.102  21.616  29.476  1.00  0.00           O
ATOM   1080  N   ASP X 142     -10.412  22.125  27.759  1.00  0.00           N
ATOM   1081  CA  ASP X 142     -11.618  21.494  28.244  1.00  0.00           C
ATOM   1082  CB  ASP X 142     -12.792  21.771  27.305  1.00  0.00           C
ATOM   1083  CG  ASP X 142     -14.135  21.268  27.803  1.00  0.00           C
ATOM   1084  OD1 ASP X 142     -14.529  21.801  28.858  1.00  0.00           O
ATOM   1085  OD2 ASP X 142     -14.857  20.671  26.968  1.00  0.00           O
ATOM   1086  C   ASP X 142     -11.546  20.010  28.548  1.00  0.00           C
ATOM   1087  O   ASP X 142     -12.160  19.491  29.476  1.00  0.00           O
ATOM   1088  N   CYS X 143     -10.711  19.283  27.791  1.00  0.00           N
ATOM   1089  CA  CYS X 143     -10.502  17.864  28.012  1.00  0.00           C
ATOM   1090  CB  CYS X 143      -9.465  17.374  27.009  1.00  0.00           C
ATOM   1091  SG  CYS X 143      -7.823  18.094  27.252  1.00  0.00           S
ATOM   1092  C   CYS X 143     -10.020  17.479  29.406  1.00  0.00           C
ATOM   1093  O   CYS X 143     -10.275  16.376  29.867  1.00  0.00           O
ATOM   1094  N   LEU X 144      -9.320  18.388  30.105  1.00  0.00           N
ATOM   1095  CA  LEU X 144      -8.818  18.378  31.458  1.00  0.00           C
ATOM   1096  CB  LEU X 144      -7.309  18.525  31.314  1.00  0.00           C
ATOM   1097  CG  LEU X 144      -6.527  17.387  30.665  1.00  0.00           C
ATOM   1098  CD1 LEU X 144      -5.059  17.780  30.773  1.00  0.00           C
ATOM   1099  CD2 LEU X 144      -6.676  15.990  31.273  1.00  0.00           C
ATOM   1100  C   LEU X 144      -9.475  19.309  32.478  1.00  0.00           C
ATOM   1101  O   LEU X 144      -8.943  19.414  33.574  1.00  0.00           O
ATOM   1102  N   GLU X 145     -10.665  19.781  32.112  1.00  0.00           N
ATOM   1103  CA  GLU X 145     -11.524  20.555  32.989  1.00  0.00           C
ATOM   1104  CB  GLU X 145     -12.905  20.732  32.373  1.00  0.00           C
ATOM   1105  CG  GLU X 145     -13.904  21.329  33.367  1.00  0.00           C
ATOM   1106  CD  GLU X 145     -15.151  21.815  32.647  1.00  0.00           C
ATOM   1107  OE1 GLU X 145     -15.285  22.982  32.221  1.00  0.00           O
ATOM   1108  OE2 GLU X 145     -16.126  21.041  32.583  1.00  0.00           O
ATOM   1109  C   GLU X 145     -11.804  19.872  34.324  1.00  0.00           C
ATOM   1110  O   GLU X 145     -11.771  20.575  35.331  1.00  0.00           O
ATOM   1111  N   GLU X 146     -12.124  18.583  34.401  1.00  0.00           N
ATOM   1112  CA  GLU X 146     -12.487  17.742  35.525  1.00  0.00           C
ATOM   1113  CB  GLU X 146     -13.996  17.611  35.675  1.00  0.00           C
ATOM   1114  CG  GLU X 146     -14.510  16.875  34.448  1.00  0.00           C
ATOM   1115  CD  GLU X 146     -15.888  16.314  34.775  1.00  0.00           C
ATOM   1116  OE1 GLU X 146     -16.171  15.251  34.179  1.00  0.00           O
ATOM   1117  OE2 GLU X 146     -16.717  16.849  35.548  1.00  0.00           O
ATOM   1118  C   GLU X 146     -11.689  16.451  35.600  1.00  0.00           C
ATOM   1119  O   GLU X 146     -11.934  15.582  36.432  1.00  0.00           O
ATOM   1120  N   HIS X 147     -10.717  16.192  34.725  1.00  0.00           N
ATOM   1121  CA  HIS X 147      -9.705  15.160  34.805  1.00  0.00           C
ATOM   1122  CB  HIS X 147      -9.966  14.174  33.663  1.00  0.00           C
ATOM   1123  CG  HIS X 147     -11.205  13.387  34.008  1.00  0.00           C
ATOM   1124  ND1 HIS X 147     -11.427  12.635  35.165  1.00  0.00           N
ATOM   1125  CE1 HIS X 147     -12.552  11.990  34.856  1.00  0.00           C
ATOM   1126  NE2 HIS X 147     -13.027  12.276  33.637  1.00  0.00           N
ATOM   1127  CD2 HIS X 147     -12.187  13.216  33.064  1.00  0.00           C
ATOM   1128  C   HIS X 147      -8.262  15.634  34.779  1.00  0.00           C
ATOM   1129  O   HIS X 147      -7.389  14.794  34.577  1.00  0.00           O
HETATM 1130  N   NME X 148      -8.101  16.956  34.903  1.00  0.00           N
HETATM 1131  CH3 NME X 148      -6.819  17.620  35.039  1.00  0.00           C
CONECT    1    2
CONECT    2    1    3    4
CONECT    3    2
CONECT    4    5    2
CONECT   44   45   42
CONECT   45   44   46   50
CONECT   46   45   47   48
CONECT   47   46
CONECT   48   46   49
CONECT   49   48
CONECT   50   45   51   52
CONECT   51   50
CONECT   80   81   78
CONECT   81   80   82   86
CONECT   82   81   83   84
CONECT   83   82
CONECT   84   82   85
CONECT   85   84
CONECT   86   81   87   88
CONECT   87   86
CONECT 1128 1121 1129 1130
CONECT 1130 1131 1128
CONECT 1131 1130
END
